# Supplementary material for: Dual RNA Sequencing Reveals the Genome-Wide Expression Profiles During the Compatible and Incompatible Interactions Between Solanum tuberosum and Phytophthora infestans
Source: Front Plant Sci. 2022 Mar 3;13:817199. doi: 10.3389/fpls.2022.817199 (PMC8993506; doi:10.3389/fpls.2022.817199)
Supplement: Supplementary file 4 [file Table_1.XLSX]

## Sheet: A
Table S1 Sequence annotation and expression profiling of Phytophthora infestans genes (A)
GeneID	Length	Locus	Strand	Annotation	R1-Count	R1-Normalized	R1-FPKM	R2-Count	R2-Normalized	R2-FPKM	R3-Count	R3-Normalized	R3-FPKM	S1-Count	S1-Normalized	S1-FPKM	S2-Count	S2-Normalized	S2-FPKM	S3-Count	S3-Normalized	S3-FPKM	P-Count	P-Normalized	P-FPKM	Blast Min E-Value	Blast Similarity Mean	Annotation GO ID	Annotation GO Term	Annotation GO Category	Enzyme Code	Enzyme Name	Pathway	Pathway ID	KO
PITG_00004	1845	DS028118.1:39526-41494	+	protein kinase, putative	0	0	0	0	0	0	0	0	0	0	0	0	2	16.7546	195.758	2	0.0237759	0.275571	9	0.0996541	1.1512	0	0.7938	GO:0004672;GO:0005524;GO:0006468;GO:0016021	protein kinase activity;ATP binding;protein phosphorylation;integral component of membrane	Molecular Function;Molecular Function;Biological Process;Cellular Component			--	--
PITG_00005	1482	DS028118.1:42014-43659	+	protein kinase, putative	0	0	0	0	0	0	0	0	0	0	0	0	0	0	0	5	0.0594397	0.884945	16	0.177163	2.62641	0	0.7089	GO:0004672;GO:0005524;GO:0006468;GO:0016021	protein kinase activity;ATP binding;protein phosphorylation;integral component of membrane	Molecular Function;Molecular Function;Biological Process;Cellular Component			--	--
PITG_00006	387	DS028118.1:95207-96036	+	hypothetical protein	0	0	0	0	0	0	0	0	0	0	0	0	0	0	0	0	0	0	7	0.0744344	7.59102	3.7e-87	0.6958						--	--
PITG_00010	555	DS028118.1:213666-214400	+	hypothetical protein	0	0	0	0	0	0	0	0	0	0	0	0	0	0	0	0	0	0	1	0.0110727	0.593699	1.6e-130	0.8142						--	--
PITG_00011	483	DS028118.1:217133-217723	+	conserved hypothetical protein	0	0	0	0	0	0	9	0.240521	15.1305	0	0	0	1	8.37729	603.431	28	0.332862	22.8409	97	1.07405	72.2793	1.5e-109	0.7695						--	--
PITG_00012	558	DS028118.1:218887-219522	+	conserved hypothetical protein	0	0	0	0	0	0	1	0.0267245	1.34667	0	0	0	0	0	0	2	0.0237759	1.28368	8	0.0885814	4.70971	4.7e-131	0.7134						--	--
PITG_00013	1932	DS028118.1:220241-222172	+	conserved hypothetical protein	0	0	0	0	0	0	76	2.03105	22.033	0	0	0	0	0	0	142	1.68808	19.9168	86	0.952164	10.4466	1.1e-90	0.795						--	--
PITG_00014	1180	DS028118.1:222049-223390	-	26S proteasome non-ATPase regulatory subunit 13, putative	0	0	0	1	4.63885	91.7169	473	12.614	239.848	0	0	0	1	8.37729	165.631	1094	13.0054	253.674	1731	19.1558	371.562	0	0.9135	GO:0000502	proteasome complex	Cellular Component			--	--	K03039
PITG_00015	678	DS028118.1:223819-224622	-	DNA-binding protein, putative	0	0	0	0	0	0	1	0.0267245	1.02148	0	0	0	0	0	0	0	0	0	3	0.033218	1.32206	6.2e-162	0.8184	GO:0003677	DNA binding	Molecular Function			--	--
PITG_00016	708	DS028118.1:227775-228482	+	DNA-binding protein, putative	0	0	0	0	0	0	5	0.133623	4.81661	0	0	0	0	0	0	15	0.178319	6.74973	53	0.586852	21.9751	2.7e-170	0.8129	GO:0003677	DNA binding	Molecular Function			--	--
PITG_00019	432	DS028118.1:253879-255009	-	conserved hypothetical protein	0	0	0	0	0	0	0	0	0	0	0	0	0	0	0	2	0.0237759	1.99998	1	0.0110727	0.909482	1e-99	0.9467						--	--
PITG_00020	2785	DS028118.1:255282-258066	+	conserved hypothetical protein	0	0	0	1	4.63885	34.3423	92	2.45866	17.9346	0	0	0	2	16.7546	124.038	180	2.13983	15.761	435	4.81662	35.4023	0	0.9183	GO:0006855;GO:0015238;GO:0015297;GO:0016021	drug transmembrane transport;drug transmembrane transporter activity;antiporter activity;integral component of membrane	Biological Process;Molecular Function;Molecular Function;Cellular Component			--	--
PITG_00021	1623	DS028118.1:258927-260549	+	Multidrug/Oligosaccharidyl-lipid/Polysaccharide (MOP) Flippase Superfamily	0	0	0	0	0	0	38	1.01553	13.3774	0	0	0	0	0	0	113	1.34334	18.0094	675	7.47406	99.8171	0	0.9189	GO:0006855;GO:0015238;GO:0015297;GO:0016021	drug transmembrane transport;drug transmembrane transporter activity;antiporter activity;integral component of membrane	Biological Process;Molecular Function;Molecular Function;Cellular Component			--	--	K03327
PITG_00022	1593	DS028118.1:260777-262409	-	Multidrug/Oligosaccharidyl-lipid/Polysaccharide (MOP) Flippase Superfamily	0	0	0	0	0	0	5	0.133623	1.79758	0	0	0	0	0	0	13	0.154543	2.1167	80	0.885814	12.0851	0	0.8526	GO:0006855;GO:0015238;GO:0015297;GO:0016021	drug transmembrane transport;drug transmembrane transporter activity;antiporter activity;integral component of membrane	Biological Process;Molecular Function;Molecular Function;Cellular Component			--	--	K03327
PITG_00023	3591	DS028118.1:272998-277180	+	mitoferrin-like protein	0	0	0	1	4.63885	84.2616	149	3.98196	48.1648	0	0	0	2	16.7546	94.3865	289	3.43561	40.1576	480	5.31487	54.6153	0	0.8568	GO:0016021;GO:0022857;GO:0055085	integral component of membrane;transmembrane transporter activity;transmembrane transport	Cellular Component;Molecular Function;Biological Process			--	--	K15113
PITG_00025	1608	DS028118.1:277115-278945	-	conserved hypothetical protein	0	0	0	0	0	0	32	0.855185	11.3836	0	0	0	0	0	0	95	1.11747	15.1416	169	1.86022	25.1083	0	0.9318	GO:0016021	integral component of membrane	Cellular Component			--	--
PITG_00026	1320	DS028118.1:279519-280908	+	ankyrin-like protein	0	0	0	0	0	0	10	0.267245	4.4569	0	0	0	0	0	0	11	0.130767	2.23005	39	0.431835	7.32849	--	--	--	--	--	--	--	--	--
PITG_00027	651	DS028118.1:281175-281825	-	conserved hypothetical protein	0	0	0	0	0	0	9	0.240521	9.72149	0	0	0	0	0	0	11	0.130767	5.5841	12	0.132872	5.60537	1.5e-147	0.8586						--	--
PITG_00028	2750	DS028118.1:281887-285297	+	aminoacylase-1, putative	0	0	0	0	0	0	53	1.38968	18.7376	0	0	0	1	8.37729	141.103	184	2.18738	18.9398	732	8.1052	116.805	0	0.8684	GO:0004046;GO:0005737;GO:0006508;GO:0006520;GO:0008237	aminoacylase activity;cytoplasm;proteolysis;cellular amino acid metabolic process;metallopeptidase activity	Molecular Function;Cellular Component;Biological Process;Biological Process;Molecular Function	EC:3.5.1.14	N-acyl-aliphatic-L-amino acid amidohydrolase	Arginine biosynthesis, Biosynthesis of antibiotics	map00220, map01130	K14677
PITG_00030	1116	DS028118.1:285954-287069	+	conserved hypothetical protein	0	0	0	0	0	0	9	0.240521	4.88644	0	0	0	0	0	0	30	0.356638	7.44567	84	0.930105	19.3026	0	0.6893	GO:0004252;GO:0006508;GO:0016021	serine-type endopeptidase activity;proteolysis;integral component of membrane	Molecular Function;Biological Process;Cellular Component	EC:3.4.21	Acting on peptide bonds (peptidases)	--	--
PITG_00031	882	DS028118.1:287352-288233	-	conserved hypothetical protein	0	0	0	0	0	0	14	0.374143	10.1387	0	0	0	0	0	0	28	0.332862	9.3555	60	0.664361	18.5234	0	0.9104	GO:0000077;GO:0005730;GO:0030896	DNA damage checkpoint;nucleolus;checkpoint clamp complex	Biological Process;Cellular Component;Cellular Component			--	--	K10903
PITG_00032	1551	DS028118.1:289086-290803	+	exonuclease, putative	0	0	0	0	0	0	49	1.3095	18.1563	0	0	0	2	16.7546	238.976	94	1.11747	15.7834	109	1.20692	16.9781	0	0.9185	GO:0003676;GO:0004527;GO:0090305	nucleic acid binding;exonuclease activity;nucleic acid phosphodiester bond hydrolysis	Molecular Function;Molecular Function;Biological Process			--	--	K14570
PITG_00033	420	DS028118.1:291309-292197	-	hypothetical protein	0	0	0	0	0	0	1	0.0267245	2.12443	0	0	0	0	0	0	1	0.0118879	1.05612	6	0.0664361	5.75556	4.8e-93	0.7883						--	--
PITG_00034	1581	DS028118.1:293077-295047	+	aldehyde dehydrogenase, putative	1	76.1313	1061.96	4	13.9166	194.123	363	9.69668	131.564	0	0	0	1	8.37732	116.856	1103	13.1124	181.162	2648	29.3159	403.432	0	0.901	GO:0000462;GO:0016620;GO:0030515;GO:0055114	maturation of SSU-rRNA from tricistronic rRNA transcript (SSU-rRNA, 5.8S rRNA, LSU-rRNA);oxidoreductase activity, acting on the aldehyde or oxo group of donors, NAD or NADP as acceptor;snoRNA binding;oxidation-reduction process	Biological Process;Molecular Function;Molecular Function;Biological Process			--	--	K00294
PITG_00035	2245	DS028118.1:294804-297178	-	60S ribosomal export protein NMD3, putative	1	76.1312	1040.56	3	13.9165	190.211	292	7.78116	71.6105	0	0	0	1	8.37726	114.5	590	7.01386	65.344	973	10.7672	100.044	0	0.9329	GO:0005634;GO:0005737;GO:0015031;GO:0043023	nucleus;cytoplasm;protein transport;ribosomal large subunit binding	Cellular Component;Cellular Component;Biological Process;Molecular Function			--	--	K07562
PITG_00036	2056	DS028118.1:297756-299811	-	U3 small nucleolar RNA-associated protein 6	0	0	0	1	4.63885	47.9731	176	4.70352	47.6496	0	0	0	0	0	0	318	3.78036	38.8179	162	1.79377	18.3649	0	0.881	GO:0000462;GO:0030515	maturation of SSU-rRNA from tricistronic rRNA transcript (SSU-rRNA, 5.8S rRNA, LSU-rRNA);snoRNA binding	Biological Process;Molecular Function			--	--	K14557
PITG_00037	1161	DS028118.1:299950-301256	+	conserved hypothetical protein	0	0	0	0	0	0	89	2.37848	46.1025	0	0	0	1	8.37729	168.973	203	2.41325	48.0078	90	0.996541	19.7122	0	0.8757	GO:0001401;GO:0016021	SAM complex;integral component of membrane	Cellular Component;Cellular Component			--	--	K17776
PITG_00038	5619	DS028118.1:301186-307651	-	myb-like DNA-binding protein, putative	0	0	0	2	9.27769	87.4258	153	4.08885	17.301	0	0	0	1	8.37728	83.0185	382	4.5412	18.3506	1169	12.944	61.2401	0	0.8716	GO:0003677;GO:0005634	DNA binding;nucleus	Molecular Function;Cellular Component			--	--	K09420
PITG_00042	1131	DS028118.1:445554-446684	+	conserved hypothetical protein	0	0	0	0	0	0	35	0.935359	38.8293	0	0	0	0	0	0	50	0.594396	31.1561	99	1.0962	49.6659	--	--	--	--	--	--	--	--	--
PITG_00043	1998	DS028118.1:446530-448666	-	conserved hypothetical protein	0	0	0	0	0	0	16	0.427593	4.47006	0	0	0	0	0	0	55	0.653837	6.93111	151	1.67197	17.6704	0	0.8861						--	--	K19759
PITG_00044	498	DS028118.1:449137-449746	-	conserved hypothetical protein	0	0	0	0	0	0	0	0	0	0	0	0	0	0	0	0	0	0	1	0.0110727	0.707545	4.9e-115	0.6283	GO:0016787	hydrolase activity	Molecular Function			--	--
PITG_00045	4169	DS028118.1:450919-455161	+	myosin-like protein	0	0	0	2	9.27769	44.6171	272	7.26907	34.6222	0	0	0	1	8.37729	40.287	721	8.5712	41.0831	1128	12.49	59.7843	0	0.9067	GO:0003774;GO:0003779;GO:0005524;GO:0016459;GO:0046872	motor activity;actin binding;ATP binding;myosin complex;metal ion binding	Molecular Function;Molecular Function;Molecular Function;Cellular Component;Molecular Function	EC:3.6.1.15	Nucleoside-triphosphate phosphatase	Thiamine metabolism, Purine metabolism	map00730, map00230	K10357
PITG_00046	2070	DS028118.1:455284-457902	-	sporangia induced conserved hypothetical protein	0	0	0	0	0	0	2	0.0534491	0.53746	0	0	0	1	8.37729	85.9792	2	0.0237759	0.242304	14	0.155018	1.57521	0	0.8542						--	--
PITG_00047	3010	DS028118.1:457969-461296	+	conserved hypothetical protein	0	0	0	0	0	0	91	2.40521	16.2484	0	0	0	0	0	0	161	1.91395	12.9669	191	2.10381	15.2896	0	0.9229						--	--
PITG_00048	1167	DS028118.1:461174-462403	-	conserved hypothetical protein	0	0	0	0	0	0	145	3.87506	74.6537	0	0	0	0	0	0	297	3.53072	69.7995	414	4.58409	90.1131	0	0.8132	GO:0003676;GO:0004519;GO:0004527;GO:0016021;GO:0090305	nucleic acid binding;endonuclease activity;exonuclease activity;integral component of membrane;nucleic acid phosphodiester bond hydrolysis	Molecular Function;Molecular Function;Molecular Function;Cellular Component;Biological Process			--	--
PITG_00049	1601	DS028118.1:462601-464598	+	conserved hypothetical protein	0	0	0	1	4.63885	63.7709	160	4.27593	57.1984	0	0	0	0	0	0	381	4.51742	61.5179	572	6.33357	85.9147	0	0.9728	GO:0016021	integral component of membrane	Cellular Component			--	--
PITG_00050	3049	DS028118.1:464242-468001	-	conserved hypothetical protein	0	0	0	0	0	0	83	2.21813	42.1081	0	0	0	1	8.37729	232.059	149	1.7713	41.6803	193	2.12595	33.1497	0	0.7314	GO:0003676;GO:0003899;GO:0005666;GO:0006383	nucleic acid binding;DNA-directed 5'-3' RNA polymerase activity;RNA polymerase III complex;transcription by RNA polymerase III	Molecular Function;Molecular Function;Cellular Component;Biological Process	EC:2.7.7.6	DNA-directed RNA polymerase	--	--
PITG_00052	2727	DS028118.1:468136-471005	+	periodic tryptophan protein 2	0	0	0	2	9.27769	70.2732	232	6.20009	46.2566	0	0	0	2	16.7546	126.906	420	4.99293	37.6219	186	2.05952	15.4851	0	0.9617	GO:0003824	catalytic activity	Molecular Function			--	--	K14558
PITG_00053	1065	DS028118.1:471109-472358	-	WD domain-containing protein	0	0	0	0	0	0	19	0.507766	10.911	0	0	0	0	0	0	32	0.380414	8.41368	47	0.520416	11.4376	0	0.8046						--	--	K14963
PITG_00054	780	DS028118.1:472489-473399	+	Mitochondrial Protein Translocase (MPT) Family	0	0	0	0	0	0	131	3.50091	111.025	0	0	0	0	0	0	263	3.12653	103.496	381	4.21869	138.336	0	0.8815						--	--
PITG_00055	1140	DS028118.1:473475-474809	-	conserved hypothetical protein	0	0	0	0	0	0	1	0.0267245	0.529349	0	0	0	0	0	0	5	0.0594397	1.20905	3	0.033218	0.671764	0	0.8605						--	--
PITG_00056	1552	DS028118.1:475065-476616	-	conserved hypothetical protein	0	0	0	2	9.27769	132.231	368	9.83463	136.258	0	0	0	1	8.37729	119.398	834	9.91454	139.931	826	9.14603	128.565	0	0.9136	GO:0004838;GO:0005524;GO:0009058;GO:0009072;GO:0016021;GO:0016787;GO:0030170	L-tyrosine:2-oxoglutarate aminotransferase activity;ATP binding;biosynthetic process;aromatic amino acid family metabolic process;integral component of membrane;hydrolase activity;pyridoxal phosphate binding	Molecular Function;Molecular Function;Biological Process;Biological Process;Cellular Component;Molecular Function;Molecular Function	EC:2.6.1.5	Tyrosine transaminase	--	--	K14379
PITG_00058	519	DS028118.1:516889-517407	+	protease inhibitor EpiC4	0	0	0	3	11.5551	732.35	148	3.9552	222.306	0	0	0	0	0	0	312	3.70108	224.739	869	9.61448	573.827	4e-119	0.7427	GO:0004869;GO:0008233;GO:0010951;GO:0016021	cysteine-type endopeptidase inhibitor activity;peptidase activity;negative regulation of endopeptidase activity;integral component of membrane	Molecular Function;Molecular Function;Biological Process;Cellular Component			--	--
PITG_00059	936	DS028118.1:519897-520832	+	conserved hypothetical protein	0	0	0	0	0	0	0	0	0	0	0	0	0	0	0	3	0.0356638	0.928207	9	0.0996541	2.57445	0	0.739	GO:0016021	integral component of membrane	Cellular Component			--	--
PITG_00060	543	DS028118.1:520949-521595	-	hypothetical protein	0	0	0	0	0	0	0	0	0	0	0	0	0	0	0	0	0	0	1	0.0110727	0.614515	2.9e-127	0.7029						--	--
PITG_00061	321	DS028118.1:522511-522831	-	hypothetical protein	0	0	0	0	0	0	0	0	0	0	0	0	0	0	0	0	0	0	1	0.0110727	1.74898	--	--	--	--	--	--	--	--	--	K17550
PITG_00062	312	DS028118.1:523260-523571	+	Mitochondrial Protein Translocase (MPT) Family	0	0	0	2	9.27769	1839.78	176	4.70352	682.288	0	0	0	0	0	0	322	3.82792	687.164	206	2.28097	389.433	6.7e-67	0.8651	GO:0008565;GO:0042719;GO:0042721;GO:0045039;GO:0046872	protein transporter activity;mitochondrial intermembrane space protein transporter complex;TIM22 mitochondrial import inner membrane insertion complex;protein insertion into mitochondrial inner membrane;metal ion binding	Molecular Function;Cellular Component;Cellular Component;Biological Process;Molecular Function			--	--	K17778
PITG_00063	1383	DS028118.1:523861-525380	-	mitogen activated protein kinase 7	0	0	0	0	0	0	5	0.133623	2.11165	0	0	0	1	8.37729	136.738	18	0.213983	3.45381	30	0.33218	5.3369	0	0.8728	GO:0004674;GO:0005524;GO:0006468	protein serine/threonine kinase activity;ATP binding;protein phosphorylation	Molecular Function;Molecular Function;Biological Process	EC:2.7.11	Transferring phosphorus-containing groups	--	--
PITG_00064	1263	DS028118.1:525672-527243	+	conserved hypothetical protein	0	0	0	0	0	0	20	0.534491	9.38341	0	0	0	0	0	0	58	0.6895	12.3926	321	3.55433	63.5558	0	0.849	GO:0015095;GO:0016021;GO:1903830	magnesium ion transmembrane transporter activity;integral component of membrane;magnesium ion transmembrane transport	Molecular Function;Cellular Component;Biological Process			--	--	K22733
PITG_00065	2385	DS028118.1:527379-529763	-	conserved hypothetical protein	0	0	0	0	0	0	251	6.70786	57.8107	0	0	0	2	16.7546	146.947	482	5.72999	49.9528	128	1.4173	12.3249	0	0.7964	GO:0006364;GO:0051301	rRNA processing;cell division	Biological Process;Biological Process			--	--
PITG_00066	2527	DS028118.1:530170-534006	+	conserved hypothetical protein	0	0	0	0	0	0	1	0.0267245	0.21638	0	0	0	0	0	0	7	0.0832156	0.681068	80	0.885814	7.23287	0	0.8043	GO:0035556;GO:0046872	intracellular signal transduction;metal ion binding	Biological Process;Molecular Function			--	--
PITG_00067	2386	DS028118.1:534009-536394	-	conserved hypothetical protein	0	0	0	2	9.27769	81.333	317	8.47168	72.9788	0	0	0	2	16.7546	146.879	785	9.33203	81.3173	1214	13.4422	116.841	0	0.8181	GO:0016301;GO:0016310;GO:0046872	kinase activity;phosphorylation;metal ion binding	Molecular Function;Biological Process;Molecular Function			--	--
PITG_00068	888	DS028118.1:537458-538345	+	cleavage induced conserved hypothetical protein	0	0	0	0	0	0	0	0	0	0	0	0	0	0	0	0	0	0	2	0.0221454	0.612057	0	0.8715						--	--
PITG_00069	5609	DS028118.1:541527-547541	-	conserved hypothetical protein	0	0	0	2	9.27769	45.2193	263	7.00183	77.6212	0	0	0	3	16.7546	82.0921	515	6.12229	38.6185	1532	16.9634	125.405	0	0.8911	GO:0005506;GO:0016021;GO:0016301;GO:0016310;GO:0016705;GO:0031418;GO:0055114	iron ion binding;integral component of membrane;kinase activity;phosphorylation;oxidoreductase activity, acting on paired donors, with incorporation or reduction of molecular oxygen;L-ascorbic acid binding;oxidation-reduction process	Molecular Function;Cellular Component;Molecular Function;Biological Process;Molecular Function;Molecular Function;Biological Process			--	--
PITG_00072	4701	DS028118.1:547500-552753	+	conserved hypothetical protein	0	0	0	0	0	0	32	0.855185	3.59378	0	0	0	0	0	0	62	0.737052	3.11467	51	0.564707	2.38348	0	0.8347	GO:0003723;GO:0005509;GO:0008270	RNA binding;calcium ion binding;zinc ion binding	Molecular Function;Molecular Function;Molecular Function			--	--
PITG_00073	1401	DS028118.1:552812-554350	-	calcium/calmodulin-dependent protein kinase, putative	0	0	0	0	0	0	13	0.347419	5.40927	0	0	0	0	0	0	37	0.439854	6.99255	30	0.33218	5.25686	0	0.7883	GO:0004674;GO:0005524;GO:0006468	protein serine/threonine kinase activity;ATP binding;protein phosphorylation	Molecular Function;Molecular Function;Biological Process	EC:2.7.11	Transferring phosphorus-containing groups	--	--
PITG_00074	1120	DS028118.1:554755-556017	+	conserved hypothetical protein	1	76.1313	1605.5	13	60.305	1271.75	2487	66.4639	1344.53	1	57.6182	1215.08	8	67.0183	1413.32	5258	62.5068	1299.26	6720	74.4084	1537.49	0	0.8924	GO:0000276;GO:0004177;GO:0006508;GO:0015078;GO:0015986	mitochondrial proton-transporting ATP synthase complex, coupling factor F(o);aminopeptidase activity;proteolysis;proton transmembrane transporter activity;ATP synthesis coupled proton transport	Cellular Component;Molecular Function;Biological Process;Molecular Function;Biological Process	EC:3.4.11	Acting on peptide bonds (peptidases)	--	--
PITG_00075	7844	DS028118.1:556960-565837	-	conserved hypothetical protein	0	0	0	1	4.63885	219.351	67	1.76382	9.09204	0	0	0	0	0	0	101	1.20068	2.98696	1293	14.317	44.264	0	0.7648						--	--
PITG_00077	5605	DS028118.1:565973-571577	+	ubiquitin-specific protease, putative	0	0	0	0	0	0	87	2.3182	8.15216	0	0	0	2	16.7546	59.0903	248	2.94816	10.7737	493	5.44879	19.1519	0	0.8432	GO:0004843;GO:0005509;GO:0006511;GO:0016579	thiol-dependent ubiquitin-specific protease activity;calcium ion binding;ubiquitin-dependent protein catabolic process;protein deubiquitination	Molecular Function;Molecular Function;Biological Process;Biological Process	EC:3.4.19.12	Ubiquitinyl hydrolase 1	--	--	K11835
PITG_00078	3962	DS028118.1:570688-575064	-	kinesin-like protein	0	0	0	0	0	0	101	2.67744	13.4507	1	57.6182	455.497	1	0.0153438	0.0778707	226	2.67867	13.7919	403	4.45953	22.5237	0	0.91	GO:0003777;GO:0005524;GO:0007018;GO:0008017	microtubule motor activity;ATP binding;microtubule-based movement;microtubule binding	Molecular Function;Molecular Function;Biological Process;Molecular Function	EC:3.6.1.15	Nucleoside-triphosphate phosphatase	Thiamine metabolism, Purine metabolism	map00730, map00230	K10400
PITG_00079	1155	DS028118.1:575621-576775	+	protein kinase	0	0	0	0	0	0	3	0.0801736	1.56359	0	0	0	0	0	0	3	0.0356638	0.713962	2	0.0221454	0.440803	0	0.6715	GO:0016021;GO:0016301;GO:0016310	integral component of membrane;kinase activity;phosphorylation	Cellular Component;Molecular Function;Biological Process			--	--
PITG_00080	3818	DS028118.1:576866-581097	+	protein kinase	0	0	0	1	4.63885	40.5355	41	1.06898	18.3649	0	0	0	0	0	0	69	0.808381	12.0894	256	2.83461	37.1208	--	--	--	--	--	--	--	--	--
PITG_00082	2088	DS028118.1:581243-583410	-	monovalent Cation:Proton Antiporter-2 (CPA2) family	0	0	0	2	9.27769	94.3031	63	1.68365	16.7702	0	0	0	0	0	0	126	1.49788	15.1191	235	2.60208	26.1888	0	0.8924	GO:0015299;GO:0016021;GO:1902600	solute:proton antiporter activity;integral component of membrane;proton transmembrane transport	Molecular Function;Cellular Component;Biological Process			--	--
PITG_00083	957	DS028118.1:583814-584770	+	conserved hypothetical protein	0	0	0	0	0	0	2	0.0534491	1.30838	0	0	0	0	0	0	7	0.0832156	2.10524	14	0.155018	3.89349	0	0.8254	GO:0006629;GO:0016021;GO:0016627;GO:0055114	lipid metabolic process;integral component of membrane;oxidoreductase activity, acting on the CH-CH group of donors;oxidation-reduction process	Biological Process;Cellular Component;Molecular Function;Biological Process			--	--
PITG_00084	758	DS028118.1:585822-587427	+	hypothetical protein	0	0	0	0	0	0	0	0	0	0	0	0	0	0	0	4	0.0475518	1.63683	12	0.132872	4.52906	5.9e-94	1						--	--
PITG_00088	1347	DS028118.1:643976-645322	-	pre-mRNA-splicing factor cwc2, putative	0	0	0	0	0	0	25	0.668113	10.8842	0	0	0	0	0	0	75	0.891595	14.845	120	1.32872	22.018	0	0.8912	GO:0000387;GO:0017070;GO:0036002;GO:0045292;GO:0046872	spliceosomal snRNP assembly;U6 snRNA binding;pre-mRNA binding;mRNA cis splicing, via spliceosome;metal ion binding	Biological Process;Molecular Function;Molecular Function;Biological Process;Molecular Function			--	--
PITG_00089	782	DS028118.1:646329-647283	-	GTP-binding protein SAR1	0	0	0	2	9.27769	313.179	196	5.23801	165.561	0	0	0	0	0	0	477	5.67055	187.057	818	9.05745	295.983	3.7e-135	0.9647	GO:0003400;GO:0003924;GO:0004672;GO:0005524;GO:0005525;GO:0005794;GO:0006468;GO:0030127;GO:0070863;GO:0070971	regulation of COPII vesicle coating;GTPase activity;protein kinase activity;ATP binding;GTP binding;Golgi apparatus;protein phosphorylation;COPII vesicle coat;positive regulation of protein exit from endoplasmic reticulum;endoplasmic reticulum exit site	Biological Process;Molecular Function;Molecular Function;Molecular Function;Molecular Function;Cellular Component;Biological Process;Cellular Component;Biological Process;Cellular Component	EC:3.6.1.15	Nucleoside-triphosphate phosphatase	Thiamine metabolism, Purine metabolism	map00730, map00230	K07953
PITG_00090	842	DS028118.1:647500-648479	+	vacuolar sorting protein SNF8	0	0	0	0	0	0	9	0.240521	6.91216	0	0	0	0	0	0	13	0.154543	4.61689	42	0.465053	13.7752	3.5e-180	0.9314	GO:0000814;GO:0003676;GO:0005634;GO:0008270;GO:0043328	ESCRT II complex;nucleic acid binding;nucleus;zinc ion binding;protein transport to vacuole involved in ubiquitin-dependent protein catabolic process via the multivesicular body sorting pathway	Cellular Component;Molecular Function;Cellular Component;Molecular Function;Biological Process			--	--	K12188
PITG_00095	1680	DS028118.1:680078-681757	-	Major Facilitator Superfamily (MFS)	0	0	0	0	0	0	0	0	0	0	0	0	0	0	0	0	0	0	2	0.0221454	0.284358	0	0.9507	GO:0008643;GO:0016021;GO:0022857;GO:0055085	carbohydrate transport;integral component of membrane;transmembrane transporter activity;transmembrane transport	Biological Process;Cellular Component;Molecular Function;Biological Process			--	--
PITG_00097	6897	DS028118.1:688194-696153	+	conserved hypothetical protein	0	0	0	0	0	0	1	0.0267245	0.0755836	0	0	0	0	0	0	1	0.0118879	0.0337484	13	0.143945	0.408309	0	0.7539	GO:0004842;GO:0016567	ubiquitin-protein transferase activity;protein ubiquitination	Molecular Function;Biological Process			--	--
PITG_00098	3633	DS028118.1:697374-701050	+	HECT E3 ubiquitin ligase, putative	0	0	0	0	0	0	2	0.0534491	0.294104	0	0	0	2	16.7546	93.2252	3	0.0356638	0.19768	4	0.0442907	0.245108	0	0.8462	GO:0004842;GO:0016567;GO:0016874	ubiquitin-protein transferase activity;protein ubiquitination;ligase activity	Molecular Function;Biological Process;Molecular Function			--	--
PITG_00100	861	DS028118.1:714513-715373	+	conserved hypothetical protein	0	0	0	0	0	0	0	0	0	0	0	0	0	0	0	0	0	0	1	0.0110727	0.318543	0	0.8961						--	--
PITG_00101	4017	DS028118.1:716759-723554	-	HECT E3 ubiquitin ligase, putative	0	0	0	0	0	0	1	0.0267245	0.132331	0	0	0	0	0	0	2	0.0237759	0.118507	1	0.0110727	0.0551113	0	0.8061	GO:0004842;GO:0016567;GO:0016874	ubiquitin-protein transferase activity;protein ubiquitination;ligase activity	Molecular Function;Biological Process;Molecular Function			--	--
PITG_00104	1197	DS028118.1:746336-748653	+	conserved hypothetical protein	0	0	0	0	0	0	0	0	0	0	0	0	0	0	0	1	0.0118879	0.227899	3	0.033218	0.63333	0	0.8925						--	--
PITG_00107	726	DS028118.1:789089-790331	+	conserved hypothetical protein	0	0	0	0	0	0	0	0	0	0	0	0	0	0	0	0	0	0	1	0.0110727	0.400415	1.6e-176	0.8325	GO:0003824	catalytic activity	Molecular Function			--	--
PITG_00108	906	DS028118.1:799735-800771	-	phospholipase D, putative	0	0	0	0	0	0	0	0	0	0	0	0	0	0	0	1	0.0118879	0.322666	5	0.0553634	1.49109	0	0.8513	GO:0003824	catalytic activity	Molecular Function			--	--	K01115
PITG_00109	1557	DS028118.1:825758-827314	+	DEAD/DEAH box RNA helicase, putative	0	0	0	0	0	0	78	2.08451	28.7759	0	0	0	0	0	0	153	1.81885	25.5758	99	1.0962	15.3523	0	0.8664	GO:0000723;GO:0003684;GO:0004386;GO:0005524;GO:0006303;GO:0006310;GO:0042162;GO:0043564	telomere maintenance;damaged DNA binding;helicase activity;ATP binding;double-strand break repair via nonhomologous end joining;DNA recombination;telomeric DNA binding;Ku70:Ku80 complex	Biological Process;Molecular Function;Molecular Function;Molecular Function;Biological Process;Biological Process;Molecular Function;Cellular Component	EC:3.6.1.15	Nucleoside-triphosphate phosphatase	Thiamine metabolism, Purine metabolism	map00730, map00230	K14778
PITG_00110	755	DS028118.1:827690-828512	+	cytochrome c1 heme lyase, putative	0	0	0	0	0	0	58	1.55002	51.2973	0	0	0	0	0	0	147	1.74753	60.4825	155	1.71627	58.817	7.9e-167	0.8567	GO:0003677;GO:0004408;GO:0005634;GO:0005743;GO:0006259;GO:0046872	DNA binding;holocytochrome-c synthase activity;nucleus;mitochondrial inner membrane;DNA metabolic process;metal ion binding	Molecular Function;Molecular Function;Cellular Component;Cellular Component;Biological Process;Molecular Function	EC:4.4.1.17	Holocytochrome-c synthase	--	--	K01764
PITG_00111	2151	DS028118.1:828603-830753	+	kinesin-like protein	0	0	0	0	0	0	1	0.0267245	0.25768	0	0	0	0	0	0	6	0.0713276	0.696636	48	0.531489	5.1764	0	0.8771	GO:0003777;GO:0005524;GO:0005874;GO:0007018;GO:0008017;GO:0016301;GO:0016310	microtubule motor activity;ATP binding;microtubule;microtubule-based movement;microtubule binding;kinase activity;phosphorylation	Molecular Function;Molecular Function;Cellular Component;Biological Process;Molecular Function;Molecular Function;Biological Process	EC:3.6.1.15	Nucleoside-triphosphate phosphatase	Thiamine metabolism, Purine metabolism	map00730, map00230	K10392
PITG_00112	548	DS028118.1:832523-833070	-	conserved hypothetical protein	0	0	0	0	0	0	2	0.0534491	2.76673	0	0	0	0	0	0	11	0.130767	7.26682	30	0.33218	18.17	1.9e-117	0.879	GO:0016021	integral component of membrane	Cellular Component			--	--
PITG_00113	913	DS028118.1:833310-834469	+	protein kinase	0	0	0	0	0	0	3	0.0534491	2.35516	0	0	0	0	0	0	10	0.118879	3.88494	56	0.62007	18.344	4e-147	0.8747	GO:0016301;GO:0016310;GO:0018095	kinase activity;phosphorylation;protein polyglutamylation	Molecular Function;Biological Process;Biological Process			--	--
PITG_00115	891	DS028118.1:837848-839260	+	protein kinase, putative	0	0	0	0	0	0	19	0.507766	13.5852	0	0	0	0	0	0	46	0.546845	15.1678	65	0.719724	19.8054	0	0.9571	GO:0004674;GO:0005524;GO:0006468	protein serine/threonine kinase activity;ATP binding;protein phosphorylation	Molecular Function;Molecular Function;Biological Process	EC:2.7.11	Transferring phosphorus-containing groups	--	--	K11481
PITG_00116	4071	DS028118.1:839559-844183	+	SUMO ligase, putative	0	0	0	2	9.27769	53.9008	201	5.3449	32.6171	0	0	0	0	0	0	403	4.77896	32.0982	771	8.52597	47.369	0	0.8236	GO:0000398;GO:0003723;GO:0005681;GO:0008270;GO:0016874	mRNA splicing, via spliceosome;RNA binding;spliceosomal complex;zinc ion binding;ligase activity	Biological Process;Molecular Function;Cellular Component;Molecular Function;Molecular Function			--	--
PITG_00118	1631	DS028118.1:844443-846509	+	conserved hypothetical protein	0	0	0	0	0	0	3	0.0801736	3.2333	0	0	0	0	0	0	12	0.142655	3.52233	63	0.697578	22.3545	6.6e-98	0.8758	GO:0003713;GO:0005634;GO:0005667;GO:0005739;GO:0005829;GO:0006357;GO:0019172;GO:0019243;GO:0019249;GO:0045941;GO:0070301	transcription coactivator activity;nucleus;transcription factor complex;mitochondrion;cytosol;regulation of transcription by RNA polymerase II;glyoxalase III activity;methylglyoxal catabolic process to D-lactate via S-lactoyl-glutathione;lactate biosynthetic process;positive regulation of transcription, DNA-templated;cellular response to hydrogen peroxide	Molecular Function;Cellular Component;Cellular Component;Cellular Component;Cellular Component;Biological Process;Molecular Function;Biological Process;Biological Process;Biological Process;Biological Process			--	--	K03152
PITG_00121	2194	DS028118.1:863713-866086	-	sporangia induced predicted protein	0	0	0	0	0	0	7	0.187072	5.01639	0	0	0	0	0	0	23	0.273422	5.1964	31	0.33218	5.07051	0	0.7109	GO:0016021	integral component of membrane	Cellular Component			--	--
PITG_00123	453	DS028118.1:866165-866617	-	sporangia induced hypothetical protein	0	0	0	0	0	0	1	0.0267245	1.86663	0	0	0	0	0	0	9	0.106991	8.23414	46	0.509343	38.3533	1.1e-77	0.6689						--	--
PITG_00124	960	DS028118.1:867206-868298	+	ser/thr kinase	0	0	0	1	4.63885	118.959	3	0.0801736	1.95502	0	0	0	0	0	0	7	0.0832156	2.09686	47	0.520416	13.0194	0	0.9632	GO:0004672;GO:0005524;GO:0006468	protein kinase activity;ATP binding;protein phosphorylation	Molecular Function;Molecular Function;Biological Process			--	--	K20607
PITG_00125	1671	DS028118.1:868367-870037	-	conserved hypothetical protein	0	0	0	0	0	0	29	0.775011	9.88014	0	0	0	0	0	0	48	0.570621	7.39933	331	3.66506	47.3493	0	0.8369						--	--
PITG_00126	237	DS028118.1:871021-871257	+	hypothetical protein	0	0	0	0	0	0	14	0.374143	124.706	0	0	0	0	0	0	12	0.142655	76.4173	15	0.16609	79.705	1.1e-49	0.867	GO:0000272;GO:0003677;GO:0008810	polysaccharide catabolic process;DNA binding;cellulase activity	Biological Process;Molecular Function;Molecular Function	EC:3.2.1.4	Cellulase	--	--
PITG_00127	1184	DS028118.1:871948-873206	-	estradiol 17-beta-dehydrogenase, putative	0	0	0	0	0	0	444	11.8657	224.72	0	0	0	0	0	0	1110	13.1956	256.331	2827	31.3025	604.698	0	0.9268	GO:0004617;GO:0004648;GO:0006564;GO:0016021;GO:0051287;GO:0055114	phosphoglycerate dehydrogenase activity;O-phospho-L-serine:2-oxoglutarate aminotransferase activity;L-serine biosynthetic process;integral component of membrane;NAD binding;oxidation-reduction process	Molecular Function;Molecular Function;Biological Process;Cellular Component;Molecular Function;Biological Process	EC:2.6.1.52;EC:1.1.1.95	Phosphoserine transaminase;Phosphoglycerate dehydrogenase	--	--	K10251
PITG_00128	675	DS028118.1:873391-874065	+	conserved hypothetical protein	0	0	0	0	0	0	32	0.855185	32.8858	0	0	0	0	0	0	58	0.6895	27.9361	174	1.92665	77.1646	3.6e-158	0.9064	GO:0016021	integral component of membrane	Cellular Component			--	--
PITG_00129	1387	DS028118.1:874867-876383	+	copine-like protein, putative	0	0	0	0	0	0	18	0.481042	7.57671	0	0	0	0	0	0	75	0.891595	14.3421	229	2.53564	40.6009	0	0.9198	GO:0016874	ligase activity	Molecular Function			--	--	K16280
PITG_00130	834	DS028118.1:876682-877668	-	conserved hypothetical protein	0	0	0	0	0	0	19	0.507766	14.7711	0	0	0	0	0	0	45	0.534957	16.1852	185	2.04845	61.4431	0	0.7962						--	--
PITG_00131	817	DS028118.1:878331-880115	+	hypothetical protein	0	0	0	0	0	0	0	0	0	0	0	0	0	0	0	0	0	0	1	0.0110727	0.341287	1e-148	0.75						--	--
PITG_00132	1321	DS028118.1:880586-881906	-	phosphoglycerate kinase	0	0	0	1	4.63885	79.9785	143	3.82161	63.6778	0	0	0	2	16.7546	288.866	323	3.8398	65.4236	160	1.77163	30.0388	0	0.9539	GO:0004618;GO:0004672;GO:0005524;GO:0006096;GO:0006468;GO:0016021	phosphoglycerate kinase activity;protein kinase activity;ATP binding;glycolytic process;protein phosphorylation;integral component of membrane	Molecular Function;Molecular Function;Molecular Function;Biological Process;Biological Process;Cellular Component	EC:2.7.2.3	Phosphoglycerate kinase	--	--	K00927
PITG_00133	10908	DS028118.1:902995-914822	+	phosphoserine aminotransferase, putative	0	0	0	4	18.5554	100.307	549	14.6718	67.7158	0	0	0	3	16.7546	45.1762	1347	16.013	72.9869	1464	16.2104	77.0179	0	0.8406	GO:0004617;GO:0004648;GO:0006564;GO:0051287;GO:0055114	phosphoglycerate dehydrogenase activity;O-phospho-L-serine:2-oxoglutarate aminotransferase activity;L-serine biosynthetic process;NAD binding;oxidation-reduction process	Molecular Function;Molecular Function;Biological Process;Molecular Function;Biological Process	EC:2.6.1.52;EC:1.1.1.95	Phosphoserine transaminase;Phosphoglycerate dehydrogenase	Biosynthesis of antibiotics, Vitamin B6 metabolism, Methane metabolism, Glycine, serine and threonine metabolism	map01130, map00750, map00680, map00260
PITG_00134	1426	DS028118.1:915183-916684	-	COP9 signalosome complex subunit 3, putative	0	0	0	1	4.63885	73.0192	133	3.55436	54.2297	0	0	0	0	0	0	308	3.66149	57.0153	309	3.42146	53.0409	0	0.8794	GO:0008180;GO:0016301;GO:0016310;GO:0016491	COP9 signalosome;kinase activity;phosphorylation;oxidoreductase activity	Cellular Component;Molecular Function;Biological Process;Molecular Function			--	--	K12177
PITG_00135	945	DS028118.1:916852-917796	+	conserved hypothetical protein	0	0	0	0	0	0	10	0.267245	6.64468	0	0	0	0	0	0	14	0.166431	4.27887	40	0.442907	11.3036	0	0.7973						--	--
PITG_00138	525	DS028118.1:926158-926682	-	conserved hypothetical protein	0	0	0	0	0	0	5	0.133623	7.37937	0	0	0	0	0	0	6	0.0713276	4.24968	19	0.210381	12.3239	4.9e-122	0.8024						--	--
PITG_00139	369	DS028118.1:926736-927279	-	conserved hypothetical protein	0	0	0	0	0	0	1	0.0267245	2.70091	0	0	0	0	0	0	3	0.0356638	4.16085	8	0.0885814	10.0002	6.3e-83	0.8726						--	--
PITG_00140	5367	DS028118.1:928185-933733	+	chromodomain-helicase-DNA-binding protein, putative	0	0	0	3	13.9165	51.3503	341	9.11307	33.3781	0	0	0	1	8.37729	30.9112	815	9.68867	35.6592	965	10.6851	39.2852	0	0.8506	GO:0003677;GO:0004003;GO:0005524;GO:0005634;GO:0006281;GO:0006338;GO:0032508;GO:0046872	DNA binding;ATP-dependent DNA helicase activity;ATP binding;nucleus;DNA repair;chromatin remodeling;DNA duplex unwinding;metal ion binding	Molecular Function;Molecular Function;Molecular Function;Cellular Component;Biological Process;Biological Process;Biological Process;Molecular Function	EC:3.6.1.3;EC:3.6.1.15	Adenosinetriphosphatase;Nucleoside-triphosphate phosphatase	Thiamine metabolism, Purine metabolism	map00730, map00230	K14436
PITG_00141	5946	DS028118.1:933808-939753	-	conserved hypothetical protein	0	0	0	0	0	0	3	0.0801736	0.264156	0	0	0	0	0	0	11	0.130767	0.432739	53	0.586852	1.94019	0	0.845	GO:0016021	integral component of membrane	Cellular Component			--	--
PITG_00142	726	DS028118.1:939903-940838	+	ribosome biogenesis protein NEP1, putative	0	0	0	1	4.63884	205.533	118	3.12677	108.986	0	0	0	2	8.37729	371.174	236	2.80555	102.518	104	1.15156	41.8196	4.4e-158	0.9251	GO:0008168;GO:0032259	methyltransferase activity;methylation	Molecular Function;Biological Process			--	--	K14568
PITG_00143	756	DS028118.1:940911-941883	-	nuclear migration protein nudC-like protein	0	0	0	0	0	0	42	1.12243	37.0817	0	0	0	0	0	0	70	0.832156	28.7488	113	1.25121	42.8022	0	0.7744						--	--
PITG_00144	1314	DS028118.1:942024-943337	+	conserved hypothetical protein	0	0	0	0	0	0	27	0.721562	12.0974	0	0	0	0	0	0	103	1.22446	20.9945	175	1.93772	33.0615	0	0.8725	GO:0005779;GO:0007031	integral component of peroxisomal membrane;peroxisome organization	Cellular Component;Biological Process			--	--	K13336
PITG_00145	711	DS028118.1:943468-944178	-	histone methyltransferase, putative	0	0	0	0	0	0	25	0.668113	23.9467	0	0	0	0	0	0	66	0.784604	29.5223	54	0.597925	22.2581	3.7e-173	0.9266	GO:0004345;GO:0005634;GO:0006006;GO:0006098;GO:0031151;GO:0034729;GO:0050661;GO:0051726;GO:0055114	glucose-6-phosphate dehydrogenase activity;nucleus;glucose metabolic process;pentose-phosphate shunt;histone methyltransferase activity (H3-K79 specific);histone H3-K79 methylation;NADP binding;regulation of cell cycle;oxidation-reduction process	Molecular Function;Cellular Component;Biological Process;Biological Process;Molecular Function;Biological Process;Molecular Function;Biological Process;Biological Process	EC:2.1.1.43;EC:1.1.1.49	Histone-lysine N-methyltransferase;Glucose-6-phosphate dehydrogenase (NADP(+))	Biosynthesis of antibiotics, Glutathione metabolism, Pentose phosphate pathway	map01130, map00480, map00030	K11427
PITG_00146	1735	DS028118.1:945163-946897	-	glucose-6-phosphate 1-dehydrogenase	0	0	0	1	4.63885	58.133	726	19.402	237.157	0	0	0	1	8.37729	104.982	1701	20.2214	251.237	2272	25.1571	311.451	0	0.9191	GO:0004345;GO:0005096;GO:0005634;GO:0006006;GO:0006098;GO:0018024;GO:0034968;GO:0043547;GO:0046872;GO:0050661;GO:0055114	glucose-6-phosphate dehydrogenase activity;GTPase activator activity;nucleus;glucose metabolic process;pentose-phosphate shunt;histone-lysine N-methyltransferase activity;histone lysine methylation;positive regulation of GTPase activity;metal ion binding;NADP binding;oxidation-reduction process	Molecular Function;Molecular Function;Cellular Component;Biological Process;Biological Process;Molecular Function;Biological Process;Biological Process;Molecular Function;Molecular Function;Biological Process	EC:2.1.1.43;EC:1.1.1.49	Histone-lysine N-methyltransferase;Glucose-6-phosphate dehydrogenase (NADP(+))	--	--	K00036
PITG_00147	849	DS028118.1:948044-948934	-	conserved hypothetical protein	0	0	0	0	0	0	10	0.267245	7.59969	0	0	0	0	0	0	51	0.606285	17.9152	114	1.26229	36.9861	--	--	--	--	--	--	--	--	--
PITG_00148	2660	DS028118.1:960635-963294	+	programmed cell death 6-interacting protein, putative	1	76.1313	592.481	1	4.63832	36.0971	72	1.91602	14.6811	0	0	0	0	0	0	229	2.71476	21.0143	364	4.02554	31.0918	0	0.8941						--	--	K12200
PITG_00149	5097	DS028118.1:963923-969271	-	conserved hypothetical protein	0	0	0	1	4.63885	18.0642	11	0.29397	1.13585	0	0	0	1	8.37729	32.6222	63	0.74894	2.90865	466	5.15987	20.017	0	0.8611	GO:0016021	integral component of membrane	Cellular Component			--	--
PITG_00150	926	DS028118.1:972648-974042	+	conserved hypothetical protein	1	76.1313	2046.24	0	0	0	25	0.668113	17.0354	0	0	0	0	0	0	43	0.511181	13.4891	407	4.50658	118.028	0	0.8194						--	--
PITG_00151	749	DS028118.1:974249-975142	+	conserved hypothetical protein	0	0	0	0	0	0	23	0.60258	29.2982	0	0	0	1	8.37717	300.398	79	0.935986	45.3347	565	6.24846	218.031	2.2e-79	0.8998	GO:0009190;GO:0016021;GO:0016849;GO:0035556	cyclic nucleotide biosynthetic process;integral component of membrane;phosphorus-oxygen lyase activity;intracellular signal transduction	Biological Process;Cellular Component;Molecular Function;Biological Process			--	--
PITG_00152	5624	DS028118.1:974228-979851	-	kinesin-like protein	0	0	0	1	4.63885	20.569	351	9.36568	37.759	0	0	0	4	25.132	111.437	827	9.8226	39.1601	957	10.5931	37.11	0	0.8941	GO:0003777;GO:0005524;GO:0007018;GO:0008017	microtubule motor activity;ATP binding;microtubule-based movement;microtubule binding	Molecular Function;Molecular Function;Biological Process;Molecular Function	EC:3.6.1.15	Nucleoside-triphosphate phosphatase	Thiamine metabolism, Purine metabolism	map00730, map00230	K10395
PITG_00154	2106	DS028118.1:1016313-1018418	+	crinkler (CRN) family protein, putative	0	0	0	0	0	0	62	1.65692	16.3497	0	0	0	0	0	0	172	2.04473	20.4433	489	5.41454	53.9801	0	0.5208						--	--
PITG_00155	1447	DS028118.1:1019251-1020985	-	conserved hypothetical protein	0	0	0	1	4.63885	117.53	123	3.26039	48.9288	0	0	0	0	0	0	238	2.82933	43.3145	321	3.54326	54.045	0	0.8595	GO:0009987;GO:0016020	cellular process;membrane	Biological Process;Cellular Component			--	--
PITG_00156	1553	DS028118.1:1021769-1023515	+	beta-tubulin	1	76.1313	1084.25	12	55.6661	792.792	2140	57.1905	791.795	0	0	0	8	67.0183	954.469	4547	54.0545	762.344	3466	38.3779	539.074	0	0.9939	GO:0003924;GO:0005200;GO:0005525;GO:0005737;GO:0005874;GO:0007010;GO:0007017	GTPase activity;structural constituent of cytoskeleton;GTP binding;cytoplasm;microtubule;cytoskeleton organization;microtubule-based process	Molecular Function;Molecular Function;Molecular Function;Cellular Component;Cellular Component;Biological Process;Biological Process	EC:3.6.1.15	Nucleoside-triphosphate phosphatase	Thiamine metabolism, Purine metabolism	map00730, map00230	K07375
PITG_00157	375	DS028118.1:1023677-1024051	+	conserved hypothetical protein	0	0	0	0	0	0	0	0	0	0	0	0	0	0	0	0	0	0	2	0.0221454	2.41397	1.8e-86	0.8275						--	--
PITG_00158	426	DS028118.1:1024818-1025368	-	conserved hypothetical protein	0	0	0	0	0	0	6	0.160347	12.4343	0	0	0	0	0	0	12	0.142655	12.3274	44	0.487198	41.0831	1.4e-95	0.7602	GO:0009987;GO:0016020;GO:0016829	cellular process;membrane;lyase activity	Biological Process;Cellular Component;Molecular Function			--	--
PITG_00159	10957	DS028118.1:1025456-1037291	+	conserved hypothetical protein	0	0	0	0	0	0	89	2.35176	5.83029	0	0	0	2	8.37729	20.7847	224	2.65101	6.35527	1038	11.4934	28.3891	0	0.8639	GO:0016020	membrane	Cellular Component			--	--
PITG_00162	411	DS028118.1:1065265-1065718	-	protein kinase	0	0	0	0	0	0	2	0.0534491	4.41516	0	0	0	0	0	0	1	0.0118879	1.10253	3	0.033218	3.00096	1.3e-94	0.7452	GO:0000165;GO:0004707;GO:0005524	MAPK cascade;MAP kinase activity;ATP binding	Biological Process;Molecular Function;Molecular Function	EC:2.7.11;EC:2.7.11.24	Transferring phosphorus-containing groups;Mitogen-activated protein kinase	--	--
PITG_00163	1458	DS028118.1:1074811-1076365	+	threonine dehydratase, mitochondrial precursor	0	0	0	2	9.27769	142.266	114	3.0466	45.3177	0	0	0	0	0	0	179	2.12794	32.2884	84	0.930105	14.0519	0	0.87	GO:0004180;GO:0004794;GO:0006508;GO:0009097;GO:0030170;GO:0070569;GO:1901135	carboxypeptidase activity;L-threonine ammonia-lyase activity;proteolysis;isoleucine biosynthetic process;pyridoxal phosphate binding;uridylyltransferase activity;carbohydrate derivative metabolic process	Molecular Function;Molecular Function;Biological Process;Biological Process;Molecular Function;Molecular Function;Biological Process	EC:4.3.1.19	Threonine ammonia-lyase	Biosynthesis of antibiotics, Glycine, serine and threonine metabolism, Valine, leucine and isoleucine biosynthesis	map01130, map00260, map00290	K01754
PITG_00164	1875	DS028118.1:1076017-1078156	-	conserved hypothetical protein	0	0	0	4	18.5554	280.483	351	9.38031	142.753	0	0	0	0	0	0	826	9.81944	145.786	1134	12.5564	196.097	0	0.7176	GO:0003723	RNA binding	Molecular Function			--	--	K03258
PITG_00165	2082	DS028118.1:1079049-1081130	+	conserved hypothetical protein	0	0	0	4	18.5554	329.484	243	6.49406	100.739	0	0	0	2	16.7546	297.508	393	4.66072	76.344	144	1.59447	19.1335	0	0.8928	GO:0000027;GO:0000470;GO:0019843	ribosomal large subunit assembly;maturation of LSU-rRNA;rRNA binding	Biological Process;Biological Process;Molecular Function			--	--	K14847
PITG_00166	795	DS028118.1:1080298-1081460	-	phosphoserine phosphatase	0	0	0	5	23.1942	765.267	151	4.0354	124.849	0	0	0	1	8.3773	276.399	341	4.05314	130.751	599	6.63254	211.999	0	0.8829	GO:0004647;GO:0006564;GO:0016311	phosphoserine phosphatase activity;L-serine biosynthetic process;dephosphorylation	Molecular Function;Biological Process;Biological Process	EC:3.1.3.3	Phosphoserine phosphatase	Biosynthesis of antibiotics, Methane metabolism, Glycine, serine and threonine metabolism	map01130, map00680, map00260	K01079
PITG_00167	1715	DS028118.1:1081823-1083627	-	cAMP-specific 3',5'-cyclic phosphodiesterase, putative	0	0	0	0	0	0	95	2.53883	31.4376	0	0	0	0	0	0	122	1.45033	18.2582	840	9.30105	116.67	--	--	--	--	--	--	--	--	--	K13293
PITG_00169	2514	DS028118.1:1106830-1109566	+	conserved hypothetical protein	0	0	0	4	18.5554	153.592	16	0.427593	3.48137	0	0	0	1	8.37729	69.3431	30	0.356638	2.9353	315	3.48789	28.6395	0	0.8997	GO:0000145;GO:0001927;GO:0006893;GO:0015031;GO:0016021	exocyst;exocyst assembly;Golgi to plasma membrane transport;protein transport;integral component of membrane	Cellular Component;Biological Process;Biological Process;Biological Process;Cellular Component			--	--	K17637
PITG_00170	1890	DS028118.1:1110025-1111987	+	vacuolar-sorting receptor, putative	0	0	0	5	23.1942	263.698	627	16.7563	186.241	2	115.236	1310.14	3	25.1319	285.728	1588	18.878	212.956	3632	40.216	452.198	0	0.9304	GO:0004114;GO:0006508;GO:0007165;GO:0008233;GO:0016021;GO:0046872	3',5'-cyclic-nucleotide phosphodiesterase activity;proteolysis;signal transduction;peptidase activity;integral component of membrane;metal ion binding	Molecular Function;Biological Process;Biological Process;Molecular Function;Cellular Component;Molecular Function	EC:3.1.4.17	3',5'-cyclic-nucleotide phosphodiesterase	--	--
PITG_00171	1329	DS028118.1:1112442-1113824	+	conserved hypothetical protein	0	0	0	0	0	0	23	0.614664	10.1705	0	0	0	0	0	0	51	0.606285	10.2564	128	1.4173	23.8606	0	0.8749	GO:0004298;GO:0005634;GO:0005737;GO:0006511;GO:0009058;GO:0019773	threonine-type endopeptidase activity;nucleus;cytoplasm;ubiquitin-dependent protein catabolic process;biosynthetic process;proteasome core complex, alpha-subunit complex	Molecular Function;Cellular Component;Cellular Component;Biological Process;Biological Process;Cellular Component	EC:3.4.25	Acting on peptide bonds (peptidases)	--	--
PITG_00172	753	DS028118.1:1113944-1114876	+	proteasome subunit alpha, putative	0	0	0	1	4.63885	165.098	581	15.527	515.654	0	0	0	0	0	0	1432	17.0235	591.345	1756	19.4436	668.752	0	0.9576	GO:0004298;GO:0005634;GO:0005737;GO:0006511;GO:0009058;GO:0019773	threonine-type endopeptidase activity;nucleus;cytoplasm;ubiquitin-dependent protein catabolic process;biosynthetic process;proteasome core complex, alpha-subunit complex	Molecular Function;Cellular Component;Cellular Component;Biological Process;Biological Process;Cellular Component	EC:3.4.25	Acting on peptide bonds (peptidases)	--	--	K02728
PITG_00173	783	DS028118.1:1115000-1115847	-	vesicle-associated membrane protein, putative	0	0	0	0	0	0	5	0.133623	4.21648	0	0	0	0	0	0	28	0.332862	10.9612	44	0.487198	15.8935	0	0.8425	GO:0016021;GO:0016192	integral component of membrane;vesicle-mediated transport	Cellular Component;Biological Process			--	--	K08515
PITG_00174	300	DS028118.1:1116230-1116577	+	hypothetical protein	0	0	0	0	0	0	4	0.106898	17.0707	0	0	0	0	0	0	8	0.0951035	19.2494	7	0.0775088	14.8319	8.3e-68	0.7428	GO:0005576;GO:0006259;GO:0006508;GO:0097159;GO:1901363	extracellular region;DNA metabolic process;proteolysis;organic cyclic compound binding;heterocyclic compound binding	Cellular Component;Biological Process;Biological Process;Molecular Function;Molecular Function			--	--
PITG_00175	1050	DS028118.1:1116696-1118688	+	conserved hypothetical protein	0	0	0	0	0	0	0	0	0	0	0	0	0	0	0	3	0.0238376	0.536592	23	0.254672	5.69599	0	0.7634	GO:0000737;GO:0003677;GO:0005524;GO:0005694;GO:0016853	DNA catabolic process, endonucleolytic;DNA binding;ATP binding;chromosome;isomerase activity	Biological Process;Molecular Function;Molecular Function;Cellular Component;Molecular Function			--	--	K10878
PITG_00176	2042	DS028118.1:1117926-1120503	-	presenilin-like protein	0	0	0	0	0	0	143	3.82161	50.04	1	57.6182	1002.5	0	0	0	399	4.74323	65.0488	706	7.81731	104.519	0	0.9267	GO:0000139;GO:0004190;GO:0005789;GO:0007219;GO:0016021;GO:0016485	Golgi membrane;aspartic-type endopeptidase activity;endoplasmic reticulum membrane;Notch signaling pathway;integral component of membrane;protein processing	Cellular Component;Molecular Function;Cellular Component;Biological Process;Cellular Component;Biological Process	EC:3.4.23	Acting on peptide bonds (peptidases)	--	--	K04505
PITG_00177	1194	DS028118.1:1122482-1123675	-	allantoicase	0	0	0	0	0	0	83	2.21814	41.5938	0	0	0	1	8.37729	163.252	242	2.87688	55.3191	688	7.618	145.682	0	0.847	GO:0000256;GO:0004037	allantoin catabolic process;allantoicase activity	Biological Process;Molecular Function	EC:3.5.3.4	Allantoicase	Purine metabolism	map00230	K01477
PITG_00178	1434	DS028118.1:1124680-1126606	+	dual specificity tyrosine-phosphorylation-regulated kinase, putative	0	0	0	0	0	0	62	1.65692	25.1188	0	0	0	1	8.37729	137.8	121	1.43845	22.2532	363	4.00831	61.7356	0	0.8446	GO:0004674;GO:0005524;GO:0006468	protein serine/threonine kinase activity;ATP binding;protein phosphorylation	Molecular Function;Molecular Function;Biological Process	EC:2.7.11	Transferring phosphorus-containing groups	--	--	K08825
PITG_00179	958	DS028118.1:1126749-1127706	-	40S ribosomal protein S12, putative	0	0	0	32	148.443	3816.98	5079	135.734	3318.37	0	0	0	23	192.678	4954.4	9586	113.958	2879.14	9964	110.328	2767.4	2e-92	0.9469	GO:0003735;GO:0005840;GO:0006412;GO:0006520;GO:0016597;GO:0016743	structural constituent of ribosome;ribosome;translation;cellular amino acid metabolic process;amino acid binding;carboxyl- or carbamoyltransferase activity	Molecular Function;Cellular Component;Biological Process;Biological Process;Molecular Function;Molecular Function			--	--	K02951
PITG_00180	1899	DS028118.1:1127867-1129833	+	conserved hypothetical protein	0	0	0	0	0	0	55	1.46985	16.2513	0	0	0	0	0	0	168	1.99717	22.4096	235	2.60208	29.1034	0	0.9101	GO:0006396	RNA processing	Biological Process			--	--	K12869
PITG_00181	876	DS028118.1:1130195-1131127	-	conserved hypothetical protein	0	0	0	0	0	0	6	0.160347	4.38265	0	0	0	0	0	0	9	0.106991	3.03406	20	0.221454	6.22934	0	0.655						--	--
PITG_00182	354	DS028118.1:1131749-1132102	+	conserved hypothetical protein	0	0	0	0	0	0	12	0.320694	35.2221	0	0	0	0	0	0	29	0.34475	44.3034	119	1.31765	163.313	1.5e-78	0.8409	GO:0016021	integral component of membrane	Cellular Component			--	--
PITG_00183	2133	DS028118.1:1132420-1134552	-	dynamin-2	0	0	0	4	18.5554	184.171	488	13.0416	126.908	0	0	0	1	8.37729	83.1487	1098	13.053	128.675	1742	19.2886	189.61	0	0.9296	GO:0003924;GO:0005525	GTPase activity;GTP binding	Molecular Function;Molecular Function	EC:3.6.1.15	Nucleoside-triphosphate phosphatase	Thiamine metabolism, Purine metabolism	map00730, map00230	K17065
PITG_00184	1008	DS028118.1:1134877-1135884	+	conserved hypothetical protein	0	0	0	0	0	0	48	1.28278	29.4646	0	0	0	0	0	0	80	0.951035	22.5295	29	0.321108	7.55556	0	0.7859	GO:0000162;GO:0004826;GO:0006432;GO:0006571;GO:0009094;GO:0009328	tryptophan biosynthetic process;phenylalanine-tRNA ligase activity;phenylalanyl-tRNA aminoacylation;tyrosine biosynthetic process;L-phenylalanine biosynthetic process;phenylalanine-tRNA ligase complex	Biological Process;Molecular Function;Biological Process;Biological Process;Biological Process;Cellular Component	EC:6.1.1.20	Phenylalanine--tRNA ligase	--	--	K19307
PITG_00185	3372	DS028118.1:1135958-1139943	-	Voltage-gated Ion Channel (VIC) Superfamily	0	0	0	0	0	0	4	0.106898	0.668448	0	0	0	1	8.37729	50.4715	9	0.106991	0.641933	57	0.631143	3.78029	0	0.8411	GO:0006813;GO:0016021	potassium ion transport;integral component of membrane	Biological Process;Cellular Component			--	--
PITG_00186	3571	DS028118.1:1140671-1144915	+	histone acetyltransferase, putative	0	0	0	0	0	0	121	3.20694	28.1306	0	0	0	0	0	0	269	3.18597	27.5929	421	4.6616	35.3622	0	0.7977	GO:0000781;GO:0004402;GO:0005634;GO:0006348;GO:0016573	chromosome, telomeric region;histone acetyltransferase activity;nucleus;chromatin silencing at telomere;histone acetylation	Cellular Component;Molecular Function;Cellular Component;Biological Process;Biological Process	EC:2.3.1.5;EC:2.3.1.48	Arylamine N-acetyltransferase;Histone acetyltransferase	--	--	K11303
PITG_00188	3477	DS028118.1:1144594-1148260	-	kinesin-like protein	0	0	0	0	0	0	126	3.36729	19.4055	0	0	0	3	25.1319	146.534	294	3.49505	20.2966	582	6.4443	37.3614	0	0.8276	GO:0003777;GO:0005524;GO:0007018;GO:0008017	microtubule motor activity;ATP binding;microtubule-based movement;microtubule binding	Molecular Function;Molecular Function;Biological Process;Molecular Function	EC:3.6.1.15	Nucleoside-triphosphate phosphatase	Thiamine metabolism, Purine metabolism	map00730, map00230	K10406
PITG_00189	1541	DS028118.1:1148517-1150405	+	conserved hypothetical protein	0	0	0	1	4.63885	66.6659	319	8.52513	119.071	0	0	0	3	25.1319	361.176	892	10.604	150.896	1244	13.7744	195.214	--	--	--	--	--	--	--	--	--
PITG_00190	3291	DS028118.1:1150585-1154204	+	conserved hypothetical protein	0	0	0	0	0	0	48	1.28277	7.83473	0	0	0	0	0	0	81	0.962923	6.56587	226	2.49136	16.6076	0	0.8982	GO:0016491;GO:0055114	oxidoreductase activity;oxidation-reduction process	Molecular Function;Biological Process			--	--	K00327
PITG_00191	1047	DS028118.1:1155631-1156677	+	conserved hypothetical protein	0	0	0	0	0	0	30	0.801736	17.586	0	0	0	0	0	0	24	0.285311	6.44535	68	0.752942	16.9	0	0.7491	GO:0003824	catalytic activity	Molecular Function			--	--
PITG_00192	2136	DS028118.1:1156784-1159052	-	conserved hypothetical protein	0	0	0	0	0	0	39	1.04226	10.1266	0	0	0	0	0	0	103	1.22446	12.0519	129	1.42838	14.0194	0	0.7602						--	--
PITG_00193	2741	DS028118.1:1159527-1162267	-	conserved hypothetical protein	0	0	0	3	13.9165	104.825	509	13.6028	100.93	0	0	0	3	25.1319	189.303	1076	12.7914	95.8514	327	3.62077	27.0737	0	0.8586						--	--
PITG_00194	1047	DS028118.1:1163013-1164317	-	casein kinase II subunit, putative	0	0	0	4	18.5554	425.819	489	13.0683	286.652	0	0	0	1	8.37729	192.246	1063	12.6369	285.475	1315	14.5606	326.816	0	0.9606	GO:0004674;GO:0005524;GO:0006468;GO:0016491;GO:0055114	protein serine/threonine kinase activity;ATP binding;protein phosphorylation;oxidoreductase activity;oxidation-reduction process	Molecular Function;Molecular Function;Biological Process;Molecular Function;Biological Process	EC:2.7.11	Transferring phosphorus-containing groups	--	--	K03097
PITG_00197	6756	DS028118.1:1276243-1282998	+	conserved hypothetical protein	0	0	0	2	9.27769	69.4425	86	2.29831	14.7687	0	0	0	1	8.37729	62.7031	193	2.28248	15.3998	381	4.21869	22.4311	0	0.8063						--	--
PITG_00200	592	DS028118.1:1313029-1313620	+	conserved hypothetical protein	0	0	0	0	0	0	1	0.0267245	1.23525	0	0	0	0	0	0	12	0.142655	7.02334	64	0.708652	34.4034	3.4e-104	0.8561	GO:0016021	integral component of membrane	Cellular Component			--	--
PITG_00201	1710	DS028118.1:1313694-1315552	-	conserved hypothetical protein	0	0	0	0	0	0	25	0.668113	8.30011	0	0	0	1	8.37729	106.743	78	0.927259	11.7121	206	2.28097	28.7067	0	0.7945						--	--
PITG_00202	399	DS028118.1:1316137-1317125	+	hypothetical protein	0	0	0	0	0	0	1	0.0267245	2.32913	0	0	0	0	0	0	0	0	0	1	0.0110727	1.06087	2.2e-89	0.6444						--	--
PITG_00203	1401	DS028118.1:1317696-1319165	-	mitochondrial-processing peptidase subunit beta	0	0	0	16	74.2215	1193.02	1632	43.6144	679.072	0	0	0	2	16.7546	269.31	3633	43.1889	686.593	3416	37.8243	598.581	0	0.9658	GO:0004222;GO:0006627;GO:0017087;GO:0046872	metalloendopeptidase activity;protein processing involved in protein targeting to mitochondrion;mitochondrial processing peptidase complex;metal ion binding	Molecular Function;Biological Process;Cellular Component;Molecular Function	EC:3.4.24	Acting on peptide bonds (peptidases)	--	--	K17732
PITG_00204	2817	DS028118.1:1319979-1323180	+	kinesin heavy chain, putative	0	0	0	0	0	0	32	0.855185	6.16238	0	0	0	0	0	0	107	1.27201	9.25423	221	2.44706	17.766	0	0.8439	GO:0003777;GO:0005524;GO:0005874;GO:0007018;GO:0008017;GO:0008270;GO:0016021	microtubule motor activity;ATP binding;microtubule;microtubule-based movement;microtubule binding;zinc ion binding;integral component of membrane	Molecular Function;Molecular Function;Cellular Component;Biological Process;Molecular Function;Molecular Function;Cellular Component	EC:3.6.1.15	Nucleoside-triphosphate phosphatase	Thiamine metabolism, Purine metabolism	map00730, map00230	K10396
PITG_00205	736	DS028118.1:1323901-1324636	-	conserved hypothetical protein	0	0	0	1	4.63885	170.53	286	7.64322	261.609	0	0	0	0	0	0	638	7.5845	271.916	1645	18.2146	646.377	1.9e-134	0.834						--	--
PITG_00206	4138	DS028118.1:1325565-1329948	+	conserved hypothetical protein	0	0	0	0	0	0	49	1.29429	19.5124	0	0	0	1	0.00191379	0.00927637	143	1.6949	18.2543	376	4.15525	42.9814	0	0.82	GO:0005506;GO:0016021;GO:0016705;GO:0031418;GO:0055114	iron ion binding;integral component of membrane;oxidoreductase activity, acting on paired donors, with incorporation or reduction of molecular oxygen;L-ascorbic acid binding;oxidation-reduction process	Molecular Function;Cellular Component;Molecular Function;Molecular Function;Biological Process			--	--
PITG_00208	3922	DS028118.1:1329245-1334077	-	protein kinase, putative	0	0	0	3	13.9165	171.792	498	13.2973	90.675	1	57.6182	711.265	1	8.37537	43.6364	1364	16.2083	101.049	2887	31.9638	165.923	0	0.8718	GO:0004672;GO:0005524;GO:0006468	protein kinase activity;ATP binding;protein phosphorylation	Molecular Function;Molecular Function;Biological Process			--	--	K20872
PITG_00210	1659	DS028118.1:1336260-1337918	-	hypothetical protein	0	0	0	0	0	0	14	0.368604	4.73726	0	0	0	0	0	0	16	0.180632	2.36162	12	0.128373	1.67211	0	0.7665						--	--
PITG_00211	777	DS028118.1:1340522-1341466	+	adenine phosphoribosyltransferase, putative	0	0	0	0	0	0	25	0.668113	21.2947	0	0	0	0	0	0	55	0.653837	21.7573	285	3.15571	104.018	3.5e-133	0.8893	GO:0003999;GO:0005737;GO:0006168;GO:0009116	adenine phosphoribosyltransferase activity;cytoplasm;adenine salvage;nucleoside metabolic process	Molecular Function;Cellular Component;Biological Process;Biological Process	EC:2.4.2.7	Adenine phosphoribosyltransferase	Purine metabolism	map00230	K00759
PITG_00212	1458	DS028118.1:1341841-1343298	+	conserved hypothetical protein	0	0	0	0	0	0	367	9.8079	145.891	0	0	0	1	8.37729	128.459	795	9.45091	143.404	1618	17.9156	270.666	0	0.7418						--	--
PITG_00213	578	DS028118.1:1343411-1344417	+	hypothetical protein	0	0	0	0	0	0	18	0.481042	23.0187	0	0	0	0	0	0	37	0.439854	22.4707	724	8.01662	403.632	9.5e-109	0.7957						--	--
PITG_00214	891	DS028118.1:1344969-1345859	+	conserved hypothetical protein	0	0	0	0	0	0	41	1.09571	29.3154	0	0	0	0	0	0	112	1.33145	36.9302	222	2.45813	67.6431	0	0.8729						--	--
PITG_00215	2877	DS028118.1:1346449-1349918	+	calmodulin-binding transcription activator, putative	0	0	0	0	0	0	30	0.801736	5.64866	0	0	0	2	16.7546	119.744	49	0.582509	4.14271	250	2.76817	19.6467	0	0.7873	GO:0003677	DNA binding	Molecular Function			--	--	K21596
PITG_00216	618	DS028118.1:1349929-1350613	-	conserved hypothetical protein	0	0	0	1	4.63885	221.001	174	4.65007	202.144	0	0	0	0	0	0	302	3.59016	165.594	208	2.30312	104.844	3.8e-112	0.8073	GO:0000166;GO:0005762;GO:0008168;GO:0016020;GO:0016887;GO:0032259	nucleotide binding;mitochondrial large ribosomal subunit;methyltransferase activity;membrane;ATPase activity;methylation	Molecular Function;Cellular Component;Molecular Function;Cellular Component;Molecular Function;Biological Process	EC:3.6.1.3;EC:3.6.1.15	Adenosinetriphosphatase;Nucleoside-triphosphate phosphatase	Thiamine metabolism, Purine metabolism	map00730, map00230
PITG_00217	1992	DS028118.1:1356414-1358732	-	conserved hypothetical protein	0	0	0	0	0	0	19	0.507766	5.32619	0	0	0	0	0	0	55	0.653837	7.07009	93	1.01869	10.8028	0	0.734						--	--
PITG_00218	11390	DS028118.1:1358817-1373214	+	ATP-binding Cassette (ABC) Superfamily	0	0	0	0	0	0	31	0.82846	1.40389	0	0	0	0	0	0	70	0.832156	1.41332	284	3.14464	5.3382	0	0.8331	GO:0005524;GO:0006508;GO:0008234;GO:0016021;GO:0042626;GO:0055085	ATP binding;proteolysis;cysteine-type peptidase activity;integral component of membrane;ATPase activity, coupled to transmembrane movement of substances;transmembrane transport	Molecular Function;Biological Process;Molecular Function;Cellular Component;Molecular Function;Biological Process	EC:3.6.1.3;EC:3.6.1.15	Adenosinetriphosphatase;Nucleoside-triphosphate phosphatase	Thiamine metabolism, Purine metabolism	map00730, map00230	K05643
PITG_00219	3165	DS028118.1:1380858-1384551	+	glucan 1,3-beta-glucosidase, putative	0	0	0	2	4.63884	148.412	313	8.35715	140.899	0	0	0	2	16.7546	480.225	711	8.44391	140.582	4088	45.2574	796.091	0	0.821	GO:0004553;GO:0005975	hydrolase activity, hydrolyzing O-glycosyl compounds;carbohydrate metabolic process	Molecular Function;Biological Process			--	--
PITG_00222	318	DS028118.1:1384898-1385409	+	conserved hypothetical protein	0	0	0	0	0	0	1	0.0267245	3.70679	0	0	0	0	0	0	8	0.0951035	16.1567	18	0.199308	32.287	--	--	--	--	--	--	--	--	--
PITG_00223	3896	DS028118.1:1385081-1388976	-	DNA repair and recombination protein RAD54	0	0	0	3	9.27769	58.5129	46	1.22933	6.84602	0	0	0	0	0	0	104	1.23635	6.74564	274	3.03392	16.4331	0	0.8159	GO:0005524	ATP binding	Molecular Function			--	--	K10875
PITG_00224	3393	DS028118.1:1389145-1392537	+	conserved hypothetical protein	0	0	0	1	4.63885	27.7632	48	1.28278	7.58592	0	0	0	0	0	0	99	1.17691	7.01472	116	1.28443	7.64255	0	0.7522						--	--
PITG_00225	1485	DS028118.1:1392568-1394292	-	sialin-like protein	0	0	0	2	9.27769	139.231	134	3.58109	52.1652	0	0	0	0	0	0	410	4.87405	72.3953	998	11.0505	163.44	0	0.9376	GO:0003777;GO:0005524;GO:0007018;GO:0008017;GO:0016021;GO:0055085	microtubule motor activity;ATP binding;microtubule-based movement;microtubule binding;integral component of membrane;transmembrane transport	Molecular Function;Molecular Function;Biological Process;Molecular Function;Cellular Component;Biological Process	EC:3.6.1.15	Nucleoside-triphosphate phosphatase	Thiamine metabolism, Purine metabolism	map00730, map00230
PITG_00226	3471	DS028118.1:1394371-1397988	-	kinesin-like protein	0	0	0	1	4.63884	30.3129	141	3.74143	21.6017	0	0	0	0	0	0	285	3.37617	19.6429	301	3.3218	19.3465	0	0.8899	GO:0003777;GO:0005524;GO:0005874;GO:0007018;GO:0008017;GO:0016021;GO:0055085	microtubule motor activity;ATP binding;microtubule;microtubule-based movement;microtubule binding;integral component of membrane;transmembrane transport	Molecular Function;Molecular Function;Cellular Component;Biological Process;Molecular Function;Cellular Component;Biological Process	EC:3.6.1.15	Nucleoside-triphosphate phosphatase	Thiamine metabolism, Purine metabolism	map00730, map00230	K10398
PITG_00227	1830	DS028118.1:1398171-1400249	+	DEAD/DEAH box RNA helicase, putative	0	0	0	3	13.9165	164.113	181	4.83714	55.7196	0	0	0	0	0	0	323	3.8398	44.9158	43	0.476125	5.55083	0	0.9664	GO:0003676;GO:0004386;GO:0005524	nucleic acid binding;helicase activity;ATP binding	Molecular Function;Molecular Function;Molecular Function	EC:3.6.1.15	Nucleoside-triphosphate phosphatase	Thiamine metabolism, Purine metabolism	map00730, map00230	K14810
PITG_00228	2573	DS028118.1:1400557-1404262	-	Amino Acid-Polyamine-Organocation (APC) Family	0	0	0	0	0	0	29	0.775011	6.16054	0	0	0	1	8.37729	75.6741	83	0.986699	7.92795	361	3.99723	32.009	0	0.9007	GO:0016021;GO:0022857;GO:0055085	integral component of membrane;transmembrane transporter activity;transmembrane transport	Cellular Component;Molecular Function;Biological Process			--	--	K03294
PITG_00229	1289	DS028118.1:1404380-1405864	+	26S protease regulatory subunit S10B	0	0	0	1	4.63885	82.3711	598	15.9813	273.98	0	0	0	4	33.5092	595.016	1363	16.2033	284.234	1578	17.4727	304.969	0	0.9662	GO:0005524;GO:0005737;GO:0008233;GO:0036402;GO:1901800	ATP binding;cytoplasm;peptidase activity;proteasome-activating ATPase activity;positive regulation of proteasomal protein catabolic process	Molecular Function;Cellular Component;Molecular Function;Molecular Function;Biological Process	EC:3.6.1.3;EC:3.6.1.15	Adenosinetriphosphatase;Nucleoside-triphosphate phosphatase	Thiamine metabolism, Purine metabolism	map00730, map00230	K03064
PITG_00230	1014	DS028118.1:1405984-1407157	+	peptidyl-prolyl cis-trans isomerase, mitochondrial precursor	0	0	0	0	0	0	1	0.0267245	0.609424	0	0	0	0	0	0	3	0.0356638	0.838582	1	0.0110727	0.258614	0	0.7837	GO:0000413;GO:0003755	protein peptidyl-prolyl isomerization;peptidyl-prolyl cis-trans isomerase activity	Biological Process;Molecular Function	EC:5.2.1.8	Peptidylprolyl isomerase	--	--	K12739
PITG_00231	1931	DS028118.1:1407223-1409851	-	eyes absent family protein	0	0	0	0	0	0	43	1.14915	12.4734	1	57.6182	838.19	0	0	0	95	1.12935	12.4371	239	2.6353	28.9318	0	0.614	GO:0004725;GO:0016021;GO:0035335	protein tyrosine phosphatase activity;integral component of membrane;peptidyl-tyrosine dephosphorylation	Molecular Function;Cellular Component;Biological Process	EC:3.1.3.16;EC:3.1.3.48	Protein-serine/threonine phosphatase;Protein-tyrosine-phosphatase	--	--	K17620
PITG_00232	819	DS028118.1:1409924-1411169	+	conserved hypothetical protein	0	0	0	1	4.63885	381.943	59	1.57675	62.2889	0	0	0	0	0	0	126	1.49788	73.264	238	2.62512	110.953	2.6e-103	0.8961						--	--
PITG_00233	1839	DS028118.1:1410777-1412835	-	Major Facilitator Superfamily (MFS)	0	0	0	0	0	0	16	0.400868	5.26871	0	0	0	0	0	0	98	1.16502	14.9211	381	4.21779	54.2187	0	0.9365	GO:0016021;GO:0022857;GO:0055085	integral component of membrane;transmembrane transporter activity;transmembrane transport	Cellular Component;Molecular Function;Biological Process			--	--
PITG_00234	2020	DS028118.1:1414311-1416330	+	conserved hypothetical protein	0	0	0	4	18.5554	195.729	1027	27.4461	283.49	0	0	0	3	25.1319	265.1	2342	27.8416	291.559	11147	123.427	1288.67	0	0.8364	GO:0016020	membrane	Cellular Component			--	--
PITG_00235	527	DS028118.1:1416548-1417181	+	hypothetical protein	0	0	0	0	0	0	9	0.240521	39.3355	0	0	0	0	0	0	46	0.537327	79.7112	49	0.542544	73.7967	4.7e-54	0.7039						--	--
PITG_00236	1854	DS028118.1:1416544-1418397	-	cyclin-H, putative	0	0	0	1	4.63885	53.9011	95	2.53884	31.9816	0	0	0	0	0	0	201	2.38711	36.2985	297	3.27753	45.6667	0	0.7837	GO:0000074;GO:0000307;GO:0016538;GO:0045737;GO:0045944;GO:0070985;GO:1901409	regulation of cell cycle;cyclin-dependent protein kinase holoenzyme complex;cyclin-dependent protein serine/threonine kinase regulator activity;positive regulation of cyclin-dependent protein serine/threonine kinase activity;positive regulation of transcription by RNA polymerase II;transcription factor TFIIK complex;positive regulation of phosphorylation of RNA polymerase II C-terminal domain	Biological Process;Cellular Component;Molecular Function;Biological Process;Biological Process;Cellular Component;Biological Process			--	--	K06634
PITG_00237	1026	DS028118.1:1418528-1419872	+	2OG-Fe(II) oxygenase superfamily protein	0	0	0	0	0	0	1	0.0267245	0.600769	0	0	0	0	0	0	4	0.0475518	1.10174	217	2.40277	55.3033	0	0.8064	GO:0016491;GO:0046872;GO:0055114	oxidoreductase activity;metal ion binding;oxidation-reduction process	Molecular Function;Molecular Function;Biological Process			--	--
PITG_00238	1685	DS028118.1:1419198-1421030	-	protein-L-isoaspartate(D-aspartate) O-methyltransferase, putative	0	0	0	0	0	0	46	1.22933	25.3807	0	0	0	0	0	0	101	1.20068	24.2332	220	2.43599	45.4502	0	0.8621	GO:0004719;GO:0006479;GO:0006508;GO:0008234;GO:0016021	protein-L-isoaspartate (D-aspartate) O-methyltransferase activity;protein methylation;proteolysis;cysteine-type peptidase activity;integral component of membrane	Molecular Function;Biological Process;Biological Process;Molecular Function;Cellular Component	EC:2.1.1.77	Protein-L-isoaspartate(D-aspartate) O-methyltransferase	--	--	K00573
PITG_00245	1191	DS028118.1:1515570-1516760	+	cathepsin, cysteine protease family C01A, putative	0	0	0	0	0	0	0	0	0	0	0	0	0	0	0	0	0	0	2	0.0221454	0.424778	0	0.8845	GO:0006508;GO:0008168;GO:0008234;GO:0016021;GO:0032259	proteolysis;methyltransferase activity;cysteine-type peptidase activity;integral component of membrane;methylation	Biological Process;Molecular Function;Molecular Function;Cellular Component;Biological Process			--	--	K08568
PITG_00247	540	DS028118.1:1518968-1520435	+	conserved hypothetical protein	0	0	0	0	0	0	0	0	0	0	0	0	0	0	0	1	0.0118879	0.676452	3	0.033218	1.85985	6.6e-124	0.8051	GO:0005777	peroxisome	Cellular Component			--	--
PITG_00248	612	DS028118.1:1521315-1522016	-	cathepsin, putative	0	0	0	0	0	0	0	0	0	0	0	0	0	0	0	1	0.0118879	0.556433	0	0	0	3e-148	0.8075	GO:0006508;GO:0008234;GO:0016021;GO:0016740	proteolysis;cysteine-type peptidase activity;integral component of membrane;transferase activity	Biological Process;Molecular Function;Cellular Component;Molecular Function			--	--	K08568
PITG_00249	852	DS028118.1:1522691-1523542	-	O-methyltransferase, putative	0	0	0	0	0	0	0	0	0	0	0	0	0	0	0	1	0.0118879	0.349646	0	0	0	0	0.8304	GO:0008168;GO:0032259;GO:1901106	methyltransferase activity;methylation;tetracenomycin C biosynthetic process	Molecular Function;Biological Process;Biological Process			--	--
PITG_00250	1639	DS028118.1:1524820-1526610	+	conserved hypothetical protein	0	0	0	0	0	0	0	0	0	0	0	0	0	0	0	0	0	0	4	0.0442907	0.584928	0	0.7809						--	--
PITG_00251	1604	DS028118.1:1526887-1528717	+	conserved hypothetical protein	0	0	0	0	0	0	0	0	0	0	0	0	0	0	0	1	0.0118879	0.161542	5	0.0553634	0.749397	0	0.8782						--	--
PITG_00252	1134	DS028118.1:1529637-1530770	-	conserved hypothetical protein	0	0	0	1	0.00207927	0.0431777	143	3.81686	76.0789	0	0	0	0	0	0	273	3.24177	66.3666	245	2.70734	55.1023	0	0.729						--	--
PITG_00253	3711	DS028118.1:1530902-1535095	-	conserved hypothetical protein	0	0	0	0	0	0	1	0.0267245	0.143803	0	0	0	0	0	0	2	0.0237759	0.128854	17	0.188236	1.01856	0	0.7341						--	--
PITG_00254	1746	DS028118.1:1535795-1537959	-	mitogen-activated protein kinase, putative	0	0	0	0	0	0	242	6.46734	78.4968	0	0	0	0	0	0	594	7.06144	87.1067	1331	14.7377	181.157	--	--	--	--	--	--	--	--	--	K04371
PITG_00255	438	DS028118.1:1538905-1539342	-	conserved hypothetical protein	0	0	0	0	0	0	5	0.133623	9.87801	0	0	0	0	0	0	9	0.106991	8.76696	38	0.420762	33.6863	3.3e-91	0.828						--	--
PITG_00256	1335	DS028118.1:1539453-1541003	+	conserved hypothetical protein	0	0	0	0	0	0	22	0.58794	9.67773	0	0	0	0	0	0	35	0.416078	7.00132	89	0.985469	16.5028	0	0.7283	GO:0044281;GO:0045292	small molecule metabolic process;mRNA cis splicing, via spliceosome	Biological Process;Biological Process			--	--	K12824
PITG_00257	2064	DS028118.1:1541105-1543616	-	conserved hypothetical protein	0	0	0	0	0	0	56	1.49657	15.0968	0	0	0	0	0	0	116	1.379	14.099	329	3.64291	37.1366	0	0.9448	GO:0003951;GO:0006741;GO:0016310;GO:0019674	NAD+ kinase activity;NADP biosynthetic process;phosphorylation;NAD metabolic process	Molecular Function;Biological Process;Biological Process;Biological Process	EC:2.7.1.23	NAD(+) kinase	--	--	K00858
PITG_00258	318	DS028118.1:1544035-1544408	+	conserved hypothetical protein	0	0	0	0	0	0	0	0	0	0	0	0	0	0	0	0	0	0	3	0.033218	5.38117	7.1e-67	0.869	GO:0005509;GO:0016021	calcium ion binding;integral component of membrane	Molecular Function;Cellular Component			--	--
PITG_00259	3629	DS028118.1:1544217-1548070	-	conserved hypothetical protein	0	0	0	0	0	0	4	0.106898	1.12182	0	0	0	0	0	0	23	0.261535	1.45154	108	1.19585	10.8073	1e-145	0.6757	GO:0003824	catalytic activity	Molecular Function			--	--
PITG_00260	769	DS028118.1:1548263-1549104	-	conserved hypothetical protein	0	0	0	0	0	0	0	0	0	0	0	0	0	0	0	3	0.0356638	1.20363	11	0.121799	4.07127	2.6e-170	0.79						--	--
PITG_00261	699	DS028118.1:1549342-1550106	+	conserved hypothetical protein	0	0	0	0	0	0	12	0.320694	11.7607	0	0	0	0	0	0	24	0.285311	10.9968	42	0.465053	17.7288	3.2e-161	0.746						--	--
PITG_00262	2904	DS028118.1:1550176-1553079	-	nuclear pore complex protein Nup93-like protein	0	0	0	2	9.27769	65.6402	351	9.38031	65.434	0	0	0	1	8.37729	59.2698	791	9.40336	66.2059	661	7.31904	51.4271	0	0.9534	GO:0005643;GO:0006913;GO:0015031;GO:0016020;GO:0017056;GO:0051028	nuclear pore;nucleocytoplasmic transport;protein transport;membrane;structural constituent of nuclear pore;mRNA transport	Cellular Component;Biological Process;Biological Process;Cellular Component;Molecular Function;Biological Process			--	--	K14309
PITG_00263	4408	DS028118.1:1554451-1558858	+	conserved hypothetical protein	0	0	0	5	23.1929	105.172	556	14.8577	66.7649	0	0	0	4	33.5079	151.947	722	8.57975	38.7849	1194	13.2144	59.6587	0	0.9051	GO:0004672;GO:0005524;GO:0006468	protein kinase activity;ATP binding;protein phosphorylation	Molecular Function;Molecular Function;Biological Process			--	--
PITG_00264	1020	DS028118.1:1558866-1559885	-	Delta(3,5)-Delta(2,4)-dienoyl-CoA isomerase, putative	0	0	0	0	0	0	117	3.12677	70.7927	0	0	0	0	0	0	305	3.62582	84.6272	1142	12.645	293.175	0	0.865	GO:0016020;GO:0016853	membrane;isomerase activity	Cellular Component;Molecular Function			--	--	K12663
PITG_00265	873	DS028118.1:1560033-1561162	-	Mitochondrial Carrier (MC) Family	0	0	0	0	0	0	101	2.69918	74.0945	0	0	0	1	8.37729	243.418	234	2.78178	79.2406	65	0.719724	20.3357	0	0.8753	GO:0016021;GO:0022857;GO:0055085	integral component of membrane;transmembrane transporter activity;transmembrane transport	Cellular Component;Molecular Function;Biological Process			--	--	K15109
PITG_00266	596	DS028118.1:1561381-1561976	+	40S ribosomal protein S10	0	0	0	17	78.8604	3976.44	3582	95.7273	4382	1	57.6182	2905.33	9	75.3956	3801.73	7041	83.703	4078.66	10666	118.101	5675.52	3.9e-101	0.933	GO:0005840	ribosome	Cellular Component			--	--	K02947
PITG_00267	213	DS028118.1:1562857-1563305	-	hypothetical protein	0	0	0	0	0	0	0	0	0	0	0	0	0	0	0	1	0.0118879	12.2923	0	0	0	--	--	--	--	--	--	--	--	--
PITG_00268	303	DS028118.1:1563631-1563933	+	hypothetical protein	0	0	0	0	0	0	2	0.0534491	8.32543	0	0	0	0	0	0	3	0.0356638	6.99594	17	0.188236	34.9649	2e-67	0.8009						--	--
PITG_00269	2013	DS028118.1:1564580-1567164	+	conserved hypothetical protein	0	0	0	0	0	0	132	3.52764	36.5761	0	0	0	0	0	0	339	4.03001	42.3662	660	7.30797	76.5954	0	0.8495						--	--
PITG_00270	3723	DS028118.1:1567600-1571389	+	conserved hypothetical protein	0	0	0	0	0	0	49	1.3095	7.02671	0	0	0	0	0	0	132	1.56921	8.93742	227	2.5135	14.1125	0	0.8085	GO:0005524	ATP binding	Molecular Function			--	--	K15173
PITG_00271	1083	DS028118.1:1571459-1572622	-	conserved hypothetical protein	0	0	0	0	0	0	25	0.668113	14.0701	0	0	0	0	0	0	52	0.618173	13.3916	249	2.7571	59.3587	0	0.7704						--	--	K06627
PITG_00272	1338	DS028118.1:1575147-1576484	+	phosphatidylinositol kinase	0	0	0	0	0	0	142	3.79488	62.3033	0	0	0	1	8.37729	142.238	341	4.05379	68.032	1936	21.4367	358.036	0	0.8079	GO:0016301;GO:0016310	kinase activity;phosphorylation	Molecular Function;Biological Process			--	--
PITG_00273	2639	DS028118.1:1577163-1579990	+	N-acetylated-alpha-linked acidic dipeptidase-like protein	0	0	0	0	0	0	2	0.0534491	0.413041	0	0	0	0	0	0	5	0.0594397	0.464081	15	0.16609	1.29387	0	0.827	GO:0016021	integral component of membrane	Cellular Component			--	--	K01301
PITG_00274	4263	DS028118.1:1580139-1584562	-	ryanodine-inositol 1,4,5-triphosphate receptor Ca2 channel (RIR-CaC) family protein	0	0	0	1	4.63885	21.7899	96	2.56556	11.9382	0	0	0	1	8.37729	39.3504	275	3.26918	15.3066	453	5.01592	23.4536	0	0.9215	GO:0005509;GO:0005623;GO:0015278;GO:0016021;GO:0051209	calcium ion binding;cell;calcium-release channel activity;integral component of membrane;release of sequestered calcium ion into cytosol	Molecular Function;Cellular Component;Molecular Function;Cellular Component;Biological Process			--	--
PITG_00275	1382	DS028118.1:1584795-1586343	+	Iron(III)-zinc(II) purple acid phosphatase, putative	0	0	0	0	0	0	56	1.49657	23.6701	0	0	0	0	0	0	114	1.35523	21.8927	419	4.63945	74.6018	0	0.8517	GO:0003993;GO:0016021;GO:0016311;GO:0046872	acid phosphatase activity;integral component of membrane;dephosphorylation;metal ion binding	Molecular Function;Cellular Component;Biological Process;Molecular Function	EC:3.1.3.2	Acid phosphatase	--	--	K22390
PITG_00276	534	DS028118.1:1587519-1588122	-	conserved hypothetical protein	0	0	0	0	0	0	0	0	0	0	0	0	0	0	0	1	0.0118879	0.688834	11	0.121799	6.94222	3.7e-127	0.5884	GO:0004672;GO:0005524;GO:0006468;GO:0016021	protein kinase activity;ATP binding;protein phosphorylation;integral component of membrane	Molecular Function;Molecular Function;Biological Process;Cellular Component			--	--
PITG_00279	2418	DS028118.1:1644989-1649039	+	ubiquitin carboxyl-terminal hydrolase, putative	0	0	0	2	9.27769	80.1493	647	17.2908	146.82	1	57.6182	497.759	2	16.7546	144.742	1642	19.52	167.632	1613	17.8602	153.002	0	0.9331	GO:0003993;GO:0006511;GO:0016311;GO:0016579;GO:0036459;GO:0046872	acid phosphatase activity;ubiquitin-dependent protein catabolic process;dephosphorylation;protein deubiquitination;thiol-dependent ubiquitinyl hydrolase activity;metal ion binding	Molecular Function;Biological Process;Biological Process;Biological Process;Molecular Function;Molecular Function	EC:3.1.3.2;EC:3.4.19.12	Acid phosphatase;Ubiquitinyl hydrolase 1	--	--	K11843
PITG_00280	1446	DS028118.1:1649307-1650827	-	conserved hypothetical protein	0	0	0	1	4.63885	71.8287	353	9.43376	141.657	0	0	0	0	0	0	756	8.98728	137.689	1649	18.2588	278.51	0	0.833	GO:0008270;GO:0016021;GO:0016567;GO:0055085;GO:0061630	zinc ion binding;integral component of membrane;protein ubiquitination;transmembrane transport;ubiquitin protein ligase activity	Molecular Function;Cellular Component;Biological Process;Biological Process;Molecular Function			--	--
PITG_00281	1730	DS028118.1:1651210-1653331	-	Major Facilitator Superfamily (MFS)	0	0	0	0	0	0	87	2.32503	28.5162	0	0	0	0	0	0	188	2.23493	27.904	349	3.85329	48.2527	--	--	--	--	--	--	--	--	--
PITG_00282	633	DS028118.1:1653568-1654245	+	conserved hypothetical protein	0	0	0	0	0	0	10	0.267245	11.2319	0	0	0	0	0	0	16	0.190207	8.46488	37	0.409689	18.0029	2.6e-154	0.7596						--	--
PITG_00283	1065	DS028118.1:1654395-1655459	-	conserved hypothetical protein	0	0	0	0	0	0	9	0.240521	5.16837	0	0	0	0	0	0	17	0.202095	4.46977	84	0.930105	20.4417	0	0.8526	GO:0003824	catalytic activity	Molecular Function			--	--
PITG_00284	5424	DS028118.1:1655651-1661074	-	phospholipase D, Pi-PXTM-PLD	0	0	0	1	4.63729	16.9236	106	2.81452	10.1966	0	0	0	2	16.7531	61.14	91	1.08176	3.93794	7	0.0734607	0.26714	0	0.8671	GO:0004630;GO:0016021;GO:0046475;GO:0070290	phospholipase D activity;integral component of membrane;glycerophospholipid catabolic process;N-acylphosphatidylethanolamine-specific phospholipase D activity	Molecular Function;Cellular Component;Biological Process;Molecular Function	EC:3.1.4.4	Phospholipase D	--	--	K01115
PITG_00286	942	DS028118.1:1675306-1677251	+	conserved hypothetical protein	0	0	0	0	0	0	0	0	0	0	0	0	0	0	0	0	0	0	8	0.0885814	2.26988	0	0.6184	GO:0004672;GO:0005524;GO:0006468	protein kinase activity;ATP binding;protein phosphorylation	Molecular Function;Molecular Function;Biological Process			--	--
PITG_00287	5774	DS028118.1:1677595-1683859	-	formyl-coenzyme A transferase, putative	0	0	0	0	0	0	120	3.20695	23.4807	0	0	0	0	0	0	391	4.6363	34.3374	1362	15.0699	124.845	0	0.9221	GO:0007017;GO:0016740;GO:0030286	microtubule-based process;transferase activity;dynein complex	Biological Process;Molecular Function;Cellular Component			--	--
PITG_00290	1967	DS028118.1:1684448-1686760	-	conserved hypothetical protein	0	0	0	0	0	0	112	2.99316	79.6416	0	0	0	1	8.37729	166.324	236	2.80555	61.2832	752	8.32665	191.361	1.9e-119	0.8374	GO:0005623;GO:0045454	cell;cell redox homeostasis	Cellular Component;Biological Process			--	--	K17609
PITG_00292	510	DS028118.1:1686835-1687501	+	hypothetical protein	0	0	0	0	0	0	4	0.106898	6.55986	0	0	0	0	0	0	8	0.0951035	6.69599	165	1.82699	143.165	5.5e-77	0.7651	GO:0006886;GO:0006888;GO:0008270;GO:0030127	intracellular protein transport;endoplasmic reticulum to Golgi vesicle-mediated transport;zinc ion binding;COPII vesicle coat	Biological Process;Biological Process;Molecular Function;Cellular Component			--	--
PITG_00293	378	DS028118.1:1687718-1688095	+	conserved hypothetical protein	0	0	0	0	0	0	42	1.10756	106.821	0	0	0	0	0	0	106	1.25585	138.843	272	3.00379	321.888	4.1e-84	0.884	GO:0005885;GO:0008270;GO:0034314;GO:0051213;GO:0055114	Arp2/3 protein complex;zinc ion binding;Arp2/3 complex-mediated actin nucleation;dioxygenase activity;oxidation-reduction process	Cellular Component;Molecular Function;Biological Process;Molecular Function;Biological Process			--	--	K05754
PITG_00294	882	DS028118.1:1688205-1689221	-	carbohydrate esterase, putative	0	0	0	0	0	0	16	0.427593	11.587	0	0	0	0	0	0	40	0.475518	13.365	137	1.51696	42.2952	0	0.8365	GO:0004061;GO:0019441	arylformamidase activity;tryptophan catabolic process to kynurenine	Molecular Function;Biological Process	EC:3.5.1.9	Arylformamidase	Tryptophan metabolism, Glyoxylate and dicarboxylate metabolism	map00380, map00630	K15889
PITG_00295	1067	DS028118.1:1689449-1691003	+	conserved hypothetical protein	0	0	0	2	9.27769	207.886	108	2.85952	62.0222	0	0	0	1	8.37729	216.58	322	3.81603	84.8627	416	4.60624	101.004	0	0.8863	GO:0005885;GO:0034314	Arp2/3 protein complex;Arp2/3 complex-mediated actin nucleation	Cellular Component;Biological Process			--	--	K12602
PITG_00296	1296	DS028118.1:1690958-1692253	-	protein kinase, putative	0	0	0	0	0	0	1	0.0267245	0.455284	0	0	0	0	0	0	7	0.0832156	1.45037	113	1.25121	21.6991	0	0.7508	GO:0004672;GO:0005524;GO:0006468	protein kinase activity;ATP binding;protein phosphorylation	Molecular Function;Molecular Function;Biological Process			--	--	K13412
PITG_00298	1152	DS028118.1:1694896-1696275	+	conserved hypothetical protein	0	0	0	0	0	0	4	0.106898	2.09123	0	0	0	0	0	0	15	0.178319	3.58113	42	0.465053	9.28606	0	0.8115	GO:0004674;GO:0005524;GO:0006468	protein serine/threonine kinase activity;ATP binding;protein phosphorylation	Molecular Function;Molecular Function;Biological Process	EC:2.7.11	Transferring phosphorus-containing groups	--	--	K08292
PITG_00299	4467	DS028118.1:1696620-1701478	-	alpha-1,3-mannosyltransferase, putative	0	0	0	1	4.63885	20.7435	97	2.59228	12.1391	0	0	0	0	0	0	270	3.20974	14.9829	566	6.26713	30.3272	0	0.8844	GO:0004378;GO:0006486;GO:0016021;GO:0097502	GDP-Man:Man1GlcNAc2-PP-Dol alpha-1,3-mannosyltransferase activity;protein glycosylation;integral component of membrane;mannosylation	Molecular Function;Biological Process;Cellular Component;Biological Process	EC:2.4.1.132	GDP-Man:Man(1)GlcNAc(2)-PP-dolichol alpha-1,3-mannosyltransferase	Various types of N-glycan biosynthesis, N-Glycan biosynthesis	map00513, map00510	K03843
PITG_00300	1271	DS028118.1:1701843-1703801	+	3-oxoacyl-[acyl-carrier-protein] synthase, mitochondrial precursor	0	0	0	0	0	0	95	2.53883	44.244	0	0	0	1	8.37729	151.3	243	2.88877	51.5308	549	6.0789	107.886	0	0.8351	GO:0006633;GO:0016747	fatty acid biosynthetic process;transferase activity, transferring acyl groups other than amino-acyl groups	Biological Process;Molecular Function			--	--	K09458
PITG_00301	2552	DS028118.1:1703850-1706869	-	conserved hypothetical protein	0	0	0	0	0	0	3	0.053449	0.498142	0	0	0	0	0	0	3	0.0356638	0.336345	62	0.675434	5.57784	0	0.8686	GO:0045162	clustering of voltage-gated sodium channels	Biological Process			--	--
PITG_00302	1893	DS028118.1:1707022-1709038	+	phenylalanyl-tRNA synthetase beta chain	0	0	0	4	18.5554	210.581	528	14.1106	156.56	0	0	0	0	0	0	1203	14.3012	161.039	716	7.92804	88.9868	0	0.9017	GO:0000287;GO:0003723;GO:0003777;GO:0004553;GO:0004826;GO:0005524;GO:0005737;GO:0005975;GO:0006432;GO:0007018;GO:0008017	magnesium ion binding;RNA binding;microtubule motor activity;hydrolase activity, hydrolyzing O-glycosyl compounds;phenylalanine-tRNA ligase activity;ATP binding;cytoplasm;carbohydrate metabolic process;phenylalanyl-tRNA aminoacylation;microtubule-based movement;microtubule binding	Molecular Function;Molecular Function;Molecular Function;Molecular Function;Molecular Function;Molecular Function;Cellular Component;Biological Process;Biological Process;Biological Process;Molecular Function	EC:6.1.1.20;EC:3.6.1.15	Phenylalanine--tRNA ligase;Nucleoside-triphosphate phosphatase	Thiamine metabolism, Purine metabolism	map00730, map00230	K01890
PITG_00303	576	DS028118.1:1709339-1709980	+	conserved hypothetical protein	0	0	0	0	0	0	0	0	0	0	0	0	0	0	0	1	0.0118879	0.610601	0	0	0	3.1e-137	0.781	GO:0000166;GO:0043167	nucleotide binding;ion binding	Molecular Function;Molecular Function			--	--
PITG_00304	1148	DS028118.1:1738225-1740041	+	conserved hypothetical protein	0	0	0	0	0	0	0	0	0	0	0	0	0	0	0	8	0.0951035	1.91805	8	0.0885814	1.77624	0	0.5289						--	--
PITG_00305	2061	DS028118.1:1740934-1743163	-	conserved hypothetical protein	0	0	0	0	0	0	0	0	0	0	0	0	0	0	0	6	0.0713276	0.730439	38	0.420762	4.29625	0	0.7672						--	--
PITG_00306	2169	DS028118.1:1743311-1745986	+	conserved hypothetical protein	0	0	0	1	4.63885	45.1927	0	0	0	0	0	0	0	0	0	9	0.106991	1.03537	28	0.310035	2.99195	0	0.7316						--	--
PITG_00307	735	DS028118.1:1746151-1746885	+	hypothetical protein	0	0	0	0	0	0	1	0.0267245	0.916369	0	0	0	0	0	0	3	0.0356638	1.28102	24	0.265744	9.44807	8.5e-172	0.7475	GO:0016853	isomerase activity	Molecular Function			--	--
PITG_00308	1773	DS028118.1:1747164-1749583	-	conserved hypothetical protein	0	0	0	0	0	0	109	2.91297	34.7563	0	0	0	0	0	0	226	2.68667	32.5705	357	3.95295	47.7555	--	--	--	--	--	--	--	--	--	K13917
PITG_00309	1044	DS028118.1:1749799-1751243	+	conserved hypothetical protein	0	0	0	2	9.27769	213.684	49	1.3095	28.9137	1	57.6181	1358.34	0	0	0	102	1.21257	27.4908	279	3.08927	69.624	0	0.8322	GO:0007165	signal transduction	Biological Process			--	--
PITG_00310	4345	DS028118.1:1751128-1755853	-	sodium-coupled neutral amino acid transporter, putative	0	0	0	0	0	0	85	2.27159	18.4042	0	0	0	0	0	0	231	2.73423	19.5644	430	4.76125	28.5013	0	0.8371	GO:0016021;GO:0022857;GO:0055085	integral component of membrane;transmembrane transporter activity;transmembrane transport	Cellular Component;Molecular Function;Biological Process			--	--
PITG_00312	411	DS028118.1:1755729-1756139	+	conserved hypothetical protein	0	0	0	0	0	0	8	0.213796	17.6606	0	0	0	0	0	0	18	0.213983	19.8455	42	0.465053	42.0135	2.6e-92	0.8433	GO:0006355	regulation of transcription, DNA-templated	Biological Process			--	--
PITG_00313	1741	DS028118.1:1756019-1758192	-	hypothetical protein	0	0	0	0	0	0	6	0.160347	2.06478	0	0	0	0	0	0	11	0.130767	1.71339	131	1.45052	18.8928	0	0.6175	GO:0046872	metal ion binding	Molecular Function			--	--
PITG_00314	782	DS028118.1:1758312-1759164	+	conserved hypothetical protein	0	0	0	1	4.63885	156.589	140	3.74143	118.258	0	0	0	1	8.37729	282.785	381	4.5293	149.41	1076	11.9142	389.337	3.9e-131	0.8912	GO:0016021;GO:0016787;GO:0046856	integral component of membrane;hydrolase activity;phosphatidylinositol dephosphorylation	Cellular Component;Molecular Function;Biological Process			--	--
PITG_00315	3625	DS028118.1:1759388-1763539	+	transmembrane protein, putative	0	0	0	2	4.63885	28.3797	36	0.935359	5.16004	0	0	0	0	0	0	95	1.12935	6.36313	615	6.8097	38.6408	0	0.9143	GO:0004930;GO:0007186;GO:0016021;GO:0016787;GO:0046856	G protein-coupled receptor activity;G protein-coupled receptor signaling pathway;integral component of membrane;hydrolase activity;phosphatidylinositol dephosphorylation	Molecular Function;Biological Process;Cellular Component;Molecular Function;Biological Process			--	--
PITG_00319	4139	DS028118.1:1794666-1799223	+	conserved hypothetical protein	0	0	0	1	4.62413	22.408	1	0.000359151	0.00172358	0	0	0	0	0	0	90	1.05986	5.11883	145	1.59573	15.7578	4.2e-172	0.6908	GO:0006508;GO:0008234	proteolysis;cysteine-type peptidase activity	Biological Process;Molecular Function			--	--
PITG_00320	1593	DS028118.1:1802309-1803901	+	conserved hypothetical protein	0	0	0	1	4.63885	64.1423	67	1.79054	24.0875	0	0	0	0	0	0	180	2.13983	29.3081	497	5.50312	75.0786	0	0.7685						--	--
PITG_00321	1298	DS028118.1:1804319-1805683	-	conserved hypothetical protein	0	0	0	0	0	0	0	0	0	0	0	0	0	0	0	0	0	0	6	0.0664361	1.15007	0	0.7025						--	--
PITG_00322	1616	DS028118.1:1806202-1807817	-	conserved hypothetical protein	0	0	0	1	4.63885	63.086	13	0.347419	4.59879	0	0	0	0	0	0	32	0.380414	5.12533	92	1.01869	13.672	0	0.8445	GO:0046872	metal ion binding	Molecular Function			--	--
PITG_00323	5700	DS028118.1:1810157-1816285	-	conserved hypothetical protein	0	0	0	1	4.63885	32.1377	22	0.58794	3.20433	0	0	0	2	16.7546	116.075	85	1.01048	4.54337	623	6.89828	24.1578	0	0.7965						--	--	K10352
PITG_00328	1449	DS028118.1:1819370-1820818	+	conserved hypothetical protein	0	0	0	0	0	0	41	1.09571	16.4142	0	0	0	0	0	0	67	0.796492	12.1731	195	2.15917	32.8556	0	0.8983	GO:0035556	intracellular signal transduction	Biological Process			--	--
PITG_00329	1530	DS028118.1:1821115-1822707	-	Major Facilitator Superfamily (MFS)	0	0	0	0	0	0	42	1.12243	15.8049	0	0	0	0	0	0	128	1.52166	21.8332	783	8.66991	123.889	0	0.927	GO:0016021;GO:0022857;GO:0055085	integral component of membrane;transmembrane transporter activity;transmembrane transport	Cellular Component;Molecular Function;Biological Process			--	--	K08178
PITG_00330	3562	DS028118.1:1824093-1827806	-	phosphatidylinositol-4-phosphate-5-kinase (PI-PIPK-B)	0	0	0	0	0	0	96	2.56556	14.4135	0	0	0	0	0	0	289	3.43561	19.4461	862	9.54465	53.9366	0	0.9358	GO:0005524;GO:0016307;GO:0046854	ATP binding;phosphatidylinositol phosphate kinase activity;phosphatidylinositol phosphorylation	Molecular Function;Molecular Function;Biological Process			--	--	K00921
PITG_00331	1227	DS028118.1:1830391-1833177	+	cysteine protease family C48, putative	0	0	0	0	0	0	0	0	0	0	0	0	0	0	0	1	0.0118879	0.221201	2	0.0221454	0.409877	0	0.6744	GO:0006508;GO:0008234	proteolysis;cysteine-type peptidase activity	Biological Process;Molecular Function			--	--
PITG_00332	1641	DS028118.1:1833615-1835685	-	Monovalent Cation:Proton Antiporter-1 (CPA1) Family	0	0	0	1	4.63885	61.9767	1	0.0267245	0.347695	0	0	0	1	8.37729	111.924	0	0	0	40	0.442907	5.84116	0	0.8972	GO:0006885;GO:0015385;GO:0016021;GO:0035725;GO:1902600	regulation of pH;sodium:proton antiporter activity;integral component of membrane;sodium ion transmembrane transport;proton transmembrane transport	Biological Process;Molecular Function;Cellular Component;Biological Process;Biological Process			--	--	K14724
PITG_00333	3318	DS028118.1:1836637-1840356	+	dihydroflavonol-4-reductase, putative	0	0	0	1	4.63885	28.4352	358	9.56738	57.931	0	0	0	0	0	0	907	10.7824	65.8151	2792	30.9149	188.374	0	0.8815	GO:0046872	metal ion binding	Molecular Function			--	--
PITG_00334	3847	DS028118.1:1840552-1845182	+	conserved hypothetical protein	0	0	0	3	13.9166	76.7137	229	6.09319	75.4026	0	0	0	3	25.1319	180.294	593	7.03765	81.1801	2558	28.3238	173.203	0	0.9198	GO:0000045;GO:0000422	autophagosome assembly;autophagy of mitochondrion	Biological Process;Biological Process			--	--	K08330
PITG_00336	2889	DS028118.1:1845063-1848077	-	conserved hypothetical protein	0	0	0	1	4.63885	33.0045	47	1.25605	8.81035	0	0	0	0	0	0	115	1.36711	9.6792	553	6.12319	43.2646	0	0.9412	GO:0004930;GO:0007166;GO:0007186;GO:0016021;GO:0016787;GO:0046856	G protein-coupled receptor activity;cell surface receptor signaling pathway;G protein-coupled receptor signaling pathway;integral component of membrane;hydrolase activity;phosphatidylinositol dephosphorylation	Molecular Function;Biological Process;Biological Process;Cellular Component;Molecular Function;Biological Process			--	--
PITG_00337	1305	DS028118.1:1848833-1850478	+	small mechanosensitive channel family protein, putative	0	0	0	0	0	0	23	0.60343	11.0061	0	0	0	0	0	0	51	0.594412	11.5343	254	2.80549	52.4864	0	0.8757	GO:0016021;GO:0055085	integral component of membrane;transmembrane transport	Cellular Component;Biological Process			--	--
PITG_00338	1048	DS028118.1:1850140-1851461	-	conserved hypothetical protein	0	0	0	0	0	0	10	0.251755	6.99537	0	0	0	0	0	0	19	0.225856	5.25124	174	1.92255	43.1021	--	--	--	--	--	--	--	--	--
PITG_00339	2460	DS028118.1:1882428-1885193	+	conserved hypothetical protein	0	0	0	0	0	0	49	1.3095	10.9143	0	0	0	0	0	0	90	1.06991	9.0169	72	0.797233	6.70263	0	0.8002						--	--
PITG_00340	276	DS028118.1:1886943-1887816	-	hypothetical protein	0	0	0	0	0	0	0	0	0	0	0	0	0	0	0	3	0.0356638	9.63691	0	0	0	4.9e-54	1						--	--
PITG_00341	2960	DS028118.1:1904523-1907913	+	conserved hypothetical protein	0	0	0	0	0	0	23	0.58794	4.01879	0	0	0	0	0	0	46	0.534958	3.69006	60	0.66436	7.48179	0	0.8695						--	--
PITG_00342	1324	DS028118.1:1908068-1909604	+	conserved hypothetical protein	0	0	0	0	0	0	31	0.828461	13.768	0	0	0	0	0	0	69	0.820268	13.9384	12	0.132872	2.24689	0	0.821	GO:0008168;GO:0032259	methyltransferase activity;methylation	Molecular Function;Biological Process			--	--
PITG_00343	2037	DS028118.1:1909608-1911644	-	conserved hypothetical protein	0	0	0	0	0	0	287	7.66994	78.4968	0	0	0	0	0	0	764	9.08239	94.2285	194	2.1481	22.2201	0	0.8402	GO:0016021;GO:0030246	integral component of membrane;carbohydrate binding	Cellular Component;Molecular Function			--	--
PITG_00347	1911	DS028118.1:1948838-1950748	+	conserved hypothetical protein	0	0	0	0	0	0	5	0.133623	1.46715	0	0	0	0	0	0	30	0.356638	3.97354	58	0.642215	7.13256	0	0.8778	GO:0016021;GO:0030246	integral component of membrane;carbohydrate binding	Cellular Component;Molecular Function			--	--
PITG_00348	4100	DS028118.1:1952023-1956197	+	myosin-like protein	0	0	0	0	0	0	106	2.8328	13.73	0	0	0	2	16.7546	82.0066	327	3.88736	18.9629	449	4.97163	24.2182	0	0.9184	GO:0000290;GO:0003774;GO:0003779;GO:0005524;GO:0016459	deadenylation-dependent decapping of nuclear-transcribed mRNA;motor activity;actin binding;ATP binding;myosin complex	Biological Process;Molecular Function;Molecular Function;Molecular Function;Cellular Component	EC:3.6.1.15	Nucleoside-triphosphate phosphatase	Thiamine metabolism, Purine metabolism	map00730, map00230	K10358
PITG_00349	1271	DS028118.1:1956294-1957908	-	conserved hypothetical protein	0	0	0	0	0	0	64	1.71037	29.8065	0	0	0	2	16.7546	302.6	152	1.80697	32.2333	289	3.2	56.7923	0	0.9136						--	--
PITG_00350	1209	DS028118.1:1958056-1959527	+	COP9 signalosome complex subunit 1, putative	0	0	0	0	0	0	101	2.69918	49.8755	0	0	0	0	0	0	240	2.85311	54.0413	498	5.51419	103.881	0	0.8758	GO:0000338;GO:0008180	protein deneddylation;COP9 signalosome	Biological Process;Cellular Component			--	--	K12175
PITG_00351	1980	DS028118.1:1959781-1961961	+	conserved hypothetical protein	0	0	0	0	0	0	1	0.0267245	0.282174	0	0	0	0	0	0	3	0.0356638	0.381897	8	0.0885814	0.945649	--	--	--	--	--	--	--	--	--
PITG_00352	1164	DS028118.1:1962074-1963350	-	pyruvate dehydrogenase kinase-like protein	0	0	0	1	4.63885	93.2703	33	0.88191	17.042	0	0	0	0	0	0	84	0.998587	19.8031	102	1.12941	22.2709	0	0.9238	GO:0004672;GO:0006468	protein kinase activity;protein phosphorylation	Molecular Function;Biological Process			--	--	K00898
PITG_00353	1080	DS028118.1:1963708-1964787	+	metallophosphoesterase 1, putative	0	0	0	0	0	0	18	0.481042	10.1643	0	0	0	0	0	0	44	0.523069	11.3702	169	1.87128	40.4251	0	0.8288	GO:0006506;GO:0016021;GO:0016787	GPI anchor biosynthetic process;integral component of membrane;hydrolase activity	Biological Process;Cellular Component;Molecular Function			--	--	K23362
PITG_00354	591	DS028118.1:1965234-1966096	+	conserved hypothetical protein	0	0	0	0	0	0	5	0.133623	6.1913	0	0	0	0	0	0	3	0.0356638	1.7604	4	0.0442907	2.15573	1e-142	0.6525						--	--	K23222
PITG_00358	561	DS028118.1:2005441-2006140	+	conserved hypothetical protein	0	0	0	0	0	0	1	0.0267245	1.33603	0	0	0	0	0	0	17	0.202095	10.8191	38	0.420762	22.1848	6.2e-134	0.7416						--	--
PITG_00360	2112	DS028118.1:2019166-2022028	+	hypothetical protein	0	0	0	0	0	0	0	0	0	0	0	0	0	0	0	0	0	0	19	0.210381	2.0908	0	0.7326						--	--
PITG_00361	3102	DS028118.1:2022092-2025830	-	conserved hypothetical protein	0	0	0	0	0	0	29	0.748287	8.78791	0	0	0	0	0	0	92	1.0818	12.2201	236	2.60208	30.052	--	--	--	--	--	--	--	--	--	K23345
PITG_00363	3687	DS028118.1:2026009-2029984	+	conserved hypothetical protein	0	0	0	0	0	0	2	0.0534491	0.289574	0	0	0	0	0	0	2	0.0237759	0.129742	2	0.0221454	0.120656	0	0.7796						--	--
PITG_00364	1275	DS028118.1:2031142-2032824	+	conserved hypothetical protein	0	0	0	0	0	0	0	0	0	0	0	0	0	0	0	0	0	0	6	0.0664361	1.17469	0	0.6944						--	--
PITG_00366	390	DS028118.1:2041764-2042153	+	secreted RxLR effector peptide protein, putative	0	0	0	0	0	0	10	0.267245	24.2945	0	0	0	0	0	0	15	0.178319	18.4274	346	3.83115	384.517	6.7e-88	0.6148						--	--
PITG_00368	936	DS028118.1:2067946-2069726	+	conserved hypothetical protein	0	0	0	0	0	0	18	0.481042	19.085	0	0	0	0	0	0	45	0.523069	21.9353	506	5.60277	229.98	4.4e-117	0.784						--	--
PITG_00369	2025	DS028118.1:2080215-2082653	+	conserved hypothetical protein	0	0	0	0	0	0	40	1.06898	11.0115	0	0	0	0	0	0	61	0.725164	7.57311	125	1.38408	14.4113	0	0.8638	GO:0003824	catalytic activity	Molecular Function			--	--
PITG_00370	722	DS028118.1:2082543-2083663	-	conserved hypothetical protein	0	0	0	0	0	0	24	0.641389	26.374	0	0	0	0	0	0	62	0.737052	29.2279	309	3.42145	147.108	6.8e-121	0.8026	GO:0016021	integral component of membrane	Cellular Component			--	--
PITG_00372	453	DS028118.1:2097679-2098212	+	conserved hypothetical protein	0	0	0	0	0	0	2	0.0534491	3.73326	0	0	0	0	0	0	0	0	0	3	0.033218	2.5013	3e-104	0.7801						--	--
PITG_00373	1068	DS028118.1:2098314-2099446	+	conserved hypothetical protein	0	0	0	0	0	0	0	0	0	0	0	0	0	0	0	7	0.0832156	1.83409	21	0.232526	5.09274	0	0.9469						--	--
PITG_00375	3072	DS028118.1:2116817-2119888	-	haustorium-specific membrane protein, putative	0	0	0	14	64.9438	432.421	3047	81.4297	535.017	0	0	0	8	67.0183	446.234	6819	81.0639	537.285	3020	33.4395	221.214	0	0.8747	GO:0016021	integral component of membrane	Cellular Component			--	--
PITG_00377	414	DS028118.1:2142339-2143359	-	hypothetical protein	0	0	0	0	0	0	1	0.0267245	2.17915	0	0	0	0	0	0	1	0.0118879	1.08661	8	0.0885814	7.88999	3e-94	0.8581	GO:0003677;GO:0006310;GO:0008270;GO:0015074	DNA binding;DNA recombination;zinc ion binding;DNA integration	Molecular Function;Biological Process;Molecular Function;Biological Process			--	--
PITG_00378	924	DS028118.1:2143819-2145310	+	hypothetical protein	0	0	0	0	0	0	0	0	0	0	0	0	0	0	0	2	0.0237759	0.62915	22	0.243599	6.39751	0	0.8634	GO:0046872	metal ion binding	Molecular Function			--	--
PITG_00379	456	DS028118.1:2145400-2146029	+	hypothetical protein	0	0	0	0	0	0	0	0	0	0	0	0	0	0	0	0	0	0	5	0.0553634	4.11984	8e-108	0.6404						--	--
PITG_00380	1905	DS028118.1:2146074-2147978	-	sphingosine-1-phosphate lyase, putative	0	0	0	3	13.9165	156.811	153	4.08885	45.0509	0	0	0	0	0	0	373	4.4342	49.5788	2163	23.9502	266.932	0	0.9497	GO:0016021;GO:0016831;GO:0019752;GO:0030170	integral component of membrane;carboxy-lyase activity;carboxylic acid metabolic process;pyridoxal phosphate binding	Cellular Component;Molecular Function;Biological Process;Molecular Function			--	--	K01634
PITG_00381	1076	DS028118.1:2148535-2150007	+	serine protease family S54, putative	0	0	0	0	0	0	25	0.641389	13.6143	0	0	0	1	8.37729	234.797	50	0.594397	12.9806	256	2.83461	61.517	0	0.832	GO:0004252;GO:0006508;GO:0016021	serine-type endopeptidase activity;proteolysis;integral component of membrane	Molecular Function;Biological Process;Cellular Component	EC:3.4.21	Acting on peptide bonds (peptidases)	--	--	K09651
PITG_00382	492	DS028118.1:2159737-2160492	-	hypothetical protein	0	0	0	0	0	0	2	0.0534491	3.26501	0	0	0	0	0	0	2	0.0237759	1.58012	9	0.0996541	6.49909	9.8e-112	0.7031						--	--
PITG_00383	1121	DS028118.1:2161419-2162539	+	conserved hypothetical protein	0	0	0	0	0	0	30	0.801736	16.2015	0	0	0	0	0	0	91	1.0818	22.4617	276	3.05606	63.0783	0	0.7289						--	--
PITG_00384	810	DS028118.1:2162609-2163817	-	conserved hypothetical protein	0	0	0	0	0	0	7	0.187072	5.64966	0	0	0	1	8.37729	269.38	22	0.261535	8.22728	256	2.83461	88.3733	0	0.783	GO:0004252;GO:0006508;GO:0016021	serine-type endopeptidase activity;proteolysis;integral component of membrane	Molecular Function;Biological Process;Cellular Component	EC:3.4.21	Acting on peptide bonds (peptidases)	--	--	K09651
PITG_00385	2682	DS028118.1:2163917-2167130	+	conserved hypothetical protein	0	0	0	2	9.27769	71.5573	68	1.81727	13.8019	0	0	0	1	8.37729	64.6126	166	1.9734	15.1399	462	5.11558	39.1605	0	0.803						--	--	K20242
PITG_00386	1536	DS028118.1:2168768-2170491	-	conserved hypothetical protein	0	0	0	0	0	0	0	0	0	0	0	0	0	0	0	1	0.0118879	0.169802	0	0	0	0	0.8192						--	--
PITG_00388	1986	DS028118.1:2173919-2176106	-	conserved hypothetical protein	0	0	0	0	0	0	31	0.801736	8.50776	0	0	0	0	0	0	60	0.713276	7.67683	181	1.99309	21.3852	0	0.9158	GO:0046872	metal ion binding	Molecular Function			--	--
PITG_00389	1261	DS028118.1:2176335-2178069	+	conserved hypothetical protein	0	0	0	0	0	0	16	0.427593	7.52063	0	0	0	0	0	0	30	0.356638	6.42214	115	1.27336	22.8122	0	0.7768	GO:0006886;GO:0016021;GO:0016192;GO:0030131	intracellular protein transport;integral component of membrane;vesicle-mediated transport;clathrin adaptor complex	Biological Process;Cellular Component;Biological Process;Cellular Component			--	--
PITG_00390	1591	DS028118.1:2178321-2179911	-	conserved hypothetical protein	0	0	0	3	13.9165	192.707	274	7.32252	98.647	0	0	0	1	8.37729	116.003	686	8.15513	111.858	2260	25.0243	341.895	0	0.8765	GO:0003746;GO:0006414;GO:0016301;GO:0016310	translation elongation factor activity;translational elongation;kinase activity;phosphorylation	Molecular Function;Biological Process;Molecular Function;Biological Process			--	--	K17987
PITG_00391	2609	DS028118.1:2181041-2183720	+	conserved hypothetical protein	0	0	0	2	9.27769	73.7432	15	0.400868	3.13608	0	0	0	1	8.37729	66.5864	73	0.86782	6.86018	555	6.14534	48.4695	0	0.7315	GO:0008270;GO:0016236;GO:0043130	zinc ion binding;macroautophagy;ubiquitin binding	Molecular Function;Biological Process;Molecular Function			--	--	K17987
PITG_00394	969	DS028118.1:2186453-2187421	-	serine protease family S33, putative	0	0	0	0	0	0	1	0.0267245	0.644229	0	0	0	0	0	0	8	0.0951035	2.36814	46	0.509343	12.5931	0	0.8669	GO:0006508;GO:0008234	proteolysis;cysteine-type peptidase activity	Biological Process;Molecular Function			--	--	K13700
PITG_00395	1155	DS028118.1:2188549-2189765	-	cathepsin B, cysteine protease family C01A, putative	0	0	0	2	9.27769	188.335	158	4.22248	82.349	0	0	0	6	50.2637	1020.34	426	5.06426	101.383	626	6.9315	137.971	0	0.9202	GO:0006508;GO:0008234;GO:0016021	proteolysis;cysteine-type peptidase activity;integral component of membrane	Biological Process;Molecular Function;Cellular Component			--	--	K08568
PITG_00396	1729	DS028118.1:2190354-2192412	+	aspartyl protease family A01B, putative	0	0	0	1	4.63885	58.3641	269	7.1889	88.2129	0	0	0	0	0	0	571	6.78801	84.6686	420	4.65053	57.8005	0	0.8063	GO:0003677;GO:0003723;GO:0006508;GO:0008233	DNA binding;RNA binding;proteolysis;peptidase activity	Molecular Function;Molecular Function;Biological Process;Molecular Function			--	--
PITG_00397	3030	DS028118.1:2192532-2195561	-	eukaryotic translation initiation factor 3 subunit C, putative	0	0	0	20	92.7769	626.976	1774	47.4093	316.086	0	0	0	3	25.1319	169.838	3614	42.963	288.991	1254	13.8851	93.2188	0	0.9271	GO:0001732;GO:0003743;GO:0005852;GO:0016282;GO:0031369;GO:0033290	formation of cytoplasmic translation initiation complex;translation initiation factor activity;eukaryotic translation initiation factor 3 complex;eukaryotic 43S preinitiation complex;translation initiation factor binding;eukaryotic 48S preinitiation complex	Biological Process;Molecular Function;Cellular Component;Cellular Component;Molecular Function;Cellular Component			--	--	K03252
PITG_00398	1543	DS028118.1:2195815-2197435	-	conserved hypothetical protein	0	0	0	0	0	0	34	0.908634	12.6723	0	0	0	0	0	0	71	0.844044	11.9928	157	1.73841	24.6005	0	0.9045	GO:0016021;GO:0055085	integral component of membrane;transmembrane transport	Cellular Component;Biological Process			--	--	K08230
PITG_00399	1096	DS028118.1:2198365-2199674	+	nuclear ribonuclease Z, putative	0	0	0	0	0	0	49	1.30951	34.7476	0	0	0	0	0	0	110	1.30767	32.5912	220	2.43599	63.1788	0	0.9309	GO:0034414;GO:0042781;GO:0051252	tRNA 3'-trailer cleavage, endonucleolytic;3'-tRNA processing endoribonuclease activity;regulation of RNA metabolic process	Biological Process;Molecular Function;Biological Process	EC:3.1.30;EC:3.1.26	Acting on ester bonds;Acting on ester bonds	--	--	K00784
PITG_00400	752	DS028118.1:2199512-2200307	-	conserved hypothetical protein	0	0	0	0	0	0	29	0.775011	25.7834	0	0	0	0	0	0	36	0.427966	14.8935	310	3.43253	118.274	1.2e-148	0.8653						--	--
PITG_00401	1009	DS028118.1:2201858-2202984	+	ribosome maturation protein SBDS, putative	0	0	0	0	0	0	87	2.32503	53.3401	0	0	0	1	8.37729	201.497	177	2.10417	49.7845	390	4.31835	101.484	0	0.9191	GO:0016021;GO:0042256	integral component of membrane;mature ribosome assembly	Cellular Component;Biological Process			--	--	K14574
PITG_00402	897	DS028118.1:2203023-2204290	-	conserved hypothetical protein	0	0	0	0	0	0	4	0.106898	2.83607	0	0	0	0	0	0	19	0.225871	6.21053	58	0.642215	17.5202	0	0.6882						--	--
PITG_00403	1110	DS028118.1:2204520-2205629	+	conserved hypothetical protein	0	0	0	0	0	0	29	0.758072	15.5005	0	0	0	0	0	0	71	0.836013	17.5696	196	2.16206	45.1657	0	0.7427	GO:0016021	integral component of membrane	Cellular Component			--	--
PITG_00404	1002	DS028118.1:2205825-2207461	-	hypothetical protein	0	0	0	0	0	0	0	0	0	0	0	0	0	0	0	0	0	0	1	0.0110727	0.262488	0	0.6293						--	--
PITG_00405	246	DS028118.1:2207524-2207871	-	hypothetical protein	0	0	0	0	0	0	0	0	0	0	0	0	0	0	0	0	0	0	1	0.0110727	4.44299	2.8e-50	0.8154						--	--
PITG_00406	8440	DS028118.1:2208953-2218023	+	conserved hypothetical protein	0	0	0	4	18.5554	113.341	170	4.54317	25.8654	0	0	0	0	0	0	433	5.13559	29.8779	774	8.55919	41.0663	0	0.8442						--	--
PITG_00409	646	DS028118.1:2217856-2218708	-	rho GDP-dissociation inhibitor	0	0	0	0	0	0	14	0.374143	15.2849	0	0	0	0	0	0	36	0.427966	18.483	175	1.93772	82.6629	2e-128	0.9211	GO:0005094;GO:0005737;GO:0050790	Rho GDP-dissociation inhibitor activity;cytoplasm;regulation of catalytic activity	Molecular Function;Cellular Component;Biological Process			--	--	K12462
PITG_00410	1269	DS028118.1:2218872-2220140	+	bystin	0	0	0	5	23.1942	419.703	182	4.86387	84.9181	1	57.6182	1042.61	2	16.7546	303.176	346	4.11323	73.5111	161	1.7827	31.6979	0	0.878						--	--	K14797
PITG_00411	762	DS028118.1:2220415-2221176	+	adaptin-like protein	0	0	0	0	0	0	29	0.775011	25.3396	0	0	0	0	0	0	68	0.80838	27.6259	122	1.35087	45.7172	0	0.8332	GO:0006897;GO:0016020	endocytosis;membrane	Biological Process;Cellular Component			--	--	K20069
PITG_00412	1245	DS028118.1:2221457-2222745	-	conserved hypothetical protein	0	0	0	0	0	0	18	0.481042	8.58794	0	0	0	0	0	0	52	0.618173	11.3032	148	1.63876	29.8081	0	0.8369						--	--
PITG_00413	1959	DS028118.1:2224213-2226171	+	Proton-dependent Oligopeptide Transporter (POT) Family	0	0	0	0	0	0	237	6.33371	67.6652	0	0	0	3	25.1319	274.395	592	7.03766	76.2639	935	10.353	111.843	0	0.916	GO:0006857;GO:0016021;GO:0022857;GO:0055085	oligopeptide transport;integral component of membrane;transmembrane transporter activity;transmembrane transport	Biological Process;Cellular Component;Molecular Function;Biological Process			--	--	K14638
PITG_00414	3782	DS028118.1:2226298-2230766	+	conserved hypothetical protein	0	0	0	0	0	0	1	0.0267246	0.795684	0	0	0	0	0	0	2	0.0237759	0.425749	52	0.564707	3.46166	0	0.8661	GO:0006857;GO:0016021;GO:0022857;GO:0055085	oligopeptide transport;integral component of membrane;transmembrane transporter activity;transmembrane transport	Biological Process;Cellular Component;Molecular Function;Biological Process			--	--	K10273
PITG_00416	2097	DS028118.1:2232083-2234254	+	calcium-dependent protein kinase, putative	0	0	0	1	4.63885	46.9256	14	0.374143	3.7092	0	0	0	0	0	0	41	0.487405	4.8963	254	2.81246	28.1718	--	--	--	--	--	--	--	--	--	K08794
PITG_00417	3525	DS028118.1:2234286-2237810	-	Patatin like protein	0	0	0	0	0	0	20	0.534491	3.03603	0	0	0	0	0	0	61	0.725164	4.1503	71	0.78616	4.49202	0	0.9272	GO:0004622;GO:0016021;GO:0016042;GO:0046470	lysophospholipase activity;integral component of membrane;lipid catabolic process;phosphatidylcholine metabolic process	Molecular Function;Cellular Component;Biological Process;Biological Process	EC:3.1.1.5;EC:3.1.1.1	Lysophospholipase;Carboxylesterase	Glycerophospholipid metabolism	map00564	K14676
PITG_00418	737	DS028118.1:2238189-2238925	+	conserved hypothetical protein	0	0	0	1	4.63885	170.201	29	0.775011	26.4791	0	0	0	0	0	0	65	0.772716	27.6509	34	0.376471	13.3349	1.5e-172	0.8304	GO:0000027;GO:0030687	ribosomal large subunit assembly;preribosome, large subunit precursor	Biological Process;Cellular Component			--	--
PITG_00419	932	DS028118.1:2239314-2240277	-	conserved hypothetical protein	0	0	0	0	0	0	31	0.828461	20.9551	0	0	0	0	0	0	53	0.630061	16.4887	65	0.719724	18.6949	0	0.9446	GO:0031151;GO:0034729;GO:0051726	histone methyltransferase activity (H3-K79 specific);histone H3-K79 methylation;regulation of cell cycle	Molecular Function;Biological Process;Biological Process	EC:2.1.1.43	Histone-lysine N-methyltransferase	--	--
PITG_00420	489	DS028118.1:2240501-2240989	+	F-box protein, putative	0	0	0	0	0	0	13	0.347419	21.4293	0	0	0	0	0	0	30	0.356638	23.9532	97	1.07405	70.7748	6e-112	0.7347						--	--
PITG_00421	5927	DS028118.1:2259842-2275432	-	conserved hypothetical protein	0	0	0	0	0	0	53	1.38967	4.71782	0	0	0	2	16.7546	68.9327	116	1.36712	4.53968	323	3.5654	12.8119	0	0.9062						--	--
PITG_00422	1095	DS028118.1:2279452-2280627	+	Zinc (Zn2)-Iron (Fe2) Permease (ZIP) Family	0	0	0	0	0	0	68	1.81727	37.7681	0	0	0	0	0	0	173	2.05661	43.9511	333	3.6872	78.3181	0	0.8717	GO:0016021;GO:0016787;GO:0030001;GO:0046873;GO:0055085	integral component of membrane;hydrolase activity;metal ion transport;metal ion transmembrane transporter activity;transmembrane transport	Cellular Component;Molecular Function;Biological Process;Molecular Function;Biological Process			--	--	K14713
PITG_00423	646	DS028118.1:2287919-2288735	-	conserved hypothetical protein	0	0	0	0	0	0	53	1.4164	58.0177	0	0	0	1	8.37729	372.916	113	1.34334	58.3685	292	3.22215	137.813	1.4e-139	0.8587						--	--
PITG_00424	1623	DS028118.1:2323393-2325015	+	conserved hypothetical protein	0	0	0	1	4.63885	110.044	133	3.54698	74.3903	0	0	0	0	0	0	205	2.4347	52.6551	131	1.44562	24.6404	0	0.84						--	--
PITG_00425	3561	DS028118.1:2324298-2328655	-	conserved hypothetical protein	0	0	0	0	0	0	10	0.247907	3.44184	0	0	0	0	0	0	23	0.263862	2.93511	104	1.14539	6.80683	0	0.8786	GO:0004672;GO:0005524;GO:0006468	protein kinase activity;ATP binding;protein phosphorylation	Molecular Function;Molecular Function;Biological Process			--	--
PITG_00426	2825	DS028118.1:2328891-2332033	+	conserved hypothetical protein	0	0	0	1	4.63885	50.3871	125	3.34056	25.3024	0	0	0	1	8.37726	90.994	300	3.55449	25.7864	357	3.94187	29.1835	0	0.7238	GO:0003677;GO:0046872	DNA binding;metal ion binding	Molecular Function;Molecular Function			--	--
PITG_00427	921	DS028118.1:2331811-2332771	-	molybdenum cofactor synthesis protein, putative	0	0	0	0	0	0	22	0.58794	15.0924	0	0	0	1	8.37731	226.768	41	0.487405	12.9517	45	0.498271	13.1403	0	0.8595	GO:0005524;GO:0008641;GO:0016021;GO:0016779	ATP binding;ubiquitin-like modifier activating enzyme activity;integral component of membrane;nucleotidyltransferase activity	Molecular Function;Molecular Function;Cellular Component;Molecular Function			--	--	K11996
PITG_00430	1124	DS028118.1:2341639-2343964	+	conserved hypothetical protein	0	0	0	0	0	0	35	0.935359	18.8416	0	0	0	0	0	0	60	0.713276	14.7615	77	0.852596	17.5408	0	0.8741	GO:0006189;GO:0016787	'de novo' IMP biosynthetic process;hydrolase activity	Biological Process;Molecular Function			--	--
PITG_00431	1687	DS028118.1:2344321-2346007	-	calcineurin-like phosphoesterase, putative	0	0	0	1	4.63885	60.0342	517	13.8166	174.268	0	0	0	2	16.7546	216.832	1087	12.9222	165.753	1928	21.3481	272.83	--	--	--	--	--	--	--	--	--	K14379
PITG_00432	294	DS028118.1:2346425-2346718	-	hypothetical protein	0	0	0	0	0	0	0	0	0	0	0	0	0	0	0	1	0.0118879	2.56916	0	0	0	1.1e-66	1						--	--
PITG_00436	450	DS028118.1:2382192-2382743	+	conserved hypothetical protein	0	0	0	1	4.63885	381.943	13	0.347419	24.5369	0	0	0	0	0	0	19	0.225871	17.5971	13	0.143945	10.9694	1.1e-106	0.6977						--	--
PITG_00437	1806	DS028118.1:2382445-2384419	-	conserved hypothetical protein	0	0	0	0	0	0	75	2.00434	30.6808	0	0	0	0	0	0	151	1.79508	26.8819	361	3.98617	61.0967	0	0.8775	GO:0016021	integral component of membrane	Cellular Component			--	--
PITG_00438	405	DS028118.1:2386399-2386881	-	conserved hypothetical protein	0	0	0	0	0	0	17	0.454317	38.5343	0	0	0	0	0	0	33	0.392302	37.4814	3	0.033218	3.08912	6.1e-95	0.7559						--	--
PITG_00439	1236	DS028118.1:2389127-2390578	+	conserved hypothetical protein	0	0	0	0	0	0	7	0.187072	3.36825	0	0	0	0	0	0	10	0.118879	2.19268	27	0.298962	5.48524	0	0.7156	GO:0016787	hydrolase activity	Molecular Function			--	--
PITG_00440	4287	DS028118.1:2390582-2395343	-	myotubularin-like protein	0	0	0	1	4.63885	21.6614	96	2.56556	11.8684	0	0	0	1	8.37729	39.1183	218	2.59157	12.0626	249	2.7571	12.816	0	0.8936	GO:0004725;GO:0035335;GO:0046872	protein tyrosine phosphatase activity;peptidyl-tyrosine dephosphorylation;metal ion binding	Molecular Function;Biological Process;Molecular Function	EC:3.1.3.16;EC:3.1.3.48	Protein-serine/threonine phosphatase;Protein-tyrosine-phosphatase	--	--	K18081
PITG_00441	1629	DS028118.1:2395525-2397489	+	conserved hypothetical protein	0	0	0	0	0	0	13	0.320694	4.20752	0	0	0	0	0	0	45	0.534957	7.15414	176	1.94879	25.9193	--	--	--	--	--	--	--	--	--
PITG_00442	1233	DS028118.1:2397369-2398601	-	cytochrome c/c1 heme lyase, putative	0	0	0	2	9.27673	173.825	105	2.79741	50.5113	0	0	0	0	0	0	218	2.5873	47.8611	244	2.69948	49.6729	0	0.8653	GO:0004408;GO:0005743;GO:0046872	holocytochrome-c synthase activity;mitochondrial inner membrane;metal ion binding	Molecular Function;Cellular Component;Molecular Function	EC:4.4.1.17	Holocytochrome-c synthase	Porphyrin and chlorophyll metabolism	map00860	K01764
PITG_00443	952	DS028118.1:2398916-2400162	+	40S ribosomal protein S6	1	76.1313	1973.63	36	166.998	4329.27	7088	189.423	4666.99	3	172.854	4481.08	30	251.319	6515.18	15490	184.144	4689.83	20183	223.48	5650.38	1.6e-171	0.9624	GO:0003735;GO:0003777;GO:0005524;GO:0005840;GO:0006412;GO:0007018;GO:0008017	structural constituent of ribosome;microtubule motor activity;ATP binding;ribosome;translation;microtubule-based movement;microtubule binding	Molecular Function;Molecular Function;Molecular Function;Cellular Component;Biological Process;Biological Process;Molecular Function	EC:3.6.1.15	Nucleoside-triphosphate phosphatase	Thiamine metabolism, Purine metabolism	map00730, map00230	K02991
PITG_00444	2659	DS028118.1:2401231-2404484	-	conserved hypothetical protein	0	0	0	0	0	0	96	2.56556	19.6659	0	0	0	0	0	0	234	2.78178	21.5419	760	8.41524	65.0226	0	0.6968	GO:0005634;GO:0046872	nucleus;metal ion binding	Cellular Component;Molecular Function			--	--	K17552
PITG_00445	882	DS028118.1:2406147-2407028	-	hypothetical protein	0	0	0	0	0	0	0	0	0	0	0	0	0	0	0	0	0	0	2	0.0221454	0.617448	0	0.6474						--	--
PITG_00446	699	DS028118.1:2407260-2408261	+	conserved hypothetical protein	0	0	0	0	0	0	0	0	0	0	0	0	0	0	0	0	0	0	1	0.0110727	0.422113	4.6e-173	0.6788	GO:0016874	ligase activity	Molecular Function			--	--
PITG_00447	4878	DS028118.1:2408401-2413572	-	sporangia induced hypothetical protein	0	0	0	4	18.5554	207.971	344	9.16651	71.1737	0	0	0	0	0	0	593	7.03766	54.4521	280	3.10035	32.6637	0	0.7092	GO:0008168;GO:0032259;GO:0097159;GO:1901363	methyltransferase activity;methylation;organic cyclic compound binding;heterocyclic compound binding	Molecular Function;Biological Process;Molecular Function;Molecular Function			--	--
PITG_00450	6455	DS028118.1:2413633-2421381	+	conserved hypothetical protein	0	0	0	0	0	0	169	4.51645	22.9838	0	0	0	2	8.37729	30.0358	354	4.19644	18.7176	856	9.47822	40.7671	0	0.8547						--	--
PITG_00451	1137	DS028118.1:2421391-2422724	-	2-oxoisovalerate dehydrogenase subunit beta, mitochondrial precursor	0	0	0	0	0	0	43	1.14915	22.8334	0	0	0	2	16.7546	346.785	107	1.27201	25.9571	853	9.445	191.617	0	0.9653	GO:0003824	catalytic activity	Molecular Function			--	--	K00167
PITG_00452	1677	DS028118.1:2423223-2424899	+	xylulose kinase, putative	0	0	0	1	4.63836	60.4397	86	2.27225	28.8514	1	57.6182	750.788	0	0	0	213	2.52256	32.577	1167	12.9163	166.189	0	0.9259	GO:0005840;GO:0005975;GO:0016301;GO:0016310;GO:0016773	ribosome;carbohydrate metabolic process;kinase activity;phosphorylation;phosphotransferase activity, alcohol group as acceptor	Cellular Component;Biological Process;Molecular Function;Biological Process;Molecular Function			--	--	K00854
PITG_00453	1466	DS028118.1:2425276-2426879	+	lipoamide acyltransferase component of branched-chain alpha-keto acid dehydrogenase complex, putative	0	0	0	2	9.27769	141.353	185	4.94404	73.0841	0	0	0	0	0	0	476	5.64679	85.1378	794	8.79171	131.984	0	0.9152	GO:0016746	transferase activity, transferring acyl groups	Molecular Function			--	--	K09699
PITG_00454	2113	DS028118.1:2426755-2429691	-	RCC1 and BTB domain-containing protein, putative	0	0	0	0	0	0	55	1.46985	14.4519	0	0	0	0	0	0	150	1.78317	17.7628	401	4.44015	44.1616	0	0.9137						--	--	K11494
PITG_00455	2022	DS028118.1:2429989-2432310	+	conserved hypothetical protein	0	0	0	1	4.63885	98.4827	452	12.0795	207.829	0	0	0	4	33.5091	530.54	1062	12.6188	221.113	3448	38.1731	640.386	0	0.8746	GO:0016021	integral component of membrane	Cellular Component			--	--
PITG_00456	629	DS028118.1:2431918-2432739	-	conserved hypothetical protein	0	0	0	0	0	0	33	0.855185	36.269	0	0	0	0	0	0	61	0.719452	33.7715	71	0.780571	35.1686	4.1e-126	0.8752	GO:0004674;GO:0006468	protein serine/threonine kinase activity;protein phosphorylation	Molecular Function;Biological Process	EC:2.7.11	Transferring phosphorus-containing groups	--	--
PITG_00457	893	DS028118.1:2432871-2433971	+	conserved hypothetical protein	1	76.1313	2146.47	1	4.63885	130.789	325	8.68547	231.725	0	0	0	1	8.37729	236.192	793	9.42714	260.718	1494	16.5426	453.904	1.2e-130	0.9332	GO:0005509	calcium ion binding	Molecular Function			--	--	K06268
PITG_00458	3148	DS028118.1:2434035-2437700	-	dihydrolipoyllysine-residue acetyltransferase component of pyruvate dehydrogenase complex, putative	0	0	0	1	4.63885	167.93	403	10.77	275.074	0	0	0	0	0	0	967	11.4956	284.732	1214	13.4422	267.241	1.2e-172	0.837	GO:0016740	transferase activity	Molecular Function			--	--	K00627
PITG_00459	613	DS028118.1:2437930-2439095	-	coatomer subunit zeta-1, putative	0	0	0	0	0	0	109	2.91297	128.096	0	0	0	0	0	0	229	2.72234	127.11	466	5.15987	237.74	8.3e-126	0.9346	GO:0005524;GO:0006890;GO:0015031;GO:0016021;GO:0016307;GO:0030126;GO:0046854	ATP binding;retrograde vesicle-mediated transport, Golgi to endoplasmic reticulum;protein transport;integral component of membrane;phosphatidylinositol phosphate kinase activity;COPI vesicle coat;phosphatidylinositol phosphorylation	Molecular Function;Biological Process;Biological Process;Cellular Component;Molecular Function;Cellular Component;Biological Process			--	--	K20472
PITG_00460	2893	DS028118.1:2439180-2442274	-	phosphatidylinositol-4-phosphate-5-kinase (Pi-PIPKD5)	0	0	0	3	13.9165	98.8653	137	3.66126	25.6434	0	0	0	0	0	0	406	4.8265	34.1209	675	7.47406	52.7309	0	0.9026	GO:0004888;GO:0005524;GO:0007166;GO:0015031;GO:0016021;GO:0016307;GO:0046854	transmembrane signaling receptor activity;ATP binding;cell surface receptor signaling pathway;protein transport;integral component of membrane;phosphatidylinositol phosphate kinase activity;phosphatidylinositol phosphorylation	Molecular Function;Molecular Function;Biological Process;Biological Process;Cellular Component;Molecular Function;Biological Process			--	--	K00889
PITG_00461	1576	DS028118.1:2443598-2445173	+	Mitochondrial Carrier (MC) Family	0	0	0	3	13.9165	400.694	689	18.4132	348.874	0	0	0	3	16.7546	238.373	1431	17.0117	329.357	3318	36.7282	692.536	0	0.9493	GO:0016021;GO:0022857;GO:0055085	integral component of membrane;transmembrane transporter activity;transmembrane transport	Cellular Component;Molecular Function;Biological Process			--	--
PITG_00462	1991	DS028118.1:2444842-2447240	-	pseudouridylate synthase, putative	0	0	0	0	0	0	52	1.38968	16.5203	0	0	0	0	0	0	83	0.986699	10.5038	137	1.51691	16.2935	0	0.8696	GO:0001522;GO:0003723;GO:0009982	pseudouridine synthesis;RNA binding;pseudouridine synthase activity	Biological Process;Molecular Function;Molecular Function			--	--	K06176
PITG_00463	942	DS028118.1:2447553-2448548	+	conserved hypothetical protein	0	0	0	0	0	0	4	0.106898	2.66835	0	0	0	0	0	0	3	0.0356638	0.920638	9	0.0996541	2.55361	0	0.8604	GO:0009451;GO:0016021	RNA modification;integral component of membrane	Biological Process;Cellular Component			--	--
PITG_00464	1203	DS028118.1:2449057-2450396	-	ser/thr kinase	0	0	0	0	0	0	23	0.614665	11.5062	0	0	0	0	0	0	66	0.784604	15.3391	119	1.31765	25.296	0	0.8434	GO:0004672;GO:0005524;GO:0006468	protein kinase activity;ATP binding;protein phosphorylation	Molecular Function;Molecular Function;Biological Process			--	--	K00908
PITG_00465	1026	DS028118.1:2450495-2451977	+	conserved hypothetical protein	0	0	0	0	0	0	33	0.855186	20.0986	0	0	0	0	0	0	74	0.879708	20.7016	144	1.59447	37.155	--	--	--	--	--	--	--	--	--
PITG_00466	2658	DS028118.1:2451866-2454811	-	conserved hypothetical protein	0	0	0	0	0	0	79	2.11124	16.19	0	0	0	0	0	0	185	2.19927	17.0379	373	4.13011	31.9254	0	0.8649						--	--
PITG_00467	720	DS028118.1:2455887-2456606	-	conserved hypothetical protein	0	0	0	0	0	0	15	0.400868	14.1281	0	0	0	0	0	0	24	0.285311	10.5473	91	1.00761	36.8588	9.9e-157	0.8308						--	--
PITG_00468	1921	DS028118.1:2457944-2460339	+	conserved hypothetical protein	0	0	0	1	4.63885	98.0443	75	1.97762	22.6725	0	0	0	0	0	0	174	2.0685	24.435	545	6.02354	70.1437	3e-148	0.9046	GO:0016021	integral component of membrane	Cellular Component			--	--
PITG_00469	1536	DS028118.1:2462540-2464075	+	conserved hypothetical protein	0	0	0	0	0	0	58	1.55002	21.7291	0	0	0	0	0	0	134	1.59298	22.7535	342	3.78686	53.8692	0	0.8496	GO:0016021	integral component of membrane	Cellular Component			--	--
PITG_00470	1413	DS028118.1:2464422-2465834	+	conserved hypothetical protein	0	0	0	0	0	0	3	0.0801736	1.23613	0	0	0	0	0	0	2	0.0237759	0.374217	74	0.819378	12.8386	0	0.8124	GO:0016021	integral component of membrane	Cellular Component			--	--
PITG_00471	1094	DS028118.1:2465896-2466989	-	pyridoxal biosynthesis lyase pdxS	0	0	0	13	60.305	1309.55	879	23.4909	488.743	0	0	0	5	41.8864	909.582	2056	24.4416	522.921	288	3.18893	67.8104	0	0.963	GO:0016829;GO:0016874;GO:0042823	lyase activity;ligase activity;pyridoxal phosphate biosynthetic process	Molecular Function;Molecular Function;Biological Process			--	--	K06215
PITG_00472	693	DS028118.1:2467309-2468315	-	pre-mRNA-splicing factor syf2	0	0	0	0	0	0	57	1.5233	56.5182	0	0	0	0	0	0	94	1.11747	43.6017	239	2.64637	102.115	4.2e-153	0.8595	GO:0000398;GO:0000974;GO:0071010;GO:0071012;GO:0071013;GO:0071014	mRNA splicing, via spliceosome;Prp19 complex;prespliceosome;catalytic step 1 spliceosome;catalytic step 2 spliceosome;post-mRNA release spliceosomal complex	Biological Process;Cellular Component;Cellular Component;Cellular Component;Cellular Component;Cellular Component			--	--	K12868
PITG_00473	3075	DS028118.1:2481225-2484299	+	tetratricopeptide repeat protein, putative	0	0	0	2	9.27769	61.7096	138	3.68799	24.206	0	0	0	0	0	0	367	4.36287	28.8866	76	0.841524	5.56117	0	0.8783	GO:0005634;GO:0006554;GO:0018024;GO:0034968	nucleus;lysine catabolic process;histone-lysine N-methyltransferase activity;histone lysine methylation	Cellular Component;Biological Process;Molecular Function;Biological Process	EC:2.1.1.43	Histone-lysine N-methyltransferase	--	--
PITG_00474	2256	DS028118.1:2484584-2487122	+	histone-lysine N-methyltransferase, putative	0	0	0	2	9.27769	86.5244	64	1.71037	15.657	0	0	0	0	0	0	212	2.52024	23.3536	154	1.70519	15.7592	0	0.8446	GO:0003677;GO:0005634;GO:0018024;GO:0034968;GO:0046872	DNA binding;nucleus;histone-lysine N-methyltransferase activity;histone lysine methylation;metal ion binding	Molecular Function;Cellular Component;Molecular Function;Biological Process;Molecular Function	EC:2.1.1.43	Histone-lysine N-methyltransferase	--	--
PITG_00475	537	DS028118.1:2487771-2488519	+	conserved hypothetical protein	0	0	0	0	0	0	22	0.58794	31.3746	0	0	0	0	0	0	46	0.546845	31.399	65	0.719724	40.6562	1e-126	0.8332						--	--
PITG_00476	3258	DS028118.1:2488436-2492311	-	conserved hypothetical protein	0	0	0	0	0	0	43	1.14915	7.09444	0	0	0	0	0	0	90	1.05803	6.58583	350	3.86436	24.0097	0	0.8875	GO:0007165	signal transduction	Biological Process			--	--
PITG_00477	1525	DS028118.1:2498700-2500811	+	ser/thr kinase	0	0	0	0	0	0	33	0.855185	12.0868	0	0	0	0	0	0	42	0.499294	7.19212	184	2.0263	29.0647	0	0.725	GO:0003735;GO:0004674;GO:0005524;GO:0006412;GO:0006468;GO:0015934	structural constituent of ribosome;protein serine/threonine kinase activity;ATP binding;translation;protein phosphorylation;large ribosomal subunit	Molecular Function;Molecular Function;Molecular Function;Biological Process;Biological Process;Cellular Component	EC:2.7.11	Transferring phosphorus-containing groups	--	--	K06633
PITG_00478	2880	DS028118.1:2501858-2505298	-	conserved hypothetical protein	0	0	0	2	9.27769	66.2322	0	0	0	0	0	0	0	0	0	8	0.0951035	0.675602	155	1.71627	12.1673	0	0.7646	GO:0005524	ATP binding	Molecular Function			--	--
PITG_00479	1864	DS028118.1:2505386-2507451	-	conserved hypothetical protein	0	0	0	0	0	0	118	3.15349	35.5916	1	57.6182	665.424	0	0	0	260	3.09086	35.4137	1267	14.0291	160.212	0	0.8662	GO:0016787	hydrolase activity	Molecular Function			--	--
PITG_00480	642	DS028118.1:2510117-2510900	+	conserved hypothetical protein	0	0	0	0	0	0	0	0	0	0	0	0	0	0	0	0	0	0	2	0.0221454	0.953283	2.3e-155	0.6746						--	--
PITG_00481	4626	DS028118.1:2511185-2515993	-	P-type ATPase (P-ATPase) Superfamily	0	0	0	0	0	0	92	2.45866	10.5065	0	0	0	2	16.7546	72.2179	231	2.74611	11.8016	449	4.97163	21.3396	0	0.8704	GO:0000287;GO:0004012;GO:0005524;GO:0016021;GO:0045332	magnesium ion binding;phospholipid-translocating ATPase activity;ATP binding;integral component of membrane;phospholipid translocation	Molecular Function;Molecular Function;Molecular Function;Cellular Component;Biological Process	EC:3.6.1.3;EC:3.6.3.1;EC:3.6.1.15	Adenosinetriphosphatase;Phospholipid-translocating ATPase;Nucleoside-triphosphate phosphatase	Thiamine metabolism, Purine metabolism	map00730, map00230	K14802
PITG_00482	2025	DS028118.1:2516198-2518222	+	conserved hypothetical protein	0	0	0	3	13.9165	146.39	259	6.92165	71.2996	0	0	0	0	0	0	563	6.69291	69.8961	370	4.09689	42.6574	0	0.8758	GO:0016021;GO:0016853	integral component of membrane;isomerase activity	Cellular Component;Molecular Function			--	--
PITG_00483	2781	DS028118.1:2519072-2522397	+	pumilio-like mating protein M90	0	0	0	0	0	0	9	0.240521	1.75717	0	0	0	1	8.37729	62.1156	15	0.178319	1.31546	52	0.575779	4.23856	0	0.8783	GO:0003723	RNA binding	Molecular Function			--	--	K17943
PITG_00484	2004	DS028118.1:2522319-2524667	-	conserved hypothetical protein	0	0	0	1	4.63885	679.6	82	2.16469	47.9787	0	0	0	0	0	0	155	1.83075	48.2192	119	1.31764	13.8957	0	0.81	GO:0008168;GO:0016491;GO:0032259;GO:0055114	methyltransferase activity;oxidoreductase activity;methylation;oxidation-reduction process	Molecular Function;Molecular Function;Biological Process;Biological Process			--	--
PITG_00488	548	DS028118.1:2531620-2532242	+	conserved hypothetical protein	0	0	0	3	13.9165	804.2	469	12.5338	648.799	0	0	0	2	16.7546	968.202	1102	13.1005	728.003	2565	28.4014	1553.54	4.4e-54	0.8468	GO:0000062	fatty-acyl-CoA binding	Molecular Function			--	--	K08762
PITG_00489	1245	DS028118.1:2532522-2534126	-	conserved hypothetical protein	0	0	0	0	0	0	1	0.0267245	0.477108	0	0	0	0	0	0	5	0.0594397	1.08684	3	0.033218	0.604218	0	0.7237	GO:0016301;GO:0016310;GO:0046872	kinase activity;phosphorylation;metal ion binding	Molecular Function;Biological Process;Molecular Function			--	--
PITG_00490	1360	DS028118.1:2535399-2536960	+	protein phosphatase 2C, putative	0	0	0	0	0	0	237	6.33371	102.045	0	0	0	2	16.7546	278.99	494	5.87264	96.6775	512	5.66921	92.8902	0	0.8827	GO:0004722;GO:0006470	protein serine/threonine phosphatase activity;protein dephosphorylation	Molecular Function;Biological Process	EC:3.1.3.16	Protein-serine/threonine phosphatase	--	--	K01102
PITG_00491	3320	DS028118.1:2537129-2540636	-	3'5'-cyclic nucleotide phosphodiesterase, putative	0	0	0	0	0	0	8	0.187072	1.27492	0	0	0	0	0	0	11	0.130767	0.828268	67	0.730796	4.45084	0	0.8079	GO:0004114;GO:0007165;GO:0046872	3',5'-cyclic-nucleotide phosphodiesterase activity;signal transduction;metal ion binding	Molecular Function;Biological Process;Molecular Function	EC:3.1.4.17	3',5'-cyclic-nucleotide phosphodiesterase	--	--
PITG_00492	1247	DS028118.1:2541232-2542478	+	cytochrome c peroxidase, mitochondrial precursor	0	0	0	6	27.8331	514.425	1188	31.7487	565.741	0	0	0	3	25.1319	464.5	2896	34.4275	628.29	5772	63.9115	1160.29	0	0.9086	GO:0004601;GO:0006979;GO:0016021;GO:0020037;GO:0055114;GO:0098869	peroxidase activity;response to oxidative stress;integral component of membrane;heme binding;oxidation-reduction process;cellular oxidant detoxification	Molecular Function;Biological Process;Cellular Component;Molecular Function;Biological Process;Biological Process	EC:1.11.1.7	Peroxidase	--	--	K00428
PITG_00493	4098	DS028118.1:2542517-2547039	+	conserved hypothetical protein	0	0	0	0	0	0	4	0.106898	0.518379	0	0	0	0	0	0	18	0.213983	1.04437	12	0.132872	0.64759	0	0.7994	GO:0004601;GO:0006804;GO:0006979;GO:0016021;GO:0020037;GO:0055114;GO:0098869	peroxidase activity;obsolete peroxidase reaction;response to oxidative stress;integral component of membrane;heme binding;oxidation-reduction process;cellular oxidant detoxification	Molecular Function;Biological Process;Biological Process;Cellular Component;Molecular Function;Biological Process;Biological Process	EC:1.11.1.7	Peroxidase	--	--
PITG_00494	1281	DS028118.1:2547149-2548699	-	Drug/Metabolite Transporter (DMT) Superfamily	0	0	0	0	0	0	239	6.38716	110.297	0	0	0	0	0	0	639	7.59639	134.246	1052	11.6485	204.818	0	0.8806	GO:0016021	integral component of membrane	Cellular Component			--	--
PITG_00495	2481	DS028118.1:2548827-2551814	+	fat-free family protein	0	0	0	0	0	0	120	3.20694	26.4849	0	0	0	1	8.37729	70.3549	326	3.87547	32.3597	593	6.5661	54.6952	0	0.9466						--	--	K20296
PITG_00496	3381	DS028118.1:2551925-2555659	-	3'5'-cyclic nucleotide phosphodiesterase, putative	0	0	0	0	0	0	2	0.0534491	0.317265	0	0	0	0	0	0	9	0.106991	0.640113	149	1.64983	9.85376	0	0.8338	GO:0004114;GO:0007165;GO:0046872	3',5'-cyclic-nucleotide phosphodiesterase activity;signal transduction;metal ion binding	Molecular Function;Biological Process;Molecular Function	EC:3.1.4.17	3',5'-cyclic-nucleotide phosphodiesterase	--	--	K01120
PITG_00499	4307	DS028118.1:2655609-2660372	+	ATP-dependent RNA helicase dbp4, putative	0	0	0	2	9.27769	763.885	202	5.37163	96.1975	0	0	0	0	0	0	412	4.88594	72.1192	506	5.60278	59.2989	0	0.9725	GO:0003723;GO:0003924;GO:0004386;GO:0005524;GO:0005525;GO:0005802;GO:0016021;GO:0016192;GO:0031982	RNA binding;GTPase activity;helicase activity;ATP binding;GTP binding;trans-Golgi network;integral component of membrane;vesicle-mediated transport;vesicle	Molecular Function;Molecular Function;Molecular Function;Molecular Function;Molecular Function;Cellular Component;Cellular Component;Biological Process;Cellular Component	EC:3.6.1.15	Nucleoside-triphosphate phosphatase	Thiamine metabolism, Purine metabolism	map00730, map00230	K14776
PITG_00502	3915	DS028118.1:2660521-2664656	-	conserved hypothetical protein	0	0	0	0	0	0	43	1.14915	5.84569	0	0	0	0	0	0	151	1.79508	9.19335	253	2.80139	14.3261	0	0.8984						--	--
PITG_00503	657	DS028118.1:2664880-2665719	+	Rab32 family GTPase, putative	0	0	0	3	13.9165	603.928	93	2.48538	99.189	0	0	0	2	16.7546	727.089	225	2.66291	112.2	645	7.13082	296.866	8.2e-160	0.9155	GO:0003723;GO:0003924;GO:0004386;GO:0005524;GO:0005525;GO:0005802;GO:0016192;GO:0031982	RNA binding;GTPase activity;helicase activity;ATP binding;GTP binding;trans-Golgi network;vesicle-mediated transport;vesicle	Molecular Function;Molecular Function;Molecular Function;Molecular Function;Molecular Function;Cellular Component;Biological Process;Cellular Component	EC:3.6.1.15	Nucleoside-triphosphate phosphatase	Thiamine metabolism, Purine metabolism	map00730, map00230	K07918
PITG_00504	2405	DS028118.1:2665596-2668218	-	conserved hypothetical protein	0	0	0	0	0	0	38	0.988807	8.44974	0	0	0	0	0	0	74	0.879694	7.59923	197	2.18131	18.7966	0	0.7704						--	--
PITG_00505	444	DS028118.1:2668729-2669172	-	ubiquitin-conjugating enzyme E2, putative	0	0	0	2	9.27769	784.283	1144	30.5648	2207.94	0	0	0	1	8.37729	708.168	2313	27.4881	2195.57	2673	29.5932	2310.8	4.4e-104	0.9752	GO:0005524;GO:0016567;GO:0016746;GO:0016874;GO:0061631	ATP binding;protein ubiquitination;transferase activity, transferring acyl groups;ligase activity;ubiquitin conjugating enzyme activity	Molecular Function;Biological Process;Molecular Function;Molecular Function;Molecular Function			--	--	K06689
PITG_00506	1073	DS028118.1:2670399-2671537	+	syntaxin 7-like protein	0	0	0	0	0	0	103	2.75263	58.6186	0	0	0	0	0	0	276	3.28107	71.8982	1186	13.1322	285.97	0	0.9027	GO:0016021;GO:0016192	integral component of membrane;vesicle-mediated transport	Cellular Component;Biological Process			--	--	K13813
PITG_00507	2067	DS028118.1:2671597-2673729	-	hypothetical protein	0	0	0	0	0	0	4	0.106898	1.07663	0	0	0	0	0	0	14	0.166431	1.69886	21	0.232526	2.36661	0	0.702						--	--
PITG_00508	2912	DS028118.1:2675550-2678718	+	hypothetical protein	0	0	0	2	9.27769	77.813	20	0.520277	3.77561	0	0	0	0	0	0	74	0.874175	6.13784	135	1.4948	10.6691	0	0.7639						--	--	K16489
PITG_00509	1765	DS028118.1:2678217-2680144	-	conserved hypothetical protein	0	0	0	0	0	0	16	0.415082	6.13197	0	0	0	0	0	0	39	0.457274	6.90281	84	0.919041	13.5103	0	0.7562	GO:0003924;GO:0005200;GO:0005525;GO:0005874;GO:0007010;GO:0007017	GTPase activity;structural constituent of cytoskeleton;GTP binding;microtubule;cytoskeleton organization;microtubule-based process	Molecular Function;Molecular Function;Molecular Function;Cellular Component;Biological Process;Biological Process	EC:3.6.1.15	Nucleoside-triphosphate phosphatase	Thiamine metabolism, Purine metabolism	map00730, map00230
PITG_00510	2260	DS028118.1:2681780-2686182	+	hypothetical protein	0	0	0	0	0	0	11	0.29397	2.68587	0	0	0	0	0	0	25	0.297198	2.7486	76	0.841524	7.76214	6.8e-167	0.8417	GO:0006537;GO:0015930;GO:0055114	glutamate biosynthetic process;glutamate synthase activity;oxidation-reduction process	Biological Process;Molecular Function;Biological Process			--	--
PITG_00513	725	DS028118.1:2718068-2718792	+	myb-like DNA-binding protein, putative	0	0	0	0	0	0	4	0.106898	3.73286	0	0	0	0	0	0	6	0.0713276	2.61142	13	0.143945	5.21533	5.2e-140	0.8118	GO:0003677;GO:0005634;GO:0016829	DNA binding;nucleus;lyase activity	Molecular Function;Cellular Component;Molecular Function			--	--
PITG_00514	534	DS028118.1:2721402-2722028	-	myb-like DNA-binding protein, putative	0	0	0	0	0	0	1	0.0267245	1.43824	0	0	0	0	0	0	8	0.0951035	5.51067	253	2.80139	159.671	7e-128	0.8257	GO:0003677;GO:0005634;GO:0016829	DNA binding;nucleus;lyase activity	Molecular Function;Cellular Component;Molecular Function			--	--
PITG_00515	531	DS028118.1:2723439-2724606	+	hypothetical protein	0	0	0	0	0	0	0	0	0	0	0	0	0	0	0	1	0.0118879	0.695196	7	0.0775088	4.45791	6e-124	1						--	--
PITG_00516	1365	DS028118.1:2724274-2725638	-	conserved hypothetical protein	0	0	0	0	0	0	14	0.374143	11.3277	0	0	0	0	0	0	38	0.451742	13.6413	79	0.874741	18.3558	8.1e-165	0.7667	GO:0016301;GO:0016310	kinase activity;phosphorylation	Molecular Function;Biological Process			--	--
PITG_00517	1374	DS028118.1:2725762-2727258	+	conserved hypothetical protein	0	0	0	0	0	0	1	0.0267245	0.425515	0	0	0	0	0	0	4	0.0475518	0.773429	18	0.199308	3.2267	0	0.673						--	--
PITG_00518	587	DS028118.1:2727255-2727841	-	nucleoredoxin, putative	0	0	0	0	0	0	694	18.5468	867.821	0	0	0	2	16.7546	865.509	1637	19.4606	970.68	3608	39.9502	1964.6	1.1e-104	0.8549	GO:0005623;GO:0016829;GO:0045454	cell;lyase activity;cell redox homeostasis	Cellular Component;Molecular Function;Biological Process			--	--	K17609
PITG_00523	646	DS028118.1:2760108-2760830	-	conserved hypothetical protein	0	0	0	0	0	0	347	9.27341	378.848	0	0	0	1	8.37729	372.916	600	7.13276	308.05	324	3.58755	153.044	6.7e-144	0.8639	GO:0003735;GO:0006412;GO:0015934	structural constituent of ribosome;translation;large ribosomal subunit	Molecular Function;Biological Process;Cellular Component			--	--	K02890
PITG_00524	2049	DS028118.1:2761597-2763645	-	conserved hypothetical protein	0	0	0	2	9.27769	96.3132	70	1.87072	19.0226	0	0	0	0	0	0	134	1.59298	16.4194	430	4.76125	48.9311	0	0.8652	GO:0004672;GO:0005509;GO:0005524;GO:0006468;GO:0008270;GO:0016021;GO:0016567;GO:0061630	protein kinase activity;calcium ion binding;ATP binding;protein phosphorylation;zinc ion binding;integral component of membrane;protein ubiquitination;ubiquitin protein ligase activity	Molecular Function;Molecular Function;Molecular Function;Biological Process;Molecular Function;Cellular Component;Biological Process;Molecular Function			--	--
PITG_00525	5349	DS028118.1:2763928-2770259	-	protein kinase, putative	0	0	0	0	0	0	37	0.988808	3.63501	0	0	0	0	0	0	66	0.772716	3.73191	394	4.36263	33.9406	0	0.8139	GO:0004674;GO:0005509;GO:0005524;GO:0006468;GO:0008270;GO:0016021	protein serine/threonine kinase activity;calcium ion binding;ATP binding;protein phosphorylation;zinc ion binding;integral component of membrane	Molecular Function;Molecular Function;Molecular Function;Biological Process;Molecular Function;Cellular Component	EC:2.7.11	Transferring phosphorus-containing groups	--	--	K13412
PITG_00527	2088	DS028118.1:2770479-2772566	-	luminal-binding protein 3 precursor	1	76.1313	773.837	64	296.886	3017.7	11396	304.553	3033.54	2	115.236	1171.32	23	192.678	1958.47	23617	280.757	2833.88	15557	172.258	1733.7	0	0.9619	GO:0005524	ATP binding	Molecular Function			--	--	K09490
PITG_00528	1089	DS028118.1:2774175-2775263	+	conserved hypothetical protein	0	0	0	0	0	0	38	1.01553	21.2452	0	0	0	1	8.37729	182.962	115	1.36711	29.4146	189	2.09274	44.7511	0	0.8524	GO:0016787	hydrolase activity	Molecular Function			--	--
PITG_00529	1811	DS028118.1:2775803-2778039	-	conserved oligomeric Golgi complex subunit 8, putative	0	0	0	1	4.63885	55.3573	105	2.80608	32.7003	0	0	0	0	0	0	220	2.61535	30.955	310	3.43253	40.4898	--	--	--	--	--	--	--	--	--	K20295
PITG_00530	825	DS028118.1:2778358-2779685	+	conserved hypothetical protein	0	0	0	0	0	0	11	0.29397	8.67123	0	0	0	0	0	0	35	0.416078	12.7716	117	1.2955	39.4189	0	0.8646	GO:0005634;GO:0018024;GO:0034968	nucleus;histone-lysine N-methyltransferase activity;histone lysine methylation	Cellular Component;Molecular Function;Biological Process	EC:2.1.1.43	Histone-lysine N-methyltransferase	--	--
PITG_00531	1330	DS028118.1:2779780-2781260	-	conserved hypothetical protein	0	0	0	0	0	0	36	0.962083	15.9052	0	0	0	1	8.37729	143.263	90	1.06991	18.0835	141	1.56125	26.2607	--	--	--	--	--	--	--	--	--	K00592
PITG_00532	1079	DS028118.1:2802704-2804873	+	hypothetical protein	0	0	0	0	0	0	27	0.694837	14.6981	0	0	0	0	0	0	64	0.760828	16.5576	249	2.7571	59.6291	1.3e-57	0.6314						--	--
PITG_00533	8106	DS028118.1:2815830-2824417	-	hypothetical protein	0	0	0	0	0	0	16	0.42189	1.01118	0	0	0	1	8.33643	20.0775	77	0.910269	2.18866	377	4.16594	10.0097	1.5e-141	0.7478						--	--
PITG_00536	1140	DS028118.1:2840000-2841725	+	pre-mRNA-splicing factor CWC25-like protein	0	0	0	0	0	0	10	0.267245	5.29349	0	0	0	0	0	0	21	0.249647	5.07801	42	0.465053	9.4047	0	0.8825						--	--
PITG_00537	513	DS028118.1:2842044-2842925	-	ubiquitin-conjugating enzyme E2, putative	0	0	0	0	0	0	7	0.187072	10.7046	0	0	0	0	0	0	20	0.237759	14.7196	355	3.9308	239.112	6.6e-122	0.9366	GO:0005524;GO:0016740	ATP binding;transferase activity	Molecular Function;Molecular Function			--	--	K10576
PITG_00538	489	DS028118.1:2843456-2844103	-	conserved hypothetical protein	0	0	0	1	4.63885	326.71	4	0.106898	6.59365	0	0	0	0	0	0	15	0.178319	11.9766	24	0.265744	17.5113	4.7e-115	0.7555	GO:0003746;GO:0006355;GO:0006414;GO:0032783	translation elongation factor activity;regulation of transcription, DNA-templated;translational elongation;ELL-EAF complex	Molecular Function;Biological Process;Biological Process;Cellular Component			--	--	K15186
PITG_00539	1064	DS028118.1:2845038-2846101	+	conserved hypothetical protein	0	0	0	0	0	0	18	0.481042	10.3484	0	0	0	0	0	0	45	0.534957	11.8455	73	0.808306	17.7854	0	0.6724	GO:0005634	nucleus	Cellular Component			--	--
PITG_00540	801	DS028118.1:2846637-2847577	-	conserved hypothetical protein	0	0	0	0	0	0	6	0.160347	4.91324	0	0	0	1	8.37729	273.548	8	0.0951035	3.03701	10	0.110727	3.50384	3.2e-129	0.6987						--	--
PITG_00542	613	DS028118.1:2864544-2865272	+	mediator of RNA polymerase II transcription subunit 31	0	0	0	1	4.63885	636.75	31	0.801736	78.5267	0	0	0	0	0	0	51	0.606284	63.6282	75	0.830451	87.5446	3.1e-82	0.9142	GO:0003712;GO:0004329;GO:0004725;GO:0005524;GO:0006355;GO:0016592;GO:0035335;GO:1902751	transcription coregulator activity;formate-tetrahydrofolate ligase activity;protein tyrosine phosphatase activity;ATP binding;regulation of transcription, DNA-templated;mediator complex;peptidyl-tyrosine dephosphorylation;positive regulation of cell cycle G2/M phase transition	Molecular Function;Molecular Function;Molecular Function;Molecular Function;Biological Process;Cellular Component;Biological Process;Biological Process	EC:3.1.3.16;EC:3.1.3.48;EC:6.3.4.3	Protein-serine/threonine phosphatase;Protein-tyrosine-phosphatase;Formate--tetrahydrofolate ligase	One carbon pool by folate, Carbon fixation pathways in prokaryotes	map00670, map00720	K15153
PITG_00543	1917	DS028118.1:2865153-2867488	-	formate-tetrahydrofolate ligase	0	0	0	0	0	0	75	2.00434	21.9311	0	0	0	0	0	0	133	1.5811	17.5542	58	0.642215	7.10762	0	0.9413	GO:0003712;GO:0004329;GO:0005524;GO:0006355;GO:0016592	transcription coregulator activity;formate-tetrahydrofolate ligase activity;ATP binding;regulation of transcription, DNA-templated;mediator complex	Molecular Function;Molecular Function;Molecular Function;Biological Process;Cellular Component	EC:6.3.4.3	Formate--tetrahydrofolate ligase	--	--
PITG_00544	372	DS028118.1:2868463-2868834	+	conserved hypothetical protein	0	0	0	0	0	0	3	0.0801736	7.97543	0	0	0	0	0	0	0	0	0	8	0.0885814	9.82504	2e-83	0.7288						--	--
PITG_00545	600	DS028118.1:2869303-2869902	+	nucleoredoxin, putative	0	0	0	4	18.5554	925.802	210	5.61215	254.449	0	0	0	0	0	0	464	5.516	266.052	466	5.15987	245.481	8.9e-105	0.8768	GO:0005623;GO:0006364;GO:0045454	cell;rRNA processing;cell redox homeostasis	Cellular Component;Biological Process;Biological Process			--	--	K17609
PITG_00546	4229	DS028118.1:2869967-2874195	-	myosin-like protein	0	0	0	0	0	0	124	3.28977	15.4367	0	0	0	0	0	0	23	0.266197	1.25689	149	1.64305	7.74745	0	0.904	GO:0003774;GO:0003779;GO:0005524;GO:0016459	motor activity;actin binding;ATP binding;myosin complex	Molecular Function;Molecular Function;Molecular Function;Cellular Component	EC:3.6.1.15	Nucleoside-triphosphate phosphatase	Thiamine metabolism, Purine metabolism	map00730, map00230	K10357
PITG_00550	846	DS028118.1:2885148-2885993	+	conserved hypothetical protein	0	0	0	0	0	0	53	1.4164	40.4601	0	0	0	0	0	0	128	1.52166	45.1744	107	1.18478	34.8765	0	0.9235	GO:0046872	metal ion binding	Molecular Function			--	--
PITG_00552	1000	DS028118.1:2887751-2889372	+	memo-like protein	0	0	0	0	0	0	47	1.25605	29.1328	0	0	0	0	0	0	114	1.35523	32.4285	886	9.79932	232.883	0	0.8614	GO:0005840;GO:0051213;GO:0055114	ribosome;dioxygenase activity;oxidation-reduction process	Cellular Component;Molecular Function;Biological Process			--	--	K06990
PITG_00553	2775	DS028118.1:2889451-2892225	-	2-oxoglutarate dehydrogenase E1 component, putative	0	0	0	0	0	0	104	2.77935	20.352	0	0	0	0	0	0	430	5.11181	37.7979	556	6.15641	45.4257	0	0.9545	GO:0004591;GO:0006099;GO:0030976	oxoglutarate dehydrogenase (succinyl-transferring) activity;tricarboxylic acid cycle;thiamine pyrophosphate binding	Molecular Function;Biological Process;Molecular Function	EC:1.2.4.2	Oxoglutarate dehydrogenase (succinyl-transferring)	Tryptophan metabolism, Lysine degradation, Citrate cycle (TCA cycle), Biosynthesis of antibiotics	map00380, map00310, map00020, map01130	K15791
PITG_00554	1203	DS028118.1:2892510-2893712	-	conserved hypothetical protein	0	0	0	0	0	0	6	0.160347	2.9803	0	0	0	0	0	0	12	0.142655	2.71833	58	0.642215	12.1711	0	0.7451	GO:0005737;GO:0006886;GO:0007033;GO:0008168;GO:0032259	cytoplasm;intracellular protein transport;vacuole organization;methyltransferase activity;methylation	Cellular Component;Biological Process;Biological Process;Molecular Function;Biological Process			--	--	K20180
PITG_00555	1035	DS028118.1:2893943-2895047	+	conserved hypothetical protein	0	0	0	0	0	0	1	0.0267245	0.594438	0	0	0	0	0	0	3	0.0356638	0.817334	6	0.0664361	1.51263	0	0.8678	GO:0016787;GO:0043167	hydrolase activity;ion binding	Molecular Function;Molecular Function			--	--
PITG_00556	1069	DS028118.1:2895513-2896786	-	conserved hypothetical protein	0	0	0	0	0	0	38	1.01553	21.7237	0	0	0	0	0	0	72	0.855932	18.843	213	2.35848	51.5955	0	0.9307	GO:0015075;GO:0016020;GO:0016491;GO:0034220;GO:0055114	ion transmembrane transporter activity;membrane;oxidoreductase activity;ion transmembrane transport;oxidation-reduction process	Molecular Function;Cellular Component;Molecular Function;Biological Process;Biological Process			--	--
PITG_00557	1272	DS028118.1:2897018-2898352	+	DNA primase, putative	0	0	0	0	0	0	11	0.29397	5.1183	0	0	0	0	0	0	20	0.237759	4.23724	67	0.74187	13.1541	0	0.8682	GO:0003896;GO:0006269	DNA primase activity;DNA replication, synthesis of RNA primer	Molecular Function;Biological Process	EC:2.7.7.6	DNA-directed RNA polymerase	--	--	K02685
PITG_00558	1719	DS028118.1:2898475-2900333	+	tRNA pseudouridine synthase, putative	0	0	0	2	4.63885	67.071	71	1.87072	23.4967	0	0	0	0	0	0	116	1.379	17.7209	46	0.509343	6.6527	--	--	--	--	--	--	--	--	--	K01855
PITG_00559	1826	DS028118.1:2900743-2903567	-	protein phosphatase 2C, putative	0	0	0	0	0	0	76	2.03107	26.3343	0	0	0	0	0	0	160	1.89018	24.9356	183	2.0263	26.4549	0	0.8199	GO:0004722;GO:0006470;GO:0046872	protein serine/threonine phosphatase activity;protein dephosphorylation;metal ion binding	Molecular Function;Biological Process;Molecular Function	EC:3.1.3.16	Protein-serine/threonine phosphatase	--	--	K14803
PITG_00560	1089	DS028118.1:2905168-2906704	+	conserved hypothetical protein	0	0	0	0	0	0	0	0	0	0	0	0	0	0	0	1	0.0118879	0.25578	6	0.0664361	1.42067	0	0.8135						--	--
PITG_00561	1098	DS028118.1:2907083-2908327	-	ubiquinone biosynthesis protein COQ9	0	0	0	0	0	0	138	3.68799	76.3962	0	0	0	0	0	0	322	3.82792	81.5298	478	5.29274	112.045	0	0.8399	GO:0006744	ubiquinone biosynthetic process	Biological Process			--	--	K18587
PITG_00562	993	DS028118.1:2908934-2910569	+	Mitochondrial Tricarboxylate Carrier (MTC) Family	0	0	0	0	0	0	75	2.00434	46.889	0	0	0	1	8.37729	205.664	181	2.15172	51.9448	146	1.61661	38.7585	0	0.9648	GO:0015075;GO:0016021;GO:0031966;GO:0034220	ion transmembrane transporter activity;integral component of membrane;mitochondrial membrane;ion transmembrane transport	Molecular Function;Cellular Component;Cellular Component;Biological Process			--	--	K23503
PITG_00563	1242	DS028118.1:2910865-2912853	-	hypothetical protein	0	0	0	0	0	0	5	0.133623	2.39232	0	0	0	0	0	0	18	0.213983	3.92397	39	0.420761	8.67736	0	0.7978	GO:0005509	calcium ion binding	Molecular Function			--	--
PITG_00564	949	DS028118.1:2913796-2914878	+	conserved hypothetical protein	0	0	0	0	0	0	69	1.84399	45.6095	0	0	0	0	0	0	140	1.66431	42.5582	911	10.0872	256.064	8.5e-101	0.8734	GO:0016021;GO:0016740	integral component of membrane;transferase activity	Cellular Component;Molecular Function			--	--	K00799
PITG_00565	580	DS028118.1:2919975-2920763	+	conserved hypothetical protein	1	76.1313	4009.12	0	0	0	221	5.90612	281.201	0	0	0	2	16.7546	882.306	428	5.08804	258.541	1259	13.9405	698.194	1.2e-98	0.8528	GO:0016021;GO:0016740	integral component of membrane;transferase activity	Cellular Component;Molecular Function			--	--	K00799
PITG_00566	1270	DS028118.1:2921954-2923360	+	uroporphyrinogen decarboxylase, putative	0	0	0	4	18.5554	335.443	424	11.3312	197.65	0	0	0	0	0	0	969	11.5194	205.68	1120	12.3904	220.105	0	0.9164	GO:0004853;GO:0006782;GO:0016021	uroporphyrinogen decarboxylase activity;protoporphyrinogen IX biosynthetic process;integral component of membrane	Molecular Function;Biological Process;Cellular Component	EC:4.1.1.37	Uroporphyrinogen decarboxylase	Porphyrin and chlorophyll metabolism	map00860	K01599
PITG_00567	2590	DS028118.1:2923236-2926559	-	conserved hypothetical protein	0	0	0	2	9.27769	182.484	81	2.16467	26.6205	1	57.6182	461.645	0	0	0	223	2.65101	29.818	625	6.92037	78.5113	0	0.8386	GO:0016021	integral component of membrane	Cellular Component			--	--
PITG_00569	3336	DS028118.1:2927697-2931222	+	phosphatidyl inositol kinase (PIK-B)	0	0	0	1	4.63885	28.2709	2	0.0534491	0.321791	0	0	0	1	8.37729	51.0545	8	0.0951035	0.57717	36	0.398616	2.41495	0	0.8939	GO:0005524;GO:0006659;GO:0016021;GO:0016303;GO:0036092;GO:0046854;GO:0048015	ATP binding;phosphatidylserine biosynthetic process;integral component of membrane;1-phosphatidylinositol-3-kinase activity;phosphatidylinositol-3-phosphate biosynthetic process;phosphatidylinositol phosphorylation;phosphatidylinositol-mediated signaling	Molecular Function;Biological Process;Cellular Component;Molecular Function;Biological Process;Biological Process;Biological Process	EC:2.7.1.137	Phosphatidylinositol 3-kinase	--	--	K00922
PITG_00570	1368	DS028118.1:2931486-2932853	+	phosphatidylserine synthase, putative	0	0	0	0	0	0	45	1.2026	19.245	0	0	0	0	0	0	90	1.06991	17.492	120	1.32872	21.6219	0	0.9161	GO:0006659;GO:0016021;GO:0016740	phosphatidylserine biosynthetic process;integral component of membrane;transferase activity	Biological Process;Cellular Component;Molecular Function			--	--	K08730
PITG_00571	1885	DS028118.1:2933113-2934997	-	bifunctional purine biosynthesis protein PURH, putative	0	0	0	10	46.3885	528.98	877	23.4374	261.264	0	0	0	6	50.2637	573.171	1745	20.7445	234.707	968	10.7184	120.878	0	0.9382	GO:0003937;GO:0004643;GO:0004672;GO:0005524;GO:0006164;GO:0006468	IMP cyclohydrolase activity;phosphoribosylaminoimidazolecarboxamide formyltransferase activity;protein kinase activity;ATP binding;purine nucleotide biosynthetic process;protein phosphorylation	Molecular Function;Molecular Function;Molecular Function;Molecular Function;Biological Process;Biological Process	EC:3.5.4.10;EC:2.1.2.3	IMP cyclohydrolase;Phosphoribosylaminoimidazolecarboxamide formyltransferase	--	--	K00602
PITG_00572	1784	DS028118.1:2935508-2937396	-	conserved hypothetical protein	0	0	0	0	0	0	15	0.400868	6.56595	0	0	0	0	0	0	44	0.52307	6.32778	105	1.15156	14.142	3.1e-154	0.7573	GO:0003677;GO:0003937;GO:0004643;GO:0006164	DNA binding;IMP cyclohydrolase activity;phosphoribosylaminoimidazolecarboxamide formyltransferase activity;purine nucleotide biosynthetic process	Molecular Function;Molecular Function;Molecular Function;Biological Process	EC:3.5.4.10;EC:2.1.2.3	IMP cyclohydrolase;Phosphoribosylaminoimidazolecarboxamide formyltransferase	--	--	K07755
PITG_00573	899	DS028118.1:2937530-2938708	+	tyrosine-protein phosphatase, putative	0	0	0	1	4.63886	129.635	27	0.705315	29.3509	0	0	0	0	0	0	77	0.90993	24.9473	190	2.09647	57.0299	7.3e-75	0.9395	GO:0004725;GO:0035335	protein tyrosine phosphatase activity;peptidyl-tyrosine dephosphorylation	Molecular Function;Biological Process	EC:3.1.3.16;EC:3.1.3.48	Protein-serine/threonine phosphatase;Protein-tyrosine-phosphatase	--	--	K18045
PITG_00574	1219	DS028118.1:2938343-2939821	-	endonuclease III-like, HhH-GPD superfamily base excision DNA repair enzyme, putative	0	0	0	2	9.27768	278.97	42	1.11195	25.786	0	0	0	0	0	0	110	1.30123	30.5888	490	5.42187	114.862	0	0.8436	GO:0000703;GO:0003677;GO:0004519;GO:0005634;GO:0005739;GO:0006285;GO:0046872;GO:0051539;GO:0090305;GO:0140078	oxidized pyrimidine nucleobase lesion DNA N-glycosylase activity;DNA binding;endonuclease activity;nucleus;mitochondrion;base-excision repair, AP site formation;metal ion binding;4 iron, 4 sulfur cluster binding;nucleic acid phosphodiester bond hydrolysis;class I DNA-(apurinic or apyrimidinic site) endonuclease activity	Molecular Function;Molecular Function;Molecular Function;Cellular Component;Cellular Component;Biological Process;Molecular Function;Molecular Function;Biological Process;Molecular Function	EC:4.2.99.18	DNA-(apurinic or apyrimidinic site) lyase	--	--	K10773
PITG_00575	4176	DS028118.1:2939982-2944220	-	elongator complex protein 1, putative	0	0	0	2	9.27769	44.5381	76	2.03106	9.6569	0	0	0	0	0	0	233	2.76989	13.2531	207	2.29204	10.9517	0	0.8293	GO:0002098;GO:0033588	tRNA wobble uridine modification;Elongator holoenzyme complex	Biological Process;Cellular Component			--	--	K11373
PITG_00576	2532	DS028118.1:2944346-2947271	+	conserved hypothetical protein	0	0	0	1	4.63885	38.0992	27	0.721559	5.82981	0	0	0	0	0	0	105	1.23634	10.9232	267	2.95639	24.0878	0	0.8442	GO:0005506;GO:0015075;GO:0016020;GO:0016705;GO:0016757;GO:0031418;GO:0034220;GO:0055114	iron ion binding;ion transmembrane transporter activity;membrane;oxidoreductase activity, acting on paired donors, with incorporation or reduction of molecular oxygen;transferase activity, transferring glycosyl groups;L-ascorbic acid binding;ion transmembrane transport;oxidation-reduction process	Molecular Function;Molecular Function;Cellular Component;Molecular Function;Molecular Function;Molecular Function;Biological Process;Biological Process			--	--	K09592
PITG_00577	2553	DS028118.1:2946658-2949601	-	conserved hypothetical protein	0	0	0	0	0	0	36	0.935362	7.49032	0	0	0	0	0	0	32	0.380414	3.07896	542	5.99034	48.3718	0	0.9286	GO:0004180;GO:0006508;GO:0008237;GO:0016810	carboxypeptidase activity;proteolysis;metallopeptidase activity;hydrolase activity, acting on carbon-nitrogen (but not peptide) bonds	Molecular Function;Biological Process;Molecular Function;Molecular Function			--	--
PITG_00578	1299	DS028118.1:2949957-2951255	+	metalloprotease family M38, putative	0	0	0	1	4.63885	81.6082	34	0.908634	15.4381	0	0	0	0	0	0	98	1.16502	20.2495	686	7.59586	131.371	0	0.8664	GO:0005737;GO:0006508;GO:0008237;GO:0016812;GO:0019556	cytoplasm;proteolysis;metallopeptidase activity;hydrolase activity, acting on carbon-nitrogen (but not peptide) bonds, in cyclic amides;histidine catabolic process to glutamate and formamide	Cellular Component;Biological Process;Molecular Function;Molecular Function;Biological Process			--	--	K01468
PITG_00579	486	DS028118.1:2953511-2953996	+	secreted RxLR effector peptide protein, putative	0	0	0	0	0	0	2	0.0534491	3.32926	0	0	0	0	0	0	2	0.0237759	1.614	0	0	0	8.4e-113	0.6606						--	--
PITG_00581	480	DS028118.1:2984078-2985001	+	hypothetical protein	0	0	0	0	0	0	1	0.0267245	1.69804	0	0	0	0	0	0	0	0	0	9	0.0996541	6.77837	1.2e-107	0.6163						--	--
PITG_00582	648	DS028118.1:3022452-3023099	-	secreted RxLR effector peptide protein, putative	1	76.1313	3373.18	0	0	0	526	14.0571	571.817	0	0	0	2	16.7546	742.353	1125	13.3739	574.979	40	0.442907	18.8099	5.2e-152	0.6822						--	--
PITG_00584	1461	DS028118.1:3030593-3032183	-	oxidoreductase, putative	0	0	0	0	0	0	3	0.0801736	1.18978	0	0	0	0	0	0	14	0.166431	2.51932	15	0.16609	2.50329	0	0.8997	GO:0005623;GO:0016021;GO:0016209;GO:0016491;GO:0045454;GO:0055114;GO:0098869	cell;integral component of membrane;antioxidant activity;oxidoreductase activity;cell redox homeostasis;oxidation-reduction process;cellular oxidant detoxification	Cellular Component;Cellular Component;Molecular Function;Molecular Function;Biological Process;Biological Process;Biological Process			--	--
PITG_00585	1192	DS028118.1:3032447-3033930	-	peroxiredoxin-like protein	0	0	0	2	4.63885	98.2604	335	8.92599	181.339	0	0	0	0	0	0	755	8.97539	187.381	1139	12.6007	261.284	0	0.8164	GO:0005623;GO:0016209;GO:0016491;GO:0045454;GO:0055114;GO:0098869	cell;antioxidant activity;oxidoreductase activity;cell redox homeostasis;oxidation-reduction process;cellular oxidant detoxification	Cellular Component;Molecular Function;Molecular Function;Biological Process;Biological Process;Biological Process			--	--	K03564
PITG_00587	631	DS028118.1:3059528-3060158	+	hypothetical protein	0	0	0	0	0	0	12	0.320694	13.5381	0	0	0	0	0	0	53	0.630061	28.1719	161	1.7827	78.7012	6.6e-39	0.9203	GO:0003777;GO:0005524;GO:0005874;GO:0007018;GO:0008017;GO:0045298	microtubule motor activity;ATP binding;microtubule;microtubule-based movement;microtubule binding;tubulin complex	Molecular Function;Molecular Function;Cellular Component;Biological Process;Molecular Function;Cellular Component	EC:3.6.1.15	Nucleoside-triphosphate phosphatase	Thiamine metabolism, Purine metabolism	map00730, map00230
PITG_00588	1797	DS028118.1:3060123-3062370	-	cathepsin, cysteine protease family C01A, putative	0	0	0	0	0	0	101	2.69918	31.7271	0	0	0	1	8.37729	100.857	313	3.72092	44.4281	1379	15.2692	181.694	0	0.8842	GO:0006508;GO:0008234;GO:0016021	proteolysis;cysteine-type peptidase activity;integral component of membrane	Biological Process;Molecular Function;Cellular Component			--	--
PITG_00589	442	DS028118.1:3062520-3062961	+	conserved hypothetical protein	0	0	0	1	4.63885	395.663	18	0.481042	35.0157	0	0	0	0	0	0	63	0.74894	60.3277	81	0.896887	70.6144	1.5e-66	0.7726						--	--
PITG_00590	2972	DS028118.1:3063097-3066303	-	conserved hypothetical protein	0	0	0	1	4.63885	32.0093	284	7.58977	51.6538	0	0	0	1	8.37729	57.8056	585	6.95444	47.7601	655	7.25261	49.7099	0	0.8718	GO:0006508;GO:0008234;GO:0016021	proteolysis;cysteine-type peptidase activity;integral component of membrane	Biological Process;Molecular Function;Cellular Component			--	--
PITG_00591	1255	DS028118.1:3066538-3067792	-	cleavage induced conserved hypothetical protein	0	0	0	0	0	0	0	0	0	0	0	0	0	0	0	0	0	0	11	0.121799	2.19445	0	0.8479	GO:0003824;GO:0008152;GO:0008270;GO:0016020;GO:0035091	catalytic activity;metabolic process;zinc ion binding;membrane;phosphatidylinositol binding	Molecular Function;Biological Process;Molecular Function;Cellular Component;Molecular Function			--	--
PITG_00592	510	DS028118.1:3068710-3069407	+	hypothetical protein	0	0	0	4	18.5554	1212.43	200	5.34491	308.635	0	0	0	0	0	0	419	4.98105	311.422	815	9.02423	554.273	5.3e-46	0.8774	GO:0016021	integral component of membrane	Cellular Component			--	--
PITG_00593	527	DS028118.1:3069514-3070178	+	monooxygenase, putative	0	0	0	0	0	0	106	2.8328	155.538	0	0	0	0	0	0	213	2.53213	149.923	435	4.81662	280.424	1.9e-72	0.8591	GO:0004497;GO:0055114	monooxygenase activity;oxidation-reduction process	Molecular Function;Biological Process			--	--
PITG_00594	1534	DS028118.1:3069961-3071577	-	chaperone protein dnaJ, putative	0	0	0	3	13.9165	201.062	417	11.1441	156.456	0	0	0	0	0	0	789	9.37958	134.176	376	4.16333	59.3135	0	0.8636	GO:0005524;GO:0006457;GO:0009408;GO:0031072;GO:0046872;GO:0051082	ATP binding;protein folding;response to heat;heat shock protein binding;metal ion binding;unfolded protein binding	Molecular Function;Biological Process;Biological Process;Molecular Function;Molecular Function;Molecular Function			--	--	K03686
PITG_00595	2676	DS028118.1:3071889-3074564	+	conserved hypothetical protein	0	0	0	0	0	0	0	0	0	0	0	0	1	8.37729	64.7704	4	0.0475518	0.365703	57	0.631143	4.84321	0	0.9459	GO:0035082	axoneme assembly	Biological Process			--	--	K23730
PITG_00596	1455	DS028118.1:3074583-3076161	-	conserved hypothetical protein	0	0	0	0	0	0	0	0	0	0	0	0	0	0	0	2	0.0237759	0.361631	0	0	0	0	0.7403						--	--
PITG_00597	1968	DS028118.1:3076277-3078244	-	conserved hypothetical protein	0	0	0	2	9.27769	100.774	241	6.44061	68.4607	0	0	0	1	8.37729	90.9943	398	4.7314	51.0101	80	0.885814	9.5207	0	0.9227	GO:0016829	lyase activity	Molecular Function			--	--	K14546
PITG_00601	1927	DS028118.1:3120042-3121968	-	crinkler (CRN) family protein, putative	0	0	0	0	0	0	122	3.26039	35.4703	0	0	0	2	16.7546	186.358	232	2.758	30.443	442	4.89412	53.8512	0	0.5976						--	--
PITG_00607	9242	DS028118.1:3243638-3253289	+	conserved hypothetical protein	0	0	0	0	0	0	41	1.0957	2.35428	0	0	0	6	50.2637	108.507	86	1.01047	7.07034	328	3.63184	7.66924	3.3e-42	0.8585						--	--
PITG_00613	1344	DS028118.1:3260913-3262470	+	26S protease regulatory subunit 8	0	0	0	6	27.8331	470.058	341	9.11307	148.844	0	0	0	1	8.37729	141.48	790	9.39147	156.78	1260	13.9516	231.796	0	0.977	GO:0000502;GO:0005524;GO:0005737;GO:0008233;GO:0036402;GO:1901800	proteasome complex;ATP binding;cytoplasm;peptidase activity;proteasome-activating ATPase activity;positive regulation of proteasomal protein catabolic process	Cellular Component;Molecular Function;Cellular Component;Molecular Function;Molecular Function;Biological Process	EC:3.6.1.3;EC:3.6.1.15	Adenosinetriphosphatase;Nucleoside-triphosphate phosphatase	Thiamine metabolism, Purine metabolism	map00730, map00230	K03066
PITG_00614	570	DS028118.1:3262503-3263072	-	protein kinase	0	0	0	0	0	0	5	0.133623	6.52559	0	0	0	0	0	0	7	0.0832156	4.3447	7	0.0775088	3.98707	6.6e-138	0.9067	GO:0003746;GO:0004674;GO:0005524;GO:0006414;GO:0006468	translation elongation factor activity;protein serine/threonine kinase activity;ATP binding;translational elongation;protein phosphorylation	Molecular Function;Molecular Function;Molecular Function;Biological Process;Biological Process	EC:2.7.11	Transferring phosphorus-containing groups	--	--
PITG_00615	1269	DS028118.1:3264056-3265483	-	conserved hypothetical protein	0	0	0	0	0	0	3	0.0801736	1.39975	0	0	0	0	0	0	13	0.154543	2.76198	16	0.177163	3.1501	0	0.7913	GO:0004674;GO:0005524;GO:0006468	protein serine/threonine kinase activity;ATP binding;protein phosphorylation	Molecular Function;Molecular Function;Biological Process	EC:2.7.11	Transferring phosphorus-containing groups	--	--
PITG_00616	1677	DS028118.1:3267355-3269031	+	phospholipase D, Pi-sPLD-like-2	0	0	0	0	0	0	34	0.908634	11.5372	0	0	0	0	0	0	76	0.903483	11.6678	19	0.210381	2.70689	0	0.8893	GO:0003824	catalytic activity	Molecular Function			--	--	K01115
PITG_00617	1689	DS028118.1:3281290-3282978	+	phospholipase D, Pi-sPLD-like-5	0	0	0	0	0	0	11	0.283545	3.5716	0	0	0	0	0	0	38	0.450914	5.77608	13	0.138502	1.76768	0	0.8821	GO:0003824	catalytic activity	Molecular Function			--	--	K01115
PITG_00618	1158	DS028118.1:3284013-3285295	-	conserved hypothetical protein	0	0	0	0	0	0	1	0.0267245	0.519596	0	0	0	0	0	0	4	0.0475518	0.948949	15	0.16609	3.29566	0	0.7998						--	--
PITG_00619	411	DS028118.1:3285643-3286053	+	secreted RxLR effector peptide protein, putative	0	0	0	0	0	0	0	0	0	0	0	0	0	0	0	1	0.0118879	1.10253	0	0	0	4.4e-96	0.7218	GO:0016021	integral component of membrane	Cellular Component			--	--
PITG_00620	2843	DS028118.1:3287090-3290045	+	kinesin-like protein	0	0	0	0	0	0	24	0.641389	4.57665	0	0	0	0	0	0	67	0.796492	5.73757	157	1.73841	12.4969	0	0.8613	GO:0003777;GO:0005524;GO:0005874;GO:0006508;GO:0007018;GO:0008017;GO:0008233	microtubule motor activity;ATP binding;microtubule;proteolysis;microtubule-based movement;microtubule binding;peptidase activity	Molecular Function;Molecular Function;Cellular Component;Biological Process;Biological Process;Molecular Function;Molecular Function	EC:3.6.1.15	Nucleoside-triphosphate phosphatase	Thiamine metabolism, Purine metabolism	map00730, map00230	K10406
PITG_00621	948	DS028118.1:3290242-3291563	-	conserved hypothetical protein	0	0	0	0	0	0	2	0.0534491	1.32374	0	0	0	0	0	0	3	0.0356638	0.913192	30	0.33218	8.44369	0	0.7235						--	--
PITG_00622	3621	DS028118.1:3291890-3296433	-	vacuolar protein sorting-associated protein 18	0	0	0	1	4.63885	25.9023	338	9.03289	49.877	0	0	0	0	0	0	811	9.64112	53.6273	1367	15.1364	84.0597	0	0.9265	GO:0005623;GO:0006886;GO:0016192	cell;intracellular protein transport;vesicle-mediated transport	Cellular Component;Biological Process;Biological Process			--	--	K20181
PITG_00623	2007	DS028118.1:3296638-3298644	+	4-aminobutyrate aminotransferase, putative	0	0	0	0	0	0	291	7.77684	125.446	0	0	0	0	0	0	686	8.15513	131.392	2270	25.135	403.245	0	0.8987	GO:0008483;GO:0030170	transaminase activity;pyridoxal phosphate binding	Molecular Function;Molecular Function			--	--	K00823
PITG_00624	417	DS028118.1:3298020-3298646	-	hypothetical protein	0	0	0	0	0	0	0	0	0	0	0	0	0	0	0	0	0	0	2	0.0221454	1.94513	1.5e-96	0.6148	GO:0016301	kinase activity	Molecular Function			--	--
PITG_00625	730	DS028118.1:3299696-3300686	+	monooxygenase, putative	0	0	0	0	0	0	54	1.4164	78.9327	0	0	0	0	0	0	174	2.0685	119.467	354	3.90865	227.926	3.2e-71	0.8683	GO:0004497;GO:0055114	monooxygenase activity;oxidation-reduction process	Molecular Function;Biological Process			--	--
PITG_00626	1718	DS028118.1:3301430-3303433	+	conserved hypothetical protein	0	0	0	0	0	0	79	2.11124	26.0918	0	0	0	0	0	0	168	1.99717	25.0925	427	4.72803	59.1899	0	0.8213	GO:0003824;GO:0007165;GO:0016020;GO:0044237	catalytic activity;signal transduction;membrane;cellular metabolic process	Molecular Function;Biological Process;Cellular Component;Biological Process			--	--
PITG_00627	714	DS028118.1:3303611-3304469	-	conserved hypothetical protein	0	0	0	0	0	0	5	0.133623	4.76239	0	0	0	0	0	0	3	0.0356638	1.334	44	0.487198	18.0302	5.6e-172	0.9493						--	--
PITG_00628	338	DS028118.1:3304599-3304936	+	hypothetical protein	0	0	0	0	0	0	15	0.400868	48.5162	0	0	0	0	0	0	39	0.46363	66.813	111	1.22907	170.092	6.9e-16	0.8896						--	--
PITG_00629	1629	DS028118.1:3305195-3306823	-	conserved hypothetical protein	0	0	0	0	0	0	41	1.09571	14.3737	0	0	0	0	0	0	101	1.20068	16.029	295	3.26644	43.4405	0	0.8562	GO:0004519;GO:0016021;GO:0090305	endonuclease activity;integral component of membrane;nucleic acid phosphodiester bond hydrolysis	Molecular Function;Cellular Component;Biological Process			--	--
PITG_00630	5528	DS028118.1:3307381-3313446	-	conserved hypothetical protein	0	0	0	0	0	0	99	2.64573	9.69135	0	0	0	0	0	0	261	3.10275	11.2928	561	6.21177	22.1495	0	0.7216	GO:0016021	integral component of membrane	Cellular Component			--	--
PITG_00631	477	DS028118.1:3313829-3314645	-	conserved hypothetical protein	1	76.1313	9508.71	7	32.4719	2393.47	1582	42.2515	2730.86	1	57.6182	4246.97	8	67.0183	4939.85	3089	36.71	2595.46	5637	62.4056	4333.64	1.9e-39	0.8895	GO:0003723;GO:0003735;GO:0006412;GO:0008270;GO:0015935	RNA binding;structural constituent of ribosome;translation;zinc ion binding;small ribosomal subunit	Molecular Function;Molecular Function;Biological Process;Molecular Function;Cellular Component			--	--	K02980
PITG_00632	2553	DS028118.1:3315473-3318202	+	dolichyl-diphosphooligosaccharide-protein glycosyltransferase subunit STT3A, putative	0	0	0	6	27.8331	226.538	1425	38.0825	304.962	0	0	0	3	25.1319	204.553	3319	39.4561	319.346	2918	32.3101	260.903	--	--	--	--	--	--	--	--	--	K07151
PITG_00633	1278	DS028118.1:3318078-3319610	-	proteasome subunit alpha type-7, threonine protease family T01A, putative	0	0	0	3	13.9165	337.87	836	22.3418	467.954	0	0	0	3	25.1319	590.234	2045	24.299	539.009	2861	31.6789	733.883	5.2e-178	0.9318	GO:0004298;GO:0005634;GO:0005737;GO:0006511;GO:0019773	threonine-type endopeptidase activity;nucleus;cytoplasm;ubiquitin-dependent protein catabolic process;proteasome core complex, alpha-subunit complex	Molecular Function;Cellular Component;Cellular Component;Biological Process;Cellular Component	EC:3.4.25	Acting on peptide bonds (peptidases)	--	--	K02731
PITG_00634	2364	DS028118.1:3319698-3322367	+	gamma-tubulin complex component 4, putative	0	0	0	1	4.63885	41.0837	29	0.775011	6.74358	0	0	0	0	0	0	98	1.16502	10.2552	188	2.08166	18.278	0	0.8131	GO:0000922;GO:0005737;GO:0005815;GO:0005874;GO:0007020;GO:0043015	spindle pole;cytoplasm;microtubule organizing center;microtubule;microtubule nucleation;gamma-tubulin binding	Cellular Component;Cellular Component;Cellular Component;Cellular Component;Biological Process;Molecular Function			--	--	K16571
PITG_00635	3882	DS028118.1:3323108-3327115	+	ryanodine-inositol 1,4,5-triphosphate receptor Ca2 channel (RIR-CaC) family protein	0	0	0	1	4.63885	24.0566	21	0.561215	2.88033	0	0	0	0	0	0	59	0.701388	3.62435	190	2.10381	10.8551	0	0.9082	GO:0005219;GO:0005623;GO:0016021;GO:0051209	ryanodine-sensitive calcium-release channel activity;cell;integral component of membrane;release of sequestered calcium ion into cytosol	Molecular Function;Cellular Component;Cellular Component;Biological Process			--	--
PITG_00636	7102	DS028118.1:3327063-3335114	-	urease, putative	0	0	0	1	4.63885	12.8019	137	3.63453	12.5359	1	57.6182	275.347	1	8.37729	23.119	385	4.56497	19.7074	2806	31.0588	130.028	0	0.9576	GO:0009039;GO:0016151;GO:0043419	urease activity;nickel cation binding;urea catabolic process	Molecular Function;Molecular Function;Biological Process	EC:3.5.1.5	Urease	Arginine biosynthesis, Atrazine degradation, Purine metabolism	map00220, map00791, map00230	K01427
PITG_00640	2013	DS028118.1:3348940-3351937	+	protein kinase, putative	0	0	0	0	0	0	4	0.106898	1.67476	0	0	0	0	0	0	18	0.202095	3.81352	1	0.0110727	0.116054	0	0.824	GO:0004672;GO:0005524;GO:0006468;GO:0016021	protein kinase activity;ATP binding;protein phosphorylation;integral component of membrane	Molecular Function;Molecular Function;Biological Process;Cellular Component			--	--
PITG_00641	693	DS028118.1:3352066-3352958	-	conserved hypothetical protein	0	0	0	0	0	0	33	0.88191	32.7211	0	0	0	0	0	0	84	0.998587	38.9632	141	1.56125	60.2435	5.1e-168	0.9099						--	--
PITG_00643	2691	DS028118.1:3355070-3357819	+	protein kinase, putative	0	0	0	0	0	0	1	0.0267245	0.202242	0	0	0	0	0	0	1	0.0118879	0.0908738	1	0.0110727	0.0844567	0	0.8049	GO:0004672;GO:0005524;GO:0006468;GO:0016021	protein kinase activity;ATP binding;protein phosphorylation;integral component of membrane	Molecular Function;Molecular Function;Biological Process;Cellular Component			--	--
PITG_00646	2571	DS028118.1:3379709-3382436	+	protein kinase, putative	0	0	0	0	0	0	56	1.49657	12.8152	0	0	0	0	0	0	145	1.72375	14.8241	765	8.4706	74.368	0	0.8547	GO:0004672;GO:0005524;GO:0006468;GO:0016021	protein kinase activity;ATP binding;protein phosphorylation;integral component of membrane	Molecular Function;Molecular Function;Biological Process;Cellular Component			--	--
PITG_00647	2061	DS028118.1:3382313-3384464	-	conserved hypothetical protein	0	0	0	0	0	0	133	3.55436	37.6763	0	0	0	0	0	0	307	3.6377	38.8859	356	3.9308	41.7781	0	0.9349	GO:0008270	zinc ion binding	Molecular Function			--	--
PITG_00648	1651	DS028118.1:3385935-3387648	+	periodic tryptophan protein, putative	0	0	0	4	13.9165	186.309	308	8.23116	107.245	0	0	0	3	16.7546	224.305	479	5.69432	75.5021	87	0.963323	12.7205	0	0.9454	GO:0016829	lyase activity	Molecular Function			--	--	K14791
PITG_00649	1599	DS028118.1:3387704-3389442	-	conserved hypothetical protein	0	0	0	0	0	0	77	2.05779	27.5656	0	0	0	0	0	0	145	1.72375	23.5076	207	2.29204	31.136	0	0.9354						--	--	K13111
PITG_00651	2564	DS028118.1:3458286-3461971	+	centromere/kinetochore protein, putative	0	0	0	0	0	0	84	2.24486	19.2477	0	0	0	0	0	0	246	2.91254	26.2183	498	5.50312	48.5043	0	0.8948	GO:0000278;GO:0000775;GO:0005634	mitotic cell cycle;chromosome, centromeric region;nucleus	Biological Process;Cellular Component;Cellular Component			--	--	K11578
PITG_00652	1656	DS028118.1:3461882-3463585	-	CorA Metal Ion Transporter (MIT) Family	0	0	0	0	0	0	10	0.267246	3.4416	0	0	0	0	0	0	23	0.273423	3.58219	43	0.476125	6.21452	0	0.8178	GO:0005509;GO:0016021;GO:0030001;GO:0046873;GO:0055085	calcium ion binding;integral component of membrane;metal ion transport;metal ion transmembrane transporter activity;transmembrane transport	Molecular Function;Cellular Component;Biological Process;Molecular Function;Biological Process			--	--
PITG_00653	1076	DS028118.1:3463765-3465133	-	conserved hypothetical protein	0	0	0	0	0	0	0	0	0	0	0	0	0	0	0	6	0.0713276	3.87646	25	0.276817	10.6209	1.3e-116	0.8096						--	--
PITG_00654	2917	DS028118.1:3464890-3468790	+	DNA damage-inducible protein 1, putative	0	0	0	2	9.27769	166.591	211	5.61215	74.2182	0	0	0	1	8.37729	149.033	616	7.32297	92.3002	1059	11.726	154.38	0	0.9295	GO:0004190;GO:0006508;GO:0043130	aspartic-type endopeptidase activity;proteolysis;ubiquitin binding	Molecular Function;Biological Process;Molecular Function	EC:3.4.23	Acting on peptide bonds (peptidases)	--	--	K11885
PITG_00656	699	DS028118.1:3469026-3469724	+	conserved hypothetical protein	0	0	0	1	4.63885	183.683	154	4.11558	150.93	0	0	0	2	16.7546	663.428	345	4.10134	158.079	406	4.49551	171.378	9.9e-150	0.9197	GO:0005509;GO:0005789;GO:0016021	calcium ion binding;endoplasmic reticulum membrane;integral component of membrane	Molecular Function;Cellular Component;Cellular Component			--	--	K20352
PITG_00657	2349	DS028118.1:3471995-3474397	+	conserved hypothetical protein	0	0	0	0	0	0	11	0.29397	2.57561	0	0	0	0	0	0	14	0.166431	1.47529	53	0.586852	5.18881	0	0.8752	GO:0005789;GO:0016021	endoplasmic reticulum membrane;integral component of membrane	Cellular Component;Cellular Component			--	--
PITG_00658	1377	DS028118.1:3474104-3475803	-	conserved hypothetical protein	0	0	0	0	0	0	77	2.05779	38.9851	0	0	0	0	0	0	161	1.91396	35.3587	271	3.00069	56.0905	0	0.765						--	--	K17656
PITG_00659	1860	DS028118.1:3476155-3478169	-	conserved hypothetical protein	0	0	0	0	0	0	18	0.481042	5.44216	0	0	0	0	0	0	91	1.0818	12.4248	271	3.0007	34.3506	0	0.8449	GO:0003899;GO:0032774;GO:0035091	DNA-directed 5'-3' RNA polymerase activity;RNA biosynthetic process;phosphatidylinositol binding	Molecular Function;Biological Process;Molecular Function	EC:2.7.7.6	DNA-directed RNA polymerase	--	--	K23687
PITG_00660	5670	DS028118.1:3479564-3485295	+	conserved hypothetical protein	0	0	0	0	0	0	5	0.133623	0.462398	0	0	0	0	0	0	34	0.40419	1.40512	103	1.14049	3.96083	0	0.9131						--	--
PITG_00661	1137	DS028118.1:3485352-3486488	-	deoxyhypusine synthase, putative	0	0	0	1	4.63885	96.0144	91	2.43193	48.3219	0	0	0	0	0	0	178	2.11605	43.1809	114	1.26229	25.6088	0	0.9463	GO:0008612	peptidyl-lysine modification to peptidyl-hypusine	Biological Process			--	--	K00809
PITG_00662	4014	DS028118.1:3486783-3490859	+	conserved hypothetical protein	0	0	0	1	4.63885	23.2198	107	2.85953	14.1705	0	0	0	0	0	0	289	3.43561	17.1378	336	3.72042	18.532	0	0.8863						--	--
PITG_00663	2849	DS028118.1:3490623-3494827	-	rRNA methyltransferase, putative	1	76.1313	595.898	13	55.6662	435.712	1135	30.3324	221.472	0	0	0	10	75.3956	590.14	2596	30.8492	226.506	1373	15.2027	110.899	0	0.9198	GO:0000453;GO:0005730;GO:0008649;GO:0016021;GO:0016787	enzyme-directed rRNA 2'-O-methylation;nucleolus;rRNA methyltransferase activity;integral component of membrane;hydrolase activity	Biological Process;Cellular Component;Molecular Function;Cellular Component;Molecular Function			--	--	K14857
PITG_00664	3126	DS028118.1:3495031-3498656	-	conserved hypothetical protein	0	0	0	0	0	0	146	3.90178	25.1658	0	0	0	0	0	0	407	4.83839	31.4754	850	9.41178	61.1129	0	0.9586	GO:0000453;GO:0005730;GO:0008649;GO:0016021;GO:0016787	enzyme-directed rRNA 2'-O-methylation;nucleolus;rRNA methyltransferase activity;integral component of membrane;hydrolase activity	Biological Process;Cellular Component;Molecular Function;Cellular Component;Molecular Function			--	--
PITG_00665	768	DS028118.1:3498842-3500087	+	conserved hypothetical protein	0	0	0	0	0	0	21	0.561215	18.1618	0	0	0	0	0	0	71	0.844044	28.5367	342	3.77579	126.679	5.9e-138	0.7778	GO:0005484;GO:0005524;GO:0005794;GO:0007018;GO:0008017;GO:0008569;GO:0015075;GO:0016021;GO:0016192;GO:0034220;GO:0061025	SNAP receptor activity;ATP binding;Golgi apparatus;microtubule-based movement;microtubule binding;ATP-dependent microtubule motor activity, minus-end-directed;ion transmembrane transporter activity;integral component of membrane;vesicle-mediated transport;ion transmembrane transport;membrane fusion	Molecular Function;Molecular Function;Cellular Component;Biological Process;Molecular Function;Molecular Function;Molecular Function;Cellular Component;Biological Process;Biological Process;Biological Process	EC:3.6.1.3;EC:3.6.4.5;EC:3.6.1.15	Adenosinetriphosphatase;Minus-end-directed kinesin ATPase;Nucleoside-triphosphate phosphatase	Thiamine metabolism, Purine metabolism	map00730, map00230	K08493
PITG_00666	3320	DS028118.1:3500170-3503782	+	kinesin-like protein	0	0	0	0	0	0	0	0	0	0	0	0	0	0	0	16	0.178319	1.22423	68	0.741869	4.78787	0	0.8653	GO:0005524;GO:0007018;GO:0008017;GO:0008569;GO:0015075;GO:0016020;GO:0016192;GO:0034220	ATP binding;microtubule-based movement;microtubule binding;ATP-dependent microtubule motor activity, minus-end-directed;ion transmembrane transporter activity;membrane;vesicle-mediated transport;ion transmembrane transport	Molecular Function;Biological Process;Molecular Function;Molecular Function;Molecular Function;Cellular Component;Biological Process;Biological Process	EC:3.6.1.3;EC:3.6.4.5;EC:3.6.1.15	Adenosinetriphosphatase;Minus-end-directed kinesin ATPase;Nucleoside-triphosphate phosphatase	Thiamine metabolism, Purine metabolism	map00730, map00230	K10406
PITG_00668	1176	DS028118.1:3505774-3506949	-	conserved hypothetical protein	0	0	0	0	0	0	32	0.855185	16.3263	0	0	0	0	0	0	121	1.43844	28.1729	247	2.73495	53.267	0	0.7898	GO:0016236;GO:0016740;GO:0043130	macroautophagy;transferase activity;ubiquitin binding	Biological Process;Molecular Function;Molecular Function			--	--
PITG_00669	629	DS028118.1:3510355-3511050	+	conserved hypothetical protein	0	0	0	0	0	0	2	0.0534491	2.26643	0	0	0	0	0	0	11	0.130767	5.87466	133	1.47267	65.3177	1.5e-123	0.7484						--	--
PITG_00670	531	DS028118.1:3511789-3512786	+	conserved hypothetical protein	0	0	0	0	0	0	0	0	0	0	0	0	0	0	0	0	0	0	2	0.011859	0.682072	2.3e-120	0.5889						--	--
PITG_00671	2552	DS028118.1:3511777-3514328	-	conserved hypothetical protein	0	0	0	0	0	0	25	0.668113	12.1814	0	0	0	0	0	0	53	0.618173	7.14397	100	1.10649	12.6159	6e-87	0.7833						--	--
PITG_00672	2295	DS028118.1:3514484-3516778	+	conserved hypothetical protein	0	0	0	0	0	0	2	0.0534491	0.480255	0	0	0	1	8.37729	76.6593	6	0.0713276	0.648611	14	0.155018	1.40597	0	0.7863	GO:0016021	integral component of membrane	Cellular Component			--	--
PITG_00673	1097	DS028118.1:3536933-3538029	+	carbonic anhydrase, putative	0	0	0	0	0	0	11	0.29397	6.0962	0	0	0	0	0	0	25	0.297198	6.33706	38	0.420762	8.91726	0	0.8746	GO:0004089;GO:0008270;GO:0015976	carbonate dehydratase activity;zinc ion binding;carbon utilization	Molecular Function;Molecular Function;Biological Process	EC:4.2.1.1	Carbonic anhydrase	--	--	K01673
PITG_00674	1051	DS028118.1:3538349-3539399	+	carbonic anhydrase, putative	0	0	0	2	9.27769	211.885	1	0.0267245	0.583505	0	0	0	1	8.37729	191.322	0	0	0	21	0.232526	5.19457	0	0.8642	GO:0004089;GO:0008270;GO:0015976	carbonate dehydratase activity;zinc ion binding;carbon utilization	Molecular Function;Molecular Function;Biological Process	EC:4.2.1.1	Carbonic anhydrase	--	--	K01673
PITG_00675	2622	DS028118.1:3539386-3542825	-	conserved hypothetical protein	0	0	0	0	0	0	13	0.347419	6.95182	0	0	0	0	0	0	61	0.725165	10.5937	171	1.89343	35.4741	0	0.8471	GO:0000145;GO:0006887	exocyst;exocytosis	Cellular Component;Biological Process			--	--	K19986
PITG_00676	5419	DS028118.1:3542923-3549191	-	transcription factor	0	0	0	7	27.833	101.673	324	8.65875	41.1055	1	57.6182	213.014	3	25.1318	102.784	793	9.42714	40.0022	1520	16.8304	87.7815	0	0.8186	GO:0005509	calcium ion binding	Molecular Function			--	--
PITG_00680	2142	DS028118.1:3601475-3604010	-	conserved hypothetical protein	0	0	0	6	27.8331	310.49	245	6.54751	68.5357	0	0	0	2	8.37729	93.4518	593	7.04954	75.0966	1149	12.7225	134.788	0	0.8182						--	--
PITG_00681	904	DS028118.1:3604172-3605524	+	Rab1 family GTPase, putative	0	0	0	0	0	0	139	3.71471	97.5991	0	0	0	1	8.37729	232.397	260	3.09086	84.1337	726	8.03877	217.122	1.1e-146	0.9652	GO:0003712;GO:0003924;GO:0005525;GO:0006357;GO:0016592	transcription coregulator activity;GTPase activity;GTP binding;regulation of transcription by RNA polymerase II;mediator complex	Molecular Function;Molecular Function;Molecular Function;Biological Process;Cellular Component	EC:3.6.1.15	Nucleoside-triphosphate phosphatase	Thiamine metabolism, Purine metabolism	map00730, map00230	K07874
PITG_00682	1048	DS028118.1:3605566-3606680	-	carbonic anhydrase, putative	0	0	0	0	0	0	645	17.2373	377.663	0	0	0	1	8.37729	192.014	1432	17.0235	384.116	1124	12.4457	279.018	0	0.8884	GO:0004089;GO:0008270;GO:0015976	carbonate dehydratase activity;zinc ion binding;carbon utilization	Molecular Function;Molecular Function;Biological Process	EC:4.2.1.1	Carbonic anhydrase	--	--	K01673
PITG_00683	567	DS028118.1:3607479-3608045	+	conserved hypothetical protein	0	0	0	0	0	0	40	1.0516	51.7548	0	0	0	0	0	0	83	0.979379	51.5587	240	2.64754	137.306	1.5e-128	0.8338	GO:0000124;GO:0000502;GO:0003743;GO:0005669;GO:0006352;GO:0006413;GO:0046695;GO:0046982	SAGA complex;proteasome complex;translation initiation factor activity;transcription factor TFIID complex;DNA-templated transcription, initiation;translational initiation;SLIK (SAGA-like) complex;protein heterodimerization activity	Cellular Component;Cellular Component;Molecular Function;Cellular Component;Biological Process;Biological Process;Cellular Component;Molecular Function			--	--	K03126
PITG_00684	456	DS028118.1:3611056-3611723	+	hypothetical protein	0	0	0	0	0	0	10	0.267245	18.4626	0	0	0	0	0	0	20	0.237759	18.0783	37	0.409689	30.4868	3.5e-107	0.8532	GO:0005634;GO:0006281;GO:0008081	nucleus;DNA repair;phosphoric diester hydrolase activity	Cellular Component;Biological Process;Molecular Function			--	--	K22966
PITG_00685	554	DS028118.1:3611762-3612406	-	conserved hypothetical protein	0	0	0	0	0	0	24	0.641389	32.6666	0	0	0	1	8.37729	475.423	66	0.784604	42.8487	145	1.60554	86.3301	8.9e-126	0.9062	GO:0003712;GO:0003924;GO:0005525;GO:0006357;GO:0008270;GO:0016592	transcription coregulator activity;GTPase activity;GTP binding;regulation of transcription by RNA polymerase II;zinc ion binding;mediator complex	Molecular Function;Molecular Function;Molecular Function;Biological Process;Molecular Function;Cellular Component	EC:3.6.1.15	Nucleoside-triphosphate phosphatase	Thiamine metabolism, Purine metabolism	map00730, map00230
PITG_00686	5050	DS028118.1:3625860-3631417	+	tyrosyl-DNA phosphodiesterase, putative	0	0	0	2	4.63884	19.1678	86	2.29831	10.7925	0	0	0	0	0	0	149	1.7713	7.71529	450	4.97164	20.738	0	0.8331	GO:0005634;GO:0006281;GO:0008081	nucleus;DNA repair;phosphoric diester hydrolase activity	Cellular Component;Biological Process;Molecular Function			--	--	K10862
PITG_00687	3232	DS028118.1:3631850-3635630	-	serine protease family S09X, putative	0	0	0	2	9.27769	142.727	149	3.95522	44.4754	0	0	0	1	8.37729	131.975	311	3.68527	45.1204	528	5.84637	70.0246	0	0.8149	GO:0000166;GO:0003774;GO:0006508;GO:0008233;GO:0009987;GO:0043167	nucleotide binding;motor activity;proteolysis;peptidase activity;cellular process;ion binding	Molecular Function;Molecular Function;Biological Process;Molecular Function;Biological Process;Molecular Function	EC:3.6.1.15	Nucleoside-triphosphate phosphatase	Thiamine metabolism, Purine metabolism	map00730, map00230
PITG_00689	1053	DS028118.1:3635977-3637029	-	Mitochondrial Carrier (MC) Family	0	0	0	1	4.63885	105.688	60	1.60347	34.93	0	0	0	2	16.7546	381.726	116	1.379	30.9318	295	3.26644	72.8001	0	0.8712	GO:0016021;GO:0022857;GO:0055085	integral component of membrane;transmembrane transporter activity;transmembrane transport	Cellular Component;Molecular Function;Biological Process			--	--	K15119
PITG_00690	1731	DS028118.1:3637381-3639586	-	12-oxophytodienoate reductase, putative	0	0	0	0	0	0	26	0.694837	8.51522	0	0	0	0	0	0	70	0.832156	10.385	137	1.50589	18.6919	3e-176	0.806	GO:0004177;GO:0006508;GO:0006784;GO:0010181;GO:0016021;GO:0016627;GO:0055114	aminopeptidase activity;proteolysis;heme a biosynthetic process;FMN binding;integral component of membrane;oxidoreductase activity, acting on the CH-CH group of donors;oxidation-reduction process	Molecular Function;Biological Process;Biological Process;Molecular Function;Cellular Component;Molecular Function;Biological Process	EC:3.4.11	Acting on peptide bonds (peptidases)	--	--	K05894
PITG_00691	1320	DS028118.1:3642333-3643652	+	serine protease family S08A, putative	0	0	0	0	0	0	1	0.0267245	0.44569	0	0	0	0	0	0	0	0	0	17	0.188236	3.19447	0	0.7578	GO:0004252;GO:0006508	serine-type endopeptidase activity;proteolysis	Molecular Function;Biological Process	EC:3.4.21	Acting on peptide bonds (peptidases)	--	--
PITG_00692	1038	DS028118.1:3643969-3645112	+	12-oxophytodienoate reductase, putative	0	0	0	0	0	0	0	0	0	0	0	0	0	0	0	2	0.0237759	0.542924	6	0.0664361	1.50721	0	0.7985	GO:0004252;GO:0006508;GO:0010181;GO:0016491;GO:0016746;GO:0055114	serine-type endopeptidase activity;proteolysis;FMN binding;oxidoreductase activity;transferase activity, transferring acyl groups;oxidation-reduction process	Molecular Function;Biological Process;Molecular Function;Molecular Function;Molecular Function;Biological Process	EC:3.4.21	Acting on peptide bonds (peptidases)	--	--
PITG_00693	2898	DS028118.1:3646086-3648983	+	plasma membrane H+-ATPase, putative	2	152.263	1079.68	5	23.1942	164.468	1772	47.3559	331.069	0	0	0	8	67.0183	475.22	4766	56.6579	399.799	4662	51.6208	363.52	0	0.8923	GO:0005524;GO:0005886;GO:0008553;GO:0016021;GO:0120029	ATP binding;plasma membrane;proton-exporting ATPase activity, phosphorylative mechanism;integral component of membrane;proton export across plasma membrane	Molecular Function;Cellular Component;Molecular Function;Cellular Component;Biological Process	EC:3.6.1.3;EC:3.6.3.6;EC:3.6.1.15	Adenosinetriphosphatase;Proton-exporting ATPase;Nucleoside-triphosphate phosphatase	Thiamine metabolism, Purine metabolism	map00730, map00230	K01535
PITG_00694	2784	DS028118.1:3649360-3652374	+	Sulfate Permease (SulP) Family	0	0	0	0	0	0	54	1.44312	10.5309	0	0	0	0	0	0	176	2.09228	15.4168	233	2.57993	18.97	0	0.8917	GO:0008271;GO:0016021;GO:1902358	secondary active sulfate transmembrane transporter activity;integral component of membrane;sulfate transmembrane transport	Molecular Function;Cellular Component;Biological Process			--	--	K03321
PITG_00695	3188	DS028118.1:3653044-3656353	+	importin, putative	0	0	0	3	13.9165	89.041	593	15.8476	100.107	0	0	0	1	8.37729	53.5997	1332	15.8347	100.869	949	10.508	66.8147	0	0.9453	GO:0005634;GO:0006886;GO:0008536	nucleus;intracellular protein transport;Ran GTPase binding	Cellular Component;Biological Process;Molecular Function			--	--	K20224
PITG_00696	1134	DS028118.1:3656435-3657988	-	conserved hypothetical protein	0	0	0	0	0	0	2	0.0534491	1.06536	0	0	0	0	0	0	1	0.0118879	0.243374	4	0.0442907	0.901444	0	0.8706						--	--
PITG_00697	643	DS028118.1:3658061-3658703	-	conserved hypothetical protein	0	0	0	0	0	0	333	8.89927	365.924	0	0	0	1	8.37729	375.557	780	9.27259	403.215	1250	13.8408	594.454	2.2e-107	0.8481	GO:0016787	hydrolase activity	Molecular Function			--	--
PITG_00698	817	DS028118.1:3659459-3660455	+	conserved hypothetical protein	0	0	0	0	0	0	0	0	0	0	0	0	2	8.37728	302.685	1	0.0118879	0.416214	63	0.686506	21.2612	3.6e-113	0.6983						--	--
PITG_00699	597	DS028118.1:3661084-3661989	-	dynactin subunit 5, putative	0	0	0	0	0	0	14	0.374143	17.0856	0	0	0	0	0	0	42	0.499293	24.2672	117	1.2955	62.1002	1.6e-131	0.9283						--	--	K10427
PITG_00700	1086	DS028118.1:3662368-3663797	-	hypothetical protein	0	0	0	0	0	0	1	0.0267245	0.560937	0	0	0	0	0	0	5	0.0594397	1.28326	26	0.28789	6.17709	0	0.7975						--	--
PITG_00701	1029	DS028118.1:3663959-3664987	+	conserved hypothetical protein	0	0	0	0	0	0	18	0.481042	10.7756	0	0	0	0	0	0	26	0.309086	7.13521	73	0.808306	18.5369	0	0.9141	GO:0016787	hydrolase activity	Molecular Function			--	--	K01517
PITG_00702	630	DS028118.1:3665149-3665848	-	conserved hypothetical protein	1	76.1313	3521.03	8	37.1108	1716.35	1135	30.3323	1283.34	0	0	0	4	33.5092	1549.78	2275	27.0451	1212.12	4722	52.2852	2313.62	1.3e-73	0.8131	GO:0008152	metabolic process	Biological Process			--	--
PITG_00703	2147	DS028118.1:3666044-3668389	+	2,4-dienoyl-CoA reductase	0	0	0	1	4.63885	45.7084	147	3.92851	37.9561	0	0	0	0	0	0	380	4.51742	44.2112	964	10.6741	104.173	0	0.959	GO:0010181;GO:0016491;GO:0055114	FMN binding;oxidoreductase activity;oxidation-reduction process	Molecular Function;Molecular Function;Biological Process			--	--
PITG_00704	960	DS028118.1:3668453-3669703	-	conserved hypothetical protein	0	0	0	1	4.63885	118.959	27	0.721562	17.5952	0	0	0	0	0	0	50	0.594397	14.9776	29	0.321108	8.03323	0	0.7873	GO:0008270;GO:0016567;GO:0061630	zinc ion binding;protein ubiquitination;ubiquitin protein ligase activity	Molecular Function;Biological Process;Molecular Function			--	--	K11979
PITG_00705	759	DS028118.1:3669976-3670734	+	conserved hypothetical protein	0	0	0	0	0	0	42	1.12243	36.8892	0	0	0	2	16.7546	589.672	50	0.594397	20.4234	49	0.542561	18.4605	0	0.8556	GO:0003677	DNA binding	Molecular Function			--	--	K15263
PITG_00706	744	DS028118.1:3672233-3673056	+	isoamyl acetate-hydrolyzing esterase 1, putative	0	0	0	0	0	0	34	0.908634	30.6584	0	0	0	1	8.37729	303.265	63	0.74894	26.4512	67	0.74187	25.9389	0	0.8487	GO:0016021	integral component of membrane	Cellular Component			--	--
PITG_00707	393	DS028118.1:3673572-3673964	+	secreted RxLR effector peptide protein, putative	0	0	0	1	4.63885	506.907	17	0.454317	40.7161	0	0	0	1	8.37729	915.423	37	0.439854	44.7242	21	0.232526	22.9736	--	--	--	--	--	--	--	--	--
PITG_00708	984	DS028118.1:3674070-3675053	-	thioredoxin, putative	1	76.1313	1891.04	4	18.5554	460.9	781	20.8719	493.744	0	0	0	0	0	0	2080	24.7269	603.842	1574	17.4284	422.65	6.5e-179	0.7748	GO:0005623;GO:0006662;GO:0015035;GO:0045454;GO:0055114	cell;glycerol ether metabolic process;protein disulfide oxidoreductase activity;cell redox homeostasis;oxidation-reduction process	Cellular Component;Biological Process;Molecular Function;Biological Process;Biological Process			--	--
PITG_00709	2106	DS028118.1:3675424-3677607	+	conserved hypothetical protein	0	0	0	0	0	0	42	1.12243	11.0756	0	0	0	0	0	0	165	1.96151	19.6113	297	3.28859	32.7855	0	0.826	GO:0003824;GO:0008152;GO:0016021;GO:0035091	catalytic activity;metabolic process;integral component of membrane;phosphatidylinositol binding	Molecular Function;Biological Process;Cellular Component;Molecular Function			--	--
PITG_00710	775	DS028118.1:3677608-3678430	-	isoamyl acetate-hydrolyzing esterase, putative	0	0	0	0	0	0	22	0.58794	18.8024	0	0	0	0	0	0	37	0.439854	14.6882	40	0.442907	14.6499	3.1e-178	0.7286						--	--
PITG_00711	942	DS028118.1:3678777-3679792	-	isoamyl acetate-hydrolyzing esterase 1	0	0	0	0	0	0	0	0	0	0	0	0	0	0	0	9	0.106991	2.76192	29	0.321108	8.2283	0	0.7943	GO:0016021	integral component of membrane	Cellular Component			--	--
PITG_00712	987	DS028118.1:3680031-3681017	-	isoamyl acetate-hydrolyzing esterase, putative	0	0	0	0	0	0	6	0.160347	3.77904	0	0	0	0	0	0	30	0.356638	8.67579	118	1.30658	31.5644	0	0.8687	GO:0016021	integral component of membrane	Cellular Component			--	--
PITG_00713	1443	DS028118.1:3696470-3698260	-	synaptic vesicle glycoprotein 2A, putative	0	0	0	0	0	0	13	0.347373	5.22855	0	0	0	0	0	0	45	0.523071	8.12445	227	2.50242	38.3991	0	0.7641	GO:0016021;GO:0022857;GO:0055085	integral component of membrane;transmembrane transporter activity;transmembrane transport	Cellular Component;Molecular Function;Biological Process			--	--	K06258
PITG_00714	1128	DS028118.1:3698367-3699542	+	ankyrin-like protein	0	0	0	0	0	0	22	0.561235	11.2576	0	0	0	0	0	0	43	0.499294	10.2883	44	0.487198	9.98005	0	0.8547						--	--
PITG_00715	501	DS028118.1:3699935-3700435	+	thioredoxin, putative	0	0	0	0	0	0	16	0.400888	23.7999	0	0	0	0	0	0	44	0.511182	32.9355	22	0.243599	15.4105	3.4e-68	0.8679	GO:0005623;GO:0006662;GO:0015035;GO:0016301;GO:0016310;GO:0045454;GO:0055114	cell;glycerol ether metabolic process;protein disulfide oxidoreductase activity;kinase activity;phosphorylation;cell redox homeostasis;oxidation-reduction process	Cellular Component;Biological Process;Molecular Function;Molecular Function;Biological Process;Biological Process;Biological Process			--	--	K03671
PITG_00716	734	DS028118.1:3702233-3702966	-	thioredoxin, putative	0	0	0	0	0	0	80	2.11126	72.5247	0	0	0	0	0	0	162	1.92585	69.3062	127	1.40623	50.0898	3.4e-68	0.8679	GO:0005623;GO:0006662;GO:0015035;GO:0016301;GO:0016310;GO:0045454;GO:0055114	cell;glycerol ether metabolic process;protein disulfide oxidoreductase activity;kinase activity;phosphorylation;cell redox homeostasis;oxidation-reduction process	Cellular Component;Biological Process;Molecular Function;Molecular Function;Biological Process;Biological Process;Biological Process			--	--	K03671
PITG_00717	6654	DS028118.1:3703641-3710294	+	myosin-like protein	0	0	0	0	0	0	175	4.65009	13.6453	0	0	0	2	8.37734	24.7288	481	5.7181	16.8447	765	8.4706	24.9322	0	0.86	GO:0003774;GO:0003779;GO:0005524;GO:0016459	motor activity;actin binding;ATP binding;myosin complex	Molecular Function;Molecular Function;Molecular Function;Cellular Component	EC:3.6.1.15	Nucleoside-triphosphate phosphatase	Thiamine metabolism, Purine metabolism	map00730, map00230
PITG_00718	1092	DS028118.1:3710426-3711571	-	mono-ADP-ribosyltransferase sirtuin-6-like protein	0	0	0	0	0	0	11	0.267265	5.57283	0	0	0	0	0	0	28	0.320975	6.88268	67	0.74187	15.8107	0	0.8441	GO:0016740;GO:0070403	transferase activity;NAD+ binding	Molecular Function;Molecular Function			--	--	K11416
PITG_00719	1954	DS028118.1:3712397-3714488	-	acetyl-coenzyme A synthetase	0	0	0	2	4.63904	54.4355	92	2.43197	26.1996	0	0	0	2	8.3774	98.3022	328	3.88736	42.3557	3625	40.1385	436.583	0	0.9391	GO:0003987;GO:0005524;GO:0016208;GO:0019427	acetate-CoA ligase activity;ATP binding;AMP binding;acetyl-CoA biosynthetic process from acetate	Molecular Function;Molecular Function;Molecular Function;Biological Process	EC:6.2.1.1	Acetate--CoA ligase	--	--	K01895
PITG_00720	1983	DS028118.1:3715872-3717854	+	acetyl-coenzyme A synthetase	0	0	0	2	4.63895	49.9598	76	2.00436	21.128	0	0	0	2	8.37734	90.221	258	3.06709	32.7877	5756	63.7343	679.249	0	0.9729	GO:0003987;GO:0005524;GO:0016208;GO:0019427	acetate-CoA ligase activity;ATP binding;AMP binding;acetyl-CoA biosynthetic process from acetate	Molecular Function;Molecular Function;Molecular Function;Biological Process	EC:6.2.1.1	Acetate--CoA ligase	Propanoate metabolism, Glycolysis / Gluconeogenesis, Pyruvate metabolism, Carbon fixation pathways in prokaryotes, Glyoxylate and dicarboxylate metabolism, Biosynthesis of antibiotics, Methane metabolism	map00640, map00010, map00620, map00720, map00630, map01130, map00680	K01895
PITG_00721	1983	DS028118.1:3718813-3720795	+	acetyl-coenzyme A synthetase	0	0	0	0	0	0	110	2.91299	30.706	0	0	0	2	8.37734	90.221	333	3.95868	42.319	128	1.4173	15.1049	0	0.9336	GO:0003987;GO:0005524;GO:0016208;GO:0019427	acetate-CoA ligase activity;ATP binding;AMP binding;acetyl-CoA biosynthetic process from acetate	Molecular Function;Molecular Function;Molecular Function;Biological Process	EC:6.2.1.1	Acetate--CoA ligase	--	--	K01895
PITG_00722	1146	DS028118.1:3796357-3797582	+	conserved hypothetical protein	0	0	0	2	4.63895	95.084	13	0.320714	6.31308	0	0	0	0	0	0	55	0.64195	12.9744	82	0.90796	18.245	0	0.8644	GO:0008168;GO:0016021;GO:0031966;GO:0032259	methyltransferase activity;integral component of membrane;mitochondrial membrane;methylation	Molecular Function;Cellular Component;Cellular Component;Biological Process			--	--
PITG_00723	339	DS028118.1:3800677-3801141	+	conserved hypothetical protein	0	0	0	0	0	0	2	0.0267441	3.21628	0	0	0	0	0	0	13	0.142656	20.4032	30	0.33218	45.6383	3.8e-70	0.8149	GO:0016021;GO:0031966	integral component of membrane;mitochondrial membrane	Cellular Component;Cellular Component			--	--
PITG_00724	4423	DS028118.1:3801250-3806189	+	conserved hypothetical protein	0	0	0	5	18.5555	105.187	261	6.94844	60.8611	0	0	0	2	8.37734	47.4893	576	6.83557	47.5948	806	8.91351	98.0999	7e-65	0.8371	GO:0016021;GO:0031966	integral component of membrane;mitochondrial membrane	Cellular Component;Cellular Component			--	--	K18182
PITG_00726	936	DS028118.1:3806120-3807134	-	conserved hypothetical protein	0	0	0	0	0	0	74	1.95091	49.0849	0	0	0	0	0	0	141	1.6762	43.6258	228	2.52457	65.2194	3e-127	0.8935						--	--
PITG_00729	381	DS028118.1:3828453-3829275	+	conserved hypothetical protein	0	0	0	0	0	0	0	0	0	0	0	0	0	0	0	0	0	0	1	0.0110727	1.16681	4.4e-85	0.7105						--	--
PITG_00730	1704	DS028118.1:3863138-3864971	+	conserved hypothetical protein	0	0	0	0	0	0	9	0.213816	2.66674	0	0	0	0	0	0	18	0.202096	2.56287	53	0.586852	7.41518	0	0.7095						--	--
PITG_00731	1671	DS028118.1:3865553-3867223	+	Folate-Biopterin Transporter (FBT) Family	0	0	0	0	0	0	69	1.81729	23.1675	0	0	0	0	0	0	153	1.81886	23.5854	176	1.94879	25.1767	0	0.8628	GO:0016021	integral component of membrane	Cellular Component			--	--
PITG_00732	3945	DS028118.1:3867469-3871483	-	phosphatidylinositol kinase (PIK-K)	0	0	0	2	4.63895	23.6503	166	4.40957	22.2524	0	0	0	3	16.7546	85.4185	383	4.55308	23.1311	910	10.0761	51.1156	0	0.8226	GO:0016301;GO:0046854;GO:0048015	kinase activity;phosphatidylinositol phosphorylation;phosphatidylinositol-mediated signaling	Molecular Function;Biological Process;Biological Process			--	--	K19801
PITG_00733	1122	DS028118.1:3872732-3873853	+	aspartyl protease family A22B, putative	0	0	0	10	41.7497	878.491	570	15.2063	306.962	0	0	0	0	0	0	1041	12.3753	256.672	1342	14.8595	306.374	0	0.9084	GO:0004190;GO:0006508;GO:0016021	aspartic-type endopeptidase activity;proteolysis;integral component of membrane	Molecular Function;Biological Process;Cellular Component	EC:3.4.23	Acting on peptide bonds (peptidases)	--	--	K09595
PITG_00734	1871	DS028118.1:3874348-3876321	+	conserved hypothetical protein	0	0	0	0	0	0	90	2.3785	26.7335	0	0	0	3	16.7546	192.677	220	2.61535	29.8394	536	5.93496	67.4932	0	0.8945						--	--
PITG_00735	1263	DS028118.1:3876763-3878410	-	conserved hypothetical protein	0	0	0	0	0	0	19	0.481061	8.44541	0	0	0	0	0	0	19	0.213984	3.84601	61	0.675433	12.0776	0	0.6972						--	--
PITG_00737	1106	DS028118.1:3900558-3902283	+	conserved hypothetical protein	0	0	0	0	0	0	4	0.0801932	1.64682	0	0	0	0	0	0	14	0.154546	3.3431	732	8.09413	174.933	2.9e-165	0.6752	GO:0016021	integral component of membrane	Cellular Component			--	--
PITG_00743	1383	DS028118.1:3933077-3934744	-	N-acetylglucosamine-1-phosphotransferase subunits alpha/beta, putative	0	0	0	0	0	0	4	0.0801932	1.2673	0	0	0	0	0	0	36	0.416079	6.71576	34	0.376471	6.04848	0	0.8214	GO:0016021;GO:0016772	integral component of membrane;transferase activity, transferring phosphorus-containing groups	Cellular Component;Molecular Function			--	--
PITG_00744	3972	DS028118.1:3691249-3944713	-	conserved hypothetical protein	1	76.1313	1303.12	0	0	0	59	1.55876	22.5531	0	0	0	0	0	0	98	1.15416	19.0832	191	2.10586	29.053	0	0.7547	GO:0016021;GO:0016772	integral component of membrane;transferase activity, transferring phosphorus-containing groups	Cellular Component;Molecular Function			--	--
PITG_00745	606	DS028118.1:3945038-3945643	-	N-acetylglucosamine-1-phosphotransferase, putative	0	0	0	0	0	0	2	0.0338192	1.51168	0	0	0	0	0	0	5	0.0592864	2.81663	6	0.0579748	2.71731	8e-144	0.9442	GO:0016021;GO:0016772	integral component of membrane;transferase activity, transferring phosphorus-containing groups	Cellular Component;Molecular Function			--	--
PITG_00746	1512	DS028118.1:3963345-3964856	-	conserved hypothetical protein	0	0	0	0	0	0	97	2.59228	36.9954	0	0	0	0	0	0	223	2.65101	38.5618	439	4.86091	70.4135	0	0.8817	GO:0016021	integral component of membrane	Cellular Component			--	--	K16302
PITG_00747	1890	DS028118.1:3965011-3967733	-	hydroxymethylglutaryl-CoA lyase, mitochondrial precursor	0	0	0	1	4.63885	52.7397	306	8.17771	93.3481	0	0	0	4	25.1319	306.837	863	10.2593	119.441	2934	32.4872	379.694	0	0.9151	GO:0004419;GO:0005829;GO:0007034	hydroxymethylglutaryl-CoA lyase activity;cytosol;vacuolar transport	Molecular Function;Cellular Component;Biological Process	EC:4.1.3.4	Hydroxymethylglutaryl-CoA lyase	Synthesis and degradation of ketone bodies, Butanoate metabolism, Valine, leucine and isoleucine degradation, Geraniol degradation	map00072, map00650, map00280, map00281	K01640
PITG_00748	6238	DS028118.1:3967960-3974248	+	conserved hypothetical protein	0	0	0	14	64.9438	204.956	665	17.7718	55.7318	0	0	0	6	50.2637	158.627	1369	16.2746	51.2492	546	6.04568	19.0209	--	--	--	--	--	--	--	--	--	K14550
PITG_00750	984	DS028118.1:3978023-3979006	-	Zinc (Zn2)-Iron (Fe2) Permease (ZIP) Family	0	0	0	2	9.27769	230.45	342	9.13979	216.21	1	57.6182	1431.19	0	0	0	729	8.66631	211.635	281	3.11142	75.4541	0	0.9385	GO:0016021;GO:0030001;GO:0046873;GO:0055085	integral component of membrane;metal ion transport;metal ion transmembrane transporter activity;transmembrane transport	Cellular Component;Biological Process;Molecular Function;Biological Process			--	--	K07238
PITG_00753	459	DS028118.1:4007603-4008061	-	hypothetical protein	0	0	0	0	0	0	0	0	0	0	0	0	0	0	0	1	0.00963835	0.724169	13	0.137245	10.0944	--	--	--	--	--	--	--	--	--
PITG_00754	5943	DS028118.1:4008672-4014833	+	gamma-glutamyltranspeptidase, putative	0	0	0	0	0	0	134	3.58109	39.3684	0	0	0	0	0	0	342	4.05378	46.323	640	7.07545	70.0094	0	0.9491	GO:0016740	transferase activity	Molecular Function			--	--	K00681
PITG_00757	1530	DS028118.1:4016095-4017764	-	gamma-glutamyltranspeptidase, putative	0	0	0	0	0	0	21	0.561215	7.90243	0	0	0	0	0	0	48	0.570621	8.18744	85	0.941178	13.449	0	0.8806	GO:0016740	transferase activity	Molecular Function			--	--	K00681
PITG_00758	783	DS028118.1:4022588-4023414	+	conserved hypothetical protein	0	0	0	0	0	0	0	0	0	0	0	0	0	0	0	0	0	0	4	0.0442907	1.44486	0	0.7897						--	--
PITG_00761	1140	DS028118.1:4091057-4092196	+	protein kinase, putative	0	0	0	0	0	0	4	0.106898	2.1174	0	0	0	0	0	0	13	0.154543	3.14353	114	1.26229	25.527	0	0.8416	GO:0004519;GO:0004527;GO:0004674;GO:0005524;GO:0006468;GO:0090305	endonuclease activity;exonuclease activity;protein serine/threonine kinase activity;ATP binding;protein phosphorylation;nucleic acid phosphodiester bond hydrolysis	Molecular Function;Molecular Function;Molecular Function;Molecular Function;Biological Process;Biological Process	EC:2.7.11	Transferring phosphorus-containing groups	--	--
PITG_00762	1169	DS028118.1:4092323-4093598	-	conserved hypothetical protein	0	0	0	0	0	0	51	1.33623	29.5486	0	0	0	0	0	0	125	1.48599	32.6812	196	2.15917	46.6343	6.2e-141	0.8491						--	--
PITG_00763	842	DS028118.1:4093829-4095037	+	conserved hypothetical protein	0	0	0	0	0	0	69	1.84399	52.9932	0	0	0	0	0	0	188	2.23493	66.7674	429	4.75018	140.704	7.4e-180	0.8441	GO:0005779;GO:0016559	integral component of peroxisomal membrane;peroxisome fission	Cellular Component;Biological Process			--	--	K13353
PITG_00764	1392	DS028118.1:4095129-4097238	-	V-type proton ATPase subunit H, putative	0	0	0	0	0	0	371	9.9148	155.52	0	0	0	2	16.7546	271.377	826	9.81944	157.289	1526	16.8969	269.419	0	0.9002	GO:0000221;GO:0015991;GO:0016021;GO:0046961	vacuolar proton-transporting V-type ATPase, V1 domain;ATP hydrolysis coupled proton transport;integral component of membrane;proton-transporting ATPase activity, rotational mechanism	Cellular Component;Biological Process;Cellular Component;Molecular Function	EC:3.6.1.3;EC:3.6.1.15	Adenosinetriphosphatase;Nucleoside-triphosphate phosphatase	Thiamine metabolism, Purine metabolism	map00730, map00230	K02144
PITG_00765	767	DS028118.1:4097395-4098238	+	flagellar adenylate kinase	0	0	0	1	4.63885	160.878	435	11.6252	376.851	0	0	0	1	8.37729	290.529	1047	12.4467	421.566	933	10.3308	346.537	3.9e-142	0.9274	GO:0004127;GO:0005524;GO:0005634;GO:0005737;GO:0006207;GO:0006221;GO:0009041;GO:0016310;GO:0031514;GO:0046940	cytidylate kinase activity;ATP binding;nucleus;cytoplasm;'de novo' pyrimidine nucleobase biosynthetic process;pyrimidine nucleotide biosynthetic process;uridylate kinase activity;phosphorylation;motile cilium;nucleoside monophosphate phosphorylation	Molecular Function;Molecular Function;Cellular Component;Cellular Component;Biological Process;Biological Process;Molecular Function;Biological Process;Cellular Component;Biological Process	EC:2.7.4.4;EC:2.7.4.14	Nucleoside-phosphate kinase;UMP/CMP kinase	Drug metabolism - other enzymes, Pyrimidine metabolism	map00983, map00240	K13800
PITG_00766	1954	DS028118.1:4098354-4100409	+	conserved hypothetical protein	0	0	0	0	0	0	62	1.65692	18.016	0	0	0	0	0	0	130	1.54543	17.2821	144	1.59447	17.6871	0	0.872	GO:0004127;GO:0005524;GO:0005634;GO:0005737;GO:0006207;GO:0006221;GO:0009041;GO:0016310;GO:0046940	cytidylate kinase activity;ATP binding;nucleus;cytoplasm;'de novo' pyrimidine nucleobase biosynthetic process;pyrimidine nucleotide biosynthetic process;uridylate kinase activity;phosphorylation;nucleoside monophosphate phosphorylation	Molecular Function;Molecular Function;Cellular Component;Cellular Component;Biological Process;Biological Process;Molecular Function;Biological Process;Biological Process	EC:2.7.4.4;EC:2.7.4.14	Nucleoside-phosphate kinase;UMP/CMP kinase	--	--	K20291
PITG_00770	3536	DS028118.1:4124337-4128483	+	conserved hypothetical protein	0	0	0	2	4.63884	34.5575	203	5.41015	34.9524	0	0	0	0	0	0	440	5.2307	32.9099	1029	11.3938	71.3915	0	0.8965	GO:0003712;GO:0004402;GO:0005634;GO:0006355;GO:0008270;GO:0016573	transcription coregulator activity;histone acetyltransferase activity;nucleus;regulation of transcription, DNA-templated;zinc ion binding;histone acetylation	Molecular Function;Molecular Function;Cellular Component;Biological Process;Molecular Function;Biological Process	EC:2.3.1.5;EC:2.3.1.48	Arylamine N-acetyltransferase;Histone acetyltransferase	--	--
PITG_00771	519	DS028118.1:4127783-4128446	-	conserved hypothetical protein	0	0	0	0	0	0	18	0.469249	26.3746	0	0	0	0	0	0	20	0.237759	14.4373	49	0.542561	32.382	2e-123	0.9314	GO:0016491;GO:0051537;GO:0055114	oxidoreductase activity;2 iron, 2 sulfur cluster binding;oxidation-reduction process	Molecular Function;Molecular Function;Biological Process			--	--
PITG_00772	1479	DS028118.1:4129319-4130980	+	Major Facilitator Superfamily (MFS)	0	0	0	0	0	0	1	0.0267245	0.391092	0	0	0	0	0	0	1	0.0118879	0.177406	0	0	0	0	0.786	GO:0016021;GO:0022857;GO:0055085	integral component of membrane;transmembrane transporter activity;transmembrane transport	Cellular Component;Molecular Function;Biological Process			--	--	K13783
PITG_00774	486	DS028118.1:4150508-4150993	-	secreted RxLR effector peptide protein, putative	0	0	0	0	0	0	24	0.641389	39.9511	0	0	0	0	0	0	47	0.558733	37.9291	0	0	0	2.1e-109	0.6636						--	--
PITG_00776	1092	DS028118.1:4179129-4180292	-	solute carrier family 2, facilitated glucose transporter, putative	0	0	0	0	0	0	0	0	0	0	0	0	0	0	0	0	0	0	5	0.0553634	1.17991	0	0.8712	GO:0008643;GO:0016021;GO:0022857;GO:0055085	carbohydrate transport;integral component of membrane;transmembrane transporter activity;transmembrane transport	Biological Process;Cellular Component;Molecular Function;Biological Process			--	--
PITG_00777	765	DS028118.1:4182320-4183204	+	conserved hypothetical protein	0	0	0	0	0	0	0	0	0	0	0	0	0	0	0	0	0	0	1	0.0110727	0.372739	0	0.5936						--	--
PITG_00778	1513	DS028118.1:4186890-4188402	-	conserved hypothetical protein	0	0	0	0	0	0	53	1.4164	34.1595	0	0	0	0	0	0	197	2.34193	66.2377	273	3.01177	78.6092	2.7e-178	0.7755	GO:0016021	integral component of membrane	Cellular Component			--	--
PITG_00782	1044	DS028118.1:4217937-4218980	+	conserved hypothetical protein	0	0	0	0	0	0	19	0.507766	11.1765	0	0	0	0	0	0	43	0.511181	11.5893	133	1.47267	33.172	0	0.8308	GO:0003824	catalytic activity	Molecular Function			--	--	K17508
PITG_00783	496	DS028118.1:4219022-4219908	-	peptidyl-prolyl cis-trans isomerase 10	0	0	0	0	0	0	40	1.06898	64.4709	0	0	0	0	0	0	98	1.16502	76.3572	192	2.12595	136.769	6.6e-116	0.9159	GO:0000413;GO:0003755;GO:0006457;GO:0016021	protein peptidyl-prolyl isomerization;peptidyl-prolyl cis-trans isomerase activity;protein folding;integral component of membrane	Biological Process;Molecular Function;Biological Process;Cellular Component	EC:5.2.1.8	Peptidylprolyl isomerase	--	--	K12734
PITG_00786	2385	DS028118.1:4248372-4250756	-	conserved hypothetical protein	0	0	0	0	0	0	28	0.744274	6.41442	0	0	0	0	0	0	42	0.488266	4.2566	219	2.4217	21.0592	0	0.7765	GO:0003723	RNA binding	Molecular Function			--	--
PITG_00787	7916	DS028118.1:4250686-4259237	+	CRM1 C terminal Exportin 1-like protein	0	0	0	3	13.9165	87.7697	988	26.3987	136.938	0	0	0	8	67.0183	422.676	2258	26.8351	140.556	2471	27.3587	130.752	0	0.9339	GO:0005049;GO:0005634;GO:0006886;GO:0008536;GO:0051168	nuclear export signal receptor activity;nucleus;intracellular protein transport;Ran GTPase binding;nuclear export	Molecular Function;Cellular Component;Biological Process;Molecular Function;Biological Process			--	--	K14290
PITG_00789	393	DS028118.1:4259454-4259846	-	conserved hypothetical protein	0	0	0	0	0	0	0	0	0	0	0	0	0	0	0	0	0	0	22	0.243599	24.0675	1.4e-89	0.8766						--	--
PITG_00790	3697	DS028118.1:4261193-4265025	-	conserved hypothetical protein	0	0	0	0	0	0	89	2.37848	30.2992	0	0	0	0	0	0	199	2.36569	30.1461	223	2.4692	24.1782	0	0.9331	GO:0003676;GO:0005524;GO:0031514	nucleic acid binding;ATP binding;motile cilium	Molecular Function;Molecular Function;Cellular Component			--	--
PITG_00792	478	DS028118.1:4267128-4267605	+	conserved hypothetical protein	0	0	0	0	0	0	0	0	0	0	0	0	0	0	0	0	0	0	7	0.0775088	5.3101	3.2e-104	0.8003						--	--
PITG_00793	1532	DS028118.1:4270276-4273306	+	hypothetical protein	0	0	0	0	0	0	1	0.0267245	0.375749	0	0	0	0	0	0	2	0.0237759	0.340629	68	0.752942	10.743	0	0.6573						--	--
PITG_00795	983	DS028118.1:4278870-4279852	+	conserved hypothetical protein	0	0	0	0	0	0	3	0.0801736	1.89895	0	0	0	0	0	0	9	0.106991	2.61614	200	2.21454	53.7726	9.2e-124	0.7898						--	--
PITG_00796	1125	DS028118.1:4280318-4282125	+	conserved hypothetical protein	0	0	0	0	0	0	1	0.0267245	0.6206	0	0	0	0	0	0	4	0.0356638	0.854355	26	0.276817	5.94585	0	0.781						--	--
PITG_00797	1506	DS028118.1:4282819-4285185	-	WD domain-containing protein	0	0	0	0	0	0	73	1.95089	27.9679	0	0	0	3	25.1319	371	195	2.31815	33.8756	776	8.5924	125.039	0	0.9809						--	--	K19760
PITG_00798	4026	DS028118.1:4292047-4296874	+	conserved hypothetical protein	0	0	0	0	0	0	12	0.320694	1.58426	0	0	0	0	0	0	13	0.154543	0.768481	75	0.830451	4.12362	0	0.6754	GO:0003676;GO:0004190;GO:0006508;GO:0008270	nucleic acid binding;aspartic-type endopeptidase activity;proteolysis;zinc ion binding	Molecular Function;Molecular Function;Biological Process;Molecular Function	EC:3.4.23	Acting on peptide bonds (peptidases)	--	--
PITG_00804	1804	DS028118.1:4407201-4409092	+	T-complex protein 1 subunit delta	0	0	0	10	46.3885	556.018	1442	38.5368	451.021	1	57.6182	690.619	2	16.7546	200.823	3211	38.1722	453.782	2704	29.9405	354.717	0	0.9605	GO:0005524;GO:0005737;GO:0006457;GO:0051082	ATP binding;cytoplasm;protein folding;unfolded protein binding	Molecular Function;Cellular Component;Biological Process;Molecular Function			--	--	K09496
PITG_00805	1929	DS028118.1:4409014-4411086	-	carbohydrate-binding protein, putative	0	0	0	0	0	0	1	0.0267245	0.290407	0	0	0	0	0	0	4	0.0475518	0.52427	75	0.830451	9.12708	0	0.8153	GO:0005576;GO:0006508;GO:0016614;GO:0050660;GO:0055114	extracellular region;proteolysis;oxidoreductase activity, acting on CH-OH group of donors;flavin adenine dinucleotide binding;oxidation-reduction process	Cellular Component;Biological Process;Molecular Function;Molecular Function;Biological Process			--	--	K19069
PITG_00806	831	DS028118.1:4411541-4412451	-	conserved hypothetical protein	0	0	0	0	0	0	12	0.320694	9.37219	0	0	0	0	0	0	27	0.320974	9.75775	293	3.2443	97.7758	--	--	--	--	--	--	--	--	--	K15634
PITG_00807	570	DS028118.1:4414165-4414734	-	conserved hypothetical protein	0	0	0	1	4.63885	251.25	194	5.18456	253.193	0	0	0	0	0	0	449	5.33768	278.681	25	0.276817	14.2395	9.8e-130	0.7271	GO:0005488;GO:0016021	binding;integral component of membrane	Molecular Function;Cellular Component			--	--
PITG_00809	3084	DS028118.1:4430206-4434823	+	M96 mating-specific protein family	0	0	0	0	0	0	101	2.69918	17.6611	0	0	0	1	8.37729	55.5456	197	2.34192	15.4574	537	5.94603	39.1714	0	0.8644						--	--
PITG_00814	534	DS028118.1:4763106-4763696	+	conserved hypothetical protein	0	0	0	0	0	0	0	0	0	0	0	0	0	0	0	0	0	0	2	0.0221454	1.26222	2.5e-122	0.7294	GO:0003824;GO:0090304	catalytic activity;nucleic acid metabolic process	Molecular Function;Biological Process			--	--
PITG_00818	8129	DS028118.1:5004405-5012912	-	conserved hypothetical protein	0	0	0	3	9.27769	47.9911	115	3.0466	9.62193	0	0	0	2	16.7546	82.3674	265	3.1503	8.65541	605	6.6879	16.2157	0	0.7769	GO:0005509;GO:0032039	calcium ion binding;integrator complex	Molecular Function;Cellular Component			--	--
PITG_00820	1315	DS028118.1:5013075-5014515	+	conserved hypothetical protein	0	0	0	0	0	0	35	0.908635	15.2205	0	0	0	0	0	0	54	0.641949	10.9975	179	1.98201	33.7872	0	0.7068						--	--
PITG_00821	294	DS028118.1:5015331-5015624	-	secreted RxLR effector peptide protein, putative	0	0	0	0	0	0	28	0.733231	123.306	0	0	0	0	0	0	57	0.674164	145.697	4	0.0423747	8.62892	1.2e-62	0.653						--	--
PITG_00827	1015	DS028118.1:5053474-5054610	+	prohibitin	0	0	0	9	41.7496	996.623	1031	27.553	627.563	0	0	0	5	41.8864	999.889	2071	24.6199	578.185	1893	20.9606	488.956	0	0.9255	GO:0003676;GO:0003993;GO:0008270;GO:0009055;GO:0016021;GO:0016311;GO:0022900;GO:0051537	nucleic acid binding;acid phosphatase activity;zinc ion binding;electron transfer activity;integral component of membrane;dephosphorylation;electron transport chain;2 iron, 2 sulfur cluster binding	Molecular Function;Molecular Function;Molecular Function;Molecular Function;Cellular Component;Biological Process;Biological Process;Molecular Function	EC:3.1.3.2	Acid phosphatase	--	--	K17080
PITG_00828	10737	DS028118.1:5054764-5065716	+	phosphatidylinositol kinase (PIK-5)	0	0	0	1	4.63885	490.1	104	2.75262	4.97558	0	0	0	0	0	0	286	3.38806	8.48224	717	7.92804	23.23	0	0.8532	GO:0004674;GO:0005524;GO:0006468	protein serine/threonine kinase activity;ATP binding;protein phosphorylation	Molecular Function;Molecular Function;Biological Process	EC:2.7.11	Transferring phosphorus-containing groups	--	--	K04728
PITG_00831	1542	DS028118.1:5066983-5068524	-	sodium-dependent phosphate transporter, putative	0	0	0	0	0	0	0	0	0	0	0	0	0	0	0	0	0	0	1	0.0110727	0.156808	0	0.8947	GO:0015321;GO:0016021;GO:0035435;GO:0044341	sodium-dependent phosphate transmembrane transporter activity;integral component of membrane;phosphate ion transmembrane transport;sodium-dependent phosphate transport	Molecular Function;Cellular Component;Biological Process;Biological Process			--	--	K14683
PITG_00833	945	DS028118.1:5079315-5092294	+	conserved hypothetical protein	0	0	0	0	0	0	0	0	0	0	0	0	0	0	0	4	0.0356676	1.14669	432	4.78013	124.872	2.5e-164	0.8162						--	--
PITG_00840	447	DS028118.1:5092748-5093239	-	hypothetical protein	0	0	0	0	0	0	6	0.160347	11.4525	0	0	0	0	0	0	25	0.297198	23.4425	59	0.653288	50.3908	3.7e-97	1						--	--
PITG_00841	675	DS028118.1:5094359-5095033	+	conserved hypothetical protein	0	0	0	0	0	0	1	0.0267245	1.02768	0	0	0	0	0	0	0	0	0	50	0.553634	22.1737	1.2e-159	0.9066	GO:0016021	integral component of membrane	Cellular Component			--	--
PITG_00842	905	DS028118.1:5095133-5096491	-	copine-like protein, putative	0	0	0	0	0	0	21	0.561215	15.5056	0	0	0	0	0	0	29	0.34475	9.37508	617	6.83184	185.527	6e-160	0.8712	GO:0005840	ribosome	Cellular Component			--	--
PITG_00843	1554	DS028118.1:5097140-5098693	+	conserved hypothetical protein	0	0	0	0	0	0	58	1.55002	21.4442	0	0	0	0	0	0	272	3.23352	45.5693	31	0.343253	4.81793	0	0.9227	GO:0003993;GO:0016311;GO:0046872	acid phosphatase activity;dephosphorylation;metal ion binding	Molecular Function;Biological Process;Molecular Function	EC:3.1.3.2	Acid phosphatase	--	--	K22390
PITG_00844	789	DS028118.1:5098815-5099917	+	copine-like protein, putative	0	0	0	0	0	0	0	0	0	0	0	0	0	0	0	0	0	0	5	0.0553634	1.78766	0	0.8994	GO:0016874	ligase activity	Molecular Function			--	--
PITG_00845	4383	DS028118.1:5100101-5104573	-	3'5'-cyclic nucleotide phosphodiesterase, putative	0	0	0	1	4.63885	21.1619	30	0.801736	3.62415	0	0	0	0	0	0	61	0.725164	3.29774	264	2.92319	13.2761	0	0.8833	GO:0004114;GO:0007165;GO:0046872	3',5'-cyclic-nucleotide phosphodiesterase activity;signal transduction;metal ion binding	Molecular Function;Biological Process;Molecular Function	EC:3.1.4.17	3',5'-cyclic-nucleotide phosphodiesterase	--	--
PITG_00846	876	DS028118.1:5105304-5106640	-	conserved hypothetical protein	0	0	0	0	0	0	1	0.0267245	0.730442	0	0	0	0	0	0	1	0.0118879	0.337118	45	0.498271	14.016	1e-124	0.9344						--	--	K16280
PITG_00848	966	DS028118.1:5115954-5116919	-	conserved hypothetical protein	0	0	0	0	0	0	21	0.561215	13.5805	0	0	0	0	0	0	35	0.416078	10.4015	40	0.442907	10.9934	0	0.678						--	--
PITG_00849	321	DS028118.1:5124959-5125346	+	hypothetical protein	0	0	0	0	0	0	28	0.748287	101.565	0	0	0	0	0	0	55	0.653837	108.175	86	0.95225	150.412	1.6e-53	0.904						--	--	K18178
PITG_00850	1634	DS028118.1:5125878-5127511	+	thioredoxin-dependent peroxide reductase, putative	0	0	0	8	37.1108	498.267	1048	28.0074	366.141	0	0	0	3	25.1319	337.432	2273	27.0213	359.469	2839	31.4353	416.601	0	0.8881	GO:0004114;GO:0005623;GO:0007165;GO:0045454;GO:0046872;GO:0051920;GO:0055114;GO:0098869	3',5'-cyclic-nucleotide phosphodiesterase activity;cell;signal transduction;cell redox homeostasis;metal ion binding;peroxiredoxin activity;oxidation-reduction process;cellular oxidant detoxification	Molecular Function;Cellular Component;Biological Process;Biological Process;Molecular Function;Molecular Function;Biological Process;Biological Process	EC:3.1.4.17;EC:1.11.1.15	3',5'-cyclic-nucleotide phosphodiesterase;Peroxiredoxin	--	--	K20011
PITG_00851	3012	DS028118.1:5127146-5131145	-	conserved hypothetical protein	0	0	0	0	0	0	90	2.40517	48.0463	0	0	0	2	16.7546	113.955	168	1.99717	42.5027	447	4.93841	65.3045	0	0.7126	GO:0003676	nucleic acid binding	Molecular Function			--	--	K13094
PITG_00854	2896	DS028118.1:5131308-5134491	-	conserved hypothetical protein	0	0	0	2	9.27769	65.8363	306	8.17771	57.2131	0	0	0	0	0	0	695	8.26212	58.3438	1117	12.3682	87.1628	0	0.7836	GO:0046872	metal ion binding	Molecular Function			--	--
PITG_00855	1091	DS028118.1:5135116-5136206	+	conserved hypothetical protein	0	0	0	0	0	0	18	0.481042	10.0414	0	0	0	1	8.37729	182.542	47	0.558733	11.9945	461	5.10451	108.91	4.2e-166	0.8093						--	--
PITG_00856	596	DS028118.1:5136224-5136956	-	conserved hypothetical protein	0	0	0	0	0	0	15	0.400868	18.3501	0	0	0	0	0	0	47	0.558733	27.2258	51	0.564707	27.1378	6.1e-119	0.8186	GO:0005623;GO:0045454	cell;cell redox homeostasis	Cellular Component;Biological Process			--	--	K17609
PITG_00857	559	DS028118.1:5137211-5137769	-	conserved hypothetical protein	0	0	0	1	4.63885	259.386	99	2.64573	132.967	0	0	0	0	0	0	208	2.47269	133.125	557	6.16748	326.998	2.2e-110	0.8592	GO:0004601;GO:0005623;GO:0045454;GO:0098869	peroxidase activity;cell;cell redox homeostasis;cellular oxidant detoxification	Molecular Function;Cellular Component;Biological Process;Biological Process	EC:1.11.1.7	Peroxidase	--	--	K17609
PITG_00858	3042	DS028118.1:5138366-5141664	+	serine/threonine protein kinase	0	0	0	0	0	0	53	1.4164	9.40376	0	0	0	1	8.37729	56.3721	162	1.92585	12.8994	717	7.93911	53.0746	0	0.832	GO:0004674;GO:0005524;GO:0006468	protein serine/threonine kinase activity;ATP binding;protein phosphorylation	Molecular Function;Molecular Function;Biological Process	EC:2.7.11	Transferring phosphorus-containing groups	--	--	K08796
PITG_00859	675	DS028118.1:5141696-5142454	-	hypothetical protein	0	0	0	0	0	0	0	0	0	0	0	0	0	0	0	0	0	0	2	0.0221454	0.88695	3.9e-162	0.6937	GO:0003777;GO:0005524;GO:0005874;GO:0007018;GO:0008017	microtubule motor activity;ATP binding;microtubule;microtubule-based movement;microtubule binding	Molecular Function;Molecular Function;Cellular Component;Biological Process;Molecular Function	EC:3.6.1.15	Nucleoside-triphosphate phosphatase	Thiamine metabolism, Purine metabolism	map00730, map00230
PITG_00860	1572	DS028118.1:5142710-5144438	-	kinesin-like protein	0	0	0	0	0	0	0	0	0	0	0	0	0	0	0	0	0	0	6	0.0664361	0.920262	0	0.8202	GO:0003777;GO:0005524;GO:0005874;GO:0007018;GO:0008017	microtubule motor activity;ATP binding;microtubule;microtubule-based movement;microtubule binding	Molecular Function;Molecular Function;Cellular Component;Biological Process;Molecular Function	EC:3.6.1.15	Nucleoside-triphosphate phosphatase	Thiamine metabolism, Purine metabolism	map00730, map00230	K10401
PITG_00861	1322	DS028118.1:5146043-5147426	+	conserved hypothetical protein	0	0	0	0	0	0	9	0.240521	4.00418	0	0	0	0	0	0	33	0.392302	6.67815	126	1.39516	23.6344	0	0.8287						--	--
PITG_00862	201	DS028118.1:5147649-5147849	+	hypothetical protein	0	0	0	0	0	0	0	0	0	0	0	0	0	0	0	0	0	0	2	0.0221454	29.902	1e-38	1						--	--
PITG_00863	1236	DS028118.1:5148521-5149756	-	DEAD/DEAH box RNA helicase, putative	0	0	0	2	9.27769	173.33	298	7.96391	143.391	0	0	0	0	0	0	746	8.8684	163.574	877	9.71074	178.169	0	0.9834	GO:0003723;GO:0003777;GO:0004386;GO:0005524;GO:0007018;GO:0008017	RNA binding;microtubule motor activity;helicase activity;ATP binding;microtubule-based movement;microtubule binding	Molecular Function;Molecular Function;Molecular Function;Molecular Function;Biological Process;Molecular Function	EC:3.6.1.15	Nucleoside-triphosphate phosphatase	Thiamine metabolism, Purine metabolism	map00730, map00230	K12614
PITG_00864	2391	DS028118.1:5150121-5152553	-	conserved hypothetical protein	0	0	0	7	32.4719	284.01	287	7.66994	65.9228	0	0	0	0	0	0	497	5.90831	51.3659	171	1.89343	16.4202	0	0.8781						--	--
PITG_00866	903	DS028118.1:5175555-5176571	+	conserved hypothetical protein	0	0	0	0	0	0	0	0	0	0	0	0	0	0	0	0	0	0	1	0.0110727	0.299492	0	0.922						--	--
PITG_00867	1749	DS028118.1:5178362-5180110	+	conserved hypothetical protein	0	0	0	2	9.27769	115.202	43	1.13994	13.8094	0	0	0	0	0	0	4	0.0458948	0.565037	62	0.681618	8.36227	0	0.8881	GO:0003723	RNA binding	Molecular Function			--	--	K18733
PITG_00868	987	DS028118.1:5180371-5181357	-	naringenin,2-oxoglutarate 3-dioxygenase, putative	0	0	0	0	0	0	2	0.0534491	1.25968	0	0	0	0	0	0	2	0.0237759	0.578386	14	0.155018	3.74493	0	0.9059	GO:0046872;GO:0051213;GO:0055114	metal ion binding;dioxygenase activity;oxidation-reduction process	Molecular Function;Molecular Function;Biological Process			--	--
PITG_00869	912	DS028118.1:5181988-5182989	-	2OG-Fe(II) oxygenase superfamily protein	0	0	0	0	0	0	0	0	0	0	0	0	0	0	0	0	0	0	5	0.0553634	1.47851	0	0.7908	GO:0016491;GO:0046872;GO:0055114	oxidoreductase activity;metal ion binding;oxidation-reduction process	Molecular Function;Molecular Function;Biological Process			--	--
PITG_00870	1044	DS028118.1:5183328-5184371	+	2OG-Fe(II) oxygenase superfamily protein	0	0	0	0	0	0	1	0.0267245	0.588238	0	0	0	0	0	0	0	0	0	3	0.033218	0.748241	0	0.903	GO:0046872;GO:0051213;GO:0055114	metal ion binding;dioxygenase activity;oxidation-reduction process	Molecular Function;Molecular Function;Biological Process			--	--
PITG_00871	1245	DS028118.1:5202888-5204132	-	2OG-Fe(II) oxygenase superfamily protein	0	0	0	0	0	0	48	1.28278	22.9012	0	0	0	0	0	0	127	1.50977	27.6058	231	2.55779	46.5248	0	0.9218	GO:0016491;GO:0046872;GO:0055114	oxidoreductase activity;metal ion binding;oxidation-reduction process	Molecular Function;Molecular Function;Biological Process			--	--
PITG_00872	1548	DS028118.1:5217438-5218985	+	pectin lyase, putative	0	0	0	0	0	0	1	0.0267245	0.371351	0	0	0	0	0	0	0	0	0	4	0.0442907	0.624437	0	0.845	GO:0016829	lyase activity	Molecular Function			--	--	K01732
PITG_00875	234	DS028118.1:5246075-5246378	+	hypothetical protein	0	0	0	0	0	0	1	0.0267245	9.36745	0	0	0	0	0	0	2	0.0237759	13.6476	5	0.0553634	28.3491	2.5e-50	0.7634						--	--
PITG_00877	1686	DS028118.1:5274351-5276036	-	putative GPI anchor protein	0	0	0	0	0	0	4	0.106898	1.3492	0	0	0	0	0	0	9	0.106991	1.37331	30	0.33218	4.24814	0	0.8435	GO:0005576;GO:0009986	extracellular region;cell surface	Cellular Component;Cellular Component			--	--
PITG_00878	1082	DS028118.1:5276469-5277550	+	2OG-Fe(II) oxygenase superfamily protein	0	0	0	0	0	0	27	0.721562	15.2125	0	0	0	0	0	0	109	1.29579	28.1028	181	2.00416	43.1973	0	0.9131	GO:0016491;GO:0046872;GO:0055114	oxidoreductase activity;metal ion binding;oxidation-reduction process	Molecular Function;Molecular Function;Biological Process			--	--
PITG_00879	802	DS028118.1:5277797-5278772	+	60S ribosomal protein L30, putative	0	0	0	0	0	0	178	4.75697	145.514	0	0	0	0	0	0	186	2.21116	70.4919	253	2.80139	88.4998	3.4e-75	0.9797	GO:0003723;GO:0003735;GO:0005840;GO:0006412	RNA binding;structural constituent of ribosome;ribosome;translation	Molecular Function;Molecular Function;Cellular Component;Biological Process			--	--	K02908
PITG_00880	1393	DS028118.1:5277802-5279324	-	conserved hypothetical protein	0	0	0	13	60.305	975.939	1178	31.4815	493.399	1	57.6182	932.457	1	8.37729	135.573	2257	26.8311	429.421	2911	32.2326	513.513	3.7e-179	0.8276	GO:0016702;GO:0055114	oxidoreductase activity, acting on single donors with incorporation of molecular oxygen, incorporation of two atoms of oxygen;oxidation-reduction process	Molecular Function;Biological Process	EC:1.13.11	Acting on single donors with incorporation of molecular oxygen (oxygenases). The oxygen incorporated need not be derived from O(2)	--	--	K10712
PITG_00882	6069	DS028118.1:5291484-5297612	+	ATP-binding Cassette (ABC) Superfamily	0	0	0	2	9.27769	30.1253	477	12.7476	41.1234	1	57.6182	187.09	1	8.37729	27.2016	1111	13.2075	42.7897	1177	13.0325	42.1837	0	0.8998	GO:0005524;GO:0016021;GO:0042626;GO:0055085	ATP binding;integral component of membrane;ATPase activity, coupled to transmembrane movement of substances;transmembrane transport	Molecular Function;Cellular Component;Molecular Function;Biological Process	EC:3.6.1.3;EC:3.6.1.15	Adenosinetriphosphatase;Nucleoside-triphosphate phosphatase	Thiamine metabolism, Purine metabolism	map00730, map00230	K05643
PITG_00883	455	DS028118.1:5302676-5303130	-	hypothetical protein	0	0	0	0	0	0	8	0.213796	14.824	0	0	0	0	0	0	18	0.213983	16.3359	42	0.465053	34.7427	1.1e-42	0.7881						--	--	K03359
PITG_00884	441	DS028118.1:5304251-5304691	+	conserved hypothetical protein	0	0	0	0	0	0	58	1.55002	113.262	0	0	0	0	0	0	128	1.52166	123.093	146	1.61661	127.81	1.1e-71	0.9039	GO:0032955	regulation of division septum assembly	Biological Process			--	--
PITG_00885	2149	DS028118.1:5304678-5307114	-	conserved hypothetical protein	0	0	0	0	0	0	21	0.561215	5.4168	0	0	0	0	0	0	50	0.582509	5.77079	160	1.76056	17.1655	0	0.7701	GO:0003677;GO:0004842;GO:0005634;GO:0006281;GO:0008270;GO:0016567	DNA binding;ubiquitin-protein transferase activity;nucleus;DNA repair;zinc ion binding;protein ubiquitination	Molecular Function;Molecular Function;Cellular Component;Biological Process;Molecular Function;Biological Process			--	--
PITG_00886	610	DS028118.1:5307270-5308126	-	conserved hypothetical protein	0	0	0	0	0	0	1	0.0267245	1.18341	0	0	0	0	0	0	0	0	0	20	0.221453	10.3439	7.7e-121	0.8697	GO:0003677;GO:0004842;GO:0005634;GO:0006281;GO:0008270;GO:0016567	DNA binding;ubiquitin-protein transferase activity;nucleus;DNA repair;zinc ion binding;protein ubiquitination	Molecular Function;Molecular Function;Cellular Component;Biological Process;Molecular Function;Biological Process			--	--
PITG_00887	2547	DS028118.1:5308320-5311204	-	conserved hypothetical protein	0	0	0	1	4.63885	64.7075	14	0.347419	2.95559	0	0	0	0	0	0	16	0.190207	2.32003	84	0.930105	9.36358	--	--	--	--	--	--	--	--	--
PITG_00889	309	DS028118.1:5324227-5325011	-	conserved hypothetical protein	0	0	0	0	0	0	3	0.0801736	11.9026	0	0	0	0	0	0	3	0.0356638	6.58872	18	0.199308	34.9709	3.2e-69	0.6486						--	--
PITG_00891	707	DS028118.1:5331989-5332825	-	conserved hypothetical protein	0	0	0	0	0	0	0	0	0	0	0	0	0	0	0	0	0	0	3	0.033218	1.24633	2.2e-136	0.8097	GO:0016020	membrane	Cellular Component			--	--
PITG_00893	678	DS028118.1:5335210-5335958	+	conserved hypothetical protein	0	0	0	0	0	0	5	0.133623	5.10739	0	0	0	0	0	0	0	0	0	5	0.0553634	2.20344	1.2e-160	0.8072	GO:0016021	integral component of membrane	Cellular Component			--	--
PITG_00894	1410	DS028118.1:5337984-5339695	+	carbohydrate-binding protein, putative	0	0	0	2	9.27769	148.001	111	2.96642	45.8486	0	0	0	0	0	0	419	4.98105	78.5939	763	8.44845	132.704	0	0.8375	GO:0016021	integral component of membrane	Cellular Component			--	--
PITG_00896	3696	DS028118.1:5356762-5360457	-	phosphatidylinositol-4-phosphate-5-kinase (Pi-PIPK-D9/GPCR-PIPK)	0	0	0	4	18.5542	101.368	2	0.0367406	0.198542	0	0	0	0	0	0	3	0.0291071	0.158424	33	0.356866	1.93933	0	0.854	GO:0004930;GO:0005524;GO:0007166;GO:0007186;GO:0016021;GO:0016307;GO:0046854	G protein-coupled receptor activity;ATP binding;cell surface receptor signaling pathway;G protein-coupled receptor signaling pathway;integral component of membrane;phosphatidylinositol phosphate kinase activity;phosphatidylinositol phosphorylation	Molecular Function;Molecular Function;Biological Process;Biological Process;Cellular Component;Molecular Function;Biological Process			--	--	K00889
PITG_00897	1221	DS028118.1:5361597-5363025	-	conserved hypothetical protein	0	0	0	0	0	0	0	0	0	0	0	0	0	0	0	1	0.0118879	0.222509	6	0.0664361	1.23686	0	0.7928	GO:0016787	hydrolase activity	Molecular Function			--	--
PITG_00898	1244	DS028118.1:5363095-5364417	-	conserved hypothetical protein	0	0	0	0	0	0	2	0.0534491	0.955114	0	0	0	2	16.7546	310.573	4	0.0475518	0.870312	309	3.42146	62.2941	0	0.8019	GO:0016021	integral component of membrane	Cellular Component			--	--
PITG_00899	652	DS028118.1:5364977-5365760	+	prefoldin subunit 3, putative	0	0	0	1	4.63885	203.636	111	2.96642	119.644	1	57.6182	2529.32	0	0	0	223	2.65101	112.951	206	2.28097	96.0122	2.1e-154	0.9315	GO:0006457;GO:0016272	protein folding;prefoldin complex	Biological Process;Cellular Component			--	--
PITG_00903	726	DS028118.1:5411313-5412085	-	conserved hypothetical protein	0	0	0	0	0	0	0	0	0	0	0	0	0	0	0	2	0.0237759	0.8688	8	0.0885814	3.20332	7.6e-174	0.823	GO:0003677	DNA binding	Molecular Function			--	--
PITG_00904	3319	DS028118.1:5412306-5415763	+	conserved hypothetical protein	0	0	0	0	0	0	0	0	0	0	0	0	0	0	0	2	0.0237759	0.14508	54	0.597925	3.64217	5.8e-172	0.7174	GO:0000943;GO:0003676;GO:0008270;GO:0016020	retrotransposon nucleocapsid;nucleic acid binding;zinc ion binding;membrane	Cellular Component;Molecular Function;Molecular Function;Cellular Component			--	--
PITG_00907	2838	DS028118.1:5477794-5482423	+	Glycoside-Pentoside-Hexuronide (GPH):Cation Symporter Family	0	0	0	0	0	0	0	0	0	0	0	0	0	0	0	0	0	0	4	0.0442907	0.318996	0	0.8967	GO:0005215;GO:0006814;GO:0008168;GO:0016021;GO:0032259;GO:0055085	transporter activity;sodium ion transport;methyltransferase activity;integral component of membrane;methylation;transmembrane transport	Molecular Function;Biological Process;Molecular Function;Cellular Component;Biological Process;Biological Process			--	--
PITG_00908	708	DS028118.1:5486926-5487739	+	Glycoside-Pentoside-Hexuronide (GPH):Cation Symporter Family	0	0	0	0	0	0	0	0	0	0	0	0	0	0	0	1	0.0118879	0.449982	12	0.132872	4.97549	2.4e-169	0.8507	GO:0005215;GO:0006814;GO:0008168;GO:0016021;GO:0032259;GO:0055085	transporter activity;sodium ion transport;methyltransferase activity;integral component of membrane;methylation;transmembrane transport	Molecular Function;Biological Process;Molecular Function;Cellular Component;Biological Process;Biological Process			--	--	K15378
PITG_00909	1023	DS028118.1:5489076-5490243	-	conserved hypothetical protein	0	0	0	0	0	0	11	0.29397	6.63201	0	0	0	0	0	0	26	0.309086	7.18763	54	0.597925	13.8123	0	0.8434	GO:0008168;GO:0032259	methyltransferase activity;methylation	Molecular Function;Biological Process			--	--	K22696
PITG_00910	662	DS028118.1:5490369-5491030	+	EF-1 guanine nucleotide exchange domain-containing protein, putative	0	0	0	13	60.305	2587.46	1804	48.2111	1904.05	0	0	0	6	50.2637	2156.63	3770	44.8175	1867.64	2804	31.0478	1278.55	7e-126	0.9411	GO:0003746;GO:0005975;GO:0006414;GO:0016311;GO:0042132	translation elongation factor activity;carbohydrate metabolic process;translational elongation;dephosphorylation;fructose 1,6-bisphosphate 1-phosphatase activity	Molecular Function;Biological Process;Biological Process;Biological Process;Molecular Function	EC:3.1.3.23;EC:3.1.3.11	Sugar-phosphatase;Fructose-bisphosphatase	Fructose and mannose metabolism, Glycolysis / Gluconeogenesis, Biosynthesis of antibiotics, Methane metabolism, Carbon fixation in photosynthetic organisms, Pentose phosphate pathway	map00051, map00010, map01130, map00680, map00710, map00030
PITG_00911	1662	DS028118.1:5491411-5493227	+	conserved hypothetical protein	0	0	0	0	0	0	41	1.09571	14.0534	0	0	0	0	0	0	71	0.844044	11.0125	112	1.24014	16.1202	0	0.7691	GO:0001164;GO:0001188;GO:0006355;GO:0008270;GO:0070860	RNA polymerase I CORE element sequence-specific DNA binding;RNA polymerase I preinitiation complex assembly;regulation of transcription, DNA-templated;zinc ion binding;RNA polymerase I core factor complex	Molecular Function;Biological Process;Biological Process;Molecular Function;Cellular Component			--	--
PITG_00912	1171	DS028118.1:5493829-5495418	-	3-hydroxyisobutyrate dehydrogenase, putative	0	0	0	0	0	0	290	7.75011	148.704	0	0	0	1	8.37729	167.198	711	8.45232	166.403	2862	31.69	620.387	0	0.9334	GO:0006574;GO:0008442;GO:0050661;GO:0051287;GO:0055114	valine catabolic process;3-hydroxyisobutyrate dehydrogenase activity;NADP binding;NAD binding;oxidation-reduction process	Biological Process;Molecular Function;Molecular Function;Molecular Function;Biological Process	EC:1.1.1.31	3-hydroxyisobutyrate dehydrogenase	--	--	K00020
PITG_00913	798	DS028118.1:5496083-5497161	-	3-hydroxyisobutyrate dehydrogenase, putative	0	0	0	0	0	0	1	0.0267245	0.822792	0	0	0	0	0	0	0	0	0	28	0.310035	9.86004	0	0.7709	GO:0006574;GO:0008442;GO:0050661;GO:0051287;GO:0055114	valine catabolic process;3-hydroxyisobutyrate dehydrogenase activity;NADP binding;NAD binding;oxidation-reduction process	Biological Process;Molecular Function;Molecular Function;Molecular Function;Biological Process	EC:1.1.1.31	3-hydroxyisobutyrate dehydrogenase	Valine, leucine and isoleucine degradation	map00280	K00020
PITG_00914	646	DS028118.1:5497459-5498195	-	nuclear transcription factor Y subunit, putative	0	0	0	0	0	0	102	2.7259	111.362	0	0	0	0	0	0	199	2.3657	102.17	479	5.30381	226.26	3.9e-87	0.8854	GO:0003677;GO:0003700;GO:0006355;GO:0016602;GO:0046982	DNA binding;DNA-binding transcription factor activity;regulation of transcription, DNA-templated;CCAAT-binding factor complex;protein heterodimerization activity	Molecular Function;Molecular Function;Biological Process;Cellular Component;Molecular Function			--	--	K08066
PITG_00915	726	DS028118.1:5498399-5499310	-	hypothetical protein	0	0	0	0	0	0	0	0	0	0	0	0	0	0	0	0	0	0	2	0.0221454	0.80083	3.6e-175	0.7072						--	--
PITG_00916	783	DS028118.1:5500572-5501565	-	conserved hypothetical protein	0	0	0	0	0	0	0	0	0	0	0	0	0	0	0	0	0	0	21	0.232526	7.58554	0	0.7885						--	--
PITG_00919	1434	DS028118.1:5506246-5507679	+	Glycoside-Pentoside-Hexuronide (GPH):Cation Symporter Family	0	0	0	0	0	0	74	1.97762	29.9803	0	0	0	0	0	0	184	2.18738	33.8391	271	3.0007	46.2163	0	0.9347	GO:0005215;GO:0006814;GO:0016021	transporter activity;sodium ion transport;integral component of membrane	Molecular Function;Biological Process;Cellular Component			--	--	K15378
PITG_00920	966	DS028118.1:5507722-5508855	-	conserved hypothetical protein	0	0	0	0	0	0	0	0	0	0	0	0	0	0	0	0	0	0	1	0.0110727	0.274836	0	0.7199	GO:0016021	integral component of membrane	Cellular Component			--	--
PITG_00921	1823	DS028118.1:5515453-5517275	-	phospholipase D, Pi-PLD-like-1	0	0	0	1	5.12e-05	0.0006068	926	24.7431	286.233	0	0	0	3	24.7768	293.459	2481	29.4838	346.378	10003	110.76	1296.85	--	--	--	--	--	--	--	--	--	K01115
PITG_00923	1671	DS028118.1:5538020-5539690	+	phospholipase D, Pi-PLD-like-3	0	0	0	0	0	0	12	0.320694	4.08834	0	0	0	0	0	0	43	0.511181	6.62856	81	0.896887	11.587	0	0.9413	GO:0003824	catalytic activity	Molecular Function			--	--	K01115
PITG_00926	1117	DS028118.1:5549101-5550282	-	conserved hypothetical protein	0	0	0	0	0	0	0	0	0	0	0	0	0	0	0	0	0	0	1	0.0110727	0.229542	--	--	--	--	--	--	--	--	--
PITG_00927	849	DS028118.1:5550995-5551843	+	isoamyl acetate-hydrolyzing esterase, putative	0	0	0	0	0	0	17	0.454317	12.9195	0	0	0	0	0	0	38	0.451742	13.3486	79	0.874742	25.6307	0	0.8246	GO:0016020	membrane	Cellular Component			--	--
PITG_00928	1497	DS028118.1:5564147-5565913	+	hypothetical protein	0	0	0	0	0	0	1	0.0267245	0.385743	0	0	0	0	0	0	3	0.0356638	0.524797	20	0.221454	3.24503	0	0.6941						--	--
PITG_00929	798	DS028118.1:5567729-5568590	+	conserved hypothetical protein	0	0	0	0	0	0	3	0.0801736	2.46838	0	0	0	0	0	0	3	0.0356638	1.14465	2	0.0221454	0.704288	0	0.7012	GO:0005759;GO:0008168;GO:0032259	mitochondrial matrix;methyltransferase activity;methylation	Cellular Component;Molecular Function;Biological Process			--	--	K23151
PITG_00930	789	DS028118.1:5569043-5569925	+	conserved hypothetical protein	0	0	0	11	51.0273	1701.32	830	22.1814	693.028	0	0	0	3	25.1319	837.93	1494	17.7606	578.839	867	9.60001	309.98	4.4e-165	0.8194	GO:0005759	mitochondrial matrix	Cellular Component			--	--	K15414
PITG_00931	1287	DS028118.1:5569984-5571435	-	conserved hypothetical protein	0	0	0	2	9.27769	165.051	471	12.5873	216.184	0	0	0	1	8.37729	149.033	984	11.6977	205.579	953	10.5523	184.519	0	0.8781	GO:0003684;GO:0006289;GO:0043161	damaged DNA binding;nucleotide-excision repair;proteasome-mediated ubiquitin-dependent protein catabolic process	Molecular Function;Biological Process;Biological Process			--	--	K16365
PITG_00932	2843	DS028118.1:5571620-5574951	+	conserved hypothetical protein	0	0	0	0	0	0	41	1.09571	9.56405	0	0	0	0	0	0	95	1.12935	10.647	181	1.99308	20.0879	0	0.8562	GO:0005509	calcium ion binding	Molecular Function			--	--
PITG_00933	2551	DS028118.1:5575127-5578711	+	hypothetical protein	0	0	0	0	0	0	21	0.561215	6.32834	0	0	0	0	0	0	38	0.439854	3.79224	82	0.907957	7.53959	0	0.6562						--	--
PITG_00935	1506	DS028118.1:5578592-5580097	-	Glycoside-Pentoside-Hexuronide (GPH):Cation Symporter Family	0	0	0	0	0	0	7	0.187072	2.68186	0	0	0	0	0	0	9	0.106991	1.56349	93	1.01869	14.8242	0	0.8914	GO:0016021	integral component of membrane	Cellular Component			--	--	K15378
PITG_00936	963	DS028118.1:5580507-5581469	-	conserved hypothetical protein	0	0	0	0	0	0	27	0.721562	17.5277	0	0	0	0	0	0	56	0.665725	16.7084	92	1.01869	25.3844	0	0.8275						--	--
PITG_00937	2401	DS028118.1:5581798-5584266	+	sporangia induced hypothetical protein	0	0	0	2	9.27769	80.7738	8	0.213796	1.82929	0	0	0	0	0	0	22	0.261535	2.26338	37	0.409689	3.53677	0	0.7358						--	--
PITG_00938	5190	DS028118.1:5584331-5589888	-	conserved hypothetical protein	1	76.1313	290.918	3	13.9165	53.1788	180	4.81042	18.2415	0	0	0	1	8.37729	32.0119	539	6.4076	24.4207	841	9.31212	35.4518	0	0.8569	GO:0005086;GO:0032012	ARF guanyl-nucleotide exchange factor activity;regulation of ARF protein signal transduction	Molecular Function;Biological Process			--	--	K18443
PITG_00939	2103	DS028118.1:5590882-5593316	+	conserved hypothetical protein	0	0	0	0	0	0	150	4.00868	39.6174	0	0	0	0	0	0	255	3.03142	30.3563	176	1.94879	19.4591	0	0.841	GO:0016874	ligase activity	Molecular Function			--	--	K06927
PITG_00940	1593	DS028118.1:5593350-5594942	-	pre-mRNA polyadenylation factor, putative	0	0	0	0	0	0	89	2.37848	31.9969	0	0	0	0	0	0	256	3.04331	41.6827	338	3.74257	51.0595	0	0.8452	GO:0005847;GO:0098789	mRNA cleavage and polyadenylation specificity factor complex;pre-mRNA cleavage required for polyadenylation	Cellular Component;Biological Process			--	--	K14405
PITG_00941	661	DS028118.1:5595212-5596213	+	60S ribosomal protein L21-1	0	0	0	30	139.165	5984.59	3905	104.359	4130.16	0	0	0	19	159.168	6844.79	7622	90.6099	3784.2	9173	101.57	4191.74	1.8e-112	0.9331	GO:0003735;GO:0005840;GO:0006412	structural constituent of ribosome;ribosome;translation	Molecular Function;Cellular Component;Biological Process			--	--	K02889
PITG_00942	1735	DS028118.1:5596409-5598740	+	conserved hypothetical protein	0	0	0	1	4.63885	58.133	51	1.36295	16.6598	0	0	0	0	0	0	126	1.49788	18.6101	453	5.01592	62.0982	0	0.77	GO:0003735;GO:0005840;GO:0006412	structural constituent of ribosome;ribosome;translation	Molecular Function;Cellular Component;Biological Process			--	--
PITG_00943	705	DS028118.1:5598808-5599656	-	proline synthetase co-transcribed bacterial protein	0	0	0	2	9.27769	362.829	120	3.20694	116.261	0	0	0	0	0	0	214	2.54402	96.8753	224	2.48028	93.4283	3.3e-172	0.8988	GO:0030170	pyridoxal phosphate binding	Molecular Function			--	--	K06997
PITG_00944	1866	DS028118.1:5601219-5603219	+	conserved hypothetical protein	0	0	0	0	0	0	4	0.106898	1.20506	0	0	0	0	0	0	16	0.190207	2.17668	56	0.62007	7.07271	0	0.7524	GO:0046872	metal ion binding	Molecular Function			--	--
PITG_00945	927	DS028118.1:5603397-5604682	-	conserved hypothetical protein	0	0	0	0	0	0	12	0.309303	7.87595	0	0	0	0	0	0	47	0.550591	14.5089	69	0.763966	19.9808	0	0.7238						--	--
PITG_00946	3115	DS028118.1:5605972-5609693	-	conserved hypothetical protein	0	0	0	1	4.63885	78.1345	54	1.44313	23.4394	0	0	0	0	0	0	130	1.53354	24.5524	223	2.45814	31.8928	0	0.7407						--	--
PITG_00948	398	DS028118.1:5610041-5611095	-	conserved hypothetical protein	0	0	0	0	0	0	4	0.106898	9.35962	0	0	0	0	0	0	12	0.142655	14.1273	32	0.343253	34.4306	5.4e-77	0.7361						--	--
PITG_00952	1707	DS028118.1:5647664-5649370	+	conserved hypothetical protein	0	0	0	0	0	0	58	1.55002	19.2941	0	0	0	0	0	0	156	1.85452	23.471	371	4.10796	51.8029	0	0.8924	GO:0004597;GO:0008168;GO:0032259;GO:0042264;GO:0055114	peptide-aspartate beta-dioxygenase activity;methyltransferase activity;methylation;peptidyl-aspartic acid hydroxylation;oxidation-reduction process	Molecular Function;Molecular Function;Biological Process;Biological Process;Biological Process	EC:1.14.11;EC:1.14.11.16	Acting on paired donors, with incorporation or reduction of molecular oxygen. The oxygen incorporated need not be derived from O(2);Peptide-aspartate beta-dioxygenase	--	--
PITG_00953	753	DS028118.1:5649279-5650182	-	trafficking protein particle complex subunit 6B	0	0	0	0	0	0	26	0.668114	22.2253	0	0	0	0	0	0	72	0.844044	29.3232	158	1.73841	59.7981	3.2e-121	0.8785	GO:0016021;GO:0043087;GO:0048193	integral component of membrane;regulation of GTPase activity;Golgi vesicle transport	Cellular Component;Biological Process;Biological Process			--	--	K20304
PITG_00954	801	DS028118.1:5650252-5651116	+	conserved hypothetical protein	0	0	0	0	0	0	49	1.3095	40.1217	0	0	0	0	0	0	130	1.54543	49.3514	218	2.41384	76.3837	0	0.7881	GO:0007031;GO:0016021	peroxisome organization;integral component of membrane	Biological Process;Cellular Component			--	--
PITG_00955	2768	DS028118.1:5651172-5654295	-	conserved hypothetical protein	0	0	0	4	18.5554	138.286	350	9.35359	68.6777	0	0	0	1	8.37729	62.4324	716	8.51176	63.11	1419	15.7121	116.25	0	0.7355	GO:0005524	ATP binding	Molecular Function			--	--
PITG_00957	897	DS028118.1:5655501-5656397	-	NPP1-like protein	0	0	0	1	4.63885	130.017	85	2.27159	60.2665	0	0	0	0	0	0	241	2.86499	78.7757	309	3.42146	93.3405	0	0.8745						--	--
PITG_00960	3683	DS028118.1:5725450-5729282	+	conserved hypothetical protein	0	0	0	0	0	0	114	3.01988	17.0181	0	0	0	0	0	0	300	3.55449	26.6253	367	4.0526	23.5056	0	0.8463						--	--	K20407
PITG_00962	774	DS028118.1:5729491-5730264	-	conserved hypothetical protein	0	0	0	0	0	0	0	0	0	0	0	0	1	8.37729	286.863	11	0.130767	4.37445	98	1.08512	35.9549	--	--	--	--	--	--	--	--	--
PITG_00963	2011	DS028118.1:5730420-5733455	-	hypothetical protein	0	0	0	0	0	0	0	0	0	0	0	0	0	0	0	1	0.0118879	0.125112	56	0.62007	6.50619	0	0.7253						--	--	K22614
PITG_00964	1228	DS028118.1:5733592-5734892	-	conserved hypothetical protein	0	0	0	1	4.63885	87.3524	57	1.5233	27.6367	0	0	0	0	0	0	119	1.41466	26.2972	545	6.03461	111.583	0	0.734	GO:0003677;GO:0003700;GO:0006357	DNA binding;DNA-binding transcription factor activity;regulation of transcription by RNA polymerase II	Molecular Function;Molecular Function;Biological Process			--	--
PITG_00965	1480	DS028118.1:5735413-5737354	+	conserved hypothetical protein	0	0	0	0	0	0	0	0	0	0	0	0	2	8.37729	129.922	1	0.0118879	0.182423	19	0.210381	3.12375	0	0.8366						--	--
PITG_00966	4464	DS028118.1:5737499-5742163	+	condensin-2 complex subunit D3, putative	0	0	0	0	0	0	78	2.08451	9.24458	0	0	0	0	0	0	207	2.4608	10.9778	155	1.71627	7.64659	0	0.887	GO:0007076	mitotic chromosome condensation	Biological Process			--	--	K11491
PITG_00967	896	DS028118.1:5742111-5743006	-	conserved hypothetical protein	0	0	0	0	0	0	285	7.61649	202.353	0	0	0	0	0	0	600	7.13276	196.406	560	6.2007	169.404	1.3e-164	0.8571	GO:0000049;GO:0003746;GO:0006414;GO:0016021;GO:0016874	tRNA binding;translation elongation factor activity;translational elongation;integral component of membrane;ligase activity	Molecular Function;Molecular Function;Biological Process;Cellular Component;Molecular Function			--	--	K15437
PITG_00971	249	DS028118.1:5758122-5758370	+	hypothetical protein	0	0	0	0	0	0	0	0	0	0	0	0	0	0	0	1	0.0115473	4.82399	3	0.02419	9.18782	9.8e-51	0.7408						--	--
PITG_00972	2296	DS028118.1:5758250-5760545	-	mannitol dehydrogenase, putative	0	0	0	0	0	0	11	0.275816	3.47446	0	0	0	0	0	0	32	0.370364	5.80687	172	1.90433	28.2852	0	0.9158	GO:0008270;GO:0016491;GO:0055114	zinc ion binding;oxidoreductase activity;oxidation-reduction process	Molecular Function;Molecular Function;Biological Process			--	--
PITG_00973	947	DS028118.1:5760687-5762170	-	conserved hypothetical protein	0	0	0	0	0	0	7	0.187072	5.69516	0	0	0	0	0	0	24	0.273422	7.01082	111	1.22907	31.8973	5.1e-172	0.8019	GO:0008270;GO:0016491;GO:0055114	zinc ion binding;oxidoreductase activity;oxidation-reduction process	Molecular Function;Molecular Function;Biological Process			--	--
PITG_00974	761	DS028118.1:5762592-5763650	+	YIPF6-like protein	0	0	0	0	0	0	63	1.68365	55.1431	0	0	0	0	0	0	142	1.68809	57.7934	636	7.04223	238.92	1.2e-164	0.8343	GO:0016021	integral component of membrane	Cellular Component			--	--	K22943
PITG_00978	1704	DS028118.1:5803179-5806031	+	conserved hypothetical protein	0	0	0	1	4.63885	59.3468	211	5.63888	70.3289	0	0	0	0	0	0	411	4.88594	61.9608	481	5.32596	67.2962	0	0.8838	GO:0016021;GO:0016192;GO:0016491;GO:0055114	integral component of membrane;vesicle-mediated transport;oxidoreductase activity;oxidation-reduction process	Cellular Component;Biological Process;Molecular Function;Biological Process			--	--
PITG_00979	1848	DS028118.1:5806204-5808239	+	conserved hypothetical protein	0	0	0	0	0	0	106	2.8328	32.279	0	0	0	0	0	0	251	2.98387	34.521	206	2.28097	26.3018	--	--	--	--	--	--	--	--	--
PITG_00980	2779	DS028118.1:5808504-5811348	-	nuclear cap-binding protein subunit, putative	0	0	0	5	23.1942	172.114	533	14.2442	104.144	0	0	0	2	16.7546	124.328	1123	13.3502	98.5607	1281	14.1841	104.496	0	0.9094	GO:0000339;GO:0005846;GO:0045292;GO:0051028	RNA cap binding;nuclear cap binding complex;mRNA cis splicing, via spliceosome;mRNA transport	Molecular Function;Cellular Component;Biological Process;Biological Process			--	--	K12882
PITG_00981	1637	DS028118.1:5811638-5813274	+	conserved hypothetical protein	0	0	0	0	0	0	3	0.0801736	1.04595	0	0	0	0	0	0	10	0.118879	1.57816	48	0.531489	7.02891	0	0.6767	GO:0016020	membrane	Cellular Component			--	--
PITG_00982	4187	DS028118.1:5814864-5819516	+	conserved hypothetical protein	0	0	0	3	13.9166	72.11	314	8.36478	40.4937	0	0	0	5	33.5091	173.632	763	9.0705	43.3118	866	9.58895	46.2954	0	0.901	GO:0008168;GO:0032259;GO:0046872	methyltransferase activity;methylation;metal ion binding	Molecular Function;Biological Process;Molecular Function			--	--	K11655
PITG_00983	4062	DS028118.1:5819411-5823583	-	UDP-N-acetylglucosamine-peptide N-acetylglucosaminyltransferase 110 kDa subunit, putative	0	0	0	1	4.63885	22.9297	121	3.23367	15.8264	0	0	0	0	0	0	352	4.18455	20.6138	515	5.70243	28.0515	0	0.8634	GO:0016757	transferase activity, transferring glycosyl groups	Molecular Function			--	--
PITG_00984	663	DS028118.1:5823715-5824603	-	serine hydrolase (FSH1), putative	0	0	0	0	0	0	30	0.801736	31.5981	0	0	0	0	0	0	60	0.713276	29.6586	111	1.22907	50.5036	1.1e-161	0.8669	GO:0016787	hydrolase activity	Molecular Function			--	--
PITG_00986	919	DS028118.1:5825909-5826887	+	peroxiredoxin-4	0	0	0	0	0	0	76	2.03106	52.2788	0	0	0	0	0	0	166	1.9734	52.5857	518	5.73565	151.681	0	0.9382	GO:0005623;GO:0016021;GO:0045454;GO:0051920;GO:0055114;GO:0098869	cell;integral component of membrane;cell redox homeostasis;peroxiredoxin activity;oxidation-reduction process;cellular oxidant detoxification	Cellular Component;Cellular Component;Biological Process;Molecular Function;Biological Process;Biological Process	EC:1.11.1.15	Peroxiredoxin	Glutathione metabolism	map00480	K03386
PITG_00987	243	DS028118.1:5827169-5827411	-	conserved hypothetical protein	0	0	0	1	4.63885	2181.87	125	3.34057	1012.58	0	0	0	0	0	0	234	2.78178	1309.02	607	6.72112	2855.59	1.3e-50	0.8563	GO:0003677;GO:0005634;GO:0016021	DNA binding;nucleus;integral component of membrane	Molecular Function;Cellular Component;Cellular Component			--	--
PITG_00988	1142	DS028118.1:5827563-5828852	-	myb-like DNA-binding protein, putative	0	0	0	2	4.63885	114.475	32	0.855185	16.9337	0	0	0	0	0	0	112	1.33144	28.2143	401	4.44015	97.0014	0	0.8491	GO:0003677;GO:0005634;GO:0016021	DNA binding;nucleus;integral component of membrane	Molecular Function;Cellular Component;Cellular Component			--	--	K09420
PITG_00989	2771	DS028118.1:5831222-5834273	+	histone demethylase, putative	0	0	0	2	9.27769	69.0615	85	2.27159	16.6596	1	57.6182	428.899	0	0	0	170	2.02095	14.9667	290	3.21108	23.7301	0	0.8576	GO:0005634;GO:0008168;GO:0032259	nucleus;methyltransferase activity;methylation	Cellular Component;Molecular Function;Biological Process			--	--	K11446
PITG_00990	962	DS028118.1:5833630-5834591	-	conserved hypothetical protein	0	0	0	0	0	0	19	0.507766	12.3506	0	0	0	0	0	0	52	0.618173	15.5383	77	0.841524	21.0094	0	0.8371						--	--
PITG_00991	1419	DS028118.1:5834970-5836388	+	Amino Acid-Polyamine-Organocation (APC) Family	0	0	0	1	4.63885	73.4453	5	0.133623	2.05024	0	0	0	0	0	0	16	0.190207	2.97893	94	1.04083	16.2281	0	0.9387	GO:0016021;GO:0022857;GO:0055085	integral component of membrane;transmembrane transporter activity;transmembrane transport	Cellular Component;Molecular Function;Biological Process			--	--
PITG_00993	978	DS028118.1:5844355-5845471	+	Amino Acid-Polyamine-Organocation (APC) Family	0	0	0	0	0	0	0	0	0	0	0	0	0	0	0	2	0.0237759	0.585131	2	0.0221454	0.541185	0	0.9299	GO:0016021;GO:0022857;GO:0055085	integral component of membrane;transmembrane transporter activity;transmembrane transport	Cellular Component;Molecular Function;Biological Process			--	--
PITG_00994	1103	DS028118.1:5846957-5848132	+	conserved hypothetical protein	0	0	0	0	0	0	108	2.88625	59.4641	0	0	0	1	8.37729	180.064	234	2.78178	58.9181	522	5.77994	121.68	0	0.856	GO:0003777;GO:0005524;GO:0005858;GO:0007018;GO:0016829;GO:0016887;GO:0060285	microtubule motor activity;ATP binding;axonemal dynein complex;microtubule-based movement;lyase activity;ATPase activity;cilium-dependent cell motility	Molecular Function;Molecular Function;Cellular Component;Biological Process;Molecular Function;Molecular Function;Biological Process	EC:3.6.1.3;EC:3.6.1.15	Adenosinetriphosphatase;Nucleoside-triphosphate phosphatase	Thiamine metabolism, Purine metabolism	map00730, map00230
PITG_00995	449	DS028118.1:5848298-5848834	-	conserved hypothetical protein	0	0	0	0	0	0	59	1.57675	111.775	0	0	0	0	0	0	109	1.29579	101.367	250	2.76817	211.8	3.5e-79	0.8291						--	--
PITG_00996	480	DS028118.1:5848955-5849927	-	conserved hypothetical protein	0	0	0	0	0	0	0	0	0	0	0	0	0	0	0	0	0	0	1	0.0110727	0.753152	5.7e-110	0.7781	GO:0016021	integral component of membrane	Cellular Component			--	--
PITG_00997	645	DS028118.1:5850362-5851006	-	conserved hypothetical protein	0	0	0	10	46.3885	2069.84	695	18.5736	760.424	0	0	0	3	25.1319	1121.38	1585	18.8424	815.62	2256	24.98	1068.04	5.8e-67	0.8709	GO:0005750;GO:0006122	mitochondrial respiratory chain complex III;mitochondrial electron transport, ubiquinol to cytochrome c	Cellular Component;Biological Process			--	--	K00417
PITG_00998	15092	DS028118.1:5851139-5866407	+	dynein heavy chain	0	0	0	2	9.27769	14.3694	70	1.844	2.34929	0	0	0	1	8.37729	12.9749	216	2.5678	3.52145	740	8.19379	10.8963	0	0.845	GO:0003777;GO:0005524;GO:0005858;GO:0007018;GO:0016829;GO:0016887;GO:0060285	microtubule motor activity;ATP binding;axonemal dynein complex;microtubule-based movement;lyase activity;ATPase activity;cilium-dependent cell motility	Molecular Function;Molecular Function;Cellular Component;Biological Process;Molecular Function;Molecular Function;Biological Process	EC:3.6.1.3;EC:3.6.1.15	Adenosinetriphosphatase;Nucleoside-triphosphate phosphatase	Thiamine metabolism, Purine metabolism	map00730, map00230	K10408
PITG_00999	1151	DS028118.1:5866786-5867936	+	protein kinase, putative	0	0	0	0	0	0	20	0.53157	10.4097	0	0	0	0	0	0	37	0.437876	8.80305	157	1.72889	34.5584	--	--	--	--	--	--	--	--	--
PITG_01001	2587	DS028118.1:5870576-5873306	-	conserved hypothetical protein	0	0	0	0	0	0	27	0.721562	5.69657	0	0	0	0	0	0	59	0.701388	5.59576	136	1.50588	11.9867	0	0.7553	GO:0016021	integral component of membrane	Cellular Component			--	--
PITG_01002	1668	DS028118.1:5874666-5876333	+	protein kinase, putative	0	0	0	0	0	0	0	0	0	0	0	0	0	0	0	3	0.0356638	0.463407	12	0.132872	1.7201	0	0.8381	GO:0004672;GO:0005524;GO:0006468;GO:0016021	protein kinase activity;ATP binding;protein phosphorylation;integral component of membrane	Molecular Function;Molecular Function;Biological Process;Cellular Component			--	--
PITG_01003	2178	DS028118.1:5876437-5878788	-	conserved hypothetical protein	0	0	0	0	0	0	80	2.13796	20.3357	0	0	0	0	0	0	219	2.60346	25.079	196	2.17025	20.8483	0	0.738	GO:0016021	integral component of membrane	Cellular Component			--	--	K23424
PITG_01004	405	DS028118.1:5879224-5879628	+	hypothetical protein	0	0	0	1	4.63885	474.348	440	11.7588	997.359	0	0	0	0	0	0	887	10.5446	1007.45	2242	24.8249	2308.6	1.6e-30	0.8682	GO:0016021	integral component of membrane	Cellular Component			--	--
PITG_01005	2631	DS028118.1:5879809-5882571	+	conserved hypothetical protein	0	0	0	2	4.63884	40.7599	36	0.935359	8.0701	0	0	0	0	0	0	72	0.855931	7.47482	258	2.84568	24.3858	0	0.8759						--	--
PITG_01006	1404	DS028118.1:5882562-5884025	-	protein kinase, putative	0	0	0	0	0	0	22	0.58794	9.1317	0	0	0	0	0	0	32	0.380414	6.03246	170	1.88236	29.7146	0	0.7572	GO:0004672;GO:0005524;GO:0006468;GO:0016021	protein kinase activity;ATP binding;protein phosphorylation;integral component of membrane	Molecular Function;Molecular Function;Biological Process;Cellular Component			--	--
PITG_01007	603	DS028118.1:5891255-5891965	-	protein kinase	0	0	0	0	0	0	0	0	0	0	0	0	0	0	0	0	0	0	6	0.0664361	3.13712	1.8e-145	0.8598	GO:0004672;GO:0005524;GO:0006468;GO:0016021	protein kinase activity;ATP binding;protein phosphorylation;integral component of membrane	Molecular Function;Molecular Function;Biological Process;Cellular Component			--	--
PITG_01010	6951	DS028118.1:5923672-5930874	+	conserved hypothetical protein	0	0	0	0	0	0	0	0	0	0	0	0	0	0	0	1	0.0118879	0.0334782	18	0.199308	0.560828	0	0.7686	GO:0004843;GO:0005634;GO:0005737;GO:0070530;GO:0071947	thiol-dependent ubiquitin-specific protease activity;nucleus;cytoplasm;K63-linked polyubiquitin modification-dependent protein binding;protein deubiquitination involved in ubiquitin-dependent protein catabolic process	Molecular Function;Cellular Component;Cellular Component;Molecular Function;Biological Process	EC:3.4.19.12	Ubiquitinyl hydrolase 1	--	--
PITG_01016	558	DS028118.1:5973317-5973932	+	protein kinase	0	0	0	0	0	0	1	0.000136752	0.006891	0	0	0	0	0	0	1	0.000116578	0.00629415	1	0.000100839	0.00536141	5.5e-132	0.9418	GO:0004672;GO:0005524;GO:0006468;GO:0016021	protein kinase activity;ATP binding;protein phosphorylation;integral component of membrane	Molecular Function;Molecular Function;Biological Process;Cellular Component			--	--
PITG_01019	2709	DS028118.1:6024739-6027576	+	U3 small nucleolar RNA-associated protein, putative	0	0	0	2	9.27769	70.7813	273	7.2958	54.8189	0	0	0	0	0	0	524	6.22928	47.2754	191	2.11488	16.0155	0	0.8722	GO:0006364;GO:0032040	rRNA processing;small-subunit processome	Biological Process;Cellular Component			--	--	K14567
PITG_01020	639	DS028118.1:6027661-6028353	-	conserved hypothetical protein	0	0	0	0	0	0	9	0.240521	9.97623	0	0	0	0	0	0	30	0.356638	15.6516	50	0.553634	23.9952	6.8e-152	0.7283	GO:0005576;GO:0009405;GO:0016021	extracellular region;pathogenesis;integral component of membrane	Cellular Component;Biological Process;Cellular Component			--	--
PITG_01022	426	DS028118.1:6039570-6040058	-	conserved hypothetical protein	0	0	0	0	0	0	2	0.0534491	4.14478	0	0	0	0	0	0	9	0.106991	9.24558	0	0	0	1.4e-100	0.8943	GO:0005576;GO:0009405	extracellular region;pathogenesis	Cellular Component;Biological Process			--	--
PITG_01023	456	DS028118.1:6046910-6047492	-	conserved hypothetical protein	0	0	0	0	0	0	0	0	0	0	0	0	0	0	0	0	0	0	2	0.0221454	1.64793	3.3e-105	0.7814	GO:0005576;GO:0009405	extracellular region;pathogenesis	Cellular Component;Biological Process			--	--
PITG_01024	618	DS028118.1:6048075-6048757	-	conserved hypothetical protein	0	0	0	1	4.63885	221.001	20	0.534491	23.2349	0	0	0	0	0	0	31	0.368526	16.9981	34	0.376471	17.138	1.1e-145	0.7982	GO:0005576;GO:0009405;GO:0016021	extracellular region;pathogenesis;integral component of membrane	Cellular Component;Biological Process;Cellular Component			--	--
PITG_01025	2172	DS028118.1:6049511-6052564	-	conserved hypothetical protein	0	0	0	0	0	0	15	0.400868	3.82443	0	0	0	0	0	0	34	0.40419	3.90543	110	1.21799	11.7362	0	0.6344						--	--
PITG_01026	1840	DS028118.1:6052749-6054588	-	conserved hypothetical protein	0	0	0	0	0	0	3	0.0801736	0.917962	0	0	0	0	0	0	6	0.0713276	0.829243	20	0.221454	2.56603	0	0.5425						--	--
PITG_01027	834	DS028118.1:6056054-6057100	+	SF-assemblin, putative	0	0	0	0	0	0	0	0	0	0	0	0	0	0	0	0	0	0	5	0.0553634	1.66062	0	0.8415	GO:0003824;GO:0005200;GO:0007010;GO:0015095;GO:0016021;GO:1903830	catalytic activity;structural constituent of cytoskeleton;cytoskeleton organization;magnesium ion transmembrane transporter activity;integral component of membrane;magnesium ion transmembrane transport	Molecular Function;Molecular Function;Biological Process;Molecular Function;Cellular Component;Biological Process			--	--
PITG_01029	1017	DS028118.1:6075211-6076227	-	pectinesterase, putative	0	0	0	3	13.9165	331.375	671	17.9322	407.456	0	0	0	2	16.7546	398.953	1373	16.3221	382.371	1458	16.144	375.674	0	0.9188	GO:0030599;GO:0042545;GO:0045330;GO:0045490	pectinesterase activity;cell wall modification;aspartyl esterase activity;pectin catabolic process	Molecular Function;Biological Process;Molecular Function;Biological Process	EC:3.1.1.11;EC:3.1.1.1	Pectinesterase;Carboxylesterase	--	--	K01051
PITG_01030	1362	DS028118.1:6087063-6088542	+	SWI4 1, Peter Pan-like protein suppressor	0	0	0	4	18.5554	308.436	234	6.25354	100.582	0	0	0	0	0	0	456	5.4209	89.0863	153	1.69412	27.7104	0	0.903	GO:0005524;GO:0016021;GO:0042626;GO:0055085	ATP binding;integral component of membrane;ATPase activity, coupled to transmembrane movement of substances;transmembrane transport	Molecular Function;Cellular Component;Molecular Function;Biological Process	EC:3.6.1.3;EC:3.6.1.15	Adenosinetriphosphatase;Nucleoside-triphosphate phosphatase	Thiamine metabolism, Purine metabolism	map00730, map00230	K14859
PITG_01031	2164	DS028118.1:6088698-6090992	-	conserved hypothetical protein	0	0	0	6	27.8331	271.853	548	14.645	140.283	0	0	0	0	0	0	1215	14.4438	140.132	1529	16.9301	163.798	0	0.9236						--	--
PITG_01033	3331	DS028118.1:6097965-6102236	+	Cation Diffusion Facilitator (CDF) Family	0	0	0	3	13.9165	84.9491	214	5.69587	45.474	0	0	0	0	0	0	427	5.06612	36.1306	617	6.82754	49.6566	0	0.8476	GO:0008324;GO:0016021;GO:0098655	cation transmembrane transporter activity;integral component of membrane;cation transmembrane transport	Molecular Function;Cellular Component;Biological Process			--	--
PITG_01035	2467	DS028118.1:6101464-6104243	-	pseudouridylate synthase, putative	0	0	0	1	4.63885	44.6425	66	1.76028	14.6274	0	0	0	0	0	0	152	1.80511	15.1659	90	0.989781	8.29626	--	--	--	--	--	--	--	--	--	K06176
PITG_01036	1605	DS028118.1:6104421-6106294	+	phenylalanyl-tRNA synthetase alpha chain	0	0	0	3	13.9165	190.76	543	14.5114	193.572	1	57.6182	789.799	0	0	0	1132	13.4571	182.734	768	8.50382	115.025	0	0.9208	GO:0000049;GO:0004826;GO:0005524;GO:0005737;GO:0006432	tRNA binding;phenylalanine-tRNA ligase activity;ATP binding;cytoplasm;phenylalanyl-tRNA aminoacylation	Molecular Function;Molecular Function;Molecular Function;Cellular Component;Biological Process	EC:6.1.1.20	Phenylalanine--tRNA ligase	Aminoacyl-tRNA biosynthesis	map00970	K01889
PITG_01038	1059	DS028118.1:6121099-6122325	-	conserved hypothetical protein	0	0	0	0	0	0	2	0.0534491	1.15638	0	0	0	0	0	0	0	0	0	0	0	0	0	0.7607	GO:0016021;GO:0046872	integral component of membrane;metal ion binding	Cellular Component;Molecular Function			--	--
PITG_01040	707	DS028118.1:6124516-6125500	+	ras family GTPase, putative	0	0	0	0	0	0	0	0	0	0	0	0	0	0	0	3	0.0356638	1.35264	28	0.310035	11.6324	4e-166	0.8914	GO:0003924;GO:0005525	GTPase activity;GTP binding	Molecular Function;Molecular Function	EC:3.6.1.15	Nucleoside-triphosphate phosphatase	Thiamine metabolism, Purine metabolism	map00730, map00230	K07915
PITG_01041	489	DS028118.1:6125548-6126105	-	60S acidic ribosomal protein P2, putative	0	0	0	19	88.1381	6207.5	2634	70.3924	4341.92	0	0	0	6	50.2637	3540.04	5008	59.5348	3998.59	4527	50.126	3303.07	1e-68	0.8405	GO:0003735;GO:0005840;GO:0006414	structural constituent of ribosome;ribosome;translational elongation	Molecular Function;Cellular Component;Biological Process			--	--	K02943
PITG_01042	506	DS028118.1:6126322-6127097	+	60S ribosomal protein L22, putative	1	76.1313	5043.93	6	27.8331	1844.03	2264	60.5043	3536.76	0	0	0	3	25.1319	1665.06	4570	54.3279	3441.97	5365	59.4049	3696.49	5.2e-84	0.9229	GO:0003735;GO:0005840;GO:0006412	structural constituent of ribosome;ribosome;translation	Molecular Function;Cellular Component;Biological Process			--	--	K02891
PITG_01043	1694	DS028118.1:6127164-6129411	-	3-phosphoinositide-dependent protein kinase, putative	0	0	0	2	9.27769	119.499	471	12.5873	158.028	1	57.6182	742.133	1	8.37729	107.901	1171	13.9208	177.722	2073	22.9537	291.974	0	0.9503	GO:0004674;GO:0005524;GO:0006468	protein serine/threonine kinase activity;ATP binding;protein phosphorylation	Molecular Function;Molecular Function;Biological Process	EC:2.7.11	Transferring phosphorus-containing groups	--	--	K06276
PITG_01044	3843	DS028118.1:6130472-6134314	+	DNA repair protein RAD50, putative	0	0	0	0	0	0	5	0.124983	0.648282	0	0	0	0	0	0	34	0.396814	2.07248	2	0.0204276	0.10653	0	0.8982	GO:0000723;GO:0006281;GO:0016887;GO:0030870	telomere maintenance;DNA repair;ATPase activity;Mre11 complex	Biological Process;Biological Process;Molecular Function;Cellular Component	EC:3.6.1.3;EC:3.6.1.15	Adenosinetriphosphatase;Nucleoside-triphosphate phosphatase	Thiamine metabolism, Purine metabolism	map00730, map00230	K10866
PITG_01045	2757	DS028118.1:6134388-6137144	-	tRNA pseudouridine synthase D (TruD), putative	0	0	0	4	18.5553	156.734	198	5.27792	42.8392	0	0	0	6	41.8865	353.807	467	5.55167	45.523	204	2.24979	18.367	0	0.8912	GO:0001522;GO:0003723;GO:0009982	pseudouridine synthesis;RNA binding;pseudouridine synthase activity	Biological Process;Molecular Function;Molecular Function			--	--	K06176
PITG_01046	1050	DS028118.1:6137201-6138295	+	beta-lactamase-like protein	0	0	0	0	0	0	21	0.561215	12.2677	0	0	0	0	0	0	39	0.46363	10.4365	148	1.63876	36.6524	0	0.8143						--	--	K16639
PITG_01047	2108	DS028118.1:6138178-6140285	-	conserved hypothetical protein	0	0	0	0	0	0	43	1.14915	13.1568	0	0	0	0	0	0	162	1.92584	21.4091	394	4.36264	47.4592	0	0.8877	GO:0000011;GO:0005829;GO:0006895;GO:0006896;GO:0006897;GO:0010009;GO:0017137;GO:0034058	vacuole inheritance;cytosol;Golgi to endosome transport;Golgi to vacuole transport;endocytosis;cytoplasmic side of endosome membrane;Rab GTPase binding;endosomal vesicle fusion	Biological Process;Cellular Component;Biological Process;Biological Process;Biological Process;Cellular Component;Molecular Function;Biological Process			--	--
PITG_01048	990	DS028118.1:6147272-6148261	+	conserved hypothetical protein	0	0	0	1	4.63885	114.328	104	2.77935	65.2605	0	0	0	2	16.7546	412.93	216	2.56779	62.2266	309	3.42146	82.3419	0	0.7946						--	--
PITG_01049	1065	DS028118.1:6148591-6149737	-	conserved hypothetical protein	0	0	0	0	0	0	58	1.55002	33.3073	0	0	0	0	0	0	128	1.52166	33.6547	362	4.00831	88.0939	0	0.9126	GO:0009058;GO:0016021;GO:0016779	biosynthetic process;integral component of membrane;nucleotidyltransferase activity	Biological Process;Cellular Component;Molecular Function			--	--	K02318
PITG_01050	1668	DS028118.1:6151878-6153545	+	Amino Acid-Polyamine-Organocation (APC) Family	0	0	0	0	0	0	4	0.106898	1.36553	0	0	0	0	0	0	13	0.154543	2.0081	439	4.86091	62.9271	0	0.9367	GO:0016021;GO:0022857;GO:0055085	integral component of membrane;transmembrane transporter activity;transmembrane transport	Cellular Component;Molecular Function;Biological Process			--	--	K13864
PITG_01051	5414	DS028118.1:6153734-6159555	+	Amino Acid-Polyamine-Organocation (APC) Family	0	0	0	0	0	0	85	2.27158	22.982	0	0	0	0	0	0	251	2.98387	27.5281	321	3.54326	18.8615	0	0.8287	GO:0016021;GO:0022857;GO:0055085	integral component of membrane;transmembrane transporter activity;transmembrane transport	Cellular Component;Molecular Function;Biological Process			--	--
PITG_01054	1803	DS028118.1:6159504-6161682	-	conserved hypothetical protein	0	0	0	0	0	0	13	0.347419	4.06858	0	0	0	0	0	0	33	0.380415	4.52512	91	1.00761	11.9451	0	0.714	GO:0003677;GO:0006351;GO:0017053	DNA binding;transcription, DNA-templated;transcriptional repressor complex	Molecular Function;Biological Process;Cellular Component			--	--	K21773
PITG_01055	1329	DS028118.1:6161783-6163605	-	conserved hypothetical protein	0	0	0	0	0	0	1	0.0267245	0.442196	0	0	0	0	0	0	3	0.0356638	0.60332	35	0.387544	6.52439	--	--	--	--	--	--	--	--	--
PITG_01056	1840	DS028118.1:6163883-6165946	+	myb-like DNA-binding protein, putative	0	0	0	0	0	0	25	0.651617	8.57706	0	0	0	2	8.37729	130.674	63	0.744287	9.86946	273	3.01306	42.3863	0	0.8682	GO:0003677;GO:0005634	DNA binding;nucleus	Molecular Function;Cellular Component			--	--	K09420
PITG_01057	7343	DS028118.1:6165055-6172397	-	conserved hypothetical protein	0	0	0	0	0	0	66	1.75359	4.65234	0	0	0	0	0	0	164	1.94239	5.36519	465	5.1475	13.7197	0	0.7115						--	--
PITG_01058	1275	DS028118.1:6172503-6173867	+	conserved hypothetical protein	0	0	0	0	0	0	55	1.46985	25.5213	0	0	0	0	0	0	125	1.48599	26.4084	161	1.7827	31.5208	0	0.7893	GO:0030246	carbohydrate binding	Molecular Function			--	--	K14008
PITG_01062	1164	DS028118.1:6179205-6180368	+	S-adenosylmethionine decarboxylase proenzyme, putative	1	76.1313	1530.72	2	9.27769	186.541	217	5.79922	112.064	0	0	0	2	16.7546	336.873	366	4.35099	86.2849	148	1.63876	32.3147	0	0.8802	GO:0004014;GO:0006557;GO:0006597;GO:0008295	adenosylmethionine decarboxylase activity;S-adenosylmethioninamine biosynthetic process;spermine biosynthetic process;spermidine biosynthetic process	Molecular Function;Biological Process;Biological Process;Biological Process	EC:4.1.1.50	Adenosylmethionine decarboxylase	Arginine and proline metabolism, Cysteine and methionine metabolism	map00330, map00270	K01611
PITG_01063	3879	DS028118.1:6180607-6185194	-	conserved hypothetical protein	0	0	0	0	0	0	0	0	0	0	0	0	0	0	0	4	0.0475518	0.24592	14	0.155018	0.800505	0	0.767	GO:0005509	calcium ion binding	Molecular Function			--	--
PITG_01064	955	DS028118.1:6185494-6186448	-	conserved hypothetical protein	0	0	0	0	0	0	0	0	0	0	0	0	0	0	0	2	0.0237759	0.603103	1	0.0110727	0.278844	3.7e-174	0.8632	GO:0008537	proteasome activator complex	Cellular Component			--	--	K06698
PITG_01065	1754	DS028118.1:6187478-6189231	-	folylpolyglutamate synthase, putative	0	0	0	1	4.63885	57.4133	61	1.6302	19.6857	0	0	0	0	0	0	152	1.80697	22.1747	586	6.48859	79.3475	0	0.9256	GO:0004326;GO:0005524;GO:0046901	tetrahydrofolylpolyglutamate synthase activity;ATP binding;tetrahydrofolylpolyglutamate biosynthetic process	Molecular Function;Molecular Function;Biological Process	EC:6.3.2.17	Tetrahydrofolate synthase	Folate biosynthesis	map00790	K11754
PITG_01066	3690	DS028118.1:6189477-6193779	+	conserved hypothetical protein	0	0	0	2	9.27769	83.4909	34	0.908634	8.36939	0	0	0	0	0	0	97	1.15313	12.2335	538	5.9571	46.9089	0	0.8888	GO:0008168;GO:0032259	methyltransferase activity;methylation	Molecular Function;Biological Process			--	--	K10277
PITG_01068	1233	DS028118.1:6195586-6197048	+	conserved hypothetical protein	0	0	0	0	0	0	17	0.454317	8.20365	0	0	0	0	0	0	25	0.297198	5.68021	327	3.62076	68.6327	0	0.8057	GO:0016874;GO:0034641;GO:0043170;GO:0044238;GO:0097159;GO:1901363;GO:1901564	ligase activity;cellular nitrogen compound metabolic process;macromolecule metabolic process;primary metabolic process;organic cyclic compound binding;heterocyclic compound binding;organonitrogen compound metabolic process	Molecular Function;Biological Process;Biological Process;Biological Process;Molecular Function;Molecular Function;Biological Process			--	--
PITG_01069	9670	DS028118.1:6197433-6209049	+	ryanodine-inositol 1,4,5-triphosphate receptor Ca2 channel (RIR-CaC) family protein	0	0	0	0	0	0	43	1.14915	2.30144	0	0	0	0	0	0	113	1.33145	2.87821	651	7.19724	15.8391	0	0.8121	GO:0005220;GO:0005783;GO:0016021;GO:0048016;GO:0070588;GO:0070679	inositol 1,4,5-trisphosphate-sensitive calcium-release channel activity;endoplasmic reticulum;integral component of membrane;inositol phosphate-mediated signaling;calcium ion transmembrane transport;inositol 1,4,5 trisphosphate binding	Molecular Function;Cellular Component;Cellular Component;Biological Process;Biological Process;Molecular Function			--	--	K04960
PITG_01070	1077	DS028118.1:6209100-6210388	-	conserved hypothetical protein	0	0	0	2	9.27769	205.462	175	4.67679	99.15	0	0	0	1	8.37729	185.522	408	4.85028	105.796	501	5.54741	120.25	0	0.8466	GO:0005509;GO:0016021	calcium ion binding;integral component of membrane	Molecular Function;Cellular Component			--	--	K23541
PITG_01071	906	DS028118.1:6211534-6212439	+	conserved hypothetical protein	0	0	0	0	0	0	8	0.213796	5.60172	0	0	0	0	0	0	12	0.142655	3.87199	26	0.28789	7.75366	0	0.8296						--	--
PITG_01072	2671	DS028118.1:6212791-6215461	-	5-methlytetrahydropteroyltriglutamate-homocysteine methyltransferease	1	76.1313	589.822	19	88.1381	682.844	5848	156.285	1192.21	0	0	0	17	142.414	1103.34	11982	142.441	1097.68	2545	28.18	216.683	0	0.9706	GO:0003871;GO:0008270;GO:0009086;GO:0032259	5-methyltetrahydropteroyltriglutamate-homocysteine S-methyltransferase activity;zinc ion binding;methionine biosynthetic process;methylation	Molecular Function;Molecular Function;Biological Process;Biological Process	EC:2.1.1.14	5-methyltetrahydropteroyltriglutamate--homocysteine S-methyltransferase	Selenocompound metabolism, Cysteine and methionine metabolism	map00450, map00270
PITG_01073	2440	DS028118.1:6215681-6218460	-	conserved hypothetical protein	0	0	0	3	9.27769	82.2801	204	5.42508	46.3871	0	0	0	0	0	0	491	5.83698	50.5958	1025	11.3384	98.3401	0	0.9028	GO:0000902	cell morphogenesis	Biological Process			--	--	K16810
PITG_01074	1684	DS028118.1:6218623-6220306	-	conserved hypothetical protein	0	0	0	0	0	0	1	0.00258788	0.032706	0	0	0	0	0	0	24	0.284312	3.65428	121	1.33764	17.1296	0	0.882	GO:0000902	cell morphogenesis	Biological Process			--	--
PITG_01076	2172	DS028118.1:6222097-6224368	+	ATPase AFG2 protein	0	0	0	0	0	0	59	1.57675	15.0428	0	0	0	0	0	0	130	1.54543	14.9325	63	0.697579	6.72165	0	0.9056	GO:0005524	ATP binding	Molecular Function			--	--	K14575
PITG_01079	702	DS028118.1:6248040-6248802	+	conserved hypothetical protein	0	0	0	0	0	0	1	0.0267245	0.974418	0	0	0	0	0	0	3	0.0356638	1.36628	8	0.0885814	3.3567	1.8e-173	0.8163	GO:0000902;GO:0046872	cell morphogenesis;metal ion binding	Biological Process;Molecular Function			--	--
PITG_01080	519	DS028118.1:6250212-6250730	+	conserved hypothetical protein	0	0	0	0	0	0	2	0.0534491	3.00416	0	0	0	0	0	0	1	0.0118879	0.721865	9	0.0996541	5.94772	3.6e-124	0.8829	GO:0003677;GO:0005634;GO:0006355;GO:0046872	DNA binding;nucleus;regulation of transcription, DNA-templated;metal ion binding	Molecular Function;Cellular Component;Biological Process;Molecular Function			--	--
PITG_01081	1023	DS028118.1:6250829-6252147	+	Drug/Metabolite Transporter (DMT) Superfamily	0	0	0	0	0	0	11	0.29397	6.63829	0	0	0	0	0	0	32	0.380414	9.0948	56	0.608998	14.07	--	--	--	--	--	--	--	--	--	K15287
PITG_01082	867	DS028118.1:6252208-6253143	-	ran-specific GTPase-activating protein, putative	0	0	0	10	46.3885	1360.39	1210	32.3367	895.432	0	0	0	2	16.7546	491.347	2329	27.687	795.842	1432	15.8561	452.046	1.3e-145	0.948	GO:0005623;GO:0046907	cell;intracellular transport	Cellular Component;Biological Process			--	--	K15306
PITG_01083	7605	DS028118.1:6253319-6261343	+	conserved hypothetical protein	0	0	0	1	4.63885	41.6665	124	3.28711	9.14859	0	0	0	0	0	0	365	4.3391	13.4399	766	8.4706	21.8923	0	0.9121	GO:0004386;GO:0016021;GO:0022857;GO:0055085	helicase activity;integral component of membrane;transmembrane transporter activity;transmembrane transport	Molecular Function;Cellular Component;Molecular Function;Biological Process	EC:3.6.1.15	Nucleoside-triphosphate phosphatase	Thiamine metabolism, Purine metabolism	map00730, map00230	K10706
PITG_01085	2256	DS028118.1:6261469-6263846	+	conserved hypothetical protein	0	0	0	0	0	0	88	2.35176	22.4103	1	57.6182	537.351	1	8.37729	78.1272	231	2.74605	25.446	253	2.79032	26.1043	1.6e-72	0.7495	GO:0016301;GO:0016310	kinase activity;phosphorylation	Molecular Function;Biological Process			--	--
PITG_01086	1162	DS028118.1:6263768-6265063	-	conserved hypothetical protein	0	0	0	7	32.4719	654.277	451	12.0528	233.382	0	0	0	0	0	0	985	11.6978	232.466	1024	11.3384	224.048	0	0.8801						--	--
PITG_01087	2315	DS028118.1:6274223-6276689	+	cell division protease ftsH	0	0	0	3	13.9165	150.387	406	10.8502	107.067	0	0	0	3	25.1318	271.585	788	9.36769	92.3169	935	10.3529	102.053	0	0.9268	GO:0004222;GO:0005524;GO:0006508;GO:0016020;GO:0016301;GO:0016310;GO:0051301	metalloendopeptidase activity;ATP binding;proteolysis;membrane;kinase activity;phosphorylation;cell division	Molecular Function;Molecular Function;Biological Process;Cellular Component;Molecular Function;Biological Process;Biological Process	EC:3.4.24	Acting on peptide bonds (peptidases)	--	--	K08955
PITG_01088	12306	DS028118.1:6280039-6292528	+	sporangia induced dynein heavy chain	0	0	0	0	0	0	14	0.374143	0.586115	0	0	0	1	8.37729	13.165	73	0.86782	1.36231	246	2.72388	4.27404	0	0.9274	GO:0003341;GO:0003777;GO:0005524;GO:0005858;GO:0016887	cilium movement;microtubule motor activity;ATP binding;axonemal dynein complex;ATPase activity	Biological Process;Molecular Function;Molecular Function;Cellular Component;Molecular Function	EC:3.6.1.3;EC:3.6.1.15	Adenosinetriphosphatase;Nucleoside-triphosphate phosphatase	Thiamine metabolism, Purine metabolism	map00730, map00230	K10408
PITG_01089	1569	DS028118.1:6292574-6294555	-	conserved hypothetical protein	0	0	0	0	0	0	0	0	0	0	0	0	0	0	0	1	0.0118879	0.16569	6	0.0664361	0.92228	0	0.6903	GO:0016021	integral component of membrane	Cellular Component			--	--
PITG_01090	1161	DS028118.1:6295092-6296322	-	2Fe-2S ferredoxin, putative	0	0	0	0	0	0	49	1.3095	39.8362	0	0	0	0	0	0	101	1.20068	30.7237	94	1.04083	25.2349	1.1e-153	0.8176	GO:0009055;GO:0022900;GO:0051537	electron transfer activity;electron transport chain;2 iron, 2 sulfur cluster binding	Molecular Function;Biological Process;Molecular Function			--	--	K22071
PITG_01091	654	DS028118.1:6312707-6313649	+	aspartyl-tRNA synthetase, putative	0	0	0	0	0	0	1	0.0267245	1.07331	0	0	0	0	0	0	0	0	0	0	0	0	--	--	--	--	--	--	--	--	--	K22503
PITG_01092	1967	DS028118.1:6314777-6316862	+	conserved hypothetical protein	0	0	0	0	0	0	8	0.213796	2.27383	0	0	0	0	0	0	23	0.273423	2.94949	162	1.79377	19.2903	0	0.8631	GO:0003824;GO:0016021	catalytic activity;integral component of membrane	Molecular Function;Cellular Component			--	--	K21850
PITG_01094	1065	DS028118.1:6319941-6322268	-	26S proteasome non-ATPase regulatory subunit 11, putative	0	0	0	1	4.63885	351.472	200	5.34491	350.003	0	0	0	0	0	0	466	5.53978	398.871	554	6.12319	431.351	0	0.7457	GO:0000502;GO:0006508;GO:0008234	proteasome complex;proteolysis;cysteine-type peptidase activity	Cellular Component;Biological Process;Molecular Function			--	--	K03036
PITG_01096	2907	DS028118.1:6329059-6332037	+	ATP-binding Cassette (ABC) Superfamily	0	0	0	0	0	0	1	0.0267245	0.186216	0	0	0	0	0	0	2	0.0237759	0.167212	15	0.16609	1.16574	0	0.8811	GO:0005524;GO:0016021;GO:0042626;GO:0055085	ATP binding;integral component of membrane;ATPase activity, coupled to transmembrane movement of substances;transmembrane transport	Molecular Function;Cellular Component;Molecular Function;Biological Process	EC:3.6.1.3;EC:3.6.1.15	Adenosinetriphosphatase;Nucleoside-triphosphate phosphatase	Thiamine metabolism, Purine metabolism	map00730, map00230
PITG_01097	8325	DS028118.1:6332501-6341292	+	conserved hypothetical protein	0	0	0	0	0	0	158	4.22248	9.8482	0	0	0	0	0	0	237	2.81744	6.59155	625	6.92042	16.1798	0	0.8603	GO:0008381;GO:0016021;GO:0055085	mechanosensitive ion channel activity;integral component of membrane;transmembrane transport	Molecular Function;Cellular Component;Biological Process			--	--	K22128
PITG_01098	273	DS028118.1:6341564-6341836	+	ATP-binding Cassette (ABC) superfamily	0	0	0	0	0	0	1	0.0267245	5.51671	0	0	0	0	0	0	0	0	0	0	0	0	1.4e-58	0.8659	GO:0005524;GO:0016021;GO:0042626;GO:0055085	ATP binding;integral component of membrane;ATPase activity, coupled to transmembrane movement of substances;transmembrane transport	Molecular Function;Cellular Component;Molecular Function;Biological Process	EC:3.6.1.3;EC:3.6.1.15	Adenosinetriphosphatase;Nucleoside-triphosphate phosphatase	Thiamine metabolism, Purine metabolism	map00730, map00230
PITG_01099	1626	DS028118.1:6342544-6344270	-	elongator complex protein 3	0	0	0	0	0	0	38	1.01553	13.3496	0	0	0	0	0	0	123	1.46222	19.5617	86	0.95225	12.6907	0	0.9466	GO:0004402;GO:0016021;GO:0016573;GO:0046872;GO:0051536	histone acetyltransferase activity;integral component of membrane;histone acetylation;metal ion binding;iron-sulfur cluster binding	Molecular Function;Cellular Component;Biological Process;Molecular Function;Molecular Function	EC:2.3.1.5;EC:2.3.1.48	Arylamine N-acetyltransferase;Histone acetyltransferase	--	--	K07739
PITG_01100	1095	DS028118.1:6345258-6347464	-	aquaporin, putative	0	0	0	0	0	0	5	0.133623	2.77706	0	0	0	0	0	0	7	0.0832156	1.77837	47	0.520416	11.0539	0	0.8293	GO:0015267;GO:0016021;GO:0055085	channel activity;integral component of membrane;transmembrane transport	Molecular Function;Cellular Component;Biological Process			--	--	K09878
PITG_01101	894	DS028118.1:6347827-6348720	+	aquaporin, putative	0	0	0	0	0	0	4	0.106898	2.848	0	0	0	0	0	0	3	0.0356638	0.984887	61	0.675433	18.5062	0	0.8912	GO:0015267;GO:0016021;GO:0055085	channel activity;integral component of membrane;transmembrane transport	Molecular Function;Cellular Component;Biological Process			--	--	K09876
PITG_01102	1101	DS028118.1:6348643-6350458	-	conserved hypothetical protein	0	0	0	0	0	0	102	2.7259	68.2111	0	0	0	0	0	0	213	2.53213	72.2485	348	3.85329	102.361	1.7e-157	0.7449	GO:0016021	integral component of membrane	Cellular Component			--	--
PITG_01103	832	DS028118.1:6350656-6351641	+	phosphatidylinositol synthase (PIS)	0	0	0	0	0	0	142	3.79488	110.734	0	0	0	0	0	0	387	4.60063	139.638	808	8.94673	269.207	1.1e-155	0.9547	GO:0003881;GO:0005794;GO:0008654;GO:0016021	CDP-diacylglycerol-inositol 3-phosphatidyltransferase activity;Golgi apparatus;phospholipid biosynthetic process;integral component of membrane	Molecular Function;Cellular Component;Biological Process;Cellular Component	EC:2.7.8.11	CDP-diacylglycerol--inositol 3-phosphatidyltransferase	Phosphatidylinositol signaling system, Inositol phosphate metabolism, Glycerophospholipid metabolism	map04070, map00562, map00564	K00999
PITG_01104	603	DS028118.1:6351810-6352536	-	ubiquitin thioesterase otubain	0	0	0	0	0	0	41	1.09571	49.3248	0	0	0	0	0	0	123	1.46222	69.9936	312	3.45468	163.13	5.9e-146	0.8907	GO:0004843;GO:0005634;GO:0019784;GO:0043130;GO:0071108	thiol-dependent ubiquitin-specific protease activity;nucleus;NEDD8-specific protease activity;ubiquitin binding;protein K48-linked deubiquitination	Molecular Function;Cellular Component;Molecular Function;Molecular Function;Biological Process	EC:3.4.19.12	Ubiquitinyl hydrolase 1	--	--	K09602
PITG_01105	4183	DS028118.1:6376446-6381093	-	hypothetical protein	0	0	0	0	0	0	13	0.320695	1.72672	0	0	0	0	0	0	23	0.261535	2.32717	159	1.76055	8.4262	0	0.7187	GO:0043087	regulation of GTPase activity	Biological Process			--	--
PITG_01107	732	DS028118.1:6382219-6383961	+	conserved hypothetical protein	0	0	0	0	0	0	3	0.0801736	2.76408	0	0	0	0	0	0	4	0.0475518	1.71777	49	0.542561	19.3987	5.8e-177	0.6312						--	--
PITG_01108	1290	DS028118.1:6385028-6386721	+	conserved hypothetical protein	0	0	0	0	0	0	116	3.10005	53.0987	0	0	0	0	0	0	183	2.17549	38.1268	173	1.91557	33.4038	0	0.7664	GO:0003714;GO:0045892;GO:0046872	transcription corepressor activity;negative regulation of transcription, DNA-templated;metal ion binding	Molecular Function;Biological Process;Molecular Function			--	--
PITG_01109	1107	DS028118.1:6386758-6388295	-	palmitoyltransferase, putative	0	0	0	0	0	0	18	0.481042	9.86787	0	0	0	0	0	0	56	0.665725	14.0374	172	1.9045	39.9169	0	0.8646	GO:0016021;GO:0019706	integral component of membrane;protein-cysteine S-palmitoyltransferase activity	Cellular Component;Molecular Function	EC:2.3.1.225	Protein S-acyltransferase	--	--	K18932
PITG_01110	1152	DS028118.1:6388740-6389891	-	12-oxophytodienoate reductase, putative	0	0	0	1	4.63885	94.4703	62	1.65692	32.414	0	0	0	0	0	0	125	1.48599	29.8428	392	4.34049	86.6699	0	0.9084	GO:0010181;GO:0016491;GO:0055114	FMN binding;oxidoreductase activity;oxidation-reduction process	Molecular Function;Molecular Function;Biological Process			--	--	K05894
PITG_01111	1437	DS028118.1:6390056-6391492	-	12-oxophytodienoate reductase, putative	0	0	0	0	0	0	13	0.347419	5.25422	0	0	0	0	0	0	41	0.487405	7.52186	200	2.21454	34.0252	0	0.8614	GO:0010181;GO:0016491;GO:0055114	FMN binding;oxidoreductase activity;oxidation-reduction process	Molecular Function;Molecular Function;Biological Process			--	--	K05894
PITG_01112	907	DS028118.1:6391576-6392775	+	UDP-3-O-[3-hydroxymyristoyl] glucosamine N-acyltransferase	0	0	0	0	0	0	16	0.411887	10.9813	0	0	0	0	0	0	49	0.574308	15.5676	101	1.11082	32.8238	4.8e-143	0.8935	GO:0003723;GO:0003899;GO:0006351;GO:0009245;GO:0016410	RNA binding;DNA-directed 5'-3' RNA polymerase activity;transcription, DNA-templated;lipid A biosynthetic process;N-acyltransferase activity	Molecular Function;Molecular Function;Biological Process;Biological Process;Molecular Function	EC:2.7.7.6	DNA-directed RNA polymerase	--	--
PITG_01113	3180	DS028118.1:6391603-6394976	-	conserved hypothetical protein	0	0	0	0	0	0	26	0.683818	4.33109	0	0	0	0	0	0	81	0.959236	9.53476	303	3.35147	29.7694	0	0.9232	GO:0046872	metal ion binding	Molecular Function			--	--
PITG_01114	990	DS028118.1:6395171-6396430	+	Mitochondrial Carrier (MC) Family	0	0	0	0	0	0	28	0.748287	17.5701	0	0	0	0	0	0	38	0.451742	10.9473	409	4.52873	108.99	0	0.7561	GO:0000295;GO:0005346;GO:0006862;GO:0008514;GO:0015711;GO:0016021;GO:0051184;GO:0055085;GO:1901264	adenine nucleotide transmembrane transporter activity;purine ribonucleotide transmembrane transporter activity;nucleotide transport;organic anion transmembrane transporter activity;organic anion transport;integral component of membrane;cofactor transmembrane transporter activity;transmembrane transport;carbohydrate derivative transport	Molecular Function;Molecular Function;Biological Process;Molecular Function;Biological Process;Cellular Component;Molecular Function;Biological Process;Biological Process			--	--	K13354
PITG_01115	1728	DS028118.1:6398517-6400382	+	conserved hypothetical protein	0	0	0	0	0	0	2	0.0534491	0.656282	0	0	0	0	0	0	7	0.0832156	1.03865	34	0.376471	4.68215	0	0.791						--	--
PITG_01116	1993	DS028118.1:6400523-6402962	+	conserved hypothetical protein	0	0	0	2	9.27769	145.797	4	0.106898	5.28144	0	0	0	0	0	0	9	0.106991	2.14122	55	0.608997	12.1585	0	0.8316						--	--
PITG_01118	1218	DS028118.1:6402973-6404274	-	conserved hypothetical protein	0	0	0	0	0	0	2	0.0534491	0.979062	0	0	0	0	0	0	7	0.0832156	1.56218	27	0.298962	5.5823	0	0.7626						--	--
PITG_01119	531	DS028118.1:6404623-6405232	+	conserved hypothetical protein	0	0	0	1	4.63885	282.687	108	2.88625	156.661	0	0	0	1	8.37729	510.504	216	2.56779	150.162	462	5.11558	294.222	8.1e-53	0.9179	GO:0003676	nucleic acid binding	Molecular Function			--	--
PITG_01120	231	DS028118.1:6405452-6405682	+	conserved hypothetical protein	0	0	0	0	0	0	0	0	0	0	0	0	0	0	0	3	0.0247751	15.2887	0	0	0	1.3e-47	0.9264	GO:0003676	nucleic acid binding	Molecular Function			--	--
PITG_01121	1700	DS028118.1:6405941-6407777	-	ras family GTPase, putative	0	0	0	1	4.63885	59.5071	154	4.08891	51.1321	0	0	0	0	0	0	275	3.26555	41.6622	195	2.15185	27.3461	0	0.8228	GO:0005525	GTP binding	Molecular Function			--	--
PITG_01122	2256	DS028118.1:6414241-6420471	-	conserved hypothetical protein	0	0	0	0	0	0	2	0.0534491	0.489281	0	0	0	0	0	0	7	0.0832156	0.771116	61	0.675433	6.24227	0	0.5861	GO:0005488	binding	Molecular Function			--	--
PITG_01123	1797	DS028118.1:6422378-6424174	+	conserved hypothetical protein	0	0	0	0	0	0	37	0.988793	27.2642	0	0	0	0	0	0	95	1.12932	33.1566	280	3.09064	92.4613	9.9e-152	0.7988						--	--
PITG_01124	817	DS028118.1:6422971-6424174	-	conserved hypothetical protein	0	0	0	0	0	0	1	1.47e-05	0.000437876	0	0	0	0	0	0	1	3.04e-05	0.000946275	306	3.38688	104.427	--	--	--	--	--	--	--	--	--	K16862
PITG_01125	1413	DS028118.1:6424398-6426097	+	Drug/Metabolite Transporter (DMT) Superfamily	0	0	0	0	0	0	83	2.21814	34.1997	0	0	0	1	8.37729	133.301	152	1.80697	28.4405	341	3.77578	59.1615	0	0.9394	GO:0000139;GO:0015165;GO:0016021;GO:0090481	Golgi membrane;pyrimidine nucleotide-sugar transmembrane transporter activity;integral component of membrane;pyrimidine nucleotide-sugar transmembrane transport	Cellular Component;Molecular Function;Cellular Component;Biological Process			--	--
PITG_01127	2528	DS028118.1:6429967-6432494	+	conserved hypothetical protein	0	0	0	1	4.63885	38.1652	212	5.6656	45.853	0	0	0	2	16.7546	137.845	470	5.58733	45.7091	783	8.66991	70.7613	0	0.8628	GO:0046872	metal ion binding	Molecular Function			--	--
PITG_01128	3001	DS028118.1:6432375-6435708	-	putative fatty-acid-CoA ligase, putative	0	0	0	1	4.63885	42.347	142	3.79488	29.0308	0	0	0	0	0	0	297	3.53071	27.9325	1101	12.191	97.8194	0	0.9517	GO:0008610;GO:0016874;GO:0031177	lipid biosynthetic process;ligase activity;phosphopantetheine binding	Biological Process;Molecular Function;Molecular Function			--	--
PITG_01129	1624	DS028118.1:6436000-6437764	+	conserved hypothetical protein	0	0	0	0	0	0	0	0	0	0	0	0	0	0	0	17	0.190207	2.54919	61	0.675433	9.01452	0	0.7987						--	--
PITG_01130	618	DS028118.1:6438425-6440154	+	conserved hypothetical protein	0	0	0	0	0	0	0	0	0	0	0	0	0	0	0	0	0	0	19	0.210381	9.57709	1.2e-147	0.7557	GO:0003676	nucleic acid binding	Molecular Function			--	--
PITG_01131	1300	DS028118.1:6478536-6479835	+	conserved hypothetical protein	0	0	0	0	0	0	10	0.267245	4.53656	0	0	0	0	0	0	34	0.40419	7.01891	39	0.431835	7.46182	--	--	--	--	--	--	--	--	--
PITG_01132	1188	DS028118.1:6513073-6514329	+	conserved hypothetical protein	0	0	0	0	0	0	2	0.0534491	1.00823	0	0	0	0	0	0	2	0.0237759	0.459976	17	0.188236	3.62158	0	0.8808						--	--
PITG_01133	1122	DS028118.1:6530003-6531124	+	conserved hypothetical protein	0	0	0	0	0	0	19	0.507766	10.25	0	0	0	0	0	0	42	0.499293	10.3556	126	1.39516	28.7654	0	0.8033						--	--
PITG_01134	8834	DS028118.1:6531148-6540197	-	conserved hypothetical protein	0	0	0	1	4.63885	10.2281	95	2.53883	5.57307	0	0	0	0	0	0	284	3.37617	7.43274	623	6.89828	15.1772	0	0.8659	GO:0004386;GO:0016021;GO:0030246	helicase activity;integral component of membrane;carbohydrate binding	Molecular Function;Cellular Component;Molecular Function	EC:3.6.1.15	Nucleoside-triphosphate phosphatase	Thiamine metabolism, Purine metabolism	map00730, map00230
PITG_01135	732	DS028118.1:6541965-6542837	-	conserved hypothetical protein	0	0	0	0	0	0	1	0.0267245	0.921359	0	0	0	0	0	0	0	0	0	9	0.0996541	3.56304	4.6e-180	0.7216	GO:0005634;GO:0006355;GO:0043565	nucleus;regulation of transcription, DNA-templated;sequence-specific DNA binding	Cellular Component;Biological Process;Molecular Function			--	--
PITG_01136	5668	DS028118.1:6542867-6549068	+	conserved hypothetical protein	0	0	0	1	4.63885	16.1712	5	0.133623	0.462858	0	0	0	0	0	0	9	0.0951035	0.334408	83	0.90796	3.15448	0	0.8309	GO:0004565;GO:0005975;GO:0008270	beta-galactosidase activity;carbohydrate metabolic process;zinc ion binding	Molecular Function;Biological Process;Molecular Function	EC:3.2.1.23	Beta-galactosidase	Galactose metabolism, Glycosphingolipid biosynthesis - ganglio series, Glycosaminoglycan degradation, Sphingolipid metabolism, Other glycan degradation	map00052, map00604, map00531, map00600, map00511	K21440
PITG_01137	1452	DS028118.1:6549690-6552060	+	conserved hypothetical protein	0	0	0	0	0	0	2	0.0534491	0.798801	0	0	0	0	0	0	1	0.0118879	0.181251	27	0.298962	4.53834	0	0.6728	GO:0004553;GO:0008152	hydrolase activity, hydrolyzing O-glycosyl compounds;metabolic process	Molecular Function;Biological Process			--	--
PITG_01138	2121	DS028118.1:6552956-6555424	+	beta-galactosidase, putative	0	0	0	0	0	0	97	2.59228	25.3815	0	0	0	0	0	0	259	3.07898	30.5426	641	7.09759	70.2065	0	0.861	GO:0004565;GO:0005975;GO:0008270;GO:0016021	beta-galactosidase activity;carbohydrate metabolic process;zinc ion binding;integral component of membrane	Molecular Function;Biological Process;Molecular Function;Cellular Component	EC:3.2.1.23	Beta-galactosidase	--	--
PITG_01139	965	DS028118.1:6556124-6557241	+	conserved hypothetical protein	0	0	0	0	0	0	96	2.53883	61.5233	0	0	0	3	16.7546	426.783	226	2.68667	67.9191	544	6.01246	152.42	1.1e-145	0.8926	GO:0016021;GO:0016192	integral component of membrane;vesicle-mediated transport	Cellular Component;Biological Process			--	--	K13813
PITG_01140	426	DS028118.1:6612034-6612593	-	conserved hypothetical protein	0	0	0	0	0	0	0	0	0	0	0	0	0	0	0	0	0	0	1	0.0110727	0.933707	1.4e-96	0.7296	GO:0000166;GO:0043167	nucleotide binding;ion binding	Molecular Function;Molecular Function			--	--
PITG_01142	1185	DS028118.1:6632399-6633583	+	protein kinase, putative	0	0	0	0	0	0	36	0.962083	18.2024	0	0	0	1	8.37729	164.774	95	1.12935	21.9158	783	8.66991	167.314	0	0.8338	GO:0004672;GO:0005524;GO:0006468	protein kinase activity;ATP binding;protein phosphorylation	Molecular Function;Molecular Function;Biological Process			--	--
PITG_01143	626	DS028118.1:6633800-6634792	+	conserved hypothetical protein	0	0	0	0	0	0	20	0.507766	21.8086	0	0	0	0	0	0	46	0.546845	24.7775	60	0.653288	30.0082	1e-90	0.7936						--	--
PITG_01144	771	DS028118.1:6634971-6636067	-	conserved hypothetical protein	0	0	0	1	4.63885	159.711	329	8.79237	283.088	0	0	0	4	33.5092	1153.69	756	8.98728	302.241	670	7.4187	247.108	5.1e-160	0.7686	GO:0005634;GO:0006334	nucleus;nucleosome assembly	Cellular Component;Biological Process			--	--	K11290
PITG_01145	807	DS028118.1:6677292-6678098	+	hypothetical protein	0	0	0	0	0	0	87	2.32503	70.5537	0	0	0	1	8.37729	270.755	101	1.20068	37.9593	546	6.04568	189.416	4.5e-62	0.8745						--	--
PITG_01146	1218	DS028118.1:6678207-6679569	+	selenide, water dikinase, putative	0	0	0	0	0	0	158	4.22248	77.3459	0	0	0	0	0	0	394	4.68385	87.9286	1037	11.4824	214.402	0	0.9182	GO:0004756;GO:0005524;GO:0006508;GO:0008233;GO:0016260;GO:0016310	selenide, water dikinase activity;ATP binding;proteolysis;peptidase activity;selenocysteine biosynthetic process;phosphorylation	Molecular Function;Molecular Function;Biological Process;Molecular Function;Biological Process;Biological Process	EC:2.7.9.3	Selenide, water dikinase	Selenocompound metabolism	map00450	K01008
PITG_01152	2485	DS028118.1:6755856-6758340	-	conserved hypothetical protein	0	0	0	0	0	0	103	2.75263	22.6934	0	0	0	0	0	0	299	3.55449	29.6275	671	7.42977	61.7811	0	0.8905	GO:0035556	intracellular signal transduction	Biological Process			--	--
PITG_01153	15480	DS028118.1:6759760-6775710	-	conserved hypothetical protein	0	0	0	0	0	0	159	4.22248	11.185	0	0	0	0	0	0	452	5.37336	13.6907	1679	18.5799	30.9889	0	0.8252	GO:0007154;GO:0016021	cell communication;integral component of membrane	Biological Process;Cellular Component			--	--
PITG_01155	1238	DS028118.1:6775808-6777543	+	conserved hypothetical protein	0	0	0	0	0	0	94	2.50251	49.0322	2	57.6181	1148.76	0	0	0	179	2.12369	41.6568	481	5.3188	104.638	0	0.7693	GO:0006890;GO:0016021	retrograde vesicle-mediated transport, Golgi to endoplasmic reticulum;integral component of membrane	Biological Process;Cellular Component			--	--
PITG_01156	2162	DS028118.1:6776733-6778894	-	conserved hypothetical protein	0	0	0	0	0	0	24	0.62427	8.38627	0	0	0	0	0	0	79	0.931506	13.2329	366	4.04868	52.9926	0	0.7055	GO:0006508;GO:0008233	proteolysis;peptidase activity	Biological Process;Molecular Function			--	--
PITG_01157	225	DS028118.1:6840980-6841204	-	conserved hypothetical protein	0	0	0	0	0	0	0	0	0	0	0	0	0	0	0	0	0	0	2	0.0221454	14.0358	5.3e-45	0.9181	GO:0006479;GO:0008168	protein methylation;methyltransferase activity	Biological Process;Molecular Function			--	--
PITG_01158	456	DS028118.1:6841829-6842284	+	conserved hypothetical protein	0	0	0	0	0	0	1	0.0267245	1.84626	0	0	0	0	0	0	0	0	0	1	0.0110727	0.823967	3.4e-105	0.6965						--	--
PITG_01159	550	DS028118.1:6870160-6870879	+	conserved hypothetical protein	0	0	0	0	0	0	6	0.160347	8.2552	0	0	0	0	0	0	6	0.0713276	3.94066	13	0.143945	7.82858	2.8e-83	0.9589						--	--
PITG_01161	1826	DS028119.1:95928-97753	-	crinkler (CRN) family protein, putative	0	0	0	0	0	0	1	0.0267245	0.308592	0	0	0	0	0	0	0	0	0	8	0.0885814	1.03525	0	0.8675	GO:0005524	ATP binding	Molecular Function			--	--
PITG_01164	972	DS028119.1:177965-179083	-	glucan 1,3-beta-glucosidase, putative	0	0	0	0	0	0	16	0.427593	10.2686	0	0	0	0	0	0	30	0.356638	8.84573	615	6.8097	167.709	0	0.7911	GO:0004553;GO:0005975;GO:0016021;GO:0016491;GO:0055114	hydrolase activity, hydrolyzing O-glycosyl compounds;carbohydrate metabolic process;integral component of membrane;oxidoreductase activity;oxidation-reduction process	Molecular Function;Biological Process;Cellular Component;Molecular Function;Biological Process			--	--
PITG_01165	864	DS028119.1:179289-180198	-	conserved hypothetical protein	0	0	0	0	0	0	0	0	0	0	0	0	0	0	0	0	0	0	2	0.0221454	0.634205	0	0.8678	GO:0016491;GO:0055114	oxidoreductase activity;oxidation-reduction process	Molecular Function;Biological Process			--	--	K17839
PITG_01166	1477	DS028119.1:181047-182772	-	lysine-specific histone demethylase, putative	0	0	0	0	0	0	8	0.187072	3.46955	0	0	0	0	0	0	34	0.392302	6.17418	67	0.741869	12.2246	0	0.8833	GO:0004553;GO:0005975;GO:0008168;GO:0016021;GO:0016491;GO:0032259;GO:0055114	hydrolase activity, hydrolyzing O-glycosyl compounds;carbohydrate metabolic process;methyltransferase activity;integral component of membrane;oxidoreductase activity;methylation;oxidation-reduction process	Molecular Function;Biological Process;Molecular Function;Cellular Component;Molecular Function;Biological Process;Biological Process			--	--	K11450
PITG_01167	1023	DS028119.1:183838-184925	-	conserved hypothetical protein	0	0	0	0	0	0	1	0.0267245	0.60291	0	0	0	0	0	0	3	0.0356638	0.829342	7	0.0775088	1.79049	0	0.5785	GO:0008270	zinc ion binding	Molecular Function			--	--
PITG_01169	2804	DS028119.1:187781-191000	+	hypothetical protein	0	0	0	0	0	0	27	0.719588	5.24762	0	0	0	0	0	0	57	0.677589	4.98894	167	1.84051	13.5172	0	0.8415	GO:0005680;GO:0030071;GO:0031145	anaphase-promoting complex;regulation of mitotic metaphase/anaphase transition;anaphase-promoting complex-dependent catabolic process	Cellular Component;Biological Process;Biological Process			--	--	K03351
PITG_01170	4294	DS028119.1:190353-194807	-	potassium/sodium hyperpolarization-activated cyclic nucleotide-gated channel, putative	0	0	0	0	0	0	2	0.0286994	0.132539	0	0	0	0	0	0	4	0.0356874	0.194644	27	0.296518	1.37596	0	0.8751	GO:0005249;GO:0016021;GO:0034765;GO:0071805	voltage-gated potassium channel activity;integral component of membrane;regulation of ion transmembrane transport;potassium ion transmembrane transport	Molecular Function;Cellular Component;Biological Process;Biological Process			--	--	K21867
PITG_01171	1536	DS028119.1:195209-196744	-	signal recognition particle, putative	0	0	0	3	13.9165	200.757	248	6.62768	92.9107	0	0	0	0	0	0	505	6.00341	85.75	703	7.78409	110.731	0	0.9525	GO:0003924;GO:0005525;GO:0005786;GO:0006614;GO:0008312	GTPase activity;GTP binding;signal recognition particle, endoplasmic reticulum targeting;SRP-dependent cotranslational protein targeting to membrane;7S RNA binding	Molecular Function;Molecular Function;Cellular Component;Biological Process;Molecular Function	EC:3.6.1.15	Nucleoside-triphosphate phosphatase	Thiamine metabolism, Purine metabolism	map00730, map00230	K03106
PITG_01172	654	DS028119.1:196966-197764	+	methionine-R-sulfoxide reductase	0	0	0	0	0	0	49	1.3095	52.5924	0	0	0	0	0	0	104	1.23635	52.4414	485	5.37025	225.051	1.2e-98	0.9308	GO:0006979;GO:0030091;GO:0033743;GO:0046872;GO:0055114	response to oxidative stress;protein repair;peptide-methionine (R)-S-oxide reductase activity;metal ion binding;oxidation-reduction process	Biological Process;Biological Process;Molecular Function;Molecular Function;Biological Process	EC:1.8.4.12	Peptide-methionine (R)-S-oxide reductase	--	--	K07305
PITG_01173	894	DS028119.1:197798-198886	-	palmitoyltransferase, putative	0	0	0	0	0	0	29	0.775011	20.648	0	0	0	1	8.37729	235.842	88	1.04614	28.89	166	1.83806	50.3611	0	0.9177	GO:0016021;GO:0019706	integral component of membrane;protein-cysteine S-palmitoyltransferase activity	Cellular Component;Molecular Function	EC:2.3.1.225	Protein S-acyltransferase	--	--	K20028
PITG_01174	1966	DS028119.1:198990-201147	+	conserved hypothetical protein	0	0	0	0	0	0	97	2.59228	27.7988	0	0	0	0	0	0	221	2.61535	29.1074	250	2.76817	30.059	0	0.879	GO:0003924;GO:0005525	GTPase activity;GTP binding	Molecular Function;Molecular Function	EC:3.6.1.15	Nucleoside-triphosphate phosphatase	Thiamine metabolism, Purine metabolism	map00730, map00230
PITG_01180	1445	DS028119.1:209722-211166	+	cell division protein ftsZ	0	0	0	1	4.63885	71.8873	108	2.88625	43.3742	0	0	0	0	0	0	197	2.34192	35.9082	392	4.34049	66.2606	0	0.9241	GO:0003924;GO:0005525;GO:0051301	GTPase activity;GTP binding;cell division	Molecular Function;Molecular Function;Biological Process	EC:3.6.1.15	Nucleoside-triphosphate phosphatase	Thiamine metabolism, Purine metabolism	map00730, map00230	K03531
PITG_01181	1587	DS028119.1:211185-212771	-	conserved hypothetical protein	0	0	0	2	9.27769	128.847	467	12.4804	168.61	0	0	0	0	0	0	1212	14.4082	198.199	1734	19.2	263.078	0	0.9213	GO:0005623;GO:0045454	cell;cell redox homeostasis	Cellular Component;Biological Process			--	--
PITG_01182	2003	DS028119.1:246819-248821	+	conserved hypothetical protein	0	0	0	1	4.63885	49.3985	138	3.67005	38.2615	0	0	0	0	0	0	277	3.28384	34.714	1000	11.0657	116.624	0	0.9175	GO:0016021	integral component of membrane	Cellular Component			--	--
PITG_01183	2667	DS028119.1:248777-252097	-	conserved hypothetical protein	0	0	0	0	0	0	81	2.15095	16.5107	0	0	0	1	8.37729	78.9408	206	2.43887	18.8264	587	6.49389	50.2268	--	--	--	--	--	--	--	--	--
PITG_01184	1068	DS028119.1:252370-253437	-	eukaryotic translation initiation factor 3 subunit G, putative	0	0	0	9	41.7496	934.385	904	24.159	517.378	0	0	0	6	50.2637	1124.94	1736	20.6375	454.853	1426	15.7896	345.822	0	0.8959	GO:0001732;GO:0003743;GO:0005852;GO:0016282;GO:0033290	formation of cytoplasmic translation initiation complex;translation initiation factor activity;eukaryotic translation initiation factor 3 complex;eukaryotic 43S preinitiation complex;eukaryotic 48S preinitiation complex	Biological Process;Molecular Function;Cellular Component;Cellular Component;Cellular Component			--	--	K03248
PITG_01185	4606	DS028119.1:253552-258897	+	conserved hypothetical protein	0	0	0	0	0	0	79	2.11124	22.7631	0	0	0	1	8.37729	36.2736	207	2.44892	20.6289	1231	13.6194	160.013	2e-121	0.7682	GO:0003743;GO:0006413;GO:0051260	translation initiation factor activity;translational initiation;protein homooligomerization	Molecular Function;Biological Process;Biological Process			--	--
PITG_01188	2034	DS028119.1:259343-261376	-	aspartate aminotransferase, putative	0	0	0	2	9.27769	97.1093	94	2.51211	25.7514	0	0	0	2	16.7546	175.37	157	1.86641	19.3955	356	3.94187	40.8418	0	0.8565	GO:0004664;GO:0008483;GO:0009094;GO:0030170	prephenate dehydratase activity;transaminase activity;L-phenylalanine biosynthetic process;pyridoxal phosphate binding	Molecular Function;Molecular Function;Biological Process;Molecular Function	EC:4.2.1.51	Prephenate dehydratase	--	--	K15849
PITG_01189	1001	DS028119.1:264660-267207	+	hypothetical protein	0	0	0	0	0	0	10	0.267246	7.26324	0	0	0	0	0	0	23	0.261535	6.25578	79	0.874742	20.7717	0	1						--	--
PITG_01192	4755	DS028119.1:287537-292917	-	Voltage-gated Ion Channel (VIC) Superfamily	0	0	0	1	4.63885	34.1553	30	0.793139	4.36655	0	0	0	0	0	0	62	0.727042	4.61426	254	2.81025	18.0461	0	0.866	GO:0005249;GO:0008076;GO:0071805	voltage-gated potassium channel activity;voltage-gated potassium channel complex;potassium ion transmembrane transport	Molecular Function;Cellular Component;Biological Process			--	--
PITG_01193	3070	DS028119.1:293534-296657	+	aspartate aminotransferase, putative	0	0	0	5	23.1942	154.545	345	9.21996	60.6199	0	0	0	1	8.37729	55.8184	598	7.10899	47.1508	862	9.54465	63.1853	0	0.8997	GO:0004664;GO:0004665;GO:0006571;GO:0008483;GO:0008977;GO:0009094;GO:0030170;GO:0055114	prephenate dehydratase activity;prephenate dehydrogenase (NADP+) activity;tyrosine biosynthetic process;transaminase activity;prephenate dehydrogenase (NAD+) activity;L-phenylalanine biosynthetic process;pyridoxal phosphate binding;oxidation-reduction process	Molecular Function;Molecular Function;Biological Process;Molecular Function;Molecular Function;Biological Process;Molecular Function;Biological Process	EC:4.2.1.51;EC:1.3.1.12;EC:1.3.1.13	Prephenate dehydratase;Prephenate dehydrogenase;Prephenate dehydrogenase (NADP(+))	Biosynthesis of antibiotics, Novobiocin biosynthesis, Phenylalanine, tyrosine and tryptophan biosynthesis	map01130, map00401, map00400
PITG_01195	2001	DS028119.1:301874-303874	+	aspartate aminotransferase, putative	0	0	0	2	9.27743	98.9052	705	18.8288	196.512	0	0	0	1	8.37707	89.3066	1593	18.9276	200.31	899	9.95034	104.986	0	0.9076	GO:0004664;GO:0008483;GO:0009094;GO:0030170	prephenate dehydratase activity;transaminase activity;L-phenylalanine biosynthetic process;pyridoxal phosphate binding	Molecular Function;Molecular Function;Biological Process;Molecular Function	EC:4.2.1.51	Prephenate dehydratase	--	--	K15849
PITG_01196	480	DS028119.1:308988-310029	+	hypothetical protein	0	0	0	0	0	0	4	0.106898	10.3019	0	0	0	0	0	0	8	0.0832156	5.77323	48	0.520416	35.3998	2.6e-71	0.7636						--	--
PITG_01199	711	DS028119.1:361746-362456	+	conserved hypothetical protein	0	0	0	0	0	0	6	0.160347	5.74722	0	0	0	0	0	0	9	0.106991	4.02577	26	0.28789	10.7168	4.7e-173	0.8414	GO:0006801;GO:0046872	superoxide metabolic process;metal ion binding	Biological Process;Molecular Function			--	--
PITG_01200	444	DS028119.1:363337-363981	+	conserved hypothetical protein	0	0	0	0	0	0	1	0.0267245	1.93052	0	0	0	0	0	0	0	0	0	3	0.033218	2.59385	7.8e-102	0.6241						--	--
PITG_01201	1667	DS028119.1:364110-366064	+	ATP-dependent DNA helicase, putative	0	0	0	0	0	0	27	0.721562	9.25803	0	0	0	0	0	0	90	1.05803	13.7572	177	1.94879	25.2462	0	0.8593	GO:0003676;GO:0005524;GO:0006310;GO:0006801;GO:0008026;GO:0046872	nucleic acid binding;ATP binding;DNA recombination;superoxide metabolic process;ATP-dependent helicase activity;metal ion binding	Molecular Function;Molecular Function;Biological Process;Biological Process;Molecular Function;Molecular Function	EC:3.6.1.3;EC:3.6.1.15	Adenosinetriphosphatase;Nucleoside-triphosphate phosphatase	Thiamine metabolism, Purine metabolism	map00730, map00230	K10901
PITG_01203	5267	DS028119.1:384826-390234	-	mitogen-activated protein kinase, putative	0	0	0	0	0	0	222	5.90613	34.5838	0	0	0	2	16.7546	63.0471	504	5.99153	37.0043	943	10.4415	62.324	0	0.9047	GO:0004674;GO:0005524;GO:0006355;GO:0006468;GO:0009095;GO:0016628;GO:0016787;GO:1901607	protein serine/threonine kinase activity;ATP binding;regulation of transcription, DNA-templated;protein phosphorylation;aromatic amino acid family biosynthetic process, prephenate pathway;oxidoreductase activity, acting on the CH-CH group of donors, NAD or NADP as acceptor;hydrolase activity;alpha-amino acid biosynthetic process	Molecular Function;Molecular Function;Biological Process;Biological Process;Biological Process;Molecular Function;Molecular Function;Biological Process	EC:2.7.11	Transferring phosphorus-containing groups	--	--	K04371
PITG_01204	2331	DS028119.1:390501-393373	-	DNA mismatch repair protein, putative	0	0	0	0	0	0	61	1.63019	14.4482	0	0	0	2	8.37729	94.6755	110	1.29579	11.6172	137	1.50588	14.3138	0	0.8399	GO:0005524;GO:0006298;GO:0016887;GO:0030983;GO:0032300	ATP binding;mismatch repair;ATPase activity;mismatched DNA binding;mismatch repair complex	Molecular Function;Biological Process;Molecular Function;Molecular Function;Cellular Component	EC:3.6.1.3;EC:3.6.1.15	Adenosinetriphosphatase;Nucleoside-triphosphate phosphatase	Thiamine metabolism, Purine metabolism	map00730, map00230	K08734
PITG_01205	837	DS028119.1:393496-394805	+	conserved hypothetical protein	0	0	0	0	0	0	10	0.267245	7.73872	0	0	0	0	0	0	18	0.213983	8.7676	80	0.885815	26.4683	3e-65	0.8867						--	--
PITG_01206	1446	DS028119.1:394947-396606	-	xaa-Pro aminopeptidase, putative	0	0	0	1	4.63885	71.8287	112	2.99315	44.9451	0	0	0	0	0	0	283	3.36429	51.5423	317	3.51004	53.5402	0	0.9113	GO:0004177;GO:0006508;GO:0030145	aminopeptidase activity;proteolysis;manganese ion binding	Molecular Function;Biological Process;Molecular Function	EC:3.4.11	Acting on peptide bonds (peptidases)	--	--	K01262
PITG_01207	929	DS028119.1:396801-397729	+	ribosome biogenesis protein NSA2	0	0	0	4	18.5554	496.619	254	6.78803	172.385	0	0	0	0	0	0	500	5.94397	156.199	207	2.29204	59.7815	0	0.9634	GO:0005840;GO:0030687	ribosome;preribosome, large subunit precursor	Cellular Component;Cellular Component			--	--	K14842
PITG_01208	1470	DS028119.1:397737-399206	-	trifunctional enzyme subunit beta, mitochondrial precursor	0	0	0	1	4.63885	70.4504	627	16.7563	246.927	0	0	0	2	16.7546	254.453	1641	19.5081	293.197	3308	36.6284	548.145	0	0.9306	GO:0016747	transferase activity, transferring acyl groups other than amino-acyl groups	Molecular Function			--	--	K07509
PITG_01209	1257	DS028119.1:399414-400670	-	conserved hypothetical protein	0	0	0	0	0	0	12	0.320694	5.66144	0	0	0	0	0	0	18	0.213983	3.86795	64	0.708652	12.7435	0	0.7187						--	--
PITG_01210	1710	DS028119.1:401184-402893	-	Folate-Biopterin Transporter (FBT) Family	0	0	0	0	0	0	37	0.988808	12.2842	0	0	0	0	0	0	123	1.46222	18.469	108	1.19585	15.0501	0	0.9492	GO:0016021	integral component of membrane	Cellular Component			--	--
PITG_01211	1710	DS028119.1:403647-405356	+	transmembrane protein, putative	0	0	0	0	0	0	8	0.213796	2.65603	0	0	0	0	0	0	33	0.392302	4.95511	6	0.0664361	0.836117	0	0.9178	GO:0016021	integral component of membrane	Cellular Component			--	--
PITG_01212	1578	DS028119.1:405420-406997	-	Folate-Biopterin Transporter (FBT) Family	0	0	0	0	0	0	11	0.29397	3.99714	0	0	0	0	0	0	15	0.178319	2.46905	8	0.0885814	1.22167	0	0.9643	GO:0016021	integral component of membrane	Cellular Component			--	--
PITG_01214	1533	DS028119.1:412878-414410	+	transmembrane protein, putative	0	0	0	1	4.63885	67.0718	75	2.00434	28.1603	0	0	0	0	0	0	105	1.24823	17.8695	185	2.04845	29.2054	0	0.9442	GO:0001522;GO:0003723;GO:0009982;GO:0016021	pseudouridine synthesis;RNA binding;pseudouridine synthase activity;integral component of membrane	Biological Process;Molecular Function;Molecular Function;Cellular Component			--	--
PITG_01215	882	DS028119.1:414467-415348	+	ribosomal large subunit pseudouridine synthase F, putative	0	0	0	0	0	0	9	0.213814	5.79399	0	0	0	0	0	0	20	0.237759	6.6825	17	0.177174	4.93989	0	0.9282	GO:0001522;GO:0003723;GO:0009982;GO:0016021	pseudouridine synthesis;RNA binding;pseudouridine synthase activity;integral component of membrane	Biological Process;Molecular Function;Molecular Function;Cellular Component			--	--
PITG_01216	3766	DS028119.1:414829-419225	-	hypothetical protein	0	0	0	4	13.9165	128.478	311	8.31132	218.443	0	0	0	3	25.1319	1014.17	536	6.37194	180.427	1751	19.3882	306.591	3.3e-101	0.8365	GO:0003735;GO:0003908;GO:0005840;GO:0006281;GO:0006412;GO:0016021;GO:0032259;GO:0055085	structural constituent of ribosome;methylated-DNA-[protein]-cysteine S-methyltransferase activity;ribosome;DNA repair;translation;integral component of membrane;methylation;transmembrane transport	Molecular Function;Molecular Function;Cellular Component;Biological Process;Biological Process;Cellular Component;Biological Process;Biological Process	EC:2.1.1.63	Methylated-DNA--[protein]-cysteine S-methyltransferase	--	--	K00567
PITG_01219	1646	DS028119.1:419548-421193	-	conserved hypothetical protein	0	0	0	0	0	0	0	0	0	0	0	0	0	0	0	1	0.0118879	0.156829	68	0.752942	9.89562	0	0.9848						--	--
PITG_01222	1416	DS028119.1:475267-476682	+	Drug/Metabolite Transporter (DMT) Superfamily	0	0	0	0	0	0	47	1.25605	19.3191	0	0	0	1	8.37729	132.967	163	1.93773	30.4231	311	3.4436	53.8235	0	0.8747	GO:0003735;GO:0003908;GO:0005840;GO:0006281;GO:0006412;GO:0016021;GO:0032259;GO:0055085	structural constituent of ribosome;methylated-DNA-[protein]-cysteine S-methyltransferase activity;ribosome;DNA repair;translation;integral component of membrane;methylation;transmembrane transport	Molecular Function;Molecular Function;Cellular Component;Biological Process;Biological Process;Cellular Component;Biological Process;Biological Process	EC:2.1.1.63	Methylated-DNA--[protein]-cysteine S-methyltransferase	--	--	K15275
PITG_01223	1177	DS028119.1:477053-478229	-	conserved hypothetical protein	0	0	0	0	0	0	57	1.5233	29.052	0	0	0	0	0	0	257	3.0552	59.7767	377	4.1744	81.2189	0	0.8744	GO:0016021;GO:0016874	integral component of membrane;ligase activity	Cellular Component;Molecular Function			--	--
PITG_01224	713	DS028119.1:478771-479591	+	conserved hypothetical protein	0	0	0	0	0	0	82	2.19141	78.25	0	0	0	0	0	0	140	1.66431	62.376	49	0.542561	20.1183	1.4e-146	0.8476						--	--
PITG_01225	1884	DS028119.1:479702-481954	-	conserved hypothetical protein	0	0	0	2	9.27769	105.86	80	2.13796	23.8465	0	0	0	0	0	0	174	2.0685	23.4174	148	1.63876	18.4923	0	0.9446						--	--
PITG_01226	1144	DS028119.1:482079-483345	-	conserved hypothetical protein	0	0	0	0	0	0	25	0.668113	13.1788	0	0	0	0	0	0	55	0.653837	13.2428	66	0.730797	14.7161	0	0.7806	GO:0005737;GO:0016740	cytoplasm;transferase activity	Cellular Component;Molecular Function			--	--	K14801
PITG_01227	595	DS028119.1:483456-484132	+	conserved hypothetical protein	0	0	0	1	4.63885	234.531	247	6.60096	302.895	0	0	0	1	8.37729	423.539	584	6.94256	339.165	948	10.4969	505.723	1.9e-63	0.9072	GO:0061617	MICOS complex	Cellular Component			--	--	K17784
PITG_01228	679	DS028119.1:484214-485272	-	conserved hypothetical protein	0	0	0	0	0	0	9	0.240521	10.0747	0	0	0	0	0	0	35	0.416078	16.7172	63	0.686506	27.2736	2e-126	0.9208						--	--
PITG_01229	1052	DS028119.1:485386-487275	+	conserved hypothetical protein	0	0	0	0	0	0	51	1.36295	29.7246	0	0	0	0	0	0	113	1.33145	29.9194	179	1.98201	44.3104	0	0.8903	GO:0000812;GO:0006355;GO:0035267	Swr1 complex;regulation of transcription, DNA-templated;NuA4 histone acetyltransferase complex	Cellular Component;Biological Process;Cellular Component			--	--	K11341
PITG_01230	3453	DS028119.1:487434-491109	-	hypothetical protein	0	0	0	0	0	0	2	0.0534491	0.310284	0	0	0	0	0	0	9	0.106991	0.625918	240	2.65744	15.5205	4.9e-78	0.8629						--	--
PITG_01231	1248	DS028119.1:491948-493221	+	conserved hypothetical protein	0	0	0	0	0	0	0	0	0	0	0	0	0	0	0	2	0.0237759	0.433485	174	1.92665	34.9443	0	0.7812	GO:0016021	integral component of membrane	Cellular Component			--	--
PITG_01232	2253	DS028119.1:493626-496019	+	conserved hypothetical protein	0	0	0	0	0	0	64	1.71037	15.8703	0	0	0	1	8.37729	83.1038	206	2.43703	22.713	633	7.00901	64.8734	0	0.7694	GO:0016021	integral component of membrane	Cellular Component			--	--
PITG_01233	2335	DS028119.1:497633-499967	+	transmembrane protein, putative	0	0	0	1	4.63504	41.6126	224	5.98249	52.7561	0	0	0	0	0	0	481	5.71482	50.9907	392	4.33796	38.6069	0	0.926	GO:0016021;GO:0016491;GO:0055114	integral component of membrane;oxidoreductase activity;oxidation-reduction process	Cellular Component;Molecular Function;Biological Process			--	--	K00521
PITG_01234	612	DS028119.1:500064-501031	-	meiotic nuclear division protein, putative	0	0	0	2	9.27769	448.756	11	0.29397	12.9571	0	0	0	0	0	0	26	0.309086	14.4673	64	0.708652	32.7303	2.8e-140	0.9106	GO:0004140;GO:0005524;GO:0005634;GO:0015937;GO:0016021;GO:0016310	dephospho-CoA kinase activity;ATP binding;nucleus;coenzyme A biosynthetic process;integral component of membrane;phosphorylation	Molecular Function;Molecular Function;Cellular Component;Biological Process;Cellular Component;Biological Process	EC:2.7.1.24	Dephospho-CoA kinase	--	--
PITG_01235	855	DS028119.1:501116-502126	-	conserved hypothetical protein	0	0	0	1	4.63885	138.607	43	1.14915	32.3877	0	0	0	0	0	0	96	1.14124	33.4108	128	1.4173	41.1474	0	0.8957	GO:0004140;GO:0005524;GO:0015937;GO:0016021;GO:0016310	dephospho-CoA kinase activity;ATP binding;coenzyme A biosynthetic process;integral component of membrane;phosphorylation	Molecular Function;Molecular Function;Biological Process;Cellular Component;Biological Process	EC:2.7.1.24	Dephospho-CoA kinase	Pantothenate and CoA biosynthesis	map00770
PITG_01236	816	DS028119.1:502257-503183	+	conserved hypothetical protein	0	0	0	0	0	0	11	0.29397	8.79414	0	0	0	0	0	0	19	0.225871	7.03547	65	0.719724	22.2197	0	0.8359						--	--
PITG_01237	593	DS028119.1:503278-504377	-	conserved hypothetical protein	0	0	0	2	9.27769	472.538	104	2.77935	128.161	0	0	0	1	8.37729	426.669	269	3.19785	157.062	570	6.31143	305.957	9.8e-107	0.9471	GO:0004140;GO:0005524;GO:0015937;GO:0016021;GO:0016310;GO:0016491;GO:0055114	dephospho-CoA kinase activity;ATP binding;coenzyme A biosynthetic process;integral component of membrane;phosphorylation;oxidoreductase activity;oxidation-reduction process	Molecular Function;Molecular Function;Biological Process;Cellular Component;Biological Process;Molecular Function;Biological Process	EC:2.7.1.24	Dephospho-CoA kinase	--	--
PITG_01239	650	DS028119.1:507807-508456	+	conserved hypothetical protein	0	0	0	0	0	0	8	0.213796	8.65975	0	0	0	0	0	0	44	0.523069	22.3867	344	3.809	161.045	4.5e-151	0.7242						--	--
PITG_01240	2352	DS028119.1:508735-512069	-	conserved hypothetical protein	0	0	0	0	0	0	0	0	0	0	0	0	0	0	0	0	0	0	3	0.033218	0.293297	0	0.843						--	--
PITG_01241	2577	DS028119.1:512392-515494	+	conserved hypothetical protein	0	0	0	0	0	0	182	4.86387	65.0925	0	0	0	0	0	0	369	4.38665	68.3516	410	4.5398	53.9814	1.4e-75	0.82	GO:0000796;GO:0007076	condensin complex;mitotic chromosome condensation	Cellular Component;Biological Process			--	--
PITG_01243	1275	DS028119.1:515566-516913	-	conserved hypothetical protein	0	0	0	0	0	0	22	0.58794	10.2085	0	0	0	0	0	0	49	0.582509	10.3521	178	1.97094	34.8491	0	0.8605	GO:0016021	integral component of membrane	Cellular Component			--	--
PITG_01244	1053	DS028119.1:517106-518360	+	conserved hypothetical protein	0	0	0	1	4.63885	105.688	43	1.14915	25.0331	0	0	0	0	0	0	99	1.17691	26.3987	193	2.13703	47.6285	0	0.909	GO:0016021	integral component of membrane	Cellular Component			--	--
PITG_01245	2529	DS028119.1:518488-521752	-	chorismate mutase, putative	0	0	0	2	9.27769	310.42	274	7.32252	115.828	0	0	0	1	8.37729	107.319	657	7.79849	122.967	710	7.8616	128.072	--	--	--	--	--	--	--	--	--	K01850
PITG_01247	1614	DS028119.1:521854-523733	+	conserved hypothetical protein	0	0	0	0	0	0	27	0.721562	9.56466	0	0	0	1	8.37729	114.09	43	0.511181	6.89694	74	0.819378	11.0126	0	0.6584						--	--
PITG_01248	2294	DS028119.1:524544-526975	-	polyadenylate-binding protein 1-B	0	0	0	12	51.0273	467.168	2709	72.3968	650.866	0	0	0	10	83.7729	766.962	5290	62.8872	572.168	2415	26.7405	242.669	0	0.906	GO:0003723;GO:0005737	RNA binding;cytoplasm	Molecular Function;Cellular Component			--	--	K13126
PITG_01249	390	DS028119.1:527387-528004	+	conserved hypothetical protein	0	0	0	0	0	0	0	0	0	0	0	0	0	0	0	0	0	0	6	0.0664361	6.66792	1.1e-87	0.8047	GO:0016874	ligase activity	Molecular Function			--	--
PITG_01250	1578	DS028119.1:528167-530209	+	regulator of chromosome condensation (RCC1)-like protein	0	0	0	0	0	0	33	0.855185	11.73	0	0	0	0	0	0	54	0.641949	8.96351	82	0.896887	12.466	0	0.7044	GO:0016874	ligase activity	Molecular Function			--	--
PITG_01251	1688	DS028119.1:528582-530550	-	conserved hypothetical protein	0	0	0	0	0	0	28	0.748287	25.5879	0	0	0	0	0	0	36	0.427966	15.1977	33	0.365399	6.67955	4.9e-150	0.7027	GO:0016021	integral component of membrane	Cellular Component			--	--
PITG_01252	4548	DS028119.1:530844-535803	-	conserved hypothetical protein	0	0	0	0	0	0	51	1.34437	7.95537	0	0	0	1	8.37729	82.6306	64	0.754446	5.55526	356	3.93735	18.4853	0	0.7381	GO:0046872	metal ion binding	Molecular Function			--	--
PITG_01253	1557	DS028119.1:540975-542531	+	aldehyde dehydrogenase, mitochondrial precursor	0	0	0	0	0	0	60	1.60347	22.1353	0	0	0	1	8.37729	118.952	98	1.16502	16.3819	308	3.41039	47.7626	0	0.9099	GO:0016620;GO:0055114	oxidoreductase activity, acting on the aldehyde or oxo group of donors, NAD or NADP as acceptor;oxidation-reduction process	Molecular Function;Biological Process			--	--	K00128
PITG_01255	1329	DS028119.1:543404-544732	+	eukaryotic translation initiation factor 5, putative	0	0	0	3	13.9165	238.206	432	11.545	191.029	0	0	0	3	25.1319	430.176	885	10.5208	177.979	1133	12.5453	211.204	0	0.8818	GO:0003743;GO:0006413	translation initiation factor activity;translational initiation	Molecular Function;Biological Process			--	--	K03262
PITG_01256	1107	DS028119.1:544998-546300	-	conserved hypothetical protein	0	0	0	0	0	0	33	0.88191	18.0911	0	0	0	0	0	0	66	0.784604	16.5441	77	0.852596	17.8698	0	0.7355						--	--
PITG_01257	2211	DS028119.1:546484-548694	+	nucleoporin NUP85-like protein	0	0	0	2	9.27769	88.4793	169	4.51645	42.2608	0	0	0	2	16.7546	159.785	390	4.6363	43.9262	342	3.78686	35.7811	0	0.851	GO:0006913;GO:0015031;GO:0017056;GO:0031080;GO:0031965;GO:0046872;GO:0051028	nucleocytoplasmic transport;protein transport;structural constituent of nuclear pore;nuclear pore outer ring;nuclear membrane;metal ion binding;mRNA transport	Biological Process;Biological Process;Molecular Function;Cellular Component;Cellular Component;Molecular Function;Biological Process			--	--	K14304
PITG_01258	874	DS028119.1:549031-550304	-	ras family GTPase, putative	0	0	0	0	0	0	3	0.0801736	2.82343	0	0	0	0	0	0	21	0.249646	7.10165	115	1.26229	35.6231	--	--	--	--	--	--	--	--	--	K07931
PITG_01259	7576	DS028119.1:550582-558284	+	nuclear pore complex protein, putative	0	0	0	5	23.1942	59.8855	486	12.9881	33.3608	0	0	0	1	8.37729	21.6294	1071	12.732	32.8144	1084	12.0028	30.9122	0	0.8475	GO:0006913;GO:0015031;GO:0017056;GO:0031080;GO:0031965;GO:0046872;GO:0051028	nucleocytoplasmic transport;protein transport;structural constituent of nuclear pore;nuclear pore outer ring;nuclear membrane;metal ion binding;mRNA transport	Biological Process;Biological Process;Molecular Function;Cellular Component;Cellular Component;Molecular Function;Biological Process			--	--	K14317
PITG_01260	837	DS028119.1:558435-559433	+	S-phase kinase-associated protein 1A	0	0	0	3	13.9165	427.939	746	19.9365	577.309	0	0	0	3	25.1319	772.816	1598	18.9969	572.021	2430	26.9066	803.258	4.6e-126	0.9634	GO:0006511;GO:0016301;GO:0016310;GO:0016874	ubiquitin-dependent protein catabolic process;kinase activity;phosphorylation;ligase activity	Biological Process;Molecular Function;Biological Process;Molecular Function			--	--	K03094
PITG_01261	2037	DS028119.1:559974-562010	-	anoctamin, putative	0	0	0	0	0	0	0	0	0	0	0	0	2	16.7546	175.08	2	0.0237759	0.246671	10	0.110727	1.14537	--	--	--	--	--	--	--	--	--	K19502
PITG_01263	1774	DS028119.1:565758-567531	-	folate-Biopterin Transporter (FBT) family	0	0	0	0	0	0	2	0.0534491	0.63733	0	0	0	1	8.37729	102.349	13	0.154543	1.87233	60	0.664361	8.02104	0	0.7711	GO:0016021;GO:0016772;GO:0044237	integral component of membrane;transferase activity, transferring phosphorus-containing groups;cellular metabolic process	Cellular Component;Molecular Function;Biological Process			--	--
PITG_01265	1451	DS028119.1:572461-574591	+	conserved hypothetical protein	0	0	0	0	0	0	45	1.2026	18.0131	0	0	0	0	0	0	81	0.962922	15.1453	313	3.45467	55.7981	0	0.9698	GO:0008483	transaminase activity	Molecular Function			--	--
PITG_01266	1620	DS028119.1:574543-576222	-	glycoside hydrolase, putative	0	0	0	1	4.63885	62.9059	3	0.0801736	1.05831	0	0	0	0	0	0	11	0.11888	1.59714	27	0.298962	4.00112	0	0.8024	GO:0005886;GO:0016740;GO:0016787;GO:0031225	plasma membrane;transferase activity;hydrolase activity;anchored component of membrane	Cellular Component;Molecular Function;Molecular Function;Cellular Component			--	--	K22836
PITG_01267	1419	DS028119.1:576406-577824	-	glycoside hydrolase, putative	0	0	0	0	0	0	10	0.267245	4.10048	0	0	0	0	0	0	23	0.273423	4.28221	82	0.90796	14.1565	0	0.9173	GO:0005886;GO:0016740;GO:0016787;GO:0031225	plasma membrane;transferase activity;hydrolase activity;anchored component of membrane	Cellular Component;Molecular Function;Molecular Function;Cellular Component			--	--	K22836
PITG_01268	387	DS028119.1:578372-578758	-	conserved hypothetical protein	0	0	0	0	0	0	0	0	0	0	0	0	0	0	0	4	0.0475518	4.99549	2	0.0221454	2.25844	8.8e-83	0.8426	GO:0005524;GO:0005886;GO:0016740;GO:0031225	ATP binding;plasma membrane;transferase activity;anchored component of membrane	Molecular Function;Cellular Component;Molecular Function;Cellular Component			--	--
PITG_01269	948	DS028119.1:578796-579792	-	glycoside hydrolase, putative	0	0	0	0	0	0	1	0.0267245	0.661869	0	0	0	0	0	0	6	0.0713276	1.82638	34	0.376471	9.56951	--	--	--	--	--	--	--	--	--	K22836
PITG_01270	963	DS028119.1:580714-581882	+	conserved hypothetical protein	1	76.1313	1944.43	1	4.63885	118.479	236	6.30699	153.205	0	0	0	2	16.7546	427.921	625	7.42996	186.478	1351	14.9592	372.765	3.2e-93	0.8151						--	--
PITG_01271	669	DS028119.1:581893-582829	-	protein kinase, putative	0	0	0	1	4.63885	195.937	119	3.18022	123.798	0	0	0	1	8.37729	353.843	225	2.67479	109.778	212	2.34741	95.2214	3.8e-160	0.884	GO:0004674;GO:0005524;GO:0006468	protein serine/threonine kinase activity;ATP binding;protein phosphorylation	Molecular Function;Molecular Function;Biological Process	EC:2.7.11	Transferring phosphorus-containing groups	--	--	K08851
PITG_01272	936	DS028119.1:583798-584733	+	lysosomal acid lipase/cholesteryl ester hydrolase, putative	0	0	0	0	0	0	10	0.267245	6.7239	0	0	0	0	0	0	21	0.249647	6.49745	38	0.420762	10.8699	0	0.8485	GO:0016042;GO:0016301;GO:0016310;GO:0016788	lipid catabolic process;kinase activity;phosphorylation;hydrolase activity, acting on ester bonds	Biological Process;Molecular Function;Biological Process;Molecular Function			--	--	K01052
PITG_01273	315	DS028119.1:585173-585487	+	PLAC8 family protein	0	0	0	0	0	0	0	0	0	0	0	0	0	0	0	0	0	0	1	0.0110727	1.84082	2.3e-68	0.6919	GO:0016021	integral component of membrane	Cellular Component			--	--
PITG_01274	1194	DS028119.1:586817-588010	-	lipase, putative	0	0	0	0	0	0	0	0	0	0	0	0	0	0	0	0	0	0	1	0.0110727	0.211748	0	0.8545	GO:0016042;GO:0016788	lipid catabolic process;hydrolase activity, acting on ester bonds	Biological Process;Molecular Function			--	--	K01052
PITG_01275	1281	DS028119.1:588532-589812	-	lipase, putative	0	0	0	0	0	0	18	0.481042	8.30687	0	0	0	0	0	0	21	0.249647	4.41185	98	1.08512	19.08	0	0.9214	GO:0016042;GO:0016788	lipid catabolic process;hydrolase activity, acting on ester bonds	Biological Process;Molecular Function			--	--	K01052
PITG_01276	2111	DS028119.1:590501-592957	+	conserved hypothetical protein	0	0	0	0	0	0	47	1.25605	12.3653	0	0	0	4	25.1318	293.095	125	1.486	14.9129	295	3.26644	32.7518	0	0.758						--	--	K19758
PITG_01277	564	DS028119.1:593017-593850	-	hypothetical protein	0	0	0	0	0	0	0	0	0	0	0	0	0	0	0	0	0	0	1	0.0110727	0.578989	4.1e-131	0.6015						--	--
PITG_01278	620	DS028119.1:595041-595719	+	conserved hypothetical protein	0	0	0	0	0	0	9	0.240521	10.4081	0	0	0	0	0	0	4	0.0475518	2.1827	12	0.132872	6.01983	1e-114	0.7892	GO:0016021	integral component of membrane	Cellular Component			--	--	K20359
PITG_01279	1538	DS028119.1:596139-597843	-	conserved hypothetical protein	0	0	0	0	0	0	35	0.935359	13.0931	0	0	0	0	0	0	72	0.855932	12.2074	159	1.76056	25.007	0	0.836	GO:0016021	integral component of membrane	Cellular Component			--	--
PITG_01280	930	DS028119.1:597926-599043	+	conserved hypothetical protein	0	0	0	2	4.63884	126.823	61	1.6302	42.1689	0	0	0	0	0	0	159	1.89018	50.6372	425	4.69482	124.536	0	0.8442	GO:0005623;GO:0006886	cell;intracellular protein transport	Cellular Component;Biological Process			--	--
PITG_01281	483	DS028119.1:599135-599678	-	conserved hypothetical protein	0	0	0	0	0	0	0	0	0	0	0	0	0	0	0	1	0.0118879	0.815747	1	0.0110727	0.745147	6.6e-114	0.8395						--	--
PITG_01282	1924	DS028119.1:601790-603779	-	conserved hypothetical protein	0	0	0	2	9.27769	103.376	27	0.721562	7.86349	1	57.6182	642.003	3	25.1319	280.029	93	1.10558	12.2247	1244	13.7744	151.827	0	0.8677	GO:0046872	metal ion binding	Molecular Function			--	--
PITG_01283	7931	DS028119.1:604628-613754	-	glycoside hydrolase, putative	0	0	0	7	32.4719	79.9802	471	12.5872	31.7057	0	0	0	0	0	0	1054	12.5299	32.017	1616	17.8823	44.8081	--	--	--	--	--	--	--	--	--	K11806
PITG_01284	360	DS028119.1:614762-615187	+	conserved hypothetical protein	0	0	0	0	0	0	0	0	0	0	0	0	0	0	0	1	0.0118879	1.46811	8	0.0885814	10.5654	3.1e-79	0.7757						--	--
PITG_01285	985	DS028119.1:615534-616779	+	transmembrane protein, putative	0	0	0	2	9.27769	230.149	213	5.69233	134.49	0	0	0	2	16.7546	415.626	501	5.95586	145.258	1586	17.5613	425.329	9.3e-164	0.8833	GO:0016021	integral component of membrane	Cellular Component			--	--
PITG_01286	1389	DS028119.1:616880-618592	-	hypothetical protein	0	0	0	0	0	0	18	0.454317	7.14758	0	0	0	0	0	0	65	0.772716	12.4136	192	2.11488	33.8073	0	0.7643	GO:0016021	integral component of membrane	Cellular Component			--	--
PITG_01287	635	DS028119.1:618731-619638	+	conserved hypothetical protein	0	0	0	0	0	0	86	2.29831	104.189	0	0	0	1	8.37729	428.091	162	1.92584	93.7967	176	1.94879	93.4069	2e-89	0.866	GO:0004322;GO:0005739;GO:0008199;GO:0016226;GO:0055114	ferroxidase activity;mitochondrion;ferric iron binding;iron-sulfur cluster assembly;oxidation-reduction process	Molecular Function;Cellular Component;Molecular Function;Biological Process;Biological Process	EC:1.16.3.1;EC:1.16.3	Ferroxidase;Oxidizing metal ions	Porphyrin and chlorophyll metabolism	map00860	K19054
PITG_01288	1690	DS028119.1:619611-622067	-	conserved hypothetical protein	0	0	0	0	0	0	36	0.962083	12.1761	0	0	0	0	0	0	66	0.784604	10.0919	225	2.49135	31.9747	0	0.7624	GO:0000228;GO:0003677;GO:0006338	nuclear chromosome;DNA binding;chromatin remodeling	Cellular Component;Molecular Function;Biological Process			--	--	K11648
PITG_01289	516	DS028119.1:622272-622853	-	hypothetical protein	0	0	0	0	0	0	3	0.0801736	4.54659	0	0	0	0	0	0	3	0.0356638	2.18657	11	0.121799	7.33861	3.7e-39	0.903	GO:0000228;GO:0006338	nuclear chromosome;chromatin remodeling	Cellular Component;Biological Process			--	--
PITG_01290	762	DS028119.1:623061-623822	+	peptidyl-prolyl cis-trans isomerase C	0	0	0	0	0	0	63	1.68365	55.0481	0	0	0	0	0	0	143	1.69998	58.0957	405	4.48444	151.766	0	0.8512	GO:0000413;GO:0003755;GO:0016021	protein peptidyl-prolyl isomerization;peptidyl-prolyl cis-trans isomerase activity;integral component of membrane	Biological Process;Molecular Function;Cellular Component	EC:5.2.1.8	Peptidylprolyl isomerase	--	--
PITG_01291	2652	DS028119.1:624332-627180	-	ATPase	0	0	0	0	0	0	52	1.38968	10.6826	0	0	0	0	0	0	114	1.35523	10.5248	96	1.06298	8.23684	0	0.8718	GO:0005524	ATP binding	Molecular Function			--	--
PITG_01292	602	DS028119.1:651629-652292	+	conserved hypothetical protein	0	0	0	1	4.63885	230.241	434	11.5984	523.362	0	0	0	0	0	0	886	10.5327	505.455	818	9.05745	428.76	1.9e-95	0.7651						--	--
PITG_01293	792	DS028119.1:652438-653473	-	conserved hypothetical protein	0	0	0	0	0	0	35	0.935359	29.0806	0	0	0	1	8.37729	277.847	61	0.725164	23.513	181	2.00416	64.3849	0	0.7503	GO:0000278;GO:0000775;GO:0005634	mitotic cell cycle;chromosome, centromeric region;nucleus	Biological Process;Cellular Component;Cellular Component			--	--
PITG_01294	917	DS028119.1:653565-654596	+	hypothetical protein	0	0	0	0	0	0	30	0.801736	20.6925	0	0	0	0	0	0	41	0.487405	13.0246	77	0.852596	22.6101	8.9e-69	0.8911						--	--
PITG_01295	2103	DS028119.1:654188-656290	-	long-chain-fatty-acid-CoA ligase, putative	0	0	0	0	0	0	5	0.133623	1.32058	0	0	0	0	0	0	16	0.190207	1.90471	156	1.72734	17.2478	0	0.8798	GO:0016874	ligase activity	Molecular Function			--	--	K01897
PITG_01296	468	DS028119.1:656421-657118	-	D-Tyr-tRNA(Tyr) deacylase	0	0	0	0	0	0	11	0.29397	19.4596	0	0	0	0	0	0	29	0.34475	25.0121	52	0.575779	40.9224	1.3e-110	0.8576	GO:0000049;GO:0005737;GO:0051500;GO:0106074	tRNA binding;cytoplasm;D-tyrosyl-tRNA(Tyr) deacylase activity;aminoacyl-tRNA metabolism involved in translational fidelity	Molecular Function;Cellular Component;Molecular Function;Biological Process	EC:3.1.1.96;EC:3.1.1.1	D-aminoacyl-tRNA deacylase;Carboxylesterase	--	--	K07560
PITG_01297	663	DS028119.1:657202-657864	+	conserved hypothetical protein	0	0	0	0	0	0	26	0.680937	26.8372	0	0	0	0	0	0	43	0.508017	21.1238	84	0.919734	37.7928	1.4e-160	0.8297	GO:0009435;GO:0016779	NAD biosynthetic process;nucleotidyltransferase activity	Biological Process;Molecular Function			--	--	K06210
PITG_01298	744	DS028119.1:658091-658834	-	conserved hypothetical protein	0	0	0	1	4.63885	167.93	48	1.26953	42.8356	0	0	0	0	0	0	67	0.785405	27.7391	89	0.977684	34.184	0	0.8522	GO:0008168;GO:0032259	methyltransferase activity;methylation	Molecular Function;Biological Process			--	--
PITG_01299	1377	DS028119.1:659484-660965	+	conserved hypothetical protein	0	0	0	0	0	0	22	0.56122	8.91348	0	0	0	0	0	0	40	0.46363	7.52162	40	0.431838	6.97341	0	0.8139	GO:0016021	integral component of membrane	Cellular Component			--	--
PITG_01300	10215	DS028119.1:660723-671733	-	DNA topoisomerase 2 DNA gyrase B	0	0	0	4	18.5553	66.5194	546	14.5916	57.654	0	0	0	2	16.7546	49.7472	1179	14.0159	53.8752	1599	17.7052	62.8042	0	0.951	GO:0003677;GO:0003918;GO:0005524;GO:0006265	DNA binding;DNA topoisomerase type II (ATP-hydrolyzing) activity;ATP binding;DNA topological change	Molecular Function;Molecular Function;Molecular Function;Biological Process	EC:3.6.1.3;EC:5.99.1.3;EC:3.6.1.15	Adenosinetriphosphatase;DNA topoisomerase (ATP-hydrolyzing);Nucleoside-triphosphate phosphatase	Thiamine metabolism, Purine metabolism	map00730, map00230	K03164
PITG_01302	1236	DS028119.1:672904-675279	+	conserved hypothetical protein	0	0	0	0	0	0	20	0.534491	9.62357	0	0	0	0	0	0	36	0.427966	7.89366	75	0.830451	15.2368	0	0.7543	GO:0000413;GO:0003677;GO:0003755	protein peptidyl-prolyl isomerization;DNA binding;peptidyl-prolyl cis-trans isomerase activity	Biological Process;Molecular Function;Molecular Function	EC:5.2.1.8	Peptidylprolyl isomerase	--	--
PITG_01303	396	DS028119.1:689502-689950	-	conserved hypothetical protein	0	0	0	0	0	0	0	0	0	0	0	0	0	0	0	0	0	0	23	0.254672	24.7749	2.9e-89	0.6035	GO:0003676	nucleic acid binding	Molecular Function			--	--
PITG_01304	1171	DS028119.1:689759-691101	+	hypothetical protein	0	0	0	0	0	0	1	0.0267245	0.512773	0	0	0	0	0	0	1	0.0118879	0.234041	59	0.642216	12.5748	1.4e-68	1						--	--
PITG_01306	630	DS028119.1:695500-696219	-	conserved hypothetical protein	0	0	0	0	0	0	0	0	0	0	0	0	0	0	0	1	0.0118879	0.5328	0	0	0	1.1e-152	0.8274	GO:0003677	DNA binding	Molecular Function			--	--
PITG_01310	333	DS028119.1:721930-722262	+	peptidyl-prolyl isomerase FKBP12	0	0	0	0	0	0	3	0.0536639	6.70855	0	0	0	0	0	0	15	0.177787	26.6309	34	0.366618	52.6548	2.2e-73	0.9471	GO:0000413;GO:0003676;GO:0003755;GO:0005829;GO:0016021	protein peptidyl-prolyl isomerization;nucleic acid binding;peptidyl-prolyl cis-trans isomerase activity;cytosol;integral component of membrane	Biological Process;Molecular Function;Molecular Function;Cellular Component;Cellular Component	EC:5.2.1.8	Peptidylprolyl isomerase	--	--	K01802
PITG_01311	2802	DS028119.1:724918-728549	-	conserved hypothetical protein	0	0	0	1	4.63885	136.673	10	0.267245	1.93712	0	0	0	0	0	0	22	0.258917	1.90982	138	1.51738	11.8061	0	0.7549						--	--
PITG_01312	2576	DS028119.1:728071-730646	+	conserved hypothetical protein	0	0	0	1	4.63884	69.7255	4	0.0802242	1.16936	0	0	0	0	0	0	9	0.102343	1.06513	94	1.03534	11.806	0	0.8963						--	--
PITG_01313	1880	DS028119.1:730727-733141	+	conserved hypothetical protein	0	0	0	0	0	0	99	2.62764	48.1262	0	0	0	0	0	0	230	2.72554	49.4859	1026	11.3577	193.301	0	0.8925	GO:0005778;GO:0007031;GO:0016021	peroxisomal membrane;peroxisome organization;integral component of membrane	Cellular Component;Biological Process;Cellular Component			--	--	K13335
PITG_01314	2358	DS028119.1:732278-734817	-	ubiquitin-specific protease, putative	0	0	0	0	0	0	31	0.819821	9.71218	0	0	0	0	0	0	62	0.733852	9.15357	228	2.51634	30.3963	0	0.6882	GO:0006511;GO:0016020;GO:0016579;GO:0036459	ubiquitin-dependent protein catabolic process;membrane;protein deubiquitination;thiol-dependent ubiquitinyl hydrolase activity	Biological Process;Cellular Component;Biological Process;Molecular Function	EC:3.4.19.12	Ubiquitinyl hydrolase 1	--	--	K11839
PITG_01315	468	DS028119.1:735061-735587	+	conserved hypothetical protein	0	0	0	1	4.63885	354.298	19	0.507766	33.612	0	0	0	0	0	0	36	0.427966	31.0495	24	0.265744	18.8873	7.2e-108	0.8182						--	--
PITG_01316	708	DS028119.1:737196-737903	+	conserved hypothetical protein	0	0	0	0	0	0	3	0.0801736	2.88997	0	0	0	0	0	0	8	0.0951035	3.59986	13	0.143945	5.39011	4.6e-105	0.811						--	--
PITG_01317	3734	DS028119.1:737897-742074	-	conserved hypothetical protein	0	0	0	0	0	0	252	6.70786	35.8619	0	0	0	3	25.1319	178.008	625	7.41807	39.9407	619	6.84292	36.9255	0	0.9032	GO:0016301;GO:0016310;GO:0071203	kinase activity;phosphorylation;WASH complex	Molecular Function;Biological Process;Cellular Component			--	--	K08869
PITG_01318	531	DS028119.1:742161-743569	+	peptidyl-prolyl cis-trans isomerase, putative	0	0	0	0	0	0	243	6.49406	488.154	0	0	0	0	0	0	595	7.07332	595.565	1052	11.6485	954.709	1.5e-124	0.9082	GO:0000413;GO:0003755	protein peptidyl-prolyl isomerization;peptidyl-prolyl cis-trans isomerase activity	Biological Process;Molecular Function	EC:5.2.1.8	Peptidylprolyl isomerase	--	--	K09578
PITG_01322	3638	DS028119.1:766262-769965	-	myosin-like protein	0	0	0	5	23.1942	128.868	808	21.5934	118.646	0	0	0	11	92.1502	511.989	1739	20.6731	114.422	3206	35.499	196.169	0	0.9121	GO:0003774;GO:0003779;GO:0005524;GO:0016020;GO:0016459;GO:0035091	motor activity;actin binding;ATP binding;membrane;myosin complex;phosphatidylinositol binding	Molecular Function;Molecular Function;Molecular Function;Cellular Component;Cellular Component;Molecular Function	EC:3.6.1.15	Nucleoside-triphosphate phosphatase	Thiamine metabolism, Purine metabolism	map00730, map00230	K10357
PITG_01323	858	DS028119.1:782682-783610	+	conserved hypothetical protein	0	0	0	0	0	0	0	0	0	0	0	0	0	0	0	0	0	0	13	0.143945	4.15996	0	0.7301	GO:0003677;GO:0006310;GO:0015074	DNA binding;DNA recombination;DNA integration	Molecular Function;Biological Process;Biological Process			--	--
PITG_01324	2328	DS028119.1:790542-792869	-	conserved hypothetical protein	0	0	0	0	0	0	41	1.09571	9.69389	0	0	0	0	0	0	62	0.737052	6.59807	104	1.15156	10.2823	0	0.8955	GO:0016021;GO:0016491;GO:0055114	integral component of membrane;oxidoreductase activity;oxidation-reduction process	Cellular Component;Molecular Function;Biological Process			--	--	K00521
PITG_01325	834	DS028119.1:815150-816251	+	myosin-like protein	0	0	0	1	4.63885	143.343	99	2.64573	76.9653	0	0	0	0	0	0	279	3.31673	100.348	550	6.08997	182.669	5e-176	0.902	GO:0035091	phosphatidylinositol binding	Molecular Function			--	--
PITG_01326	12294	DS028119.1:816513-828910	-	dynein heavy chain	0	0	0	1	4.63885	7.29723	98	2.619	4.10687	0	0	0	1	8.37729	13.1781	229	2.72234	4.27779	962	10.6519	16.7305	0	0.9246	GO:0003777;GO:0005524;GO:0005858;GO:0007018;GO:0016887;GO:0060285	microtubule motor activity;ATP binding;axonemal dynein complex;microtubule-based movement;ATPase activity;cilium-dependent cell motility	Molecular Function;Molecular Function;Cellular Component;Biological Process;Molecular Function;Biological Process	EC:3.6.1.3;EC:3.6.1.15	Adenosinetriphosphatase;Nucleoside-triphosphate phosphatase	Thiamine metabolism, Purine metabolism	map00730, map00230	K10408
PITG_01328	1175	DS028119.1:853015-854357	+	conserved hypothetical protein	0	0	0	1	4.63885	92.1967	2	0.0534491	1.02142	0	0	0	0	0	0	0	0	0	35	0.387544	7.5557	0	0.7385						--	--
PITG_01329	648	DS028119.1:854448-855307	+	septum formation protein Maf	0	0	0	0	0	0	28	0.748287	30.4389	0	0	0	0	0	0	78	0.927259	39.8652	63	0.697579	29.6256	5.6e-155	0.9343	GO:0008168;GO:0032259;GO:0047429	methyltransferase activity;methylation;nucleoside-triphosphate diphosphatase activity	Molecular Function;Biological Process;Molecular Function	EC:3.6.1.19	Acting on acid anhydrides	--	--
PITG_01330	1748	DS028119.1:855197-857179	-	lysophospholipid acyltransferase, putative	0	0	0	4	13.9165	172.918	447	11.9459	157.56	0	0	0	2	8.37729	135.112	983	11.6859	156.86	1240	13.7301	182.293	0	0.8722	GO:0016021;GO:0016746	integral component of membrane;transferase activity, transferring acyl groups	Cellular Component;Molecular Function			--	--
PITG_01332	1563	DS028119.1:863758-865320	+	lysophospholipid acyltransferase, putative	0	0	0	0	0	0	46	1.21988	16.7669	0	0	0	0	0	0	170	2.01879	28.2616	370	4.08995	57.0277	0	0.876	GO:0016021;GO:0016746	integral component of membrane;transferase activity, transferring acyl groups	Cellular Component;Molecular Function			--	--
PITG_01333	753	DS028119.1:865322-866074	-	complement control module protein, putative	0	0	0	0	0	0	1	0.0267245	0.887529	0	0	0	0	0	0	3	0.0356638	1.23885	20	0.221454	7.61677	2.2e-77	0.7113						--	--
PITG_01334	261	DS028119.1:867701-868188	+	hypothetical protein	0	0	0	0	0	0	0	0	0	0	0	0	0	0	0	0	0	0	4	0.0442907	13.7776	1.6e-52	1						--	--
PITG_01335	2333	DS028119.1:868602-870934	-	conserved hypothetical protein	0	0	0	0	0	0	72	1.92417	16.9839	0	0	0	1	8.37729	75.2811	203	2.41325	21.5526	530	5.86852	52.2775	0	0.8222	GO:0035091	phosphatidylinositol binding	Molecular Function			--	--
PITG_01336	1241	DS028119.1:871265-873288	+	conserved hypothetical protein	0	0	0	0	0	0	20	0.507766	9.09946	0	0	0	0	0	0	51	0.594397	10.9169	91	1.00761	18.3983	0	0.9116	GO:0016787	hydrolase activity	Molecular Function			--	--
PITG_01337	4089	DS028119.1:873222-877310	-	conserved hypothetical protein	0	0	0	2	9.27744	45.5382	52	1.38601	6.73662	0	0	0	0	0	0	97	1.14661	5.60914	291	3.21726	15.7165	0	0.8017						--	--
PITG_01338	615	DS028119.1:882666-883280	+	conserved hypothetical protein	0	0	0	0	0	0	2	0.0534491	2.33955	0	0	0	0	0	0	3	0.0356638	1.65705	16	0.177163	8.12332	1.2e-148	0.9015						--	--
PITG_01339	1149	DS028119.1:883548-885105	+	conserved hypothetical protein	0	0	0	0	0	0	8	0.213796	4.19542	0	0	0	0	0	0	24	0.273436	5.5088	58	0.642215	12.8642	0	0.7781						--	--
PITG_01340	5065	DS028119.1:885002-890636	-	conserved hypothetical protein	0	0	0	0	0	0	85	2.24486	8.73108	0	0	0	0	0	0	245	2.91253	11.3859	438	4.84983	21.3319	0	0.6233						--	--
PITG_01341	1110	DS028119.1:890911-892089	+	conserved hypothetical protein	0	0	0	0	0	0	8	0.213796	4.37156	0	0	0	0	0	0	25	0.297198	6.24591	109	1.20692	25.2127	0	0.6947						--	--
PITG_01342	1923	DS028119.1:892164-894230	-	conserved hypothetical protein	0	0	0	0	0	0	28	0.748287	8.15941	0	0	0	0	0	0	46	0.546845	6.05017	313	3.46575	38.223	0	0.8362	GO:0046872	metal ion binding	Molecular Function			--	--	K20129
PITG_01343	1311	DS028119.1:894992-896302	+	serine protease family S10, putative	0	0	0	0	0	0	1	0.0267245	0.44924	0	0	0	0	0	0	2	0.0237759	0.408766	24	0.265744	4.5464	0	0.8034	GO:0004185;GO:0006508	serine-type carboxypeptidase activity;proteolysis	Molecular Function;Biological Process	EC:3.4.21;EC:3.4.16	Acting on peptide bonds (peptidases);Acting on peptide bonds (peptidases)	--	--
PITG_01345	489	DS028119.1:899534-900667	-	conserved hypothetical protein	0	0	0	0	0	0	2	0.0534491	3.29682	0	0	0	0	0	0	0	0	0	6	0.0553641	3.64823	1.3e-113	0.9538						--	--
PITG_01346	4045	DS028119.1:899931-905011	+	conserved hypothetical protein	0	0	0	0	0	0	24	0.614665	7.63825	0	0	0	0	0	0	33	0.380414	3.21575	193	2.13703	27.3475	8.4e-71	0.6052						--	--
PITG_01349	1407	DS028119.1:945455-946861	-	Type II (General) Secretory Pathway (IISP) Family	0	0	0	2	9.27769	148.375	280	7.48287	115.937	0	0	0	2	16.7546	267.95	501	5.95586	94.2098	376	4.16333	65.5583	--	--	--	--	--	--	--	--	--
PITG_01350	3019	DS028119.1:951708-954980	-	conserved hypothetical protein	0	0	0	0	0	0	46	1.22933	8.69566	0	0	0	0	0	0	124	1.46222	9.87426	163	1.80485	12.1642	0	0.6011						--	--
PITG_01351	1557	DS028119.1:955759-957837	+	conserved hypothetical protein	0	0	0	0	0	0	2	0.0534491	0.737844	0	0	0	0	0	0	4	0.0475518	0.668649	16	0.177163	2.48117	0	0.7727						--	--
PITG_01352	987	DS028119.1:976297-977283	+	conserved hypothetical protein	0	0	0	2	9.27769	229.549	37	0.988808	23.3041	0	0	0	1	8.37729	207.272	73	0.86782	21.1111	159	1.76056	42.5317	0	0.6589						--	--
PITG_01353	507	DS028119.1:977357-977863	-	UDP-N-acetylglucosamine transferase subunit, putative	0	0	0	0	0	0	20	0.534491	31.1476	0	0	0	0	0	0	36	0.427966	27.0239	51	0.564707	35.0244	8e-120	0.8731	GO:0006488;GO:0016758	dolichol-linked oligosaccharide biosynthetic process;transferase activity, transferring hexosyl groups	Biological Process;Molecular Function			--	--	K07432
PITG_01354	4116	DS028119.1:978090-982205	+	conserved hypothetical protein	0	0	0	2	9.27769	45.2239	102	2.7259	13.1582	0	0	0	0	0	0	242	2.87688	13.9763	382	4.22976	20.5202	0	0.666						--	--
PITG_01356	2667	DS028119.1:1009106-1012792	+	ATP-binding Cassette (ABC) Superfamily	0	0	0	0	0	0	5	0.133623	1.02097	0	0	0	0	0	0	20	0.237759	1.8352	90	0.996541	7.67507	0	0.713	GO:0006810;GO:0016887	transport;ATPase activity	Biological Process;Molecular Function	EC:3.6.1.3;EC:3.6.1.15	Adenosinetriphosphatase;Nucleoside-triphosphate phosphatase	Thiamine metabolism, Purine metabolism	map00730, map00230
PITG_01357	6108	DS028119.1:1013053-1019683	-	conserved hypothetical protein	0	0	0	0	0	0	48	1.28277	4.11681	0	0	0	0	0	0	56	0.653837	2.10497	233	2.56886	8.26011	--	--	--	--	--	--	--	--	--
PITG_01358	2122	DS028119.1:1038445-1040646	+	conserved hypothetical protein	0	0	0	1	4.63885	46.309	399	10.6631	104.351	0	0	0	0	0	0	941	11.1866	110.91	917	10.1536	100.384	0	0.7271						--	--
PITG_01359	1458	DS028119.1:1040812-1042445	+	conserved hypothetical protein	0	0	0	0	0	0	1	0.0267245	0.397524	0	0	0	0	0	0	1	0.0118879	0.180382	18	0.199308	3.01112	0	0.8225						--	--
PITG_01360	735	DS028119.1:1043527-1044261	-	conserved hypothetical protein	0	0	0	0	0	0	12	0.320694	10.9964	0	0	0	0	0	0	27	0.320974	11.5292	167	1.84914	65.7428	2.4e-173	0.6389						--	--
PITG_01361	2740	DS028119.1:1045053-1048018	+	conserved hypothetical protein	0	0	0	2	9.27769	69.9108	178	4.75697	35.3113	0	0	0	0	0	0	407	4.83839	36.2725	690	7.62908	57.5042	0	0.8077	GO:0003723;GO:0004842;GO:0016567;GO:0030014;GO:0046872	RNA binding;ubiquitin-protein transferase activity;protein ubiquitination;CCR4-NOT complex;metal ion binding	Molecular Function;Molecular Function;Biological Process;Cellular Component;Molecular Function			--	--	K10643
PITG_01362	2496	DS028119.1:1048695-1051408	+	conserved hypothetical protein	0	0	0	0	0	0	5	0.133623	1.09639	0	0	0	0	0	0	16	0.190207	1.5778	25	0.276817	2.2908	0	0.7144	GO:0004721;GO:0006470;GO:0007096;GO:0008270	phosphoprotein phosphatase activity;protein dephosphorylation;regulation of exit from mitosis;zinc ion binding	Molecular Function;Biological Process;Biological Process;Molecular Function	EC:3.1.3.16	Protein-serine/threonine phosphatase	--	--
PITG_01363	1439	DS028119.1:1051475-1053097	-	conserved hypothetical protein	0	0	0	0	0	0	3	0.0801736	1.21058	0	0	0	3	25.1319	391.38	11	0.130767	2.01479	6	0.0664361	1.01911	0	0.7542						--	--
PITG_01365	3278	DS028119.1:1058198-1061667	-	protein kinase, putative	0	0	0	8	37.1108	230.456	728	19.4555	119.325	0	0	0	1	8.37729	52.0226	1713	20.364	125.92	3155	34.9343	215.632	0	0.8867	GO:0003951;GO:0004674;GO:0005524;GO:0006468;GO:0046872	NAD+ kinase activity;protein serine/threonine kinase activity;ATP binding;protein phosphorylation;metal ion binding	Molecular Function;Molecular Function;Molecular Function;Biological Process;Molecular Function	EC:2.7.11;EC:2.7.1.23	Transferring phosphorus-containing groups;NAD(+) kinase	--	--
PITG_01366	921	DS028119.1:1063023-1063943	-	conserved hypothetical protein	0	0	0	0	0	0	35	0.935359	24.0107	0	0	0	1	8.37729	226.767	60	0.713276	18.9537	296	3.27751	86.4341	1.4e-178	0.9699	GO:0003951;GO:0006508;GO:0008233;GO:0016310	NAD+ kinase activity;proteolysis;peptidase activity;phosphorylation	Molecular Function;Biological Process;Molecular Function;Biological Process	EC:2.7.1.23	NAD(+) kinase	--	--
PITG_01367	858	DS028119.1:1107539-1108597	-	palmitoyltransferase, putative	0	0	0	0	0	0	16	0.427593	11.9978	0	0	0	0	0	0	40	0.475518	13.8571	146	1.61661	46.7196	0	0.8101	GO:0016021;GO:0019706	integral component of membrane;protein-cysteine S-palmitoyltransferase activity	Cellular Component;Molecular Function	EC:2.3.1.225	Protein S-acyltransferase	--	--	K20029
PITG_01368	1776	DS028119.1:1109414-1111189	+	transmembrane protein, putative	0	0	0	0	0	0	46	1.22933	14.6402	0	0	0	0	0	0	77	0.915371	11.0758	278	3.07821	37.117	0	0.82	GO:0016021	integral component of membrane	Cellular Component			--	--
PITG_01369	453	DS028119.1:1112407-1112859	+	protease inhibitor Epi2	0	0	0	1	0.00036833	0.0299374	96	2.5634	179.046	0	0	0	0	0	0	243	2.87789	221.485	975	10.7958	812.921	1e-106	0.7248	GO:0006508;GO:0008233	proteolysis;peptidase activity	Biological Process;Molecular Function			--	--
PITG_01370	4452	DS028119.1:1113124-1117829	+	ATP-binding Cassette (ABC) Superfamily	0	0	0	0	0	0	107	2.8328	12.5998	0	0	0	2	8.37729	39.555	262	3.11464	13.9586	428	4.73911	21.1751	0	0.8616	GO:0005524;GO:0016021;GO:0042626;GO:0055085	ATP binding;integral component of membrane;ATPase activity, coupled to transmembrane movement of substances;transmembrane transport	Molecular Function;Cellular Component;Molecular Function;Biological Process	EC:3.6.1.3;EC:3.6.1.15	Adenosinetriphosphatase;Nucleoside-triphosphate phosphatase	Thiamine metabolism, Purine metabolism	map00730, map00230	K05674
PITG_01372	579	DS028119.1:1142755-1143668	-	conserved hypothetical protein	0	0	0	0	0	0	0	0	0	0	0	0	0	0	0	0	0	0	1	0.0110727	0.556029	5.2e-138	0.8119						--	--
PITG_01373	1736	DS028119.1:1147679-1149542	+	calcyphosin, putative	0	0	0	0	0	0	31	0.828461	10.12	0	0	0	0	0	0	79	0.939147	11.6606	670	7.4187	91.7852	0	0.856	GO:0005509;GO:0016020	calcium ion binding;membrane	Molecular Function;Cellular Component			--	--
PITG_01374	4603	DS028119.1:1149419-1154266	-	transmembrane protein, putative	0	0	0	0	0	0	48	1.28278	7.67476	0	0	0	0	0	0	115	1.36711	8.35036	430	4.75018	21.9498	0	0.8911	GO:0016021	integral component of membrane	Cellular Component			--	--	K10614
PITG_01375	13511	DS028119.1:1154473-1168624	+	conserved hypothetical protein	0	0	0	0	0	0	95	2.5121	5.37531	0	0	0	1	8.37729	12.1316	265	3.15031	5.93789	1056	11.6928	22.8114	0	0.8633	GO:0017154;GO:0071526	semaphorin receptor activity;semaphorin-plexin signaling pathway	Molecular Function;Biological Process			--	--
PITG_01377	1110	DS028119.1:1168446-1169710	-	conserved hypothetical protein	0	0	0	0	0	0	0	0	0	0	0	0	0	0	0	1	0.0118879	0.249837	13	0.143945	3.00702	0	0.7286						--	--
PITG_01379	2474	DS028119.1:1171318-1173926	-	conserved hypothetical protein	0	0	0	0	0	0	29	0.775011	8.76957	0	0	0	0	0	0	68	0.808379	8.99213	255	2.81246	29.7426	0	0.7484						--	--
PITG_01380	941	DS028119.1:1175828-1177023	-	conserved hypothetical protein	0	0	0	0	0	0	12	0.320694	10.6066	0	0	0	0	0	0	17	0.190207	10.1123	86	0.952251	50.1808	--	--	--	--	--	--	--	--	--
PITG_01382	1590	DS028119.1:1177926-1179649	-	ubiquitin family protein, putative	0	0	0	0	0	0	21	0.561215	7.5659	0	0	0	0	0	0	39	0.46363	6.36386	29	0.321108	4.3903	0	0.7762						--	--	K04523
PITG_01386	3369	DS028119.1:1200142-1203648	+	phospholipase, putative	0	0	0	0	0	0	86	2.29831	13.6938	0	0	0	2	16.7546	101.039	160	1.90207	11.423	432	4.7834	28.6775	0	0.8593	GO:0016021;GO:0046872	integral component of membrane;metal ion binding	Cellular Component;Molecular Function			--	--	K16545
PITG_01387	1443	DS028119.1:1204337-1206194	+	conserved hypothetical protein	0	0	0	0	0	0	6	0.160347	2.4135	0	0	0	0	0	0	16	0.190207	2.92112	55	0.608997	9.31174	0	0.7903	GO:0003676;GO:0016021;GO:0016874	nucleic acid binding;integral component of membrane;ligase activity	Molecular Function;Cellular Component;Molecular Function			--	--
PITG_01388	978	DS028119.1:1239920-1240897	+	conserved hypothetical protein	0	0	0	0	0	0	10	0.267245	6.36954	0	0	0	0	0	0	6	0.0713276	1.75539	130	1.43945	35.177	0	0.7424	GO:0003676	nucleic acid binding	Molecular Function			--	--	K20828
PITG_01389	867	DS028119.1:1241305-1242171	+	proteasome subunit beta type-5, putative	0	0	0	2	9.27769	272.079	280	7.47339	206.945	0	0	0	0	0	0	677	8.0456	231.265	828	9.16706	261.346	--	--	--	--	--	--	--	--	--	K02737
PITG_01390	1839	DS028119.1:1242356-1244569	-	conserved hypothetical protein	0	0	0	0	0	0	79	2.11124	24.1876	0	0	0	0	0	0	174	2.0685	24.0628	1101	12.191	141.346	0	0.8621	GO:0046872	metal ion binding	Molecular Function			--	--
PITG_01391	1656	DS028119.1:1245230-1247088	+	glycoside hydrolase, putative	0	0	0	0	0	0	1	0.0267245	0.344159	0	0	0	0	0	0	4	0.0475518	0.62299	25	0.276817	3.6131	0	0.8867	GO:0004553;GO:0005975;GO:0016021	hydrolase activity, hydrolyzing O-glycosyl compounds;carbohydrate metabolic process;integral component of membrane	Molecular Function;Biological Process;Cellular Component			--	--	K01188
PITG_01392	1593	DS028119.1:1264139-1267058	+	conserved hypothetical protein	0	0	0	0	0	0	0	0	0	0	0	0	0	0	0	0	0	0	2	0.0221454	0.302127	0	0.728						--	--
PITG_01395	1716	DS028119.1:1293370-1295085	+	glycoside hydrolase, putative	0	0	0	0	0	0	105	2.80608	34.7242	0	0	0	0	0	0	205	2.43703	30.6594	647	7.16402	89.8043	0	0.9493	GO:0004553;GO:0005975;GO:0016021	hydrolase activity, hydrolyzing O-glycosyl compounds;carbohydrate metabolic process;integral component of membrane	Molecular Function;Biological Process;Cellular Component			--	--	K01188
PITG_01396	1611	DS028119.1:1310323-1311933	+	glycoside hydrolase, putative	0	0	0	0	0	0	5	0.133623	1.77495	0	0	0	0	0	0	21	0.249647	3.37547	572	6.33357	85.3055	0	0.9242	GO:0004553;GO:0005975;GO:0016021	hydrolase activity, hydrolyzing O-glycosyl compounds;carbohydrate metabolic process;integral component of membrane	Molecular Function;Biological Process;Cellular Component			--	--	K01188
PITG_01397	1725	DS028119.1:1313943-1315667	+	glycoside hydrolase, putative	0	0	0	0	0	0	307	8.20443	100.935	1	57.6182	726.854	0	0	0	673	8.00058	100.056	6131	67.8866	845.964	0	0.9081	GO:0004553;GO:0005975;GO:0016021	hydrolase activity, hydrolyzing O-glycosyl compounds;carbohydrate metabolic process;integral component of membrane	Molecular Function;Biological Process;Cellular Component			--	--	K01188
PITG_01398	1749	DS028119.1:1315849-1317597	-	beta-glucosidase, putative	0	0	0	2	9.27769	115.202	175	4.67679	56.6556	0	0	0	1	8.37729	104.022	313	3.72092	45.8104	2368	26.2201	321.675	0	0.9115	GO:0004553;GO:0005975;GO:0016021	hydrolase activity, hydrolyzing O-glycosyl compounds;carbohydrate metabolic process;integral component of membrane	Molecular Function;Biological Process;Cellular Component			--	--	K01188
PITG_01399	1476	DS028119.1:1317952-1319481	+	beta-glucosidase, putative	0	0	0	0	0	0	8	0.213796	3.13599	0	0	0	0	0	0	20	0.237759	3.55651	205	2.2699	33.8092	0	0.8688	GO:0004553;GO:0005975;GO:0016021	hydrolase activity, hydrolyzing O-glycosyl compounds;carbohydrate metabolic process;integral component of membrane	Molecular Function;Biological Process;Cellular Component			--	--	K01188
PITG_01400	3681	DS028119.1:1325116-1328925	-	Argonaute3 (AGO3)	0	0	0	3	13.9165	76.3602	548	14.645	79.4794	0	0	0	0	0	0	1281	15.2284	83.2434	1975	21.8685	119.353	0	0.9134	GO:0003676;GO:0031047	nucleic acid binding;gene silencing by RNA	Molecular Function;Biological Process			--	--	K11593
PITG_01401	974	DS028119.1:1331158-1332542	+	conserved hypothetical protein	0	0	0	3	13.9165	1093.68	523	13.977	485.147	0	0	0	4	33.5092	843.368	1153	13.7068	497.904	1534	16.9745	605.009	0	0.9177	GO:0005783;GO:0006621;GO:0016021;GO:0046923	endoplasmic reticulum;protein retention in ER lumen;integral component of membrane;ER retention sequence binding	Cellular Component;Biological Process;Cellular Component;Molecular Function			--	--
PITG_01402	1110	DS028119.1:1333010-1334175	-	myosin-like protein	0	0	0	0	0	0	26	0.694838	14.2076	0	0	0	0	0	0	45	0.534957	11.2426	101	1.11834	23.3623	--	--	--	--	--	--	--	--	--	K20129
PITG_01403	807	DS028119.1:1334800-1335693	-	conserved hypothetical protein	0	0	0	0	0	0	1	0.0267245	0.810962	0	0	0	0	0	0	3	0.0356638	1.1275	28	0.310035	9.71366	--	--	--	--	--	--	--	--	--
PITG_01404	3934	DS028119.1:1336404-1340509	+	conserved hypothetical protein	0	0	0	0	0	0	154	4.11558	20.8373	0	0	0	1	8.37729	47.0253	315	3.7447	19.0815	489	5.40347	27.6966	0	0.8891						--	--
PITG_01405	2282	DS028119.1:1339880-1342651	-	conserved hypothetical protein	0	0	0	0	0	0	67	1.76382	23.5627	0	0	0	1	8.37729	108.712	172	2.04472	28.1058	413	4.57301	42.9731	0	0.8085	GO:0016021	integral component of membrane	Cellular Component			--	--
PITG_01408	1104	DS028119.1:1380276-1381379	-	D-isomer specific 2-hydroxyacid dehydrogenase, putative	0	0	0	0	0	0	175	4.67679	96.2494	0	0	0	1	8.37729	179.86	442	5.25447	111.166	2098	23.2305	488.511	0	0.9664	GO:0016616;GO:0051287;GO:0055114	oxidoreductase activity, acting on the CH-OH group of donors, NAD or NADP as acceptor;NAD binding;oxidation-reduction process	Molecular Function;Molecular Function;Biological Process			--	--	K03778
PITG_01409	2426	DS028119.1:1381694-1384398	+	conserved hypothetical protein	0	0	0	0	0	0	56	1.49657	25.9991	0	0	0	0	0	0	70	0.832156	13.5901	258	2.84568	43.4239	0	0.8379	GO:0004725;GO:0008138;GO:0035335	protein tyrosine phosphatase activity;protein tyrosine/serine/threonine phosphatase activity;peptidyl-tyrosine dephosphorylation	Molecular Function;Molecular Function;Biological Process	EC:3.1.3.16;EC:3.1.3.48	Protein-serine/threonine phosphatase;Protein-tyrosine-phosphatase	--	--	K14819
PITG_01410	724	DS028119.1:1383129-1384299	-	conserved hypothetical protein	0	0	0	0	0	0	3	0.0801736	2.8048	0	0	0	0	0	0	8	0.0951035	3.48862	42	0.465053	16.8817	1.6e-99	0.8225	GO:0016020	membrane	Cellular Component			--	--
PITG_01411	911	DS028119.1:1385053-1386238	+	elongation of very long chain fatty acids protein, putative	0	0	0	1	4.63885	127.386	88	2.35176	61.1968	0	0	0	0	0	0	199	2.3657	63.7551	835	9.24569	247.259	0	0.9332	GO:0006633;GO:0016021;GO:0102336;GO:0102337;GO:0102338;GO:0102756	fatty acid biosynthetic process;integral component of membrane;3-oxo-arachidoyl-CoA synthase activity;3-oxo-cerotoyl-CoA synthase activity;3-oxo-lignoceronyl-CoA synthase activity;very-long-chain 3-ketoacyl-CoA synthase activity	Biological Process;Cellular Component;Molecular Function;Molecular Function;Molecular Function;Molecular Function	EC:2.3.1.199	Very-long-chain 3-oxoacyl-CoA synthase	--	--	K10203
PITG_01412	1008	DS028119.1:1386544-1387551	+	Mitochondrial Tricarboxylate Carrier (MTC) Family	0	0	0	0	0	0	42	1.12243	25.7815	0	0	0	0	0	0	109	1.29579	30.6965	208	2.30312	54.1916	0	0.9037	GO:0015075;GO:0016021;GO:0034220	ion transmembrane transporter activity;integral component of membrane;ion transmembrane transport	Molecular Function;Cellular Component;Biological Process			--	--	K23503
PITG_01413	2398	DS028119.1:1387759-1390156	+	conserved hypothetical protein	0	0	0	0	0	0	5	0.131195	1.13187	0	0	0	0	0	0	2	0.0237754	0.332105	36	0.393755	3.40893	0	0.8297	GO:0036064	ciliary basal body	Cellular Component			--	--
PITG_01414	785	DS028119.1:1390188-1390972	-	conserved hypothetical protein	0	0	0	1	4.63885	155.759	0	0	0	0	0	0	0	0	0	1	0.000432589	0.014196	16	0.171384	5.57179	5.1e-150	0.8908	GO:0016021	integral component of membrane	Cellular Component			--	--	K22989
PITG_01415	1245	DS028119.1:1391128-1392775	-	conserved hypothetical protein	0	0	0	0	0	0	1	0.0267245	0.477108	0	0	0	2	16.7546	469.596	12	0.142655	3.08984	116	1.28443	29.9925	0	0.8528	GO:0016021	integral component of membrane	Cellular Component			--	--
PITG_01416	1547	DS028119.1:1394521-1396137	-	sporangia induced TRP protein	0	0	0	0	0	0	2	0.0534491	0.743246	0	0	0	0	0	0	4	0.0475518	0.673636	88	0.974396	13.7478	0	0.9217	GO:0034464;GO:1905515	BBSome;non-motile cilium assembly	Cellular Component;Biological Process			--	--	K16781
PITG_01417	960	DS028119.1:1393188-1394147	+	serine/threonine-protein phosphatase PP2A	0	0	0	4	18.5554	475.834	446	11.9191	290.646	0	0	0	6	50.2637	1288.96	878	10.4376	263.006	1632	18.0706	452.077	0	0.9437	GO:0004721;GO:0006470;GO:0016021	phosphoprotein phosphatase activity;protein dephosphorylation;integral component of membrane	Molecular Function;Biological Process;Cellular Component	EC:3.1.3.16	Protein-serine/threonine phosphatase	--	--	K04382
PITG_01418	3993	DS028119.1:1396455-1401061	+	choline/Carnitine O-acyltransferase, putative	0	0	0	1	4.63885	49.3709	90	2.40521	21.7342	0	0	0	3	16.7546	210.559	238	2.82933	23.2739	983	10.8844	84.4365	0	0.8934	GO:0016301;GO:0016310;GO:0016746	kinase activity;phosphorylation;transferase activity, transferring acyl groups	Molecular Function;Biological Process;Molecular Function			--	--	K05940
PITG_01421	2321	DS028119.1:1410557-1413135	-	hypothetical protein	0	0	0	0	0	0	110	2.9397	26.2763	0	0	0	0	0	0	155	1.84263	16.7899	616	6.8097	86.7192	1.8e-88	1						--	--
PITG_01423	1257	DS028119.1:1422776-1424073	+	triacylglycerol lipase, putative	0	0	0	0	0	0	5	0.133623	2.35893	0	0	0	0	0	0	17	0.202095	3.65307	43	0.476125	8.56207	0	0.8394	GO:0016042;GO:0016788	lipid catabolic process;hydrolase activity, acting on ester bonds	Biological Process;Molecular Function			--	--	K01052
PITG_01424	2031	DS028119.1:1424149-1426270	-	conserved hypothetical protein	0	0	0	1	4.63885	48.6351	49	1.3095	13.4454	0	0	0	0	0	0	72	0.855932	8.90937	110	1.21799	12.6404	0	0.8253	GO:0005840	ribosome	Cellular Component			--	--
PITG_01425	3537	DS028119.1:1426357-1430116	+	coronin-like protein	0	0	0	4	18.5554	106.233	137	3.65261	20.6935	0	0	0	0	0	0	323	3.83426	23.7212	405	4.47378	27.4585	0	0.8871	GO:0005794	Golgi apparatus	Cellular Component			--	--	K18619
PITG_01426	4536	DS028119.1:1429265-1433982	-	conserved hypothetical protein	0	0	0	0	0	0	160	4.25785	23.3601	0	0	0	0	0	0	378	4.4873	22.3704	458	5.07086	25.022	0	0.7847						--	--
PITG_01427	1695	DS028119.1:1434149-1435843	+	DEAD/DEAH box RNA helicase, putative	1	76.1313	979.921	6	27.8331	358.253	246	6.57424	82.4822	0	0	0	0	0	0	475	5.64677	72.0421	132	1.46159	18.5792	0	0.8979	GO:0003676;GO:0004386;GO:0005524	nucleic acid binding;helicase activity;ATP binding	Molecular Function;Molecular Function;Molecular Function	EC:3.6.1.15	Nucleoside-triphosphate phosphatase	Thiamine metabolism, Purine metabolism	map00730, map00230	K14811
PITG_01428	664	DS028119.1:1436209-1436936	-	conserved hypothetical protein	0	0	0	0	0	0	33	0.88191	34.6859	0	0	0	0	0	0	103	1.22446	50.8027	142	1.57232	64.4688	6e-138	0.7166						--	--
PITG_01429	1941	DS028119.1:1437205-1439145	+	serine protease family S33, putative	0	0	0	4	18.5554	204.71	68	1.81727	19.6131	0	0	0	1	8.37729	92.4213	138	1.64054	17.9622	303	3.35502	36.6191	0	0.917	GO:0006508;GO:0008233	proteolysis;peptidase activity	Biological Process;Molecular Function			--	--
PITG_01430	1770	DS028119.1:1439496-1441265	-	glycoside hydrolase, putative	0	0	0	0	0	0	24	0.641389	7.66722	0	0	0	0	0	0	56	0.665725	8.08605	254	2.81246	34.0423	--	--	--	--	--	--	--	--	--	K01188
PITG_01431	1758	DS028119.1:1441468-1443716	-	glycoside hydrolase, putative	0	0	0	4	18.5554	229.056	74	1.97762	23.8205	0	0	0	2	16.7546	206.826	336	3.99435	48.8915	1420	15.7232	191.782	0	0.9104	GO:0004553;GO:0005975;GO:0016021	hydrolase activity, hydrolyzing O-glycosyl compounds;carbohydrate metabolic process;integral component of membrane	Molecular Function;Biological Process;Cellular Component			--	--	K01188
PITG_01434	2595	DS028119.1:1496507-1499227	-	conserved hypothetical protein	0	0	0	0	0	0	41	1.09571	8.62167	0	0	0	0	0	0	73	0.86782	6.90038	239	2.64637	20.9945	0	0.7858						--	--
PITG_01435	1020	DS028119.1:1499590-1500665	+	conserved hypothetical protein	0	0	0	0	0	0	0	0	0	0	0	0	0	0	0	2	0.0237759	0.554933	5	0.0553634	1.2836	0	0.8309	GO:0003712;GO:0006357;GO:0016592	transcription coregulator activity;regulation of transcription by RNA polymerase II;mediator complex	Molecular Function;Biological Process;Cellular Component			--	--
PITG_01436	716	DS028119.1:1500769-1501484	-	conserved hypothetical protein	0	0	0	0	0	0	137	3.66126	130.002	0	0	0	0	0	0	343	4.07756	151.922	358	3.96402	146.131	3e-166	0.7688	GO:0016021	integral component of membrane	Cellular Component			--	--	K13347
PITG_01437	780	DS028119.1:1501667-1502644	+	mediator of RNA polymerase II transcription subunit, putative	0	0	0	1	4.63885	157.148	51	1.36295	43.2235	0	0	0	1	8.37729	283.793	122	1.45033	48.0094	249	2.7571	90.4086	0	0.8812	GO:0003712;GO:0006357;GO:0016592	transcription coregulator activity;regulation of transcription by RNA polymerase II;mediator complex	Molecular Function;Biological Process;Cellular Component			--	--	K15148
PITG_01438	2418	DS028119.1:1502487-1505538	-	conserved hypothetical protein	0	0	0	2	9.27769	216.839	70	1.87072	31.3983	0	0	0	0	0	0	192	2.28248	45.6235	582	6.4443	116.505	0	0.9346	GO:0046872	metal ion binding	Molecular Function			--	--	K20523
PITG_01440	921	DS028119.1:1505826-1507029	+	conserved hypothetical protein	0	0	0	0	0	0	19	0.507766	13.0344	0	0	0	0	0	0	31	0.368526	9.79275	43	0.476125	12.5563	0	0.7526	GO:0071209	U7 snRNA binding	Molecular Function			--	--
PITG_01441	360	DS028119.1:1507178-1507537	-	conserved hypothetical protein	0	0	0	0	0	0	2	0.0534491	5.67351	0	0	0	0	0	0	8	0.0951035	11.7449	18	0.199308	23.7721	2.6e-81	0.72	GO:0004930;GO:0007186;GO:0016021;GO:0055114	G protein-coupled receptor activity;G protein-coupled receptor signaling pathway;integral component of membrane;oxidation-reduction process	Molecular Function;Biological Process;Cellular Component;Biological Process			--	--
PITG_01442	3651	DS028119.1:1508688-1512569	-	conserved hypothetical protein	0	0	0	0	0	0	6	0.141036	1.02817	0	0	0	0	0	0	23	0.265809	1.86983	131	1.44392	7.95403	0	0.7302	GO:0005509;GO:0034641;GO:0044238;GO:0071704	calcium ion binding;cellular nitrogen compound metabolic process;primary metabolic process;organic substance metabolic process	Molecular Function;Biological Process;Biological Process;Biological Process			--	--
PITG_01443	9037	DS028119.1:1512873-1522029	-	Argonaute4 (AGO4)	0	0	0	0	0	0	292	7.80357	39.4761	0	0	0	2	16.7546	137.296	662	7.86982	36.0849	2535	28.0693	85.1436	0	0.8774	GO:0003676;GO:0004177;GO:0006508;GO:0031047	nucleic acid binding;aminopeptidase activity;proteolysis;gene silencing by RNA	Molecular Function;Molecular Function;Biological Process;Biological Process	EC:3.4.11	Acting on peptide bonds (peptidases)	--	--	K11593
PITG_01445	1872	DS028119.1:1522268-1524370	-	protein kinase, putative	0	0	0	1	4.63885	53.3141	3	0.0801736	0.90059	0	0	0	0	0	0	20	0.237759	2.71104	61	0.675433	7.67654	--	--	--	--	--	--	--	--	--	K04688
PITG_01446	864	DS028119.1:1525089-1525952	+	conserved hypothetical protein	0	0	0	0	0	0	15	0.400868	11.1492	0	0	0	0	0	0	42	0.499293	14.4173	148	1.63876	46.9311	0	0.7703	GO:0008168;GO:0032259	methyltransferase activity;methylation	Molecular Function;Biological Process			--	--
PITG_01447	1425	DS028119.1:1526068-1527492	-	serine protease family S10, putative	0	0	0	0	0	0	475	12.6942	193.833	0	0	0	0	0	0	1212	14.4082	224.543	3298	36.5177	566.575	0	0.941	GO:0004185;GO:0006508	serine-type carboxypeptidase activity;proteolysis	Molecular Function;Biological Process	EC:3.4.21;EC:3.4.16	Acting on peptide bonds (peptidases);Acting on peptide bonds (peptidases)	--	--
PITG_01448	573	DS028119.1:1530295-1531045	+	conserved hypothetical protein	0	0	0	0	0	0	1	0.0267245	1.29513	0	0	0	0	0	0	2	0.0237759	1.23119	5	0.0553634	2.82496	9.6e-138	0.8612	GO:0005509	calcium ion binding	Molecular Function			--	--	K19936
PITG_01449	306	DS028119.1:1531579-1531928	-	conserved hypothetical protein	0	0	0	0	0	0	5	0.11794	17.9298	0	0	0	0	0	0	14	0.155404	29.5714	42	0.461728	83.3235	5.3e-65	0.8549						--	--
PITG_01450	16995	DS028119.1:1532026-1549748	+	HECT E3 ubiquitin ligase, putative	0	0	0	5	23.1942	32.3615	1207	32.2565	42.4873	0	0	0	8	67.0184	189.184	3022	35.9135	47.6136	3457	38.2672	49.7369	0	0.8811	GO:0004842;GO:0016567;GO:0016874;GO:0046872	ubiquitin-protein transferase activity;protein ubiquitination;ligase activity;metal ion binding	Molecular Function;Biological Process;Molecular Function;Molecular Function			--	--
PITG_01452	2400	DS028119.1:1549827-1552481	-	conserved hypothetical protein	0	0	0	0	0	0	49	1.3095	11.2095	0	0	0	0	0	0	101	1.20068	10.3957	311	3.4436	29.7415	0	0.8725	GO:0016301;GO:0016310	kinase activity;phosphorylation	Molecular Function;Biological Process			--	--
PITG_01453	8580	DS028119.1:1553196-1562038	+	ubiquitin-specific protease, putative	0	0	0	4	18.5554	42.1553	867	23.1702	52.3997	1	57.6182	130.901	4	33.5092	76.1282	2220	26.3912	59.8634	2718	30.0955	68.2215	0	0.8791	GO:0006511;GO:0016579;GO:0036459	ubiquitin-dependent protein catabolic process;protein deubiquitination;thiol-dependent ubiquitinyl hydrolase activity	Biological Process;Biological Process;Molecular Function	EC:3.4.19.12	Ubiquitinyl hydrolase 1	--	--	K11840
PITG_01454	339	DS028119.1:1564556-1564894	+	conserved hypothetical protein	0	0	0	0	0	0	0	0	0	0	0	0	0	0	0	2	0.0237759	3.40051	0	0	0	1.1e-75	0.8768	GO:0003677;GO:0008270	DNA binding;zinc ion binding	Molecular Function;Molecular Function			--	--
PITG_01455	324	DS028119.1:1571501-1571824	+	conserved hypothetical protein	0	0	0	0	0	0	1	0.0267245	3.55119	0	0	0	0	0	0	1	0.0118879	1.91674	1	0.0110727	1.70641	3.2e-73	0.7988	GO:0003677;GO:0008270	DNA binding;zinc ion binding	Molecular Function;Molecular Function			--	--
PITG_01456	1407	DS028119.1:1571896-1573808	-	histone acetyltransferase ESA1	0	0	0	0	0	0	42	1.12243	17.3906	0	0	0	0	0	0	123	1.46222	23.1293	218	2.41384	38.0098	0	0.9372	GO:0004402;GO:0006355;GO:0016021;GO:0016573;GO:0072487	histone acetyltransferase activity;regulation of transcription, DNA-templated;integral component of membrane;histone acetylation;MSL complex	Molecular Function;Biological Process;Cellular Component;Biological Process;Cellular Component	EC:2.3.1.5;EC:2.3.1.48	Arylamine N-acetyltransferase;Histone acetyltransferase	--	--	K11308
PITG_01457	3423	DS028119.1:1573984-1577645	+	conserved hypothetical protein	0	0	0	1	4.63885	27.5032	99	2.64573	15.5012	0	0	0	0	0	0	249	2.9601	17.4786	939	10.3972	61.2891	0	0.9237	GO:0016021	integral component of membrane	Cellular Component			--	--
PITG_01458	2366	DS028119.1:1580978-1583727	+	pyruvate dehydrogenase	0	0	0	1	4.63885	78.1345	64	1.71037	19.1802	0	0	0	0	0	0	190	2.25871	29.4771	339	3.75364	45.9559	0	0.9262	GO:0004672;GO:0006468	protein kinase activity;protein phosphorylation	Molecular Function;Biological Process			--	--	K00898
PITG_01459	2014	DS028119.1:1606269-1608349	+	conserved hypothetical protein	0	0	0	1	4.63885	60.4456	21	0.561215	6.14667	0	0	0	0	0	0	47	0.558733	6.57472	167	1.84914	21.4092	0	0.6592	GO:0016021	integral component of membrane	Cellular Component			--	--
PITG_01460	708	DS028119.1:1614439-1615544	-	conserved hypothetical protein	0	0	0	0	0	0	3	0.0801736	2.88997	0	0	0	0	0	0	11	0.130767	4.9498	54	0.597925	22.3897	--	--	--	--	--	--	--	--	--
PITG_01461	873	DS028119.1:1618114-1619301	-	pyruvate dehydrogenase [lipoamide] kinase, putative	0	0	0	0	0	0	0	0	0	0	0	0	0	0	0	0	0	0	5	0.0553634	1.56429	0	0.6925	GO:0004672;GO:0006468	protein kinase activity;protein phosphorylation	Molecular Function;Biological Process			--	--	K00898
PITG_01462	1722	DS028119.1:1636611-1638332	-	lactase-phlorizin hydrolase, putative	0	0	0	0	0	0	103	2.75263	33.9301	1	57.6182	728.305	0	0	0	248	2.94821	36.9436	1362	15.081	188.301	0	0.9112	GO:0004553;GO:0005975;GO:0016021	hydrolase activity, hydrolyzing O-glycosyl compounds;carbohydrate metabolic process;integral component of membrane	Molecular Function;Biological Process;Cellular Component			--	--	K01188
PITG_01466	517	DS028119.1:1671222-1671872	-	conserved hypothetical protein	0	0	0	0	0	0	1	0.0267245	1.51102	0	0	0	0	0	0	1	0.0118879	0.72651	54	0.597925	35.912	3.5e-110	0.866	GO:0006810;GO:0016021	transport;integral component of membrane	Biological Process;Cellular Component			--	--	K21437
PITG_01467	927	DS028119.1:1671993-1673350	-	conserved hypothetical protein	0	0	0	0	0	0	2	0.0534491	1.361	0	0	0	0	0	0	1	0.0118879	0.313266	42	0.465053	12.163	0	0.8442	GO:0006810;GO:0016021	transport;integral component of membrane	Biological Process;Cellular Component			--	--	K21437
PITG_01469	4199	DS028119.1:1704347-1709186	-	conserved hypothetical protein	0	0	0	2	4.63885	31.3822	106	2.82081	35.127	0	0	0	0	0	0	259	3.07705	38.2457	453	5.00853	74.5358	0	0.8183	GO:0005484;GO:0005623;GO:0006886;GO:0016020;GO:0016192;GO:0061025	SNAP receptor activity;cell;intracellular protein transport;membrane;vesicle-mediated transport;membrane fusion	Molecular Function;Cellular Component;Biological Process;Cellular Component;Biological Process;Biological Process			--	--
PITG_01471	4120	DS028119.1:1708134-1712532	+	beta-mannosidase, putative	0	0	0	0	0	0	99	2.631	12.6872	0	0	0	0	0	0	286	3.39	19.0816	1032	11.4233	62.8005	0	0.7609	GO:0004553;GO:0005975	hydrolase activity, hydrolyzing O-glycosyl compounds;carbohydrate metabolic process	Molecular Function;Biological Process			--	--	K01192
PITG_01476	1509	DS028119.1:1731455-1732963	+	conserved hypothetical protein	0	0	0	0	0	0	31	0.828461	11.85	0	0	0	0	0	0	57	0.677613	9.8793	244	2.70173	39.2262	0	0.8041	GO:0035091	phosphatidylinositol binding	Molecular Function			--	--
PITG_01477	5007	DS028119.1:1732646-1737652	-	myosin-like protein	1	75.9866	301.464	11	51.0273	202.442	786	20.9959	82.6374	0	0	0	4	29.5946	117.411	1704	20.254	80.1346	3339	36.9635	146.08	0	0.9253	GO:0003774;GO:0005524;GO:0016301;GO:0016310;GO:0016459;GO:0035091;GO:0051015	motor activity;ATP binding;kinase activity;phosphorylation;myosin complex;phosphatidylinositol binding;actin filament binding	Molecular Function;Molecular Function;Molecular Function;Biological Process;Cellular Component;Molecular Function;Molecular Function	EC:3.6.1.15	Nucleoside-triphosphate phosphatase	Thiamine metabolism, Purine metabolism	map00730, map00230	K10358
PITG_01478	845	DS028119.1:1738032-1739350	-	conserved hypothetical protein	0	0	0	1	4.63885	143.559	169	4.51645	129.208	0	0	0	0	0	0	426	5.05237	150.293	547	6.05676	178.593	1.3e-144	0.7075						--	--	K18732
PITG_01479	1582	DS028119.1:1739497-1741551	-	pre-mRNA-splicing factor prp46, putative	0	0	0	1	4.63885	64.66	104	2.77935	37.6832	0	0	0	0	0	0	194	2.30626	31.8402	403	4.46229	61.3634	0	0.8755	GO:0000398;GO:0000974;GO:0005662;GO:0071011;GO:0071013;GO:0080008	mRNA splicing, via spliceosome;Prp19 complex;DNA replication factor A complex;precatalytic spliceosome;catalytic step 2 spliceosome;Cul4-RING E3 ubiquitin ligase complex	Biological Process;Cellular Component;Cellular Component;Cellular Component;Cellular Component;Cellular Component			--	--	K12862
PITG_01480	1819	DS028119.1:1741685-1743685	+	CBL-interacting serine/threonine-protein kinase, putative	0	0	0	1	4.63885	55.0804	185	4.94404	57.3334	0	0	0	1	8.37729	99.4698	377	4.48175	52.7825	996	11.0284	129.447	0	0.8517	GO:0004672;GO:0005524;GO:0006468;GO:0016757	protein kinase activity;ATP binding;protein phosphorylation;transferase activity, transferring glycosyl groups	Molecular Function;Molecular Function;Biological Process;Molecular Function			--	--
PITG_01483	576	DS028119.1:1811026-1812134	+	conserved hypothetical protein	0	0	0	0	0	0	0	0	0	0	0	0	0	0	0	1	0.0118879	0.610601	1	0.0110727	0.560474	5.9e-137	0.8689	GO:0035091;GO:0046872	phosphatidylinositol binding;metal ion binding	Molecular Function;Molecular Function			--	--
PITG_01484	1605	DS028119.1:1816566-1818277	-	beta-glucosidase, putative	0	0	0	0	0	0	14	0.374143	4.9908	0	0	0	0	0	0	39	0.46363	6.29562	244	2.70173	36.5445	0	0.8501	GO:0004553;GO:0005975;GO:0016021	hydrolase activity, hydrolyzing O-glycosyl compounds;carbohydrate metabolic process;integral component of membrane	Molecular Function;Biological Process;Cellular Component			--	--	K01188
PITG_01487	1740	DS028119.1:1850595-1852780	-	conserved hypothetical protein	0	0	0	0	0	0	4	0.0801736	0.977337	0	0	0	0	0	0	6	0.0713277	0.884439	120	1.31764	16.2606	0	0.9149	GO:0006810;GO:0016021	transport;integral component of membrane	Biological Process;Cellular Component			--	--	K21437
PITG_01488	2877	DS028119.1:1857646-1861237	-	conserved hypothetical protein	0	0	0	0	0	0	13	0.347419	2.55874	0	0	0	0	0	0	36	0.416078	2.9591	195	2.15917	17.4334	0	0.7989						--	--
PITG_01490	7851	DS028119.1:1907066-1915345	+	conserved hypothetical protein	0	0	0	1	4.63885	11.5455	81	2.16469	5.36077	0	0	0	0	0	0	201	2.38948	5.93691	147	1.62768	4.04128	0	0.8102	GO:0016021	integral component of membrane	Cellular Component			--	--
PITG_01491	1179	DS028119.1:1916220-1917568	+	conserved hypothetical protein	0	0	0	1	4.63885	91.8125	1	0.0267245	0.508662	0	0	0	0	0	0	14	0.166431	3.24962	3	0.033218	0.644983	0	0.8375	GO:0016021	integral component of membrane	Cellular Component			--	--
PITG_01492	2155	DS028119.1:1917892-1920046	-	conserved hypothetical protein	0	0	0	0	0	0	7	0.187072	8.1947	0	0	0	0	0	0	24	0.273423	7.95715	6	0.0664361	1.84325	3.2e-81	0.7825						--	--
PITG_01493	510	DS028119.1:1961706-1962262	-	conserved hypothetical protein	0	0	0	0	0	0	8	0.213796	12.3454	0	0	0	0	0	0	30	0.356638	22.2975	3	0.033218	2.04027	2.8e-96	0.7277						--	--
PITG_01495	726	DS028119.1:1988970-1989695	+	ribonuclease, putative	0	0	0	0	0	0	5	0.133623	4.65752	0	0	0	0	0	0	11	0.130767	4.7784	81	0.896887	32.4336	3.8e-153	0.8859	GO:0003723;GO:0033897;GO:0090502	RNA binding;ribonuclease T2 activity;RNA phosphodiester bond hydrolysis, endonucleolytic	Molecular Function;Molecular Function;Biological Process	EC:3.1.31;EC:3.1.27;EC:3.1.27.1	Acting on ester bonds;Acting on ester bonds;Ribonuclease T(2)	--	--	K01166
PITG_01496	3091	DS028119.1:1987579-1996294	+	glycoside hydrolase, putative	0	0	0	1	4.63878	38.9576	114	3.03817	24.0064	0	0	0	0	0	0	345	4.09384	34.1816	272	3.00933	24.5023	0	0.7482	GO:0016787	hydrolase activity	Molecular Function			--	--
PITG_01498	1846	DS028119.1:2037108-2039002	-	ATP-binding cassette sub-family F member 2	0	0	0	8	37.1108	433.33	764	20.4175	232.932	0	0	0	1	8.37729	97.8187	1443	17.1543	198.703	1018	11.272	130.135	0	0.9354	GO:0004177;GO:0005524;GO:0006508;GO:0007034;GO:0016887	aminopeptidase activity;ATP binding;proteolysis;vacuolar transport;ATPase activity	Molecular Function;Molecular Function;Biological Process;Biological Process;Molecular Function	EC:3.4.11;EC:3.6.1.3;EC:3.6.1.15	Acting on peptide bonds (peptidases);Adenosinetriphosphatase;Nucleoside-triphosphate phosphatase	Thiamine metabolism, Purine metabolism	map00730, map00230	K06185
PITG_01499	765	DS028119.1:2039285-2040345	-	charged multivesicular body protein 5, putative	0	0	0	2	9.27769	330.802	102	2.72591	88.9209	0	0	0	0	0	0	176	2.09227	71.2049	634	7.02008	236.614	7.9e-159	0.8738	GO:0007034	vacuolar transport	Biological Process			--	--	K12198
PITG_01502	3849	DS028119.1:2122065-2126383	+	Cullin-associated NEDD8-dissociated protein, putative	0	0	0	0	0	0	320	8.55185	44.2856	0	0	0	2	16.7546	87.6775	833	9.90265	51.6345	979	10.8402	56.4385	0	0.9461	GO:0010265	SCF complex assembly	Biological Process			--	--	K17263
PITG_01504	1973	DS028119.1:2216268-2218609	+	protein phosphatase PP2A regulatory subunit B	0	0	0	2	9.27769	100.487	138	3.68799	39.0922	0	0	0	3	25.1319	272.205	419	4.98105	53.5496	1146	12.6893	135.999	0	0.8853	GO:0000159;GO:0019888;GO:0043666	protein phosphatase type 2A complex;protein phosphatase regulator activity;regulation of phosphoprotein phosphatase activity	Cellular Component;Molecular Function;Biological Process			--	--	K04354
PITG_01507	2532	DS028119.1:2289989-2292656	+	conserved hypothetical protein	0	0	0	0	0	0	24	0.641389	5.18208	0	0	0	0	0	0	76	0.903483	7.37855	166	1.83806	14.976	0	0.8326	GO:0016021	integral component of membrane	Cellular Component			--	--
PITG_01508	3123	DS028119.1:2293027-2296442	-	conserved hypothetical protein	0	0	0	1	4.63885	30.3447	270	7.21562	46.5869	0	0	0	1	8.37729	54.7996	676	8.03625	52.3323	981	10.8623	70.6039	0	0.8063						--	--	K18730
PITG_01509	2580	DS028119.1:2296562-2299758	+	conserved hypothetical protein	0	0	0	0	0	0	20	0.534491	4.23199	0	0	0	0	0	0	62	0.737052	5.89762	174	1.92664	15.381	0	0.744	GO:0005840	ribosome	Cellular Component			--	--
PITG_01510	486	DS028119.1:2299671-2300238	-	conserved hypothetical protein	0	0	0	0	0	0	36	0.962083	59.9266	0	0	0	0	0	0	58	0.677613	45.9991	125	1.38409	92.1641	--	--	--	--	--	--	--	--	--	K15131
PITG_01511	2077	DS028119.1:2310263-2313017	+	conserved hypothetical protein	0	0	0	2	4.63884	85.9035	97	2.56555	40.8633	0	0	0	3	16.7545	310.269	241	2.85311	45.6752	590	6.52181	96.7257	0	0.8048	GO:0019905	syntaxin binding	Molecular Function			--	--
PITG_01513	813	DS028119.1:2313110-2313993	+	dynein light chain intermediate polypeptide, putative	0	0	0	0	0	0	0	0	0	0	0	0	0	0	0	3	0.0356638	1.11636	21	0.232526	7.21385	0	0.8479						--	--	K10410
PITG_01514	2629	DS028119.1:2314290-2317969	-	protoporphyrinogen oxidase, putative	0	0	0	0	0	0	83	2.21814	17.2112	0	0	0	0	0	0	177	2.10417	16.4963	225	2.49135	19.488	0	0.8393	GO:0004729;GO:0006782;GO:0016874;GO:0055114	oxygen-dependent protoporphyrinogen oxidase activity;protoporphyrinogen IX biosynthetic process;ligase activity;oxidation-reduction process	Molecular Function;Biological Process;Molecular Function;Biological Process	EC:1.3.3.4	Protoporphyrinogen oxidase	Porphyrin and chlorophyll metabolism	map00860	K00231
PITG_01515	1018	DS028119.1:2356766-2358286	+	ras-related GTP-binding protein, putative	0	0	0	0	0	0	190	5.07766	115.237	0	0	0	1	8.37729	199.227	463	5.50412	128.783	1007	11.1502	259.15	0	0.972	GO:0005525	GTP binding	Molecular Function			--	--	K16185
PITG_01516	801	DS028119.1:2358335-2359264	-	conserved hypothetical protein	0	0	0	2	9.27769	512.734	67	1.79054	71.3726	0	0	0	0	0	0	156	1.85452	74.6602	499	5.5142	209.29	3.5e-174	0.7816	GO:0016021	integral component of membrane	Cellular Component			--	--
PITG_01519	1926	DS028119.1:2379411-2382637	+	hypothetical protein	0	0	0	0	0	0	0	0	0	0	0	0	0	0	0	2	0.0237759	0.262592	23	0.254672	2.80384	0	0.5976	GO:0001501;GO:0002674;GO:0005654;GO:0005794;GO:0007338;GO:0009791;GO:0030317;GO:0032635;GO:0042800;GO:0043124;GO:0043409;GO:0045944;GO:0046697;GO:0046975;GO:0051568;GO:0061038;GO:0097676;GO:1903699;GO:1903709	skeletal system development;negative regulation of acute inflammatory response;nucleoplasm;Golgi apparatus;single fertilization;post-embryonic development;flagellated sperm motility;interleukin-6 production;histone methyltransferase activity (H3-K4 specific);negative regulation of I-kappaB kinase/NF-kappaB signaling;negative regulation of MAPK cascade;positive regulation of transcription by RNA p…	Biological Process;Biological Process;Cellular Component;Cellular Component;Biological Process;Biological Process;Biological Process;Biological Process;Molecular Function;Biological Process;Biological Process;Biological Process;Biological Process;Molecular Function;Biological Process;Biological Process;Biological Process;Biological Process;Biological Process	EC:2.1.1.43	Histone-lysine N-methyltransferase	--	--
PITG_01520	5804	DS028119.1:2384944-2391203	-	hypothetical protein	0	0	0	0	0	0	46	1.22933	5.58986	0	0	0	0	0	0	96	1.14125	4.34319	372	4.11904	16.2526	0	0.6442	GO:0000166;GO:0004386;GO:0006259;GO:0006974;GO:0051276	nucleotide binding;helicase activity;DNA metabolic process;cellular response to DNA damage stimulus;chromosome organization	Molecular Function;Molecular Function;Biological Process;Biological Process;Biological Process	EC:3.6.1.15	Nucleoside-triphosphate phosphatase	Thiamine metabolism, Purine metabolism	map00730, map00230
PITG_01523	1029	DS028119.1:2479409-2480437	+	Zinc (Zn2)-Iron (Fe2) Permease (ZIP) Family	0	0	0	0	0	0	87	2.32503	52.082	0	0	0	1	8.37729	196.52	267	3.17408	73.2732	563	6.23392	142.963	0	0.8262	GO:0016021;GO:0030001;GO:0046873;GO:0055085	integral component of membrane;metal ion transport;metal ion transmembrane transporter activity;transmembrane transport	Cellular Component;Biological Process;Molecular Function;Biological Process			--	--	K14709
PITG_01524	609	DS028119.1:2483797-2484603	-	RING-box protein 1	0	0	0	1	4.63885	240.934	272	7.26908	339.127	0	0	0	1	8.37729	435.112	635	7.54884	374.497	2837	31.4021	1540.38	1e-74	0.9356	GO:0008270;GO:0016567;GO:0016874;GO:0019788;GO:0031146;GO:0031462;GO:0031463;GO:0031467;GO:0043224;GO:0045116;GO:0061630;GO:0080008;GO:0097602	zinc ion binding;protein ubiquitination;ligase activity;NEDD8 transferase activity;SCF-dependent proteasomal ubiquitin-dependent protein catabolic process;Cul2-RING ubiquitin ligase complex;Cul3-RING ubiquitin ligase complex;Cul7-RING ubiquitin ligase complex;nuclear SCF ubiquitin ligase complex;protein neddylation;ubiquitin protein ligase activity;Cul4-RING E3 ubiquitin ligase complex;cullin fam…	Molecular Function;Biological Process;Molecular Function;Molecular Function;Biological Process;Cellular Component;Cellular Component;Cellular Component;Cellular Component;Biological Process;Molecular Function;Cellular Component;Molecular Function			--	--	K03868
PITG_01525	696	DS028119.1:2504256-2505156	+	conserved hypothetical protein	0	0	0	0	0	0	45	1.2026	44.3597	0	0	0	1	8.37729	333.801	126	1.49788	58.0868	681	7.5405	289.201	3.9e-160	0.8304						--	--
PITG_01526	3156	DS028119.1:2504824-2508776	-	dual specificity mitogen-activated protein kinase kinase, putative	0	0	0	1	4.63885	55.8839	102	2.7259	18.3881	0	0	0	0	0	0	249	2.94821	20.1376	847	9.37856	66.1054	0	0.9126	GO:0004674;GO:0005524;GO:0006468	protein serine/threonine kinase activity;ATP binding;protein phosphorylation	Molecular Function;Molecular Function;Biological Process	EC:2.7.11	Transferring phosphorus-containing groups	--	--	K20607
PITG_01527	1788	DS028119.1:2522658-2524644	+	conserved hypothetical protein	0	0	0	0	0	0	69	1.84399	21.7963	0	0	0	0	0	0	144	1.71186	20.5561	259	2.86782	34.3187	0	0.8918						--	--
PITG_01528	3175	DS028119.1:2524801-2527975	-	cell division cycle 5-related protein, putative	0	0	0	2	4.63884	40.5914	168	4.463	34.6722	0	0	0	0	0	0	396	4.70762	36.2584	783	8.6699	62.2503	0	0.859	GO:0003677;GO:0005634;GO:0051301	DNA binding;nucleus;cell division	Molecular Function;Cellular Component;Biological Process			--	--	K12860
PITG_01529	387	DS028119.1:2548692-2549078	-	conserved hypothetical protein	0	0	0	0	0	0	10	0.267245	24.6484	0	0	0	0	0	0	19	0.225871	23.7286	75	0.830451	84.6916	2.5e-82	0.6768	GO:0016020	membrane	Cellular Component			--	--
PITG_01535	3890	DS028119.1:2706529-2710418	-	myosin-like protein	0	0	0	12	55.6661	288.05	2067	55.2396	282.895	1	57.6182	298.151	1	8.37729	43.3491	4504	53.5433	276.079	4576	50.6686	260.871	0	0.9239	GO:0003774;GO:0003779;GO:0005524;GO:0016459	motor activity;actin binding;ATP binding;myosin complex	Molecular Function;Molecular Function;Molecular Function;Cellular Component	EC:3.6.1.15	Nucleoside-triphosphate phosphatase	Thiamine metabolism, Purine metabolism	map00730, map00230	K10357
PITG_01536	2527	DS028119.1:2734180-2737356	+	HECT E3 ubiquitin ligase, putative	0	0	0	0	0	0	3	0.0801736	0.64914	0	0	0	0	0	0	11	0.130767	1.23447	118	1.29568	12.8299	0	0.8753	GO:0004842;GO:0016021;GO:0016567;GO:0016874	ubiquitin-protein transferase activity;integral component of membrane;protein ubiquitination;ligase activity	Molecular Function;Cellular Component;Biological Process;Molecular Function			--	--
PITG_01537	1103	DS028119.1:2737070-2738442	-	conserved hypothetical protein	0	0	0	0	0	0	10	0.240521	4.95583	0	0	0	0	0	0	23	0.261535	5.53979	89	0.985289	20.8544	0	0.8301	GO:0008152	metabolic process	Biological Process			--	--
PITG_01538	426	DS028119.1:2789472-2789941	-	conserved hypothetical protein	0	0	0	0	0	0	0	0	0	0	0	0	0	0	0	2	0.0237759	2.05457	3	0.033218	2.80112	4.2e-96	0.6358						--	--
PITG_01539	878	DS028119.1:2790781-2792622	-	hypothetical protein	0	0	0	0	0	0	3	0.0534491	2.11025	0	0	0	0	0	0	5	0.0594397	1.68401	84	0.930105	26.0876	4.9e-140	1						--	--
PITG_01543	1886	DS028119.1:2822038-2824421	+	NADPH-dependent diflavin oxidoreductase, putative	0	0	0	0	0	0	139	3.68799	41.0876	0	0	0	0	0	0	299	3.55449	40.1926	411	4.5398	51.5523	0	0.8181	GO:0003958;GO:0005737;GO:0010181;GO:0016226;GO:0050660;GO:0050661;GO:0055114	NADPH-hemoprotein reductase activity;cytoplasm;FMN binding;iron-sulfur cluster assembly;flavin adenine dinucleotide binding;NADP binding;oxidation-reduction process	Molecular Function;Cellular Component;Molecular Function;Biological Process;Molecular Function;Molecular Function;Biological Process	EC:1.6.2.4	NADPH--hemoprotein reductase	--	--
PITG_01544	207	DS028119.1:2825122-2825328	-	hypothetical protein	0	0	0	0	0	0	8	0.213796	131.826	0	0	0	0	0	0	7	0.0832156	106.296	36	0.398616	431.436	1.3e-40	0.756	GO:0000166	nucleotide binding	Molecular Function			--	--
PITG_01546	733	DS028119.1:2846212-2847059	-	conserved hypothetical protein	0	0	0	0	0	0	4	0.106898	3.67876	0	0	0	0	0	0	11	0.130767	4.71491	51	0.557992	19.913	5e-145	0.7098						--	--
PITG_01547	2525	DS028119.1:2846423-2850082	+	conserved hypothetical protein	0	0	0	1	4.63885	39.6754	11	0.267245	2.19235	0	0	0	0	0	0	32	0.380414	3.17431	241	2.66416	22.1868	0	0.6886	GO:0003700;GO:0006355;GO:0016740;GO:0051276	DNA-binding transcription factor activity;regulation of transcription, DNA-templated;transferase activity;chromosome organization	Molecular Function;Biological Process;Molecular Function;Biological Process			--	--
PITG_01549	1621	DS028119.1:2870148-2871768	+	succinate semialdehyde dehydrogenase, mitochondrial precursor	0	0	0	0	0	0	173	4.62334	60.9868	0	0	0	0	0	0	435	5.17125	69.4262	1270	14.0623	188.068	0	0.9299	GO:0016620;GO:0055114	oxidoreductase activity, acting on the aldehyde or oxo group of donors, NAD or NADP as acceptor;oxidation-reduction process	Molecular Function;Biological Process			--	--	K17761
PITG_01550	3642	DS028119.1:2871766-2876013	-	conserved hypothetical protein	0	0	0	0	0	0	4	0.106898	0.586679	0	0	0	1	8.37729	46.49	7	0.0832156	0.460045	30	0.33218	1.83351	0	0.7823						--	--	K10268
PITG_01551	477	DS028119.1:2876354-2876903	-	conserved hypothetical protein	0	0	0	0	0	0	226	6.03974	387.647	0	0	0	0	0	0	599	7.12088	499.459	772	8.54811	587.748	2.5e-77	0.8079	GO:0016021	integral component of membrane	Cellular Component			--	--
PITG_01553	1902	DS028119.1:2893085-2895130	+	HECT ubiquitin ligase, putative	0	0	0	0	0	0	43	1.14915	12.6834	0	0	0	0	0	0	124	1.4741	16.5111	289	3.2	35.7278	0	0.8642	GO:0004842;GO:0016021;GO:0016567;GO:0016874	ubiquitin-protein transferase activity;integral component of membrane;protein ubiquitination;ligase activity	Molecular Function;Cellular Component;Biological Process;Molecular Function			--	--	K10592
PITG_01555	1221	DS028119.1:2906979-2908717	+	conserved hypothetical protein	0	0	0	1	4.63885	101.429	110	2.9397	54.9882	0	0	0	0	0	0	217	2.5678	48.0637	657	7.27475	138.326	0	0.8688						--	--	K16576
PITG_01556	3351	DS028119.1:2908798-2912665	-	conserved hypothetical protein	0	0	0	0	0	0	156	4.16903	63.461	0	0	0	1	8.37729	99.9697	339	4.03001	63.6779	641	7.09759	84.6366	0	0.8831	GO:0004521;GO:0090502	endoribonuclease activity;RNA phosphodiester bond hydrolysis, endonucleolytic	Molecular Function;Biological Process			--	--
PITG_01558	432	DS028119.1:2916948-2917507	-	conserved hypothetical protein	0	0	0	0	0	0	1	0.0267245	2.02284	0	0	0	0	0	0	1	0.0118879	0.99999	8	0.0885814	7.27585	5e-98	0.7651	GO:0016021	integral component of membrane	Cellular Component			--	--
PITG_01559	1595	DS028119.1:2918607-2920491	+	conserved hypothetical protein	0	0	0	0	0	0	95	2.53883	34.1057	0	0	0	0	0	0	243	2.88877	39.509	729	8.07198	109.967	0	0.9497	GO:0000126;GO:0000995;GO:0003676;GO:0006355;GO:0006383;GO:0070897	transcription factor TFIIIB complex;RNA polymerase III general transcription initiation factor activity;nucleic acid binding;regulation of transcription, DNA-templated;transcription by RNA polymerase III;transcription preinitiation complex assembly	Cellular Component;Molecular Function;Molecular Function;Biological Process;Biological Process;Biological Process			--	--
PITG_01560	537	DS028119.1:2920560-2921096	-	conserved hypothetical protein	0	0	0	0	0	0	14	0.374143	19.9656	0	0	0	0	0	0	25	0.297198	17.0647	57	0.631143	35.6524	2.8e-126	0.81	GO:0008270;GO:0031514	zinc ion binding;motile cilium	Molecular Function;Cellular Component			--	--	K17808
PITG_01563	2936	DS028119.1:2966783-2970683	+	conserved hypothetical protein	0	0	0	0	0	0	19	0.506414	3.58138	0	0	0	0	0	0	41	0.476569	3.65251	982	10.8664	78.4749	0	0.8671	GO:0016021	integral component of membrane	Cellular Component			--	--
PITG_01564	3366	DS028119.1:2969003-2972368	-	amino-acid acetyltransferase, putative	0	0	0	2	9.27769	118.694	92	2.43329	25.9726	0	0	0	0	0	0	217	2.57863	26.5863	247	2.73082	25.3142	0	0.8929	GO:0004042;GO:0004181;GO:0005509;GO:0005737;GO:0006508;GO:0006526;GO:0007017;GO:0008270;GO:0030286	acetyl-CoA:L-glutamate N-acetyltransferase activity;metallocarboxypeptidase activity;calcium ion binding;cytoplasm;proteolysis;arginine biosynthetic process;microtubule-based process;zinc ion binding;dynein complex	Molecular Function;Molecular Function;Molecular Function;Cellular Component;Biological Process;Biological Process;Biological Process;Molecular Function;Cellular Component	EC:2.3.1.1;EC:3.4.17;EC:2.3.1.5	Amino-acid N-acetyltransferase;Acting on peptide bonds (peptidases);Arylamine N-acetyltransferase	--	--	K14682
PITG_01568	1257	DS028119.1:3012714-3014318	+	cGMP 3',5'-cyclic phosphodiesterase subunit delta, putative	0	0	0	0	0	0	0	0	0	0	0	0	0	0	0	1	0.0118879	0.214886	11	0.121799	2.1903	1.6e-157	0.8378	GO:0004114	3',5'-cyclic-nucleotide phosphodiesterase activity	Molecular Function	EC:3.1.4.17	3',5'-cyclic-nucleotide phosphodiesterase	--	--	K13758
PITG_01569	3210	DS028119.1:3014446-3018135	-	nardilysin, putative	0	0	0	0	0	0	174	4.65007	29.1604	0	0	0	0	0	0	319	3.79225	23.98	493	5.45883	34.4561	0	0.8674	GO:0004222;GO:0006508;GO:0046872	metalloendopeptidase activity;proteolysis;metal ion binding	Molecular Function;Biological Process;Molecular Function	EC:3.4.24	Acting on peptide bonds (peptidases)	--	--	K01411
PITG_01572	465	DS028119.1:3039374-3039947	+	conserved hypothetical protein	0	0	0	0	0	0	0	0	0	0	0	0	0	0	0	0	0	0	1	0.0110727	0.795904	--	--	--	--	--	--	--	--	--
PITG_01576	1377	DS028119.1:3070043-3071635	-	protein kinase, putative	0	0	0	1	4.63885	76.1098	20	0.534491	8.48896	0	0	0	0	0	0	56	0.665725	10.8003	327	3.62077	58.4689	0	0.89	GO:0004674;GO:0005524;GO:0006468	protein serine/threonine kinase activity;ATP binding;protein phosphorylation	Molecular Function;Molecular Function;Biological Process	EC:2.7.11	Transferring phosphorus-containing groups	--	--	K04688
PITG_01577	2892	DS028119.1:3071639-3075309	+	conserved hypothetical protein	0	0	0	0	0	0	82	2.17277	32.1632	0	0	0	1	8.37729	320.361	198	2.34196	27.7302	1072	11.8602	212.685	1.9e-140	0.935						--	--
PITG_01579	1064	DS028119.1:3075085-3076715	-	transcription factor, putative	0	0	0	0	0	0	44	1.16779	42.225	0	0	0	0	0	0	111	1.31953	43.3586	245	2.71147	91.5956	0	0.8949	GO:0003677;GO:0003700;GO:0005634;GO:0005667;GO:0006355;GO:0046983	DNA binding;DNA-binding transcription factor activity;nucleus;transcription factor complex;regulation of transcription, DNA-templated;protein dimerization activity	Molecular Function;Molecular Function;Cellular Component;Cellular Component;Biological Process;Molecular Function			--	--	K06620
PITG_01580	809	DS028119.1:3076844-3077912	+	conserved hypothetical protein	0	0	0	0	0	0	181	4.82608	148.55	0	0	0	1	8.37729	269.837	441	5.23484	168.952	481	5.32515	172.017	1.6e-63	0.8292	GO:0005787;GO:0006465;GO:0008233;GO:0016021;GO:0016874	signal peptidase complex;signal peptide processing;peptidase activity;integral component of membrane;ligase activity	Cellular Component;Biological Process;Molecular Function;Cellular Component;Molecular Function			--	--	K12947
PITG_01581	855	DS028119.1:3077586-3078829	-	mitotic spindle checkpoint component mad2	0	0	0	0	0	0	40	1.05332	36.9105	0	0	0	0	0	0	89	1.05388	39.4864	173	1.90531	70.3913	7.6e-150	0.8989	GO:0003677;GO:0007094	DNA binding;mitotic spindle assembly checkpoint	Molecular Function;Biological Process			--	--	K02537
PITG_01582	2666	DS028119.1:3078925-3083130	+	hypothetical protein	0	0	0	2	4.63884	50.5315	6	0.160347	1.25713	0	0	0	0	0	0	40	0.46363	3.58037	700	7.7398	66.4618	1.4e-60	0.9177	GO:0005524;GO:0006298;GO:0030983	ATP binding;mismatch repair;mismatched DNA binding	Molecular Function;Biological Process;Molecular Function			--	--
PITG_01584	1041	DS028119.1:3083250-3085755	-	conserved hypothetical protein	0	0	0	0	0	0	63	1.68365	37.1883	0	0	0	0	0	0	172	2.04473	46.5237	348	3.85329	87.1059	0	0.7316						--	--
PITG_01588	3042	DS028119.1:3130707-3133748	+	conserved hypothetical protein	0	0	0	0	0	0	1	0.0158043	0.104928	0	0	0	1	8.34202	56.1348	127	1.49881	10.0391	268	2.96635	19.8307	0	0.8674						--	--	K19513
PITG_01589	6381	DS028119.1:3133628-3140478	-	conserved hypothetical protein	0	0	0	2	9.27769	55.3172	412	11.0105	60.8548	0	0	0	3	25.1319	77.4728	928	11.0201	59.9011	1511	16.7308	98.3043	--	--	--	--	--	--	--	--	--
PITG_01592	554	DS028119.1:3140582-3141135	-	conserved hypothetical protein	0	0	0	0	0	0	53	1.4164	72.1388	0	0	0	0	0	0	108	1.2839	70.1161	178	1.97094	105.978	1.5e-107	0.7825	GO:0044424	intracellular part	Cellular Component			--	--
PITG_01593	600	DS028119.1:3145302-3146687	+	hypothetical protein	0	0	0	0	0	0	0	0	0	0	0	0	0	0	0	0	0	0	3	0.033218	1.58035	1.6e-142	0.8125						--	--
PITG_01594	1227	DS028119.1:3152275-3153689	+	hypothetical protein	0	0	0	0	0	0	33	0.859092	16.1696	0	0	0	0	0	0	119	1.40598	29.061	1279	14.1595	272.696	3.5e-46	0.8213	GO:0008168;GO:0032259	methyltransferase activity;methylation	Molecular Function;Biological Process			--	--
PITG_01598	2412	DS028119.1:3157878-3160489	+	conserved hypothetical protein	0	0	0	0	0	0	11	0.29397	2.50287	0	0	0	0	0	0	38	0.451742	3.88998	251	2.77924	23.8733	0	0.8291	GO:0016021;GO:0016301;GO:0016310	integral component of membrane;kinase activity;phosphorylation	Cellular Component;Molecular Function;Biological Process			--	--
PITG_01599	1693	DS028119.1:3160573-3162524	-	coronin-like protein, putative	0	0	0	2	9.27769	119.58	716	19.1348	240.388	0	0	0	1	8.37729	107.974	1725	20.5067	261.979	2023	22.4	285.122	0	0.9374						--	--	K13886
PITG_01602	1494	DS028119.1:3189367-3191372	+	conserved hypothetical protein	2	76.1313	1240.52	3	9.27769	145.433	88	2.35176	35.6489	0	0	0	0	0	0	204	2.42514	37.5812	729	8.06091	124.756	2.2e-151	0.8683	GO:0043565	sequence-specific DNA binding	Molecular Function			--	--
PITG_01603	8442	DS028119.1:3191018-3199714	-	conserved hypothetical protein	0	0	0	0	0	0	60	1.60347	3.70174	0	0	0	0	0	0	104	1.23635	2.85916	1015	11.2388	26.0337	0	0.8367						--	--
PITG_01604	1332	DS028119.1:3199809-3201333	+	serine palmitoyltransferase, putative	0	0	0	0	0	0	318	8.4984	140.252	0	0	0	3	25.1319	429.016	741	8.80896	148.623	1807	20.0083	335.951	0	0.9438	GO:0009058;GO:0016021;GO:0016740;GO:0030170	biosynthetic process;integral component of membrane;transferase activity;pyridoxal phosphate binding	Biological Process;Cellular Component;Molecular Function;Molecular Function			--	--	K00654
PITG_01605	1455	DS028119.1:3209846-3211300	+	serine palmitoyltransferase, putative	1	76.1313	1170.24	1	4.63885	71.3056	55	1.46985	21.9153	0	0	0	0	0	0	100	1.18879	18.0816	582	6.4443	97.5924	0	0.9298	GO:0009058;GO:0016021;GO:0016740;GO:0030170	biosynthetic process;integral component of membrane;transferase activity;pyridoxal phosphate binding	Biological Process;Cellular Component;Molecular Function;Molecular Function			--	--	K00654
PITG_01606	3561	DS028119.1:3211474-3215202	-	conserved hypothetical protein	0	0	0	2	9.27769	52.7348	139	3.71471	20.8757	0	0	0	0	0	0	354	4.20833	23.8269	443	4.9052	27.7274	0	0.8208						--	--	K06100
PITG_01607	1237	DS028119.1:3215380-3216703	+	actin-like protein	0	0	0	3	9.27772	173.16	211	5.63888	101.432	0	0	0	0	0	0	486	5.77754	106.461	584	6.46645	118.529	0	0.9333	GO:0005524;GO:0005869	ATP binding;dynactin complex	Molecular Function;Cellular Component			--	--	K16575
[truncated: 12,394 more rows]

## Sheet: B
Table S1 Sequence annotation and expression profiling of potato genes (B)
[truncated: 25,309 more rows]
