# Supplementary material for: Dual RNA Sequencing Reveals the Genome-Wide Expression Profiles During the Compatible and Incompatible Interactions Between Solanum tuberosum and Phytophthora infestans
Source: Front Plant Sci. 2022 Mar 3;13:817199. doi: 10.3389/fpls.2022.817199 (PMC8993506; doi:10.3389/fpls.2022.817199)
Supplement: Supplementary file 5 [file Table_2.XLSX]

## Sheet: A
Table S2 Specifically expressed genes identified during the incompatible interactions (A)
#GeneID	Length	Putative_function	R1-Count	R1-Normalized	R1-FPKM	R2-Count	R2-Normalized	R2-FPKM	R3-Count	R3-Normalized	R3-FPKM	S1-Count	S1-Normalized	S1-FPKM	S2-Count	S2-Normalized	S2-FPKM	S3-Count	S3-Normalized	S3-FPKM	Pfam	Panther	KOG	EC	KO	GO	Best-hit-arabi-name	arabi-symbol	arabi-defline
PGSC0003DMG404005966	316	TRANSPARENT TESTA 12 protein	1	1.2392	0.563413	5	5.06088	2.24723	4	3.41667	1.31555	0	0	0	0	0	0	0	0	0
PGSC0003DMG403029613	2541	Hypothetical protein	48	59.4817	1.82963	19	19.2314	0.653486	31	25.625	0.588542	0	0	0	0	0	0	0	0	0
PGSC0003DMG403025920	783	Methylketone synthase Ia	1	1.2392	0.112626	0	0	0	3	2.5625	0.22477	0	0	0	0	0	0	0	0	0		PTHR10992,PTHR10992:SF805					AT2G23610.1	ATMES3,MES3	methyl esterase 3
PGSC0003DMG403008856	1900	Hypothetical protein	1	1.2392	0.0386534	0	0	0	0	0	0	0	0	0	0	0	0	0	0	0
PGSC0003DMG403005190	507	Hypothetical protein	2	2.4784	0.427313	1	1.01218	0.172945	0	0	0	0	0	0	0	0	0	0	0	0
PGSC0003DMG403000594	767	Flavonol synthase/flavanone 3-hydroxylase	12	14.8704	1.3896	20	20.2435	1.88245	10	8.54166	0.769595	0	0	0	0	0	0	0	0	0	PF03171	PTHR10209,PTHR10209:SF105				GO:0055114,GO:0016491	AT4G10500.1		2-oxoglutarate (2OG) and Fe(II)-dependent oxygenase superfamily protein
PGSC0003DMG403000585	716	Hypothetical protein	0	0	0	0	0	0	1	0.854166	0.084258	0	0	0	0	0	0	0	0	0
PGSC0003DMG402032586	1518	Hypothetical protein	0	0	0	0	0	0	3	2.5625	0.101461	0	0	0	0	0	0	0	0	0
PGSC0003DMG402031174	505	Hypothetical protein	2	2.4784	0.430108	0	0	0	0	0	0	0	0	0	0	0	0	0	0	0
PGSC0003DMG402030146	921	Hypothetical protein	0	0	0	0	0	0	2	1.70833	0.122007	0	0	0	0	0	0	0	0	0	PF12874	PTHR23067,PTHR23067:SF43					AT2G19380.1		RNA recognition motif (RRM)-containing protein
PGSC0003DMG402029486	604	Hypothetical protein	2	1.23921	0.162444	0	0	0	0	0	0	0	0	0	0	0	0	0	0	0
PGSC0003DMG402029354	264	Trans-2-enoyl-CoA reductase, mitochondrial	2	2.4784	2.00855	0	0	0	0	0	0	0	0	0	0	0	0	0	0	0		PTHR11695,PTHR11695:SF496		1.3.1.38		GO:0055114,GO:0016491,GO:0008270	AT3G45770.1		Polyketide synthase, enoylreductase family protein
PGSC0003DMG402028329	3195	Pentatricopeptide repeat-containing protein	2	2.4784	0.0438879	0	0	0	0	0	0	0	0	0	0	0	0	0	0	0	PF13812,PF13041,PF01535	PTHR24015,PTHR24015:SF843					AT1G69350.1		Tetratricopeptide repeat (TPR)-like superfamily protein
PGSC0003DMG402027271	1449	Catechol O-methyltransferase	4	4.95681	0.226547	5	4.0487	0.184599	11	8.54167	0.383421	0	0	0	0	0	0	0	0	0	PF08100,PF00891	PTHR11746,PTHR11746:SF103	KOG3178	2.1.1.68	K13066	GO:0046983,GO:0008171	AT5G54160.1	ATOMT1,OMT1	O-methyltransferase 1
PGSC0003DMG402027175	833	Hypothetical protein	1	1.2392	0.103739	1	1.01218	0.0843623	0	0	0	0	0	0	0	0	0	0	0	0	PF13839	PTHR32285,PTHR32285:SF10				GO:0050826	AT3G55990.1	ESK1,TBL29	Plant protein of unknown function (DUF828)
PGSC0003DMG402026894	356	Hypothetical protein	0	0	0	0	0	0	1	0.854166	0.254885	0	0	0	0	0	0	0	0	0
PGSC0003DMG402024842	510	Hypothetical protein	11	13.6312	2.32752	16	16.1948	2.74064	112	95.6666	15.2963	0	0	0	0	0	0	0	0	0		PTHR31723,PTHR31723:SF1					AT1G78780.2		pathogenesis-related family protein
PGSC0003DMG402023851	895	LOB domain-containing protein	1	1.2392	0.0944937	0	0	0	0	0	0	0	0	0	0	0	0	0	0	0	PF03195	PTHR31301,PTHR31301:SF7					AT1G31320.1	LBD4	LOB domain-containing protein 4
PGSC0003DMG402022539	1275	Hypothetical protein	0	0	0	7	6.07312	0.298726	9	6.8334	0.330513	0	0	0	0	0	0	0	0	0
PGSC0003DMG402021419	778	Hypothetical protein	0	0	0	1	1.01218	0.092342	0	0	0	0	0	0	0	0	0	0	0	0
PGSC0003DMG402020820	653	Pectin acetylesterase	2	2.4784	0.289797	1	1.01218	0.117629	2	1.70833	0.190877	0	0	0	0	0	0	0	0	0	PF03283	PTHR21562,PTHR21562:SF4				GO:0016787	AT5G45280.2		Pectinacetylesterase family protein
PGSC0003DMG402020596	459	Hypothetical protein	0	0	0	2	2.02435	0.409147	1	0.854168	0.161382	0	0	0	0	0	0	0	0	0
PGSC0003DMG402020221	636	Hypothetical protein	0	0	0	2	1.01227	0.122191	2	0.854184	0.098985	0	0	0	0	0	0	0	0	0
PGSC0003DMG402019239	1359	Hypothetical protein	0	0	0	1	1.01217	0.0499662	2	1.70833	0.0829297	0	0	0	0	0	0	0	0	0	PF07714	PTHR27002,PTHR27002:SF138		2.7.11.1		GO:0006468,GO:0004672	AT1G11340.1		S-locus lectin protein kinase family protein
PGSC0003DMG402019042	1180	Cytochrome P450 like_TBP	15426	19115.9	1034.04	61646	62395.7	3365.6	29481	25181.7	1333.47	0	0	0	0	0	0	0	0	0		PTHR33187,PTHR33187:SF1
PGSC0003DMG402018953	288	NBS-LRR resistance protein	1	1.2392	0.740589	0	0	0	2	1.70833	0.825497	0	0	0	0	0	0	0	0	0		PTHR23155,PTHR23155:SF559
PGSC0003DMG402018790	617	Mitochondrial carrier protein	0	0	0	1	1.01218	0.1277	0	0	0	0	0	0	0	0	0	0	0	0
PGSC0003DMG402018218	338	Hypothetical protein	2	1.23924	0.474045	2	1.01221	0.379562	2	0.854223	0.283619	0	0	0	0	0	0	0	0	0
PGSC0003DMG402014734	1682	P-coumaroyl quinate/shikimate 3'-hydroxylase	6	7.43521	0.26602	10	10.1218	0.361461	5	4.27083	0.15066	0	0	0	0	0	0	0	0	0	PF00067	PTHR24298,PTHR24298:SF0			K09754	GO:0055114,GO:0020037,GO:0016705,GO:0005506	AT2G40890.1	CYP98A3	cytochrome P450, family 98, subfamily A, polypeptide 3
PGSC0003DMG402013284	1374	Hypothetical protein	0	0	0	1	1.01218	0.0456011	1	0.85417	0.0378934	0	0	0	0	0	0	0	0	0
PGSC0003DMG402012560	957	Hypothetical protein	23	28.5016	1.99551	28	28.3409	1.97698	60	51.25	3.49101	0	0	0	0	0	0	0	0	0
PGSC0003DMG402012139	459	Oligopeptide transporter	1	1.2392	0.25315	0	0	0	0	0	0	0	0	0	0	0	0	0	0	0	PF03169	PTHR22601,PTHR22601:SF14				GO:0055085	AT4G10770.1	ATOPT7,OPT7	oligopeptide transporter 7
PGSC0003DMG402011556	453	Hypothetical protein	0	0	0	0	0	0	3	2.5625	0.494718	0	0	0	0	0	0	0	0	0
PGSC0003DMG402011526	1827	EDNR2GH8 protein	4	4.95681	0.161548	0	0	0	1	0.854166	0.0274821	0	0	0	0	0	0	0	0	0	PF00931	PTHR23155,PTHR23155:SF634	KOG4658			GO:0043531	AT3G46530.1	RPP13	NB-ARC domain-containing disease resistance protein
PGSC0003DMG402011368	535	Hypothetical protein	2	1.23937	0.195861	5	4.04872	0.634556	3	1.70856	0.254042	0	0	0	0	0	0	0	0	0
PGSC0003DMG402011252	1254	Linalool synthase	15	18.588	0.934936	8	8.09741	0.406207	8	6.83333	0.336961	0	0	0	0	0	0	0	0	0	PF01397,PF03936	PTHR31225,PTHR31225:SF0		4.2.3.25		GO:0016829,GO:0010333,GO:0008152,GO:0000287	AT1G61680.1	ATTPS14,TPS14	terpene synthase 14
PGSC0003DMG402011001-3	1113	Structural constituent of ribosome	9	11.1528	0.64753	16	16.1948	0.937405	15	12.8125	0.727102	0	0	0	0	0	0	0	0	0
PGSC0003DMG402009815	456	Major latex	0	0	0	0	0	0	1	0.854166	0.163125	0	0	0	0	0	0	0	0	0	PF00407	PTHR31907,PTHR31907:SF6				GO:0009607,GO:0006952	AT1G70830.1	MLP28	MLP-like protein 28
PGSC0003DMG402007736	533	Hypothetical protein	2	2.4784	0.394016	5	5.06088	0.797906	0	0	0	0	0	0	0	0	0	0	0	0
PGSC0003DMG402005927	473	Hypothetical protein	0	0	0	0	0	0	1	0.854166	0.153717	0	0	0	0	0	0	0	0	0
PGSC0003DMG402005430	440	Hypothetical protein	2	1.73562	0.38255	6	5.45414	1.18838	2	1.27906	0.259199	0	0	0	0	0	0	0	0	0
PGSC0003DMG402004173	1296	Hypothetical protein	0	0	0	1	1.01218	0.0488362	0	0	0	0	0	0	0	0	0	0	0	0
PGSC0003DMG402002917	1133	Disease resistance protein BS2	2	2.4784	0.140813	8	8.09741	0.458692	3	2.5625	0.142374	0	0	0	0	0	0	0	0	0	PF13191	PTHR23155,PTHR23155:SF514					AT1G50180.1		NB-ARC domain-containing disease resistance protein
PGSC0003DMG402002516	379	Hypothetical protein	0	0	0	0	0	0	1	0.854166	0.225686	0	0	0	0	0	0	0	0	0		PTHR36328,PTHR36328:SF1					AT3G21351.1
PGSC0003DMG402002242	1581	Disease resistance protein	1	1.2392	0.0475777	1	1.01218	0.038783	1	0.854166	0.0323015	0	0	0	0	0	0	0	0	0	PF00931	PTHR23155,PTHR23155:SF442				GO:0043531	AT1G58390.1		Disease resistance protein (CC-NBS-LRR class) family
PGSC0003DMG402000629	785	Stigma-specific protein Stig1	3	3.71761	0.336724	3	2.02463	0.182512	2	0.854557	0.0747107	0	0	0	0	0	0	0	0	0
PGSC0003DMG401031759	1329	Phospholipase A1	0	0	0	8	8.09741	0.379305	4	3.41667	0.1575	0	0	0	0	0	0	0	0	0	PF01764	PTHR31828,PTHR31828:SF7	KOG4569	3.1.1.32		GO:0006629	AT4G18550.1		alpha/beta-Hydrolases superfamily protein
PGSC0003DMG401031070	1557	UV-induced sesquiterpene cyclase	1	1.2392	0.0484188	0	0	0	2	1.70833	0.0657276	0	0	0	0	0	0	0	0	0	PF01397,PF03936	PTHR31225,PTHR31225:SF17		4.2.3.61		GO:0016829,GO:0010333,GO:0008152,GO:0000287	AT5G23960.2	ATTPS21,TPS21	terpene synthase 21
PGSC0003DMG401030822	924	Glycosyltransferase	0	0	0	0	0	0	1	0.854166	0.060758	0	0	0	0	0	0	0	0	0		PTHR11926,PTHR11926:SF286		2.4.1.324		GO:0016758,GO:0008152	AT1G22360.1	AtUGT85A2,UGT85A2	UDP-glucosyl transferase 85A2
PGSC0003DMG401029613	3042	Hypothetical protein	421	521.704	18.7083	448	453.455	16.6217	474	404.021	16.2041	0	0	0	0	0	0	0	0	0
PGSC0003DMG401028908	342	ATP-binding cassette transporter	0	0	0	0	0	0	1	0.854166	0.276674	0	0	0	0	0	0	0	0	0		PTHR19241,PTHR19241:SF233					AT1G66950.1	ATPDR11,PDR11	pleiotropic drug resistance 11
PGSC0003DMG401028902	2720	ATP binding protein	0	0	0	0	0	0	2	1.70833	0.036896	0	0	0	0	0	0	0	0	0	PF00954,PF01453,PF00069	PTHR27002,PTHR27002:SF50	KOG1187	2.7.11.1		GO:0048544,GO:0006468,GO:0005524,GO:0004672	AT5G24080.1		Protein kinase superfamily protein
PGSC0003DMG401028595	439	Hypothetical protein	1	1.2392	0.274274	2	2.02435	0.442896	0	0	0	0	0	0	0	0	0	0	0	0				2.7.11.1
PGSC0003DMG401026678	2360	Hypothetical protein	0	0	0	1	1.01218	0.0248184	1	0.854166	0.0207683	0	0	0	0	0	0	0	0	0
PGSC0003DMG401025430	583	Hypothetical protein	0	0	0	0	0	0	8	6.83333	0.895548	0	0	0	0	0	0	0	0	0
PGSC0003DMG401025354	587	DNA-directed RNA polymerase	2	1.29371	0.177026	0	0	0	0	0	0	0	0	0	0	0	0	0	0	0				2.7.7.6			AT5G60040.1	NRPC1	nuclear RNA polymerase C1
PGSC0003DMG401025018	1171	Indole-3-acetic acid-amido synthetase GH3.6	2	2.4784	0.135306	3	3.03653	0.165302	1	0.854166	0.0456415	0	0	0	0	0	0	0	0	0	PF03321	PTHR31901,PTHR31901:SF2					AT5G54510.1	DFL1,GH3.6	Auxin-responsive GH3 family protein
PGSC0003DMG401024806	1164	Myosin heavy chain, striated muscle	0	0	0	0	0	0	1	0.854168	0.0459657	0	0	0	0	0	0	0	0	0	PF05911	PTHR31580,PTHR31580:SF4					AT1G19835.1		Plant protein of unknown function (DUF869)
PGSC0003DMG401024352	549	Mitochondrial substrate carrier family protein	0	0	0	0	0	0	2	1.70833	0.244417	0	0	0	0	0	0	0	0	0	PF00153	PTHR24089,PTHR24089:SF245					AT4G26180.1		Mitochondrial substrate carrier family protein
PGSC0003DMG401022285	920	Hypothetical protein	1	1.2392	0.0912157	1	1.01218	0.0742173	1	0.854166	0.0610857	0	0	0	0	0	0	0	0	0		PTHR34947,PTHR34947:SF2					AT3G13130.1
PGSC0003DMG401021921	1402	Hypothetical protein	0	0	0	2	2.02435	0.0890838	1	0.854166	0.0370262	0	0	0	0	0	0	0	0	0
PGSC0003DMG401021129	1271	Hypothetical protein	2	2.4784	0.122681	2	2.02435	0.099945	3	2.5625	0.124395	0	0	0	0	0	0	0	0	0		PTHR36074					AT5G55610.1
PGSC0003DMG401020820	1035	Pectinacetylesterase family protein	2	2.4784	0.157326	2	2.02435	0.128076	0	0	0	0	0	0	0	0	0	0	0	0	PF03283	PTHR21562,PTHR21562:SF14				GO:0016787	AT5G26670.1		Pectinacetylesterase family protein
PGSC0003DMG401020176	1608	Hypothetical protein	2	1.23924	0.0466673	3	3.03653	0.114123	0	0	0	0	0	0	0	0	0	0	0	0
PGSC0003DMG401020019	772	Serine-threonine protein kinase, plant-type	0	0	0	0	0	0	2	1.70833	0.152623	0	0	0	0	0	0	0	0	0	PF07714	PTHR27000,PTHR27000:SF114		2.7.11.1		GO:0006468,GO:0004672	AT3G47580.1		Leucine-rich repeat protein kinase family protein
PGSC0003DMG401019086	540	Hypothetical protein	2	1.23921	0.232536	0	0	0	0	0	0	0	0	0	0	0	0	0	0	0		PTHR14000					AT3G07565.1		Protein of unknown function (DUF3755)
PGSC0003DMG401019042	519	Cytochrome P450 like_TBP	9223	11429.2	1896.58	26642	26965.5	4436	17281	14760.8	2297.81	0	0	0	0	0	0	0	0	0		PTHR33047
PGSC0003DMG401018799	2768	Alliin lyase	1	1.2392	0.0975795	3	2.02436	0.0786057	3	1.70833	0.0524719	0	0	0	0	0	0	0	0	0	PF04863					GO:0016846	AT1G34060.1		Pyridoxal phosphate (PLP)-dependent transferases superfamily protein
PGSC0003DMG401017810	815	RNA recognition motif-containing protein	1	0.0112483	0.000969178	1	0.0744115	0.00638251	87	74.2456	6.1852	0	0	0	0	0	0	0	0	0		PTHR12603,PTHR12603:SF3					AT3G45630.1		RNA binding (RRM/RBD/RNP motifs) family protein
PGSC0003DMG401017236	846	Hypothetical protein	0	0	0	2	1.01219	0.0826751	6	4.27095	0.339284	0	0	0	0	0	0	0	0	0	PF03171,PF14226	PTHR10209,PTHR10209:SF135	KOG0143	1.14.11.20		GO:0055114,GO:0016491	AT5G59530.1		2-oxoglutarate (2OG) and Fe(II)-dependent oxygenase superfamily protein
PGSC0003DMG401017018	402	Hypothetical protein	11	13.6312	3.56779	14	14.1705	3.65856	11	9.39583	2.22739	0	0	0	0	0	0	0	0	0
PGSC0003DMG401016112	747	10-hydroxygeraniol oxidoreductase	0	0	0	0	0	0	2	1.70833	0.159331	0	0	0	0	0	0	0	0	0	PF08240	PTHR11695,PTHR11695:SF519		1.1.1.183		GO:0055114,GO:0016491,GO:0008270	AT4G37990.1	ATCAD8,CAD-B2,ELI3,ELI3-2	elicitor-activated gene 3-2
PGSC0003DMG401015879	791	Methylketone synthase II	0	0	0	1	1.01218	0.0903226	2	0.854175	0.0739461	0	0	0	0	0	0	0	0	0	PF03061	PTHR31793,PTHR31793:SF5					AT1G68260.1		Thioesterase superfamily protein
PGSC0003DMG401015471	1125	Sugar transporter	2	2.4784	0.14203	0	0	0	1	0.854166	0.0478591	0	0	0	0	0	0	0	0	0	PF07690	PTHR23500,PTHR23500:SF171	KOG0254			GO:0055085,GO:0016021	AT4G36670.1		Major facilitator superfamily protein
PGSC0003DMG401015193	324	Malate synthase	1	1.2392	0.527261	1	1.01218	0.421237	0	0	0	0	0	0	0	0	0	0	0	0	PF01274	PTHR21631,PTHR21631:SF1		2.3.3.9		GO:0006097,GO:0004474	AT5G03860.1	MLS	malate synthase
PGSC0003DMG401011526	624	SNKR2GH2 protein	0	0	0	0	0	0	1	0.854166	0.101647	0	0	0	0	0	0	0	0	0	PF00931	PTHR23155,PTHR23155:SF634				GO:0043531	AT3G46530.1	RPP13	NB-ARC domain-containing disease resistance protein
PGSC0003DMG401011506	882	Hypothetical protein	0	0	0	0	0	0	3	1.70833	0.1886	0	0	0	0	0	0	0	0	0
PGSC0003DMG401010885	517	Hypothetical protein	5	6.19601	1.03465	12	12.1461	2.01058	8	6.83333	1.07002	0	0	0	0	0	0	0	0	0		PTHR23155,PTHR23155:SF500
PGSC0003DMG401010558	973	WRKY-A1244	0	0	0	1	1.01218	0.0691514	0	0	0	0	0	0	0	0	0	0	0	0	PF03106	PTHR31282,PTHR31282:SF9				GO:0043565,GO:0006355,GO:0003700	AT1G29280.1	ATWRKY65,WRKY65	WRKY DNA-binding protein 65
PGSC0003DMG401010182	577	Receptor kinase	0	0	0	0	0	0	1	0.854166	0.113628	0	0	0	0	0	0	0	0	0				2.7.11.1			AT3G47110.1		Leucine-rich repeat protein kinase family protein
PGSC0003DMG401009494	2492	Ferric-chelate reductase	4	4.95681	0.11469	0	0	0	0	0	0	0	0	0	0	0	0	0	0	0	PF01794,PF08022,PF08030	PTHR11972,PTHR11972:SF62	KOG0039	1.16.1.7		GO:0055114,GO:0016491	AT5G23980.1	ATFRO4,FRO4	ferric reduction oxidase 4
PGSC0003DMG401007736	345	Hypothetical protein	1	1.2392	0.451253	0	0	0	0	0	0	0	0	0	0	0	0	0	0	0
PGSC0003DMG401007649	3309	N(2),N(2)-dimethylguanosine tRNA methyltransferase 1	126	156.137	5.47985	136	137.196	3.47565	136	116.139	3.46253	0	0	0	0	0	0	0	0	0	PF02005	PTHR10631,PTHR10631:SF5		2.1.1.216		GO:0008033,GO:0004809,GO:0003723	AT5G15810.1		N2,N2-dimethylguanosine tRNA methyltransferase
PGSC0003DMG401007461	2906	NRC1	2	1.2392	0.035597	0	0	0	0	0	0	0	0	0	0	0	0	0	0	0	PF00931	PTHR23155,PTHR23155:SF553	KOG4658			GO:0043531	AT1G53350.1		Disease resistance protein (CC-NBS-LRR class) family
PGSC0003DMG401007356	531	Thymidine kinase	1	1.2392	0.198196	0	0	0	0	0	0	0	0	0	0	0	0	0	0	0
PGSC0003DMG401006600	306	Hypothetical protein	1	1.2392	0.616206	0	0	0	0	0	0	0	0	0	0	0	0	0	0	0
PGSC0003DMG401006492	516	Hypothetical protein	3	3.71761	0.622752	1	1.01218	0.168073	2	1.70833	0.268297	0	0	0	0	0	0	0	0	0
PGSC0003DMG401005679	1284	Cytochrome P450	1	1.2392	0.0606052	2	2.02435	0.0987502	3	2.5625	0.122932	0	0	0	0	0	0	0	0	0	PF00067	PTHR24298,PTHR24298:SF178	KOG0156	1.14.13.121		GO:0055114,GO:0020037,GO:0016705,GO:0005506	AT3G26310.1	CYP71B35	cytochrome P450, family 71, subfamily B, polypeptide 35
PGSC0003DMG401005430	821	Hypothetical protein	2	2.4784	0.211483	0	0	0	0	0	0	0	0	0	0	0	0	0	0	0
PGSC0003DMG401004850	499	Hypothetical protein	0	0	0	1	1.01218	0.17752	0	0	0	0	0	0	0	0	0	0	0	0
PGSC0003DMG401004500	1507	Glycosyltransferase 2	0	0	0	1	1.01218	0.040973	2	1.70833	0.0682008	0	0	0	0	0	0	0	0	0	PF00201	PTHR11926,PTHR11926:SF223	KOG1192	2.4.1.115	K12356	GO:0016758,GO:0008152	AT2G18570.1		UDP-Glycosyltransferase superfamily protein
PGSC0003DMG401002106	838	Hypothetical protein	0	0	0	1	1.01218	0.0837047	0	0	0	0	0	0	0	0	0	0	0	0
PGSC0003DMG401001979	1512	Disease resistance protein BS2	0	0	0	1	1.01218	0.0408173	0	0	0	0	0	0	0	0	0	0	0	0		PTHR23155,PTHR23155:SF442					AT1G69550.1		disease resistance protein (TIR-NBS-LRR class)
PGSC0003DMG401001552	3446	3-isopropylmalate dehydratase	7	7.43521	0.28466	8	8.09741	0.262879	5	4.27083	0.108275	0	0	0	0	0	0	0	0	0	PF00330	PTHR11670		4.2.1.33	K01703	GO:0008152	AT4G13430.1	ATLEUC1,IIL1	isopropyl malate isomerase large subunit 1
PGSC0003DMG401001248	1102	2-oxoglutarate-dependent dioxygenase	1	1.2392	0.0728246	3	3.03653	0.40939	3	2.5625	0.147152	0	0	0	0	0	0	0	0	0	PF14226,PF03171	PTHR10209,PTHR10209:SF211	KOG0143			GO:0055114,GO:0016491	AT1G52820.1		2-oxoglutarate (2OG) and Fe(II)-dependent oxygenase superfamily protein
PGSC0003DMG400047210	447	F-box/LRR-repeat protein	0	0	0	4	3.30323	0.69961	2	1.66274	0.328176	0	0	0	0	0	0	0	0	0		PTHR32212,PTHR32212:SF129					AT5G02930.1		F-box/RNI-like superfamily protein
PGSC0003DMG400047169	585	BTB/POZ domain containing protein	0	0	0	1	1.01218	0.13822	2	1.70833	0.222786	0	0	0	0	0	0	0	0	0	PF00651	PTHR24413,PTHR24413:SF0			K10523	GO:0005515	AT3G56230.1		BTB/POZ domain-containing protein
PGSC0003DMG400047140	474	Hypothetical protein	0	0	0	1	1.01218	0.193514	0	0	0	0	0	0	0	0	0	0	0	0		PTHR31470,PTHR31470:SF16
PGSC0003DMG400047137	1521	Wax synthase	0	0	0	0	0	0	1	0.854166	0.0337449	0	0	0	0	0	0	0	0	0	PF03007,PF06974	PTHR31650,PTHR31650:SF2		2.3.1.75,2.3.1.20		GO:0045017,GO:0004144	AT3G49210.1		O-acyltransferase (WSD1-like) family protein
PGSC0003DMG400047097	411	Hypothetical protein	0	0	0	0	0	0	1	0.854166	0.19466	0	0	0	0	0	0	0	0	0
PGSC0003DMG400047079	816	Hypothetical protein	0	0	0	2	1.01228	0.0866867	0	0	0	0	0	0	0	0	0	0	0	0		PTHR35481,PTHR35481:SF1					AT2G38430.1
PGSC0003DMG400047078	717	F-Box protein	0	0	0	0	0	0	1	0.854166	0.0841017	0	0	0	0	0	0	0	0	0	PF07734	PTHR31790,PTHR31790:SF26					AT4G12560.1	CPR30	F-box and associated interaction domains-containing protein
PGSC0003DMG400047032	588	Hypothetical protein	1	1.2392	0.16913	0	0	0	0	0	0	0	0	0	0	0	0	0	0	0	PF13456	PTHR33033
PGSC0003DMG400046952	348	Hypothetical protein	0	0	0	0	0	0	2	0.854338	0.266949	0	0	0	0	0	0	0	0	0
PGSC0003DMG400046920	429	Hypothetical protein	0	0	0	0	0	0	1	0.854166	0.180688	0	0	0	0	0	0	0	0	0	PF13456	PTHR33033,PTHR33033:SF13					AT3G01410.2		Polynucleotidyl transferase, ribonuclease H-like superfamily protein
PGSC0003DMG400046895	1848	Hypothetical protein	1	1.2392	0.0398726	0	0	0	0	0	0	0	0	0	0	0	0	0	0	0	PF10536	PTHR16007,PTHR16007:SF31					AT4G16050.1		Aminotransferase-like, plant mobile domain family protein
PGSC0003DMG400046891	1560	Glucose-1-phosphate adenylyltransferase	2	2.4784	0.096624	4	4.04871	0.157521	2	1.70833	0.0655849	0	0	0	0	0	0	0	0	0	PF00483	PTHR22572,PTHR22572:SF101	KOG1322	2.7.7.27	K00975	GO:0016779,GO:0009058	AT5G48300.1	ADG1,APS1	ADP glucose pyrophosphorylase 1
PGSC0003DMG400046799	1239	Hypothetical protein	0	0	0	1	1.01218	0.0515065	0	0	0	0	0	0	0	0	0	0	0	0
PGSC0003DMG400046597	1368	Hypothetical protein	0	0	0	1	1.01218	0.0458347	1	0.854166	0.0380843	0	0	0	0	0	0	0	0	0
PGSC0003DMG400046578	1161	Flavin-containing monooxygenase family protein	0	0	0	1	1.01218	0.055672	0	0	0	0	0	0	0	0	0	0	0	0	PF13738	PTHR23023,PTHR23023:SF116	KOG1399	1.14.13.168	K11816		AT1G48910.1	YUC10	Flavin-containing monooxygenase family protein
PGSC0003DMG400046550	696	Disease resistance protein R3a	0	0	0	1	1.01218	0.107502	1	0.854166	0.0875127	0	0	0	0	0	0	0	0	0		PTHR23155,PTHR23155:SF567					AT3G14460.1		LRR and NB-ARC domains-containing disease resistance protein
PGSC0003DMG400046533	807	Hypothetical protein	1	1.2392	0.108178	5	5.06088	0.439776	7	5.97916	0.504446	0	0	0	0	0	0	0	0	0	PF03087	PTHR33070,PTHR33070:SF16					AT4G35690.1		Arabidopsis protein of unknown function (DUF241)
PGSC0003DMG400046521	486	Flavonol 4'-sulfotransferase	0	0	0	1	1.01218	0.185492	0	0	0	0	0	0	0	0	0	0	0	0	PF00685	PTHR11783,PTHR11783:SF69				GO:0008146	AT3G45070.1		P-loop containing nucleoside triphosphate hydrolases superfamily protein
PGSC0003DMG400046444	384	SAUR family protein	0	0	0	1	1.01218	0.286418	0	0	0	0	0	0	0	0	0	0	0	0	PF02519	PTHR31374,PTHR31374:SF19				GO:0009733	AT3G09870.1		SAUR-like auxin-responsive protein family
PGSC0003DMG400046399	378	Hypothetical protein	0	0	0	0	0	0	1	0.854166	0.226816	0	0	0	0	0	0	0	0	0
PGSC0003DMG400046348	516	Hypothetical protein	0	0	0	1	1.01218	0.168073	2	0.855703	0.13439	0	0	0	0	0	0	0	0	0
PGSC0003DMG400046276	564	Hypothetical protein	10770	13345.6	1941.32	29509	29868.2	4311.8	17747	15158.6	2084.47	0	0	0	0	0	0	0	0	0		PTHR33047,PTHR33047:SF4
PGSC0003DMG400046188	1140	Transposon MuDR mudrA	0	0	0	2	1.0124	0.0569238	0	0	0	0	0	0	0	0	0	0	0	0
PGSC0003DMG400046163	789	Hypothetical protein	0	0	0	1	0.88334	0.0790919	11	8.7259	0.757876	0	0	0	0	0	0	0	0	0		PTHR36388,PTHR36388:SF1					AT4G38980.1
PGSC0003DMG400046106	882	Geraniol 10-hydroxylase	7	8.67441	0.674051	16	16.1948	1.25331	13	11.1042	0.836992	0	0	0	0	0	0	0	0	0	PF00067	PTHR24298,PTHR24298:SF122		1.14.13.152		GO:0055114,GO:0020037,GO:0016705,GO:0005506	AT2G45570.1	CYP76C2	cytochrome P450, family 76, subfamily C, polypeptide 2
PGSC0003DMG400046017	747	Hypothetical protein	0	0	0	0	0	0	1	0.854166	0.0796657	0	0	0	0	0	0	0	0	0
PGSC0003DMG400046009	576	Hypothetical protein	0	0	0	0	0	0	1	0.854166	0.113913	0	0	0	0	0	0	0	0	0
PGSC0003DMG400045868	555	Pectinesterase	0	0	0	2	2.02435	0.299575	0	0	0	0	0	0	0	0	0	0	0	0	PF01095	PTHR31707,PTHR31707:SF59		3.1.1.11		GO:0042545,GO:0030599,GO:0005618	AT3G10720.2		Plant invertase/pectin methylesterase inhibitor superfamily
PGSC0003DMG400045729	522	Prf	0	0	0	0	0	0	1	0.854166	0.131807	0	0	0	0	0	0	0	0	0		PTHR23155,PTHR23155:SF634					AT1G50180.1		NB-ARC domain-containing disease resistance protein
PGSC0003DMG400045616	717	Hypothetical protein	0	0	0	2	1.01219	0.103166	1	0.854166	0.0841017	0	0	0	0	0	0	0	0	0
PGSC0003DMG400045576	444	ZF-HD protein dimerisation region containing protein	1	1.2392	0.268669	0	0	0	0	0	0	0	0	0	0	0	0	0	0	0	PF04770	PTHR31948,PTHR31948:SF20					AT4G24660.1	ATHB22,HB22,MEE68	homeobox protein 22
PGSC0003DMG400045550	1242	Integrase core domain containing protein	1	1.2392	0.0630464	0	0	0	0	0	0	0	0	0	0	0	0	0	0	0
PGSC0003DMG400045543	918	Integrase core domain containing protein	0	0	0	1	1.01218	0.0744231	1	0.854166	0.0612508	0	0	0	0	0	0	0	0	0
PGSC0003DMG400045471	429	Polyprotein protein	0	0	0	0	0	0	1	0.854166	0.180688	0	0	0	0	0	0	0	0	0
PGSC0003DMG400045410	366	Hypothetical protein	0	0	0	1	1.01218	0.31684	0	0	0	0	0	0	0	0	0	0	0	0
PGSC0003DMG400045390	381	Hypothetical protein	0	0	0	0	0	0	1	0.854166	0.22346	0	0	0	0	0	0	0	0	0
PGSC0003DMG400045238	1967	N-acylethanolamine amidohydrolase	14	17.1191	0.981045	12	11.2602	1.34178	12	10.232	0.5733	0	0	0	0	0	0	0	0	0		PTHR11895,PTHR11895:SF96		3.5.1.99		GO:0016884	AT5G64440.1	AtFAAH,FAAH	fatty acid amide hydrolase
PGSC0003DMG400045181	279	Hypothetical protein	2	1.23931	0.822749	0	0	0	0	0	0	0	0	0	0	0	0	0	0	0
PGSC0003DMG400045149	324	SAUR family protein	2	1.23923	0.527271	5	4.04877	1.68498	3	1.70843	0.621709	0	0	0	0	0	0	0	0	0	PF02519	PTHR31929,PTHR31929:SF5			K14488	GO:0009733	AT5G18020.1		SAUR-like auxin-responsive protein family
PGSC0003DMG400045132	369	Hypothetical protein	1	1.2392	0.387426	0	0	0	0	0	0	0	0	0	0	0	0	0	0	0
PGSC0003DMG400045128	435	Hypothetical protein	2	1.24055	0.279233	3	2.02511	0.450494	1	0.854166	0.176466	0	0	0	0	0	0	0	0	0
PGSC0003DMG400045121	1440	Basic 7S globulin 2 small subunit	0	0	0	0	0	0	1	0.854166	0.0359111	0	0	0	0	0	0	0	0	0	PF14543,PF14541	PTHR13683,PTHR13683:SF380	KOG1339	3.4.23.12		GO:0006508,GO:0004190	AT1G03220.1		Eukaryotic aspartyl protease family protein
PGSC0003DMG400045097	2063	Hypothetical protein	157	194.555	5.53782	23	23.28	0.66332	40	34.1667	0.961637	0	0	0	0	0	0	0	0	0	PF10539	PTHR10857,PTHR10857:SF31					AT5G01660.1
PGSC0003DMG400045092	597	Ethylene-responsive transcription factor 1B	0	0	0	0	0	0	1	0.854166	0.108201	0	0	0	0	0	0	0	0	0	PF00847	PTHR31190,PTHR31190:SF26			K14516	GO:0006355,GO:0003700	AT3G23240.1	ATERF1,ERF1	ethylene response factor 1
PGSC0003DMG400045084	609	Hypothetical protein	0	0	0	0	0	0	5	4.27083	0.525935	0	0	0	0	0	0	0	0	0
PGSC0003DMG400045026	987	Hypothetical protein	0	0	0	1	1.01218	0.0679267	0	0	0	0	0	0	0	0	0	0	0	0
PGSC0003DMG400044884	459	Hypothetical protein	8	9.91362	2.0252	21	21.2557	4.29605	15	12.8125	2.42073	0	0	0	0	0	0	0	0	0	PF14111
PGSC0003DMG400044843	1401	GF13792	0	0	0	1	1.01218	0.0445789	1	0.854166	0.0370565	0	0	0	0	0	0	0	0	0	PF03226	PTHR34740,PTHR34740:SF1	KOG3399				AT4G27740.1		Yippee family putative zinc-binding protein
PGSC0003DMG400044753	1431	Endonuclease/exonuclease/phosphatase	1	1.2392	0.053372	0	0	0	0	0	0	0	0	0	0	0	0	0	0	0	PF14111	PTHR31286					AT2G01050.1		zinc ion binding;nucleic acid binding
PGSC0003DMG400044751	312	ATP binding protein	0	0	0	1	1.01218	0.465014	3	1.70839	0.677464	0	0	0	0	0	0	0	0	0		PTHR23070,PTHR23070:SF24					AT3G50930.1	BCS1	cytochrome BC1 synthesis
PGSC0003DMG400044715	678	Retrotransposon gag protein	0	0	0	0	0	0	1	0.854166	0.0906646	0	0	0	0	0	0	0	0	0
PGSC0003DMG400044699	1320	Interferon-induced GTP-binding protein mx	25	30.9801	1.46646	0	0	0	0	0	0	0	0	0	0	0	0	0	0	0	PF02212,PF00350,PF01031	PTHR11566,PTHR11566:SF45	KOG0446			GO:0005525,GO:0003924	AT1G60500.1	DRP4C	Dynamin related protein 4C
PGSC0003DMG400044609	651	Hypothetical protein	0	0	0	1	1.01218	0.118147	0	0	0	0	0	0	0	0	0	0	0	0
PGSC0003DMG400044408	348	Hypothetical protein	1	1.2392	0.442148	0	0	0	0	0	0	0	0	0	0	0	0	0	0	0		PTHR34287
PGSC0003DMG400044311	780	Hypothetical protein	1	1.2392	0.113208	0	0	0	0	0	0	0	0	0	0	0	0	0	0	0
PGSC0003DMG400044276	558	RRNA intron-encoded homing endonuclease	1607	1991.4	294.526	3238	3276.53	480.854	2446	2089.29	291.839	0	0	0	0	0	0	0	0	0		PTHR34410,PTHR34410:SF2
PGSC0003DMG400044254	510	Hypothetical protein	0	0	0	0	0	0	1	0.854166	0.136574	0	0	0	0	0	0	0	0	0
PGSC0003DMG400044184	945	Hypothetical protein	0	0	0	0	0	0	1	0.854166	0.059094	0	0	0	0	0	0	0	0	0
PGSC0003DMG400044028	519	B3 domain-containing protein Os02g0598200	0	0	0	0	0	0	1	0.854166	0.132967	0	0	0	0	0	0	0	0	0	PF02362	PTHR31391,PTHR31391:SF6				GO:0003677	AT3G53310.1		AP2/B3-like transcriptional factor family protein
PGSC0003DMG400043904	1452	Hypothetical protein	1	1.2392	0.0524772	1	1.01218	0.042768	6	5.125	0.213437	0	0	0	0	0	0	0	0	0
PGSC0003DMG400043898	1242	Integrase core domain containing protein	0	0	0	1	1.01218	0.0513587	0	0	0	0	0	0	0	0	0	0	0	0
PGSC0003DMG400043645	360	Protease inhibitor/seed storage/lipid transfer protein family protein	1	1.2392	0.409127	0	0	0	0	0	0	0	0	0	0	0	0	0	0	0	PF14368	PTHR33044,PTHR33044:SF37					AT1G70250.1		receptor serine/threonine kinase, putative
PGSC0003DMG400043641	879	Nuclear protein	1	1.2392	0.0967181	0	0	0	1	0.854166	0.0646596	0	0	0	0	0	0	0	0	0		PTHR12097					AT5G64270.1		splicing factor, putative
PGSC0003DMG400043600	1257	Hypothetical protein	0	0	0	1	1.01218	0.0506322	0	0	0	0	0	0	0	0	0	0	0	0	PF12776	PTHR31704					AT1G30140.1
PGSC0003DMG400043518	348	Hypothetical protein	0	0	0	2	2.02435	0.708984	1	0.854166	0.266896	0	0	0	0	0	0	0	0	0	PF02365					GO:0006355,GO:0003677
PGSC0003DMG400043448	426	Hypothetical protein	0	0	0	0	0	0	2	1.70833	0.365752	0	0	0	0	0	0	0	0	0
PGSC0003DMG400043436	987	DNA binding protein	0	0	0	0	0	0	1	0.854166	0.0560252	0	0	0	0	0	0	0	0	0	PF03754	PTHR31541,PTHR31541:SF22					AT3G24850.1		Domain of unknown function (DUF313)
PGSC0003DMG400043423	666	Hypothetical protein	5	6.19601	0.802304	9	9.10959	1.17159	8	6.83333	0.841496	0	0	0	0	0	0	0	0	0		PTHR31470,PTHR31470:SF15
PGSC0003DMG400043406	852	Ubiquitin-protein ligase	2	2.4784	0.201438	0	0	0	0	0	0	0	0	0	0	0	0	0	0	0	PF03478	PTHR11102,PTHR11102:SF94					AT4G25930.1		Protein of unknown function (DUF295)
PGSC0003DMG400043354	306	Hypothetical protein	1	1.2392	0.616206	0	0	0	0	0	0	0	0	0	0	0	0	0	0	0
PGSC0003DMG400043288	390	Condensin complex components subunit	1	1.2392	0.344757	0	0	0	0	0	0	0	0	0	0	0	0	0	0	0							AT5G48600.2	ATCAP-C,ATSMC3,ATSMC4,SMC3	structural maintenance of chromosome 3
PGSC0003DMG400043257	822	GI15087	0	0	0	1	1.01218	0.0858459	0	0	0	0	0	0	0	0	0	0	0	0
PGSC0003DMG400043142	351	Transcription factor	0	0	0	0	0	0	1	0.854166	0.262262	0	0	0	0	0	0	0	0	0	PF02309	PTHR31734,PTHR31734:SF7				GO:0006355,GO:0005634	AT5G57420.1	IAA33	indole-3-acetic acid inducible 33
PGSC0003DMG400043090	741	Integrase core domain containing protein	0	0	0	0	0	0	1	0.854166	0.0805151	0	0	0	0	0	0	0	0	0
PGSC0003DMG400043074	1269	Hypothetical protein	0	0	0	1	1.01218	0.0500657	0	0	0	0	0	0	0	0	0	0	0	0
PGSC0003DMG400043040	330	Hypothetical protein	2	2.4784	1.0061	1	1.01218	0.402301	0	0	0	0	0	0	0	0	0	0	0	0
PGSC0003DMG400043020	255	Syntaxin	0	0	0	2	1.01269	0.900489	0	0	0	0	0	0	0	0	0	0	0	0							AT3G09740.1	ATSYP71,SYP71	syntaxin of plants 71
PGSC0003DMG400042992	483	Hypothetical protein	0	0	0	1	1.01218	0.187435	0	0	0	0	0	0	0	0	0	0	0	0		PTHR10825,PTHR10825:SF5					AT1G06770.2	DRIP1	DREB2A-interacting protein 1
PGSC0003DMG400042669	447	Sn-1 protein	2	2.4784	0.53083	0	0	0	2	1.70833	0.337175	0	0	0	0	0	0	0	0	0	PF00407	PTHR31907,PTHR31907:SF4				GO:0009607,GO:0006952	AT1G70890.1	MLP43	MLP-like protein 43
PGSC0003DMG400042652	570	Hypothetical protein	0	0	0	0	0	0	1	0.854166	0.115658	0	0	0	0	0	0	0	0	0	PF00644	PTHR32263,PTHR32263:SF11		2.4.2.30		GO:0003950	AT1G32230.1	ATP8,CEO,CEO1,RCD1	WWE protein-protein interaction domain protein family
PGSC0003DMG400042564	795	Hypothetical protein	0	0	0	0	0	0	1	0.854166	0.0734658	0	0	0	0	0	0	0	0	0
PGSC0003DMG400042510	378	Hypothetical protein	0	0	0	1	1.01218	0.295888	0	0	0	0	0	0	0	0	0	0	0	0	PF13961
PGSC0003DMG400042446	846	Integrase core domain containing protein	1	1.2392	0.101654	0	0	0	0	0	0	0	0	0	0	0	0	0	0	0
PGSC0003DMG400042369	4266	Transposon MuDR mudrA	0	0	0	0	0	0	1	0.854166	0.0110847	0	0	0	0	0	0	0	0	0
PGSC0003DMG400042292	1095	Hypothetical protein	0	0	0	3	3.03653	0.179285	2	1.70833	0.0988504	0	0	0	0	0	0	0	0	0	PF13839	PTHR13533					AT3G03210.1
PGSC0003DMG400042233	711	Hypothetical protein	0	0	0	0	0	0	1	0.854166	0.0850488	0	0	0	0	0	0	0	0	0
PGSC0003DMG400042232	462	UDP-glucose:glucosyltransferase	0	0	0	1	1.01218	0.202262	0	0	0	0	0	0	0	0	0	0	0	0		PTHR11926,PTHR11926:SF414				GO:0016758,GO:0008152	AT5G49690.1		UDP-Glycosyltransferase superfamily protein
PGSC0003DMG400042128	444	Hypothetical protein	2	2.4784	0.537338	4	4.04871	0.867895	4	3.41667	0.681961	0	0	0	0	0	0	0	0	0
PGSC0003DMG400042123	1218	Hypothetical protein	0	0	0	0	0	0	2	1.70833	0.0871569	0	0	0	0	0	0	0	0	0		PTHR31949,PTHR31949:SF6					AT2G40070.1
PGSC0003DMG400042118	759	Glucosyl/glucuronosyl transferases	0	0	0	0	0	0	1	0.854166	0.0780196	0	0	0	0	0	0	0	0	0	PF00201	PTHR11926,PTHR11926:SF342				GO:0016758,GO:0008152	AT5G65550.1		UDP-Glycosyltransferase superfamily protein
PGSC0003DMG400042108	3123	Proteophosphoglycan ppg4	351	433.721	17.3923	385	388.676	17.2971	576	492	19.409	0	0	0	0	0	0	0	0	0
PGSC0003DMG400042063	1289	Hypothetical protein	29	35.9368	1.74948	75	75.4624	3.66618	79	67.2723	3.21279	0	0	0	0	0	0	0	0	0
PGSC0003DMG400042038	459	Protein OBERON 3	0	0	0	0	0	0	1	0.854166	0.161382	0	0	0	0	0	0	0	0	0		PTHR21736,PTHR21736:SF15					AT1G14740.1		Protein of unknown function (DUF1423)
PGSC0003DMG400041853	1554	Hypothetical protein	0	0	0	1	1.01218	0.0395544	1	0.854166	0.0329354	0	0	0	0	0	0	0	0	0
PGSC0003DMG400041789	849	Hypothetical protein	2	1.23935	0.101197	0	0	0	3	1.71018	0.135249	0	0	0	0	0	0	0	0	0		PTHR34410,PTHR34410:SF2
PGSC0003DMG400041744	351	Gag-pol polyprotein	0	0	0	1	1.01218	0.347607	1	0.854166	0.262262	0	0	0	0	0	0	0	0	0
PGSC0003DMG400041730	1785	Replication factor A	1	1.2392	0.0414568	5	5.06088	0.169011	1	0.854166	0.0282004	0	0	0	0	0	0	0	0	0	PF08646	PTHR23273,PTHR23273:SF4					AT5G08020.1	ATRPA70B,RPA70B	RPA70-kDa subunit B
PGSC0003DMG400041662	417	Plant disease resistant protein	2	2.4784	0.603988	0	0	0	0	0	0	0	0	0	0	0	0	0	0	0
PGSC0003DMG400041650	2220	Transcriptional corepressor SEUSS	0	0	0	0	0	0	1	0.854166	0.0221923	0	0	0	0	0	0	0	0	0	PF01803	PTHR10378,PTHR10378:SF9				GO:0030274,GO:0005634,GO:0003712	AT1G43850.2	SEU	SEUSS transcriptional co-regulator
PGSC0003DMG400041635	294	Hypothetical protein	0	0	0	2	2.02435	1.10147	2	1.70833	0.782751	0	0	0	0	0	0	0	0	0
PGSC0003DMG400041631	1299	Acetyltranferase	0	0	0	0	0	0	2	1.70833	0.0808579	0	0	0	0	0	0	0	0	0	PF02458	PTHR31623,PTHR31623:SF6		2.3.1.107		GO:0016747	AT3G26040.1		HXXXD-type acyl-transferase family protein
PGSC0003DMG400041605	1281	Hypothetical protein	0	0	0	1	1.01218	0.0495117	0	0	0	0	0	0	0	0	0	0	0	0
PGSC0003DMG400041468	1086	Reverse transcriptase family protein	1	1.2392	0.0741387	0	0	0	0	0	0	0	0	0	0	0	0	0	0	0		PTHR33437,PTHR33437:SF2
PGSC0003DMG400041386	747	Hypothetical protein	2	2.4784	0.240058	0	0	0	3	2.5625	0.238997	0	0	0	0	0	0	0	0	0
PGSC0003DMG400041272	2199	Phosphate transporter PHO1 homolog 10	0	0	0	0	0	0	1	0.854166	0.022423	0	0	0	0	0	0	0	0	0	PF03105,PF03124	PTHR10783,PTHR10783:SF42	KOG1162			GO:0016021	AT1G69480.1		EXS (ERD1/XPR1/SYG1) family protein
PGSC0003DMG400041153	747	Hypothetical protein	0	0	0	0	0	0	1	0.854166	0.0796657	0	0	0	0	0	0	0	0	0
PGSC0003DMG400041121	657	RNase H family protein	0	0	0	0	0	0	2	1.70833	0.189283	0	0	0	0	0	0	0	0	0	PF13456	PTHR33033		3.1.26.4			AT4G29090.1		Ribonuclease H-like superfamily protein
PGSC0003DMG400041110	561	Hypothetical protein	1	1.2392	0.181756	0	0	0	0	0	0	0	0	0	0	0	0	0	0	0
PGSC0003DMG400041108	420	RRNA intron-encoded homing endonuclease	3	2.47856	0.595814	0	0	0	0	0	0	0	0	0	0	0	0	0	0	0		PTHR34410
PGSC0003DMG400041053	1686	Hypothetical protein	3	3.71761	0.132652	1	1.01218	0.036049	0	0	0	0	0	0	0	0	0	0	0	0
PGSC0003DMG400041051	609	Hypothetical protein	1	1.2392	0.160461	0	0	0	0	0	0	0	0	0	0	0	0	0	0	0
PGSC0003DMG400041031	1863	Endonuclease/exonuclease/phosphatase	2	2.4784	0.0790262	2	2.02435	0.0644403	3	2.5625	0.0806845	0	0	0	0	0	0	0	0	0	PF14111	PTHR33233,PTHR33233:SF2		2.7.7.49			AT1G43760.1		DNAse I-like superfamily protein
PGSC0003DMG400040898	333	Hypothetical protein	1	1.2392	0.491762	0	0	0	1	0.854166	0.292762	0	0	0	0	0	0	0	0	0
PGSC0003DMG400040832	987	Disease resistance protein	0	0	0	0	0	0	2	1.70833	0.11205	0	0	0	0	0	0	0	0	0
PGSC0003DMG400040825	531	Whole genome shotgun sequence assembly, scaffold_17	2	2.4784	0.396392	4	4.04871	0.642142	9	7.6875	1.156	0	0	0	0	0	0	0	0	0				3.4.19.12,3.4.22.69
PGSC0003DMG400040741	1101	Hypothetical protein	0	0	0	0	0	0	3	2.5625	0.147312	0	0	0	0	0	0	0	0	0	PF03478	PTHR11102,PTHR11102:SF90					AT3G18720.1		F-box family protein
PGSC0003DMG400040585	1824	Small glutamine-rich tetratricopeptide repeat-containing protein A	1	1.2392	0.0404616	1	1.01218	0.0329922	0	0	0	0	0	0	0	0	0	0	0	0	PF00085,PF07719,PF13414	PTHR22904,PTHR22904:SF387	KOG0548			GO:0045454	AT1G53300.1	TTL1	tetratricopetide-repeat thioredoxin-like 1
PGSC0003DMG400040524	1011	Mads box protein	0	0	0	0	0	0	1	0.854166	0.0544106	0	0	0	0	0	0	0	0	0	PF00319	PTHR11945	KOG0014			GO:0046983,GO:0003677	AT1G65300.1	AGL38,PHE2	AGAMOUS-like 38
PGSC0003DMG400040326	369	Hypothetical protein	2	1.24234	0.388408	0	0	0	2	0.855217	0.237808	0	0	0	0	0	0	0	0	0
PGSC0003DMG400040321	690	Fatty oxidation complex alpha subunit	0	0	0	0	0	0	1	0.854166	0.0885387	0	0	0	0	0	0	0	0	0	PF14372,PF05699	PTHR23272,PTHR23272:SF46				GO:0003677,GO:0046983	AT3G42170.1		BED zinc finger ;hAT family dimerisation domain
PGSC0003DMG400040283	552	Hypothetical protein	0	0	0	0	0	0	1	0.854166	0.121228	0	0	0	0	0	0	0	0	0
PGSC0003DMG400040270	582	Hypothetical protein	2	2.3577	0.326833	2	1.39653	0.192191	3	1.97067	0.258907	0	0	0	0	0	0	0	0	0
PGSC0003DMG400040177	705	Hypothetical protein	1	1.2392	0.129998	0	0	0	0	0	0	0	0	0	0	0	0	0	0	0
PGSC0003DMG400040160	1044	Hypothetical protein	0	0	0	2	2.02435	0.126716	3	2.5625	0.15701	0	0	0	0	0	0	0	0	0	PF12874	PTHR23067,PTHR23067:SF43		4.1.99.3
PGSC0003DMG400040024	351	Hypothetical protein	0	0	0	1	1.01218	0.347607	0	0	0	0	0	0	0	0	0	0	0	0
PGSC0003DMG400039958	1659	Pectinesterase	1	1.2392	0.0450353	0	0	0	0	0	0	0	0	0	0	0	0	0	0	0	PF04043,PF01095	PTHR31707,PTHR31707:SF52		3.1.1.11	K01051	GO:0004857,GO:0042545,GO:0030599,GO:0005618	AT3G05610.1		Plant invertase/pectin methylesterase inhibitor superfamily
PGSC0003DMG400039919	735	Flavonol 3-sulfotransferase	1	1.2392	0.122718	0	0	0	0	0	0	0	0	0	0	0	0	0	0	0	PF00685	PTHR11783,PTHR11783:SF15	KOG1584	2.8.2.24	K01015	GO:0008146	AT1G18590.1	ATSOT17,ATST5C,SOT17	sulfotransferase 17
PGSC0003DMG400039850	474	Hypothetical protein	1	1.2392	0.239325	1	1.01218	0.193514	0	0	0	0	0	0	0	0	0	0	0	0
PGSC0003DMG400039806	822	Gag-pol polyprotein	1	1.2392	0.105572	1	1.01218	0.0858459	0	0	0	0	0	0	0	0	0	0	0	0
PGSC0003DMG400039737	510	Hydrolase, alpha/beta fold family protein	2	1.23935	0.211619	0	0	0	0	0	0	0	0	0	0	0	0	0	0	0		PTHR10992,PTHR10992:SF872					AT1G26360.1	ATMES13,MES13	methyl esterase 13
PGSC0003DMG400039694	1248	RNase H family protein	1	1.2392	0.0626857	0	0	0	0	0	0	0	0	0	0	0	0	0	0	0	PF13456	PTHR33033		3.1.26.4			AT5G42905.1		Polynucleotidyl transferase, ribonuclease H-like superfamily protein
PGSC0003DMG400039594	618	Hin1	0	0	0	1	1.01218	0.127397	0	0	0	0	0	0	0	0	0	0	0	0		PTHR31415,PTHR31415:SF4					AT3G11650.1	NHL2	NDR1/HIN1-like 2
PGSC0003DMG400039588	612	Serine-threonine protein kinase, plant-type	0	0	0	0	0	0	1	0.854166	0.104459	0	0	0	0	0	0	0	0	0	PF00560,PF13855	PTHR27000		2.7.11.1		GO:0005515	AT5G20480.1	EFR	EF-TU receptor
PGSC0003DMG400039571	1188	Hypothetical protein	4	4.95681	0.26596	9	9.10959	0.487403	17	14.5208	0.762844	0	0	0	0	0	0	0	0	0
PGSC0003DMG400039559	822	Ccr4-associated factor	0	0	0	1	1.01218	0.0858459	1	0.854166	0.0703846	0	0	0	0	0	0	0	0	0	PF04857	PTHR10797,PTHR10797:SF3	KOG0304	3.1.13.4	K12581	GO:0005634	AT5G22250.1		Polynucleotidyl transferase, ribonuclease H-like superfamily protein
PGSC0003DMG400039430	630	Hypothetical protein	2	1.23935	0.152655	5	4.16194	0.50934	3	1.71018	0.200812	0	0	0	0	0	0	0	0	0		PTHR33220,PTHR33220:SF1
PGSC0003DMG400039363	942	Flavonol 4'-sulfotransferase	1	1.2392	0.0885137	1	1.01218	0.0720271	0	0	0	0	0	0	0	0	0	0	0	0	PF13469	PTHR11783,PTHR11783:SF67	KOG1584	2.8.2.15			AT3G45070.1		P-loop containing nucleoside triphosphate hydrolases superfamily protein
PGSC0003DMG400039319	372	Hypothetical protein	0	0	0	0	0	0	1	0.854166	0.233839	0	0	0	0	0	0	0	0	0
PGSC0003DMG400039305	636	Hypothetical protein	1	1.2392	0.150539	0	0	0	0	0	0	0	0	0	0	0	0	0	0	0
PGSC0003DMG400039299	918	Transcription factor bHLH84	1	1.2392	0.0914695	0	0	0	0	0	0	0	0	0	0	0	0	0	0	0	PF00010	PTHR16223,PTHR16223:SF9				GO:0046983	AT2G14760.1		basic helix-loop-helix (bHLH) DNA-binding superfamily protein
PGSC0003DMG400039264	405	Hypothetical protein	0	0	0	2	2.02435	0.51513	0	0	0	0	0	0	0	0	0	0	0	0
PGSC0003DMG400039136	510	Hypothetical protein	2	1.23927	0.211605	0	0	0	0	0	0	0	0	0	0	0	0	0	0	0		PTHR32212,PTHR32212:SF132					AT1G13570.1		F-box/RNI-like superfamily protein
PGSC0003DMG400039069	375	Hypothetical protein	0	0	0	1	1.01218	0.300861	0	0	0	0	0	0	0	0	0	0	0	0
PGSC0003DMG400039048	390	Endo-beta-1,4-D-glucanase	1	1.2392	0.344757	0	0	0	0	0	0	0	0	0	0	0	0	0	0	0	PF00759	PTHR22298,PTHR22298:SF19		3.2.1.4		GO:0005975,GO:0004553	AT1G64390.1	AtGH9C2,GH9C2	glycosyl hydrolase 9C2
PGSC0003DMG400039005	1149	Squalene synthase	1	1.2392	0.0692204	1	1.01218	0.0563734	0	0	0	0	0	0	0	0	0	0	0	0	PF00494	PTHR11626,PTHR11626:SF3	KOG1459	2.5.1.21	K00801	GO:0016740,GO:0009058	AT4G34650.1	SQS2	squalene synthase 2
PGSC0003DMG400038944	315	Uncharacterized histidine-rich protein DDB_G0274557	1	1.2392	0.568283	0	0	0	0	0	0	0	0	0	0	0	0	0	0	0
PGSC0003DMG400038816	447	Hypothetical protein	0	0	0	0	0	0	1	0.854166	0.168587	0	0	0	0	0	0	0	0	0
PGSC0003DMG400038811	537	Invertase inhibitor	0	0	0	1	1.01218	0.157706	0	0	0	0	0	0	0	0	0	0	0	0	PF04043	PTHR36710,PTHR36710:SF1				GO:0004857	AT1G09370.1		Plant invertase/pectin methylesterase inhibitor superfamily protein
PGSC0003DMG400038766	687	Hydrolase	0	0	0	1	1.01218	0.109475	0	0	0	0	0	0	0	0	0	0	0	0	PF03629	PTHR31988,PTHR31988:SF4		3.1.1.73			AT3G53010.1		Domain of unknown function (DUF303)
PGSC0003DMG400038661	924	Alpha-soluble NSF attachment protein	1	1.2392	0.0907122	0	0	0	0	0	0	0	0	0	0	0	0	0	0	0	PF14938	PTHR13768,PTHR13768:SF8	KOG1586		K15296	GO:0006886	AT3G56190.1	ALPHA-SNAP2,ASNAP	alpha-soluble NSF attachment protein 2
PGSC0003DMG400038515	258	Hypothetical protein	1	1.2392	1.09859	0	0	0	0	0	0	0	0	0	0	0	0	0	0	0
PGSC0003DMG400038500	1035	Hypothetical protein	1	1.2392	0.0786632	0	0	0	2	1.70833	0.105773	0	0	0	0	0	0	0	0	0
PGSC0003DMG400038468	729	Hypothetical protein	1	1.2392	0.124108	0	0	0	0	0	0	0	0	0	0	0	0	0	0	0
PGSC0003DMG400038422	720	Adenylate isopentenyltransferase 5, chloroplastic	0	0	0	0	0	0	1	0.854166	0.0836359	0	0	0	0	0	0	0	0	0	PF01715	PTHR11088	KOG1384	2.5.1.112		GO:0008033	AT5G19040.1	ATIPT5,IPT5	isopentenyltransferase 5
PGSC0003DMG400038359	321	Hypothetical protein	0	0	0	2	1.01242	0.431495	0	0	0	0	0	0	0	0	0	0	0	0
PGSC0003DMG400038275	1002	Integrase core domain containing protein	0	0	0	1	1.01218	0.0666617	0	0	0	0	0	0	0	0	0	0	0	0
PGSC0003DMG400038246	717	Hypothetical protein	0	0	0	0	0	0	1	0.854166	0.0841017	0	0	0	0	0	0	0	0	0
PGSC0003DMG400038121	783	Hypothetical protein	0	0	0	0	0	0	1	0.854166	0.0749235	0	0	0	0	0	0	0	0	0
PGSC0003DMG400038120	726	Integrase core domain containing protein	1	1.2392	0.124815	0	0	0	0	0	0	0	0	0	0	0	0	0	0	0
PGSC0003DMG400038085	1644	F-box family protein	41	50.8073	1.86562	44	44.5358	1.63218	54	46.125	1.66931	0	0	0	0	0	0	0	0	0	PF10442,PF08495	PTHR14939,PTHR14939:SF5					AT5G63520.1
PGSC0003DMG400038019	957	I-box binding factor	0	0	0	0	0	0	1	0.854166	0.0581834	0	0	0	0	0	0	0	0	0	PF00249	PTHR24078,PTHR24078:SF279					AT1G49010.1		Duplicated homeodomain-like superfamily protein
PGSC0003DMG400037993	915	Integrase core domain containing protein	0	0	0	0	0	0	1	0.854166	0.0615002	0	0	0	0	0	0	0	0	0
PGSC0003DMG400037869	924	Integrase core domain containing protein	1	1.2392	0.0907122	0	0	0	0	0	0	0	0	0	0	0	0	0	0	0
PGSC0003DMG400037851	1182	F-box domain containing protein	15	18.588	1.00344	9	9.10959	0.490371	13	11.1042	0.586838	0	0	0	0	0	0	0	0	0	PF00646	PTHR31264,PTHR31264:SF2				GO:0005515	AT5G03970.2		F-box associated ubiquitination effector family protein
PGSC0003DMG400037819	651	HECT; Ubiquitin	0	0	0	1	1.01218	0.118147	2	1.70833	0.191685	0	0	0	0	0	0	0	0	0	PF00632	PTHR11254,PTHR11254:SF329		6.3.2.19		GO:0004842	AT4G12570.1	UPL5	ubiquitin protein ligase 5
PGSC0003DMG400037778	363	Hypothetical protein	0	0	0	0	0	0	4	3.41667	0.980916	0	0	0	0	0	0	0	0	0		PTHR33022
PGSC0003DMG400037729	774	2,4-dienoyl-CoA reductase	1	1.2392	0.11439	0	0	0	0	0	0	0	0	0	0	0	0	0	0	0	PF13561	PTHR24322,PTHR24322:SF575	KOG0725	1.1.1.100			AT2G17845.1		NAD(P)-binding Rossmann-fold superfamily protein
PGSC0003DMG400037695	1380	Transposon protein, CACTA, En/Spm sub-class	1	1.2392	0.0556774	1	1.01218	0.0453699	0	0	0	0	0	0	0	0	0	0	0	0		PTHR33499,PTHR33499:SF3
PGSC0003DMG400037672	570	Blue copper protein	0	0	0	0	0	0	1	0.854166	0.115658	0	0	0	0	0	0	0	0	0	PF02298	PTHR33021,PTHR33021:SF70		1.14.11.9		GO:0009055	AT5G07475.1		Cupredoxin superfamily protein
PGSC0003DMG400037573	558	Hypothetical protein	1	1.2392	0.183277	2	2.02435	0.297088	0	0	0	0	0	0	0	0	0	0	0	0		PTHR33411
PGSC0003DMG400037545	1329	Aspartic proteinase nepenthesin-1	0	0	0	1	1.01218	0.0474131	0	0	0	0	0	0	0	0	0	0	0	0	PF14543,PF14541	PTHR13683,PTHR13683:SF314	KOG1339	3.4.23.12		GO:0006508,GO:0004190	AT3G18490.1		Eukaryotic aspartyl protease family protein
PGSC0003DMG400037467	852	Hypothetical protein	0	0	0	1	1.01218	0.0819169	0	0	0	0	0	0	0	0	0	0	0	0	PF02362					GO:0003677	AT3G25730.1	EDF3	ethylene response DNA binding factor 3
PGSC0003DMG400037454	2421	Centromere protein	1	0.000938014	2.23973e-05	1	0.0203814	0.000486044	0	0	0	0	0	0	0	0	0	0	0	0		PTHR18937,PTHR18937:SF256					AT4G38070.1		basic helix-loop-helix (bHLH) DNA-binding superfamily protein
PGSC0003DMG400037422	573	Hypothetical protein	0	0	0	1	1.01218	0.142626	0	0	0	0	0	0	0	0	0	0	0	0
PGSC0003DMG400037401	1147	2'-hydroxy isoflavone/dihydroflavonol reductase homolog	24	28.6521	3.32043	19	18.2203	1.02013	29	23.9519	1.31563	0	0	0	0	0	0	0	0	0	PF01370	PTHR10366,PTHR10366:SF425		1.1.1.219		GO:0050662,GO:0003824	AT2G45400.1	BEN1	NAD(P)-binding Rossmann-fold superfamily protein
PGSC0003DMG400037342	546	Type I MADS box transcription factor	1	1.2392	0.189621	1	1.01218	0.153645	4	3.41667	0.492822	0	0	0	0	0	0	0	0	0	PF00319	PTHR11945,PTHR11945:SF220				GO:0046983,GO:0003677	AT5G27960.1	AGL90	AGAMOUS-like 90
PGSC0003DMG400037316	885	AP2 domain-containing transcription factor	1	1.2392	0.0958718	0	0	0	0	0	0	0	0	0	0	0	0	0	0	0	PF00847	PTHR32467,PTHR32467:SF35			K09285	GO:0006355,GO:0003700,GO:0007275	AT1G16060.2	ADAP	ARIA-interacting double AP2 domain protein
PGSC0003DMG400037259	672	Hypothetical protein	0	0	0	1	1.01218	0.112929	0	0	0	0	0	0	0	0	0	0	0	0
PGSC0003DMG400037233	1134	70 kDa subunit of replication protein A	0	0	0	2	2.02435	0.114551	0	0	0	0	0	0	0	0	0	0	0	0	PF02721,PF08646	PTHR23273,PTHR23273:SF4					AT5G08020.1	ATRPA70B,RPA70B	RPA70-kDa subunit B
PGSC0003DMG400037229	417	Hypothetical protein	1	1.2392	0.301994	1	1.01218	0.243546	1	0.854166	0.189769	0	0	0	0	0	0	0	0	0
PGSC0003DMG400037036	1314	Hypothetical protein	2	2.4784	0.117948	1	1.01218	0.0480496	0	0	0	0	0	0	0	0	0	0	0	0	PF03140	PTHR31549,PTHR31549:SF27					AT3G50120.1		Plant protein of unknown function (DUF247)
PGSC0003DMG400036800	483	Hypothetical protein	1	1.2392	0.231732	0	0	0	0	0	0	0	0	0	0	0	0	0	0	0							AT5G34830.1
PGSC0003DMG400036643	918	Gag/pol polyprotein	0	0	0	1	1.01218	0.0744231	0	0	0	0	0	0	0	0	0	0	0	0
PGSC0003DMG400036641	864	Hypothetical protein	1	1.2392	0.0989008	0	0	0	0	0	0	0	0	0	0	0	0	0	0	0
PGSC0003DMG400036570	1998	Aluminum-activated malate transporter	0	0	0	0	0	0	2	1.70833	0.0497993	0	0	0	0	0	0	0	0	0	PF13515	PTHR31086,PTHR31086:SF3				GO:0015743	AT3G11680.1		Aluminium activated malate transporter family protein
PGSC0003DMG400036536	1458	Cytochrome P450	0	0	0	0	0	0	4	2.5633	0.106251	0	0	0	0	0	0	0	0	0	PF00067	PTHR24282,PTHR24282:SF15	KOG0157			GO:0055114,GO:0020037,GO:0016705,GO:0005506	AT5G52400.1	CYP715A1	cytochrome P450, family 715, subfamily A, polypeptide 1
PGSC0003DMG400036476	501	Hypothetical protein	0	0	0	0	0	0	1	0.854166	0.140383	0	0	0	0	0	0	0	0	0
PGSC0003DMG400036447	948	Cdk10/11	0	0	0	0	0	0	1	0.854166	0.0588637	0	0	0	0	0	0	0	0	0	PF00069	PTHR24056,PTHR24056:SF107	KOG0663	2.7.11.22,2.7.11.23	K08818	GO:0006468,GO:0005524,GO:0004672	AT1G67580.1		Protein kinase superfamily protein
PGSC0003DMG400036369	2250	Serine protease	0	0	0	0	0	0	1	0.854166	0.021871	0	0	0	0	0	0	0	0	0	PF05922,PF02225,PF00082	PTHR10795,PTHR10795:SF411		3.4.21.25		GO:0006508,GO:0004252	AT5G67360.1	ARA12	Subtilase family protein
PGSC0003DMG400036322	486	Hypothetical protein	1	1.2392	0.229307	0	0	0	1	0.854166	0.147224	0	0	0	0	0	0	0	0	0
PGSC0003DMG400036258	1791	Endonuclease/exonuclease/phosphatase	1	1.2392	0.0413005	0	0	0	0	0	0	0	0	0	0	0	0	0	0	0	PF14111	PTHR31286					AT2G01050.1		zinc ion binding;nucleic acid binding
PGSC0003DMG400036174	690	Galacturonic acid reductase	2	1.23921	0.133973	0	0	0	0	0	0	0	0	0	0	0	0	0	0	0	PF00248	PTHR11732,PTHR11732:SF221	KOG1577	1.1.1.365			AT1G59960.1		NAD(P)-linked oxidoreductase superfamily protein
PGSC0003DMG400035934	1056	Hypothetical protein	4	3.71806	0.230233	5	5.06088	0.312367	10	8.54166	0.516212	0	0	0	0	0	0	0	0	0	PF00560,PF13855	PTHR27000,PTHR27000:SF183		2.7.11.1		GO:0005515	AT5G63930.1		Leucine-rich repeat protein kinase family protein
PGSC0003DMG400035833	576	Hypothetical protein	0	0	0	1	1.01218	0.141498	0	0	0	0	0	0	0	0	0	0	0	0
PGSC0003DMG400035787	660	Hypothetical protein	0	0	0	0	0	0	1	0.854166	0.094052	0	0	0	0	0	0	0	0	0
PGSC0003DMG400035631	1236	Glutamic acid reigh protein	0	0	0	1	1.01218	0.0516551	1	0.854166	0.0428369	0	0	0	0	0	0	0	0	0
PGSC0003DMG400035495	690	Hypothetical protein	0	0	0	1	1.01218	0.108809	0	0	0	0	0	0	0	0	0	0	0	0
PGSC0003DMG400035481	453	Hypothetical protein	1	1.2392	0.259137	1	1.01218	0.20936	0	0	0	0	0	0	0	0	0	0	0	0		PTHR36983
PGSC0003DMG400035476	660	Type I MADS box transcription factor	0	0	0	1	1.01218	0.115852	0	0	0	0	0	0	0	0	0	0	0	0	PF00319	PTHR11945,PTHR11945:SF220				GO:0046983,GO:0003677	AT5G06500.1	AGL96	AGAMOUS-like 96
PGSC0003DMG400035400	558	MYB transcription factor MYB185	0	0	0	1	1.01218	0.148544	1	0.854166	0.119313	0	0	0	0	0	0	0	0	0	PF00249	PTHR10641,PTHR10641:SF613			K09422		AT4G38620.1	ATMYB4,MYB4	myb domain protein 4
PGSC0003DMG400035388	1566	Hypothetical protein	0	0	0	2	2.02435	0.0784156	0	0	0	0	0	0	0	0	0	0	0	0	PF02362	PTHR31920,PTHR31920:SF16				GO:0003677	AT3G18990.1	REM39,VRN1	AP2/B3-like transcriptional factor family protein
PGSC0003DMG400035311	327	Hypothetical protein	0	0	0	1	1.01218	0.411551	0	0	0	0	0	0	0	0	0	0	0	0
PGSC0003DMG400035291	1308	Potassium channel tetramerization domain-containing protein	0	0	0	0	0	0	1	0.854166	0.0401069	0	0	0	0	0	0	0	0	0	PF02214	PTHR14499,PTHR14499:SF70	KOG2714			GO:0051260	AT2G24240.1		BTB/POZ domain with WD40/YVTN repeat-like protein
PGSC0003DMG400035274	1251	S-locus F-box protein 9	1	1.2392	0.0625069	0	0	0	0	0	0	0	0	0	0	0	0	0	0	0	PF07734	PTHR31790,PTHR31790:SF8					AT3G21120.1		F-box and associated interaction domains-containing protein
PGSC0003DMG400035191	933	Aluminum-activated malate transporter	1	1.2392	0.0895995	0	0	0	0	0	0	0	0	0	0	0	0	0	0	0	PF11744	PTHR31086,PTHR31086:SF3				GO:0015743	AT1G08440.1		Aluminium activated malate transporter family protein
PGSC0003DMG400035146	654	ALY protein	66	81.7873	9.54226	70	70.8523	8.21604	72	61.5	6.85714	0	0	0	0	0	0	0	0	0	PF00076	PTHR19965,PTHR19965:SF29			K12881	GO:0003676	AT5G59950.5		RNA-binding (RRM/RBD/RNP motifs) family protein
PGSC0003DMG400035139	393	Cyclin-like F-box	3	3.71761	1.01825	2	2.02435	0.546594	0	0	0	0	0	0	0	0	0	0	0	0	PF00646	PTHR31790,PTHR31790:SF10				GO:0005515	AT2G41473.1		F-box family protein
PGSC0003DMG400035134	423	Storekeeper protein	0	0	0	0	0	0	2	0.854547	0.1852	0	0	0	0	0	0	0	0	0	PF04504	PTHR31662,PTHR31662:SF11					AT4G00390.1		DNA-binding storekeeper protein-related transcriptional regulator
PGSC0003DMG400034985	2169	Xylem serine proteinase 1	0	0	0	0	0	0	1	0.854166	0.0227609	0	0	0	0	0	0	0	0	0	PF02225,PF05922,PF00082	PTHR10795,PTHR10795:SF354		3.4.21.25		GO:0006508,GO:0004252	AT5G67360.1	ARA12	Subtilase family protein
PGSC0003DMG400034920	573	Hypothetical protein	0	0	0	0	0	0	1	0.854166	0.114779	0	0	0	0	0	0	0	0	0
PGSC0003DMG400034836	330	Hypothetical protein	2	2.4784	1.0061	0	0	0	1	0.854166	0.298549	0	0	0	0	0	0	0	0	0		PTHR33411
PGSC0003DMG400034673	678	Cys2-His2 type zinc finger protein	1	1.2392	0.137331	0	0	0	0	0	0	0	0	0	0	0	0	0	0	0	PF13912	PTHR26374,PTHR26374:SF208					AT1G27730.1	STZ,ZAT10	salt tolerance zinc finger
PGSC0003DMG400034640	336	Myb family transcription factor	0	0	0	0	0	0	1	0.854166	0.287196	0	0	0	0	0	0	0	0	0	PF00249	PTHR12374,PTHR12374:SF25					AT5G61620.1		myb-like transcription factor family protein
PGSC0003DMG400034565	399	Hypothetical protein	1	1.2392	0.329218	0	0	0	1	0.854166	0.205241	0	0	0	0	0	0	0	0	0
PGSC0003DMG400034504	828	Hypothetical protein	1	1.2392	0.104564	3	3.03653	0.255091	0	0	0	0	0	0	0	0	0	0	0	0	PF01485	PTHR11685,PTHR11685:SF155		6.3.2.19		GO:0016567,GO:0004842	AT3G14250.1		RING/U-box superfamily protein
PGSC0003DMG400034498	1059	Hypothetical protein	0	0	0	3	3.03653	0.186768	0	0	0	0	0	0	0	0	0	0	0	0		PTHR31790
PGSC0003DMG400034497	348	Transposon protein	0	0	0	0	0	0	1	0.854166	0.266896	0	0	0	0	0	0	0	0	0		PTHR31973,PTHR31973:SF3
PGSC0003DMG400034494	663	Gag-pol polyprotein	0	0	0	0	0	0	1	0.854166	0.0934699	0	0	0	0	0	0	0	0	0	PF08284
PGSC0003DMG400034395	261	Hypothetical protein	1	1.2392	1.04956	0	0	0	0	0	0	0	0	0	0	0	0	0	0	0
PGSC0003DMG400034370	582	Hypothetical protein	0	0	0	1	1.01218	0.139295	1	0.854166	0.112221	0	0	0	0	0	0	0	0	0
PGSC0003DMG400034362	552	Hypothetical protein	0	0	0	0	0	0	1	0.854166	0.121228	0	0	0	0	0	0	0	0	0
PGSC0003DMG400034300	1722	Cellulose synthase	1	1.23793	0.046322	1	1.01001	0.0377192	0	0	0	0	0	0	0	0	0	0	0	0	PF03552	PTHR13301,PTHR13301:SF54		2.4.1.12		GO:0030244,GO:0016760,GO:0016020	AT1G55850.1	ATCSLE1,CSLE1	cellulose synthase like E1
PGSC0003DMG400034105	1253	ATRAD3	11	13.6312	0.686271	8	8.09741	0.406591	16	13.6667	0.674549	0	0	0	0	0	0	0	0	0							AT3G27230.1		S-adenosyl-L-methionine-dependent methyltransferases superfamily protein
PGSC0003DMG400033860	621	Hypothetical protein	20	24.784	3.11789	8	8.09741	1.01198	18	15.375	1.84205	0	0	0	0	0	0	0	0	0
PGSC0003DMG400033853	536	Hypothetical protein	5	6.19601	1.36567	1	1.01218	0.220538	3	1.70833	0.346187	0	0	0	0	0	0	0	0	0		PTHR33463,PTHR33463:SF1
PGSC0003DMG400033831	317	Hypothetical protein	1	1.2392	0.558625	3	3.03653	1.33714	3	2.5625	0.97955	0	0	0	0	0	0	0	0	0							AT5G19820.1	emb2734	ARM repeat superfamily protein
PGSC0003DMG400033645	714	Protein SEY1	6	6.19626	0.63865	5	4.04911	0.415092	5	3.41745	0.338368	0	0	0	0	0	0	0	0	0	PF05879						AT3G13870.2	RHD3	Root hair defective 3 GTP-binding protein (RHD3)
PGSC0003DMG400033612	494	Ribosomal protein L5	1	1.2392	0.223082	1	1.01218	0.180503	2	1.70833	0.286989	0	0	0	0	0	0	0	0	0		PTHR11994,PTHR11994:SF11					AT2G07725.1		Ribosomal L5P family protein
PGSC0003DMG400033600	535	Hypothetical protein	0	0	0	0	0	0	1	0.854166	0.127004	0	0	0	0	0	0	0	0	0		PTHR12606,PTHR12606:SF26
PGSC0003DMG400033370	1052	Helicase	0	0	0	1	1.01218	0.0627655	0	0	0	0	0	0	0	0	0	0	0	0	PF14214	PTHR10492
PGSC0003DMG400033330	841	Hypothetical protein	0	0	0	0	0	0	1	0.854166	0.0683668	0	0	0	0	0	0	0	0	0
PGSC0003DMG400033319	640	HJTR2GH1 protein	0	0	0	2	2.02435	0.242155	0	0	0	0	0	0	0	0	0	0	0	0		PTHR23155					AT1G50180.1		NB-ARC domain-containing disease resistance protein
PGSC0003DMG400033180	522	Hypothetical protein	5	6.19601	1.01862	2	2.02435	0.329949	2	1.70833	0.263614	0	0	0	0	0	0	0	0	0							AT4G04650.1		RNA-directed DNA polymerase (reverse transcriptase)-related family protein
PGSC0003DMG400033172	564	Hypothetical protein	15	18.588	2.70392	17	17.207	2.48402	23	19.6458	2.70151	0	0	0	0	0	0	0	0	0
PGSC0003DMG400033103	449	ATP binding protein	0	0	0	0	0	0	1	0.854166	0.167342	0	0	0	0	0	0	0	0	0	PF03141	PTHR10108,PTHR10108:SF861				GO:0008168	AT4G18030.1		S-adenosyl-L-methionine-dependent methyltransferases superfamily protein
PGSC0003DMG400033032	3320	Zinc finger protein	2	2.4784	0.04213	2	2.02435	0.0343809	1	0.854166	0.0144223	0	0	0	0	0	0	0	0	0		PTHR21319,PTHR21319:SF17					AT1G18910.1		zinc ion binding;zinc ion binding
PGSC0003DMG400032828	1448	Serine-threonine protein kinase, plant-type	0	0	0	2	2.02435	0.0858094	0	0	0	0	0	0	0	0	0	0	0	0	PF00560	PTHR32093				GO:0005515	AT4G28380.1		Leucine-rich repeat (LRR) family protein
PGSC0003DMG400032813	361	12-oxophytodienoate reductase 1	0	0	0	3	3.03653	0.979416	2	1.70833	0.495825	0	0	0	0	0	0	0	0	0		PTHR22893,PTHR22893:SF62		1.3.1.42			AT1G76680.2	ATOPR1,OPR1	12-oxophytodienoate reductase 1
PGSC0003DMG400032808	714	Hypothetical protein	1	1.2392	0.127725	2	1.01219	0.103764	6	5.125	0.507435	0	0	0	0	0	0	0	0	0
PGSC0003DMG400032806	1213	Hypothetical protein	10	12.392	1.07245	14	14.1704	1.06378	14	11.9583	1.02786	0	0	0	0	0	0	0	0	0
PGSC0003DMG400032787	464	Hypothetical protein	1	1.2392	0.248367	0	0	0	0	0	0	0	0	0	0	0	0	0	0	0
PGSC0003DMG400032575	379	HJTR2GH1 protein	4	4.95681	1.46345	2	2.02435	0.588532	4	3.41667	0.902745	0	0	0	0	0	0	0	0	0		PTHR23155,PTHR23155:SF402					AT1G59780.1		NB-ARC domain-containing disease resistance protein
PGSC0003DMG400032531	2517	Hypothetical protein	17	21.0664	0.482177	14	14.1705	0.323949	20	17.0833	0.387483	0	0	0	0	0	0	0	0	0
PGSC0003DMG400032290	702	Myosin heavy chain, striated muscle	1	1.2392	0.130774	0	0	0	0	0	0	0	0	0	0	0	0	0	0	0	PF05911	PTHR31580,PTHR31580:SF4					AT1G19835.2		Plant protein of unknown function (DUF869)
PGSC0003DMG400032287	590	Xyloglucan specific endoglucanase inhibitor	1	1.2392	0.168265	0	0	0	0	0	0	0	0	0	0	0	0	0	0	0	PF14543	PTHR13683,PTHR13683:SF295				GO:0006508,GO:0004190	AT1G03220.1		Eukaryotic aspartyl protease family protein
PGSC0003DMG400032279	1252	Hypothetical protein	0	0	0	3	3.03653	0.152616	1	0.854166	0.0421986	0	0	0	0	0	0	0	0	0
PGSC0003DMG400032103	2181	Kinase family protein	1	1.2392	0.0331724	0	0	0	0	0	0	0	0	0	0	0	0	0	0	0	PF07714	PTHR27001,PTHR27001:SF193	KOG1187	2.7.11.1	K04733	GO:0006468,GO:0004672	AT5G18910.1		Protein kinase superfamily protein
PGSC0003DMG400031724	807	Lipid binding protein	0	0	0	0	0	0	1	0.854166	0.0720637	0	0	0	0	0	0	0	0	0	PF14368	PTHR33044,PTHR33044:SF11					AT1G18280.1		Bifunctional inhibitor/lipid-transfer protein/seed storage 2S albumin superfamily protein
PGSC0003DMG400031696	373	Cytochrome P450 hydroxylase	0	0	0	0	0	0	1	0.854166	0.232639	0	0	0	0	0	0	0	0	0	PF00067	PTHR24298,PTHR24298:SF83		1.14.13.121		GO:0055114,GO:0020037,GO:0016705,GO:0005506	AT3G26300.1	CYP71B34	cytochrome P450, family 71, subfamily B, polypeptide 34
PGSC0003DMG400031553	2885	Ribosomal RNA methyltransferase	6	6.19601	0.150656	2	1.01217	0.0245784	2	0.854167	0.0205688	0	0	0	0	0	0	0	0	0	PF11861,PF01728,PF07780	PTHR10920,PTHR10920:SF13		2.1.1.167	K14857	GO:0032259,GO:0008168,GO:0006364,GO:0005634,GO:0001510,GO:0031167,GO:0008649	AT4G25730.1		FtsJ-like methyltransferase family protein
PGSC0003DMG400031495	315	Senescence-associated protein	3036	3761.08	1724.78	9136	9246.83	4140.6	6892	5886.68	2283.17	0	0	0	0	0	0	0	0	0		PTHR33047
PGSC0003DMG400031477	596	TMV resistance protein N	18	21.2008	2.83521	0	0	0	0	0	0	0	0	0	0	0	0	0	0	0	PF13676	PTHR11017,PTHR11017:SF169				GO:0007165,GO:0005515	AT5G36930.2		Disease resistance protein (TIR-NBS-LRR class) family
PGSC0003DMG400031466	360	Hypothetical protein	2	2.4784	0.818253	3	3.03653	0.985407	6	5.125	1.49566	0	0	0	0	0	0	0	0	0
PGSC0003DMG400031453	2388	Hypothetical protein	148	183.402	4.44519	131	132.595	3.20967	158	134.958	3.23981	0	0	0	0	0	0	0	0	0
PGSC0003DMG400031441	531	Cyclase	0	0	0	1	1.01218	0.160535	0	0	0	0	0	0	0	0	0	0	0	0	PF03936	PTHR31225,PTHR31225:SF15		4.2.3.60		GO:0016829,GO:0010333,GO:0000287	AT2G23230.1		Terpenoid cyclases/Protein prenyltransferases superfamily protein
PGSC0003DMG400031437	1221	Neryl diphosphate synthase 1	1	1.23921	0.0682767	0	0	0	0	0	0	0	0	0	0	0	0	0	0	0	PF01255	PTHR10291,PTHR10291:SF4	KOG1602	2.5.1.28		GO:0016765	AT5G58784.1		Undecaprenyl pyrophosphate synthetase family protein
PGSC0003DMG400031363	369	Indole-3-acetic acid-induced protein ARG7	2	2.4784	0.774851	3	3.03653	0.933985	0	0	0	0	0	0	0	0	0	0	0	0	PF02519	PTHR31374,PTHR31374:SF9			K14488	GO:0009733	AT2G37030.1		SAUR-like auxin-responsive protein family
PGSC0003DMG400031323	1332	Hypothetical protein	1	1.2392	0.0580369	0	0	0	0	0	0	0	0	0	0	0	0	0	0	0	PF13664	PTHR23241,PTHR23241:SF50	KOG2886				AT1G72100.1		late embryogenesis abundant domain-containing protein / LEA domain-containing protein
PGSC0003DMG400031190	1246	Katanin	1	1.2392	0.0628055	0	0	0	0	0	0	0	0	0	0	0	0	0	0	0	PF00004	PTHR23074,PTHR23074:SF97		3.6.4.3		GO:0005524	AT1G80350.1	AAA1,ATKTN1,BOT1,ERH3,FRA2,FRC2,FTR,KTN1,LUE1	P-loop containing nucleoside triphosphate hydrolases superfamily protein
PGSC0003DMG400031117	1505	Hypothetical protein	0	0	0	0	0	0	1	0.854166	0.0341518	0	0	0	0	0	0	0	0	0	PF06136	PTHR31083,PTHR31083:SF5					AT1G05577.1		Domain of unknown function (DUF966)
PGSC0003DMG400031047	1236	Ornithine decarboxylase	1	1.2392	0.0634113	0	0	0	0	0	0	0	0	0	0	0	0	0	0	0	PF00278,PF02784	PTHR11482,PTHR11482:SF47	KOG0622	4.1.1.17	K01581	GO:0003824	AT3G14390.1		Pyridoxal-dependent decarboxylase family protein
PGSC0003DMG400031046	1017	Sucrose synthase	3	3.0613	0.198606	0	0	0	0	0	0	0	0	0	0	0	0	0	0	0	PF00534	PTHR12526,PTHR12526:SF379		2.4.1.13			AT1G73370.1	ATSUS6,SUS6	sucrose synthase 6
PGSC0003DMG400030949	732	Late embryogenesis abundant protein	2	2.4784	0.246818	0	0	0	0	0	0	0	0	0	0	0	0	0	0	0	PF00257	PTHR33346				GO:0009415,GO:0006950	AT4G39130.1		Dehydrin family protein
PGSC0003DMG400030774	387	Acyl-[acyl-carrier-protein] desaturase	0	0	0	2	2.02435	0.563812	0	0	0	0	0	0	0	0	0	0	0	0	PF03405	PTHR31155,PTHR31155:SF3		1.14.19.2		GO:0055114,GO:0045300,GO:0006631	AT1G43800.1		Plant stearoyl-acyl-carrier-protein desaturase family protein
PGSC0003DMG400030773	1330	Acyl-[acyl-carrier-protein] desaturase	4	3.7177	0.174423	2	2.02435	0.0947426	0	0	0	0	0	0	0	0	0	0	0	0	PF03405	PTHR31155,PTHR31155:SF12		1.14.19.2	K03921	GO:0055114,GO:0045300,GO:0006631	AT1G43800.1		Plant stearoyl-acyl-carrier-protein desaturase family protein
PGSC0003DMG400030728	483	Zinc ion binding protein	0	0	0	0	0	0	1	0.854166	0.148674	0	0	0	0	0	0	0	0	0	PF04640	PTHR31065,PTHR31065:SF11					AT2G12646.1		PLATZ transcription factor family protein
PGSC0003DMG400030652	615	Polcalcin Nic t 1	0	0	0	1	1.01218	0.128311	9	7.6875	0.933678	0	0	0	0	0	0	0	0	0	PF13499	PTHR10891,PTHR10891:SF605			K13448		AT3G03430.1		Calcium-binding EF-hand family protein
PGSC0003DMG400030585	313	Hypothetical protein	0	0	0	3	2.02489	0.922291	3	1.70873	0.672571	0	0	0	0	0	0	0	0	0
PGSC0003DMG400030539	453	Hypothetical protein	0	0	0	2	1.01277	0.209483	0	0	0	0	0	0	0	0	0	0	0	0
PGSC0003DMG400030490	874	Hypothetical protein	52	64.4385	5.06661	40	40.4871	3.17027	26	22.2083	1.69323	0	0	0	0	0	0	0	0	0
PGSC0003DMG400030484	390	Hypothetical protein	9	11.1528	3.10281	1	1.01218	0.277535	18	15.375	3.85134	0	0	0	0	0	0	0	0	0
PGSC0003DMG400030458	837	Hypothetical protein	1	1.2392	0.103088	1	1.01218	0.0838354	1	0.854166	0.068782	0	0	0	0	0	0	0	0	0	PF07734	PTHR31790,PTHR31790:SF23					AT3G06240.1		F-box family protein
PGSC0003DMG400030408	611	Hypothetical protein	7	8.67441	1.11777	0	0	0	2	1.70833	0.209402	0	0	0	0	0	0	0	0	0
PGSC0003DMG400030387	942	Protein phosphatase 2C 51	1	1.2392	0.0885137	0	0	0	1	0.854166	0.0593261	0	0	0	0	0	0	0	0	0	PF13672	PTHR13832,PTHR13832:SF266	KOG0698	3.1.3.16	K17505	GO:0006470,GO:0004722	AT3G63340.1		Protein phosphatase 2C family protein
PGSC0003DMG400030305	1332	RNase H family protein	1	1.2392	0.0580369	0	0	0	0	0	0	0	0	0	0	0	0	0	0	0	PF12776	PTHR31704,PTHR31704:SF16					AT5G27260.1
PGSC0003DMG400030299	645	Hypothetical protein	0	0	0	1	1.01218	0.119727	3	2.5625	0.291223	0	0	0	0	0	0	0	0	0
PGSC0003DMG400030095	1515	Ulp1 protease family, C-terminal catalytic domain containing protein	16	19.8272	0.799431	13	13.1583	0.529417	17	14.5208	0.576238	0	0	0	0	0	0	0	0	0		PTHR31470,PTHR31470:SF14
PGSC0003DMG400030048	1248	Hypothetical protein	0	0	0	0	0	0	2	1.70833	0.0847127	0	0	0	0	0	0	0	0	0
PGSC0003DMG400030044	831	HJTR2GH1 protein	2	2.4784	0.208135	0	0	0	3	2.5625	0.208243	0	0	0	0	0	0	0	0	0	PF00931	PTHR23155,PTHR23155:SF634				GO:0043531	AT3G46530.1	RPP13	NB-ARC domain-containing disease resistance protein
PGSC0003DMG400030037	1932	ATP binding protein	2	2.4784	0.0758792	5	5.06088	0.154696	12	10.25	0.31004	0	0	0	0	0	0	0	0	0	PF03141	PTHR10108,PTHR10108:SF840		2.1.1.95		GO:0008168	AT3G56080.1		S-adenosyl-L-methionine-dependent methyltransferases superfamily protein
PGSC0003DMG400030025	480	Hypothetical protein	0	0	0	0	0	0	1	0.854166	0.150152	0	0	0	0	0	0	0	0	0	PF13456	PTHR33033					AT4G29090.1		Ribonuclease H-like superfamily protein
PGSC0003DMG400030008	989	Low-temperature-induced 65 kDa protein	1	1.2392	0.107644	0	0	0	0	0	0	0	0	0	0	0	0	0	0	0		PTHR33836					AT5G52300.1	LTI65,RD29B	CAP160 protein
PGSC0003DMG400030007	1689	Hypothetical protein	23	28.5017	1.62117	30	29.3531	1.5859	43	36.7292	1.94964	0	0	0	0	0	0	0	0	0				3.1.3.57,3.1.3.7			AT5G63980.1	ALX8,ATSAL1,FRY1,HOS2,RON1,SAL1	Inositol monophosphatase family protein
PGSC0003DMG400029981	630	Hypothetical protein	0	0	0	0	0	0	2	1.70833	0.200595	0	0	0	0	0	0	0	0	0		PTHR33411
PGSC0003DMG400029935	1128	Calcineurin-like phosphoesterase family protein	1	1.2392	0.0707857	1	1.01218	0.0576443	5	4.27083	0.23854	0	0	0	0	0	0	0	0	0	PF10536	PTHR31973,PTHR31973:SF25		3.1.3.16			AT1G48120.1		hydrolases;protein serine/threonine phosphatases
PGSC0003DMG400029799	690	Hypothetical protein	0	0	0	0	0	0	2	0.854166	0.198062	0	0	0	0	0	0	0	0	0
PGSC0003DMG400029699	2005	120 kDa pistil extensin || Plus agglutinin	0	0	0	1	1.01218	0.0376398	0	0	0	0	0	0	0	0	0	0	0	0	PF01190	PTHR33470					AT2G33790.1	AGP30,ATAGP30	arabinogalactan protein 30
PGSC0003DMG400029692	361	Vacuolar ATP synthase subunit G plant	0	0	0	0	0	0	2	1.70833	0.495825	0	0	0	0	0	0	0	0	0	PF03179	PTHR12713,PTHR12713:SF14	KOG1772		K02152	GO:0016820,GO:0016471,GO:0015992	AT4G25950.1	VATG3	vacuolar ATP synthase G3
PGSC0003DMG400029540	342	Nucleic acid binding protein	0	0	0	1	1.01218	0.369114	0	0	0	0	0	0	0	0	0	0	0	0		PTHR33033					AT5G42905.1		Polynucleotidyl transferase, ribonuclease H-like superfamily protein
PGSC0003DMG400029509	252	Hypothetical protein	0	0	0	0	0	0	3	2.5625	1.8352	0	0	0	0	0	0	0	0	0
PGSC0003DMG400029479	594	Gamma-gliadin	6	7.43521	0.999355	7	7.08523	0.94563	3	2.5625	0.326945	0	0	0	0	0	0	0	0	0		PTHR33088					AT5G09520.1		hydroxyproline-rich glycoprotein family protein
PGSC0003DMG400029452	426	Disease resistance protein	2	2.4784	0.580007	2	2.02435	0.467987	3	2.5625	0.548628	0	0	0	0	0	0	0	0	0		PTHR23155,PTHR23155:SF619
PGSC0003DMG400029321	711	Hypothetical protein	0	0	0	1	1.01218	0.104368	0	0	0	0	0	0	0	0	0	0	0	0	PF03087	PTHR33070,PTHR33070:SF17					AT1G76210.1		Arabidopsis protein of unknown function (DUF241)
PGSC0003DMG400029319	2430	HECT; Ubiquitin	3	3.71761	0.0884086	3	3.03653	0.0721217	6	5.125	0.120736	0	0	0	0	0	0	0	0	0	PF00240,PF00632	PTHR11254,PTHR11254:SF329	KOG0940	6.3.2.19	K10591	GO:0005515,GO:0004842	AT4G12570.1	UPL5	ubiquitin protein ligase 5
PGSC0003DMG400029261	450	Anthocyanin acyltransferase	0	0	0	1	1.01218	0.211838	0	0	0	0	0	0	0	0	0	0	0	0	PF02458	PTHR31623,PTHR31623:SF5		2.3.1.224		GO:0016747	AT3G26040.1		HXXXD-type acyl-transferase family protein
PGSC0003DMG400029254	540	Nodulin protein	1	1.2392	0.19296	0	0	0	0	0	0	0	0	0	0	0	0	0	0	0	PF00892	PTHR31218,PTHR31218:SF44				GO:0016021,GO:0016020,GO:0022857	AT1G09380.1		nodulin MtN21 /EamA-like transporter family protein
PGSC0003DMG400029225	547	RRM-containing RNA-binding protein	0	0	0	1	1.01218	0.153206	2	1.70833	0.245743	0	0	0	0	0	0	0	0	0		PTHR14089,PTHR14089:SF6					AT1G07360.1		CCCH-type zinc fingerfamily protein with RNA-binding domain
PGSC0003DMG400029218	3263	Hypothetical protein	11	13.6312	0.236026	5	4.0487	0.0700402	5	4.27083	0.0734441	0	0	0	0	0	0	0	0	0							AT1G67020.1
PGSC0003DMG400029209	495	Hypothetical protein	1	1.2392	0.222328	1	1.01218	0.179899	1	0.854166	0.143042	0	0	0	0	0	0	0	0	0
PGSC0003DMG400029189	1413	Tetratricopeptide repeat protein	0	0	0	0	0	0	1	0.854166	0.0366964	0	0	0	0	0	0	0	0	0	PF00515,PF16669	PTHR26312,PTHR26312:SF88				GO:0005515
PGSC0003DMG400029186	792	EMB3013	0	0	0	3	3.03653	0.270513	5	4.27083	0.369124	0	0	0	0	0	0	0	0	0	PF00069	PTHR22983,PTHR22983:SF15		2.7.11.1	K17545	GO:0006468,GO:0005524,GO:0004672	AT5G18700.1	EMB3013,RUK	Protein kinase family protein with ARM repeat domain
PGSC0003DMG400029147	453	Mads box protein	1	1.2392	0.259137	0	0	0	0	0	0	0	0	0	0	0	0	0	0	0	PF00319	PTHR11945,PTHR11945:SF212				GO:0046983,GO:0003677	AT2G34440.1	AGL29	AGAMOUS-like 29
PGSC0003DMG400029099	717	Low-CO2-inducible protein || TGF-beta-inducible nuclear protein	10	12.392	1.61644	9	9.10959	1.18018	11	8.54167	1.05925	0	0	0	0	0	0	0	0	0	PF01201	PTHR12642,PTHR12642:SF0	KOG3163				AT5G06360.1		Ribosomal protein S8e family protein
PGSC0003DMG400029094	848	Hypothetical protein	1	1.2392	0.10134	0	0	0	0	0	0	0	0	0	0	0	0	0	0	0
PGSC0003DMG400029090	2560	Anion exchanger family protein	2	1.23921	0.046765	0	0	0	0	0	0	0	0	0	0	0	0	0	0	0	PF00955	PTHR11453,PTHR11453:SF39				GO:0016021,GO:0006820,GO:0016020,GO:0005452	AT4G32510.1		HCO3- transporter family
PGSC0003DMG400029011	310	Hypothetical protein	2	1.23981	0.594244	0	0	0	3	1.70851	0.687797	0	0	0	0	0	0	0	0	0
PGSC0003DMG400028987	1074	Hypothetical protein	3	2.47841	0.150312	3	3.03653	0.183575	4	2.56255	0.151755	0	0	0	0	0	0	0	0	0
PGSC0003DMG400028983	468	VQ motif-containing protein	1	1.2392	0.24467	0	0	0	0	0	0	0	0	0	0	0	0	0	0	0	PF05678	PTHR33143,PTHR33143:SF12					AT2G44340.1		VQ motif-containing protein
PGSC0003DMG400028947	330	Pre-mRNA-splicing factor syf2	0	0	0	0	0	0	2	1.70833	0.597098	0	0	0	0	0	0	0	0	0	PF08231	PTHR13264,PTHR13264:SF5					AT2G16860.1		GCIP-interacting family protein
PGSC0003DMG400028759	433	Hypothetical protein	1	1.2392	0.281316	0	0	0	0	0	0	0	0	0	0	0	0	0	0	0
PGSC0003DMG400028697	563	Reverse transcriptase	1	1.2392	0.180757	0	0	0	1	0.854166	0.117762	0	0	0	0	0	0	0	0	0
PGSC0003DMG400028669	1215	DNA binding protein	0	0	0	0	0	0	1	0.854166	0.0437045	0	0	0	0	0	0	0	0	0	PF03479	PTHR31100,PTHR31100:SF8					AT4G14465.1	AHL20	AT-hook motif nuclear-localized protein 20
PGSC0003DMG400028637	1146	2-oxoglutarate-dependent dioxygenase	103	127.638	7.1523	412	417.017	23.2992	267	228.062	12.5011	0	0	0	0	0	0	0	0	0	PF14226,PF03171	PTHR10209,PTHR10209:SF174	KOG0143			GO:0055114,GO:0016491	AT1G52790.1		2-oxoglutarate (2OG) and Fe(II)-dependent oxygenase superfamily protein
PGSC0003DMG400028619	1191	Hypothetical protein	0	0	0	0	0	0	1	0.854166	0.0447402	0	0	0	0	0	0	0	0	0	PF04862	PTHR31265,PTHR31265:SF9					AT5G11420.1		Protein of unknown function, DUF642
PGSC0003DMG400028555	803	Hypothetical protein	0	0	0	1	1.01218	0.0885354	0	0	0	0	0	0	0	0	0	0	0	0
PGSC0003DMG400028518	1136	2-oxoglutarate-dependent dioxygenase	0	0	0	3	2.02435	0.189239	4	2.5625	0.158323	0	0	0	0	0	0	0	0	0	PF14226,PF03171	PTHR10209,PTHR10209:SF174	KOG0143			GO:0055114,GO:0016491	AT1G52790.1		2-oxoglutarate (2OG) and Fe(II)-dependent oxygenase superfamily protein
PGSC0003DMG400028495	462	Hypothetical protein	0	0	0	1	1.01218	0.202262	0	0	0	0	0	0	0	0	0	0	0	0		PTHR31033,PTHR31033:SF7					AT4G25030.2
PGSC0003DMG400028480	753	Delay of germination 1	0	0	0	0	0	0	2	1.70833	0.157668	0	0	0	0	0	0	0	0	0	PF14144	PTHR22952,PTHR22952:SF141				GO:0043565,GO:0006351	AT4G18690.1
PGSC0003DMG400028455	1045	Acetylglucosaminyltransferase	1	1.2392	0.0777331	0	0	0	0	0	0	0	0	0	0	0	0	0	0	0	PF02485	PTHR19297,PTHR19297:SF112				GO:0016020,GO:0008375	AT4G03340.1		Core-2/I-branching beta-1,6-N-acetylglucosaminyltransferase family protein
PGSC0003DMG400028434	1506	Serine-threonine protein kinase, plant-type	1	1.2392	0.0503086	0	0	0	0	0	0	0	0	0	0	0	0	0	0	0	PF00069	PTHR27000,PTHR27000:SF31	KOG1187	2.7.11.1	K04730	GO:0006468,GO:0005524,GO:0004672	AT3G47570.1		Leucine-rich repeat protein kinase family protein
PGSC0003DMG400028392	726	Xyloglucan 6-xylosyltransferase	0	0	0	0	0	0	1	0.854166	0.0827198	0	0	0	0	0	0	0	0	0	PF05637	PTHR31311,PTHR31311:SF4		2.4.2.39		GO:0016757,GO:0016021	AT5G07720.1		Galactosyl transferase GMA12/MNN10 family protein
PGSC0003DMG400028350	723	Flavonol 4'-sulfotransferase	53	65.6777	6.65308	79	79.9619	8.05712	24	20.5	1.99621	0	0	0	0	0	0	0	0	0	PF00685	PTHR11783,PTHR11783:SF69	KOG1584			GO:0008146	AT3G45070.1		P-loop containing nucleoside triphosphate hydrolases superfamily protein
PGSC0003DMG400028239	483	HVA22 i	0	0	0	1	1.01218	0.187435	0	0	0	0	0	0	0	0	0	0	0	0	PF03134	PTHR12300,PTHR12300:SF45			K17338		AT5G42560.1		Abscisic acid-responsive (TB2/DP1, HVA22) family protein
PGSC0003DMG400028189	387	Calmodulin binding protein	0	0	0	0	0	0	4	3.41667	0.868153	0	0	0	0	0	0	0	0	0	PF02519	PTHR31374,PTHR31374:SF19			K14488	GO:0009733	AT3G09870.1		SAUR-like auxin-responsive protein family
PGSC0003DMG400028187	483	SAUR family protein	4	4.95681	0.926929	6	6.07306	1.12461	5	4.27083	0.743368	0	0	0	0	0	0	0	0	0	PF02519	PTHR31374,PTHR31374:SF19				GO:0009733	AT2G28085.1		SAUR-like auxin-responsive protein family
PGSC0003DMG400028077	1006	Ulp1 protease family, C-terminal catalytic domain containing protein	14	17.3488	1.14088	21	21.2557	1.39298	15	12.8125	0.821089	0	0	0	0	0	0	0	0	0	PF02902	PTHR31470,PTHR31470:SF14		3.4.22.68		GO:0008234,GO:0006508
PGSC0003DMG400028076	1041	Ulp1 protease family, C-terminal catalytic domain containing protein	0	0	0	2	2.02435	0.127166	2	1.70833	0.105037	0	0	0	0	0	0	0	0	0		PTHR31470,PTHR31470:SF14
PGSC0003DMG400028064	1207	Hypothetical protein	5	6.19601	0.326181	5	5.06088	0.265688	6	5.125	0.264266	0	0	0	0	0	0	0	0	0
PGSC0003DMG400028054	1098	Cytochrome P450	3	2.47841	0.146298	0	0	0	0	0	0	0	0	0	0	0	0	0	0	0	PF00067	PTHR24298,PTHR24298:SF114				GO:0055114,GO:0020037,GO:0016705,GO:0005506	AT4G12300.1	CYP706A4	cytochrome P450, family 706, subfamily A, polypeptide 4
PGSC0003DMG400028050	1236	Integrase core domain containing protein	1	1.2392	0.0634113	7	7.08523	0.361586	4	3.41667	0.171348	0	0	0	0	0	0	0	0	0		PTHR11439,PTHR11439:SF185
PGSC0003DMG400028011	678	Nucleolar GTP-binding protein 2	0	0	0	0	0	0	1	0.854166	0.0906646	0	0	0	0	0	0	0	0	0	PF08153	PTHR11089,PTHR11089:SF9				GO:0005730	AT1G52980.1		GTP-binding family protein
PGSC0003DMG400027929	2318	Hypothetical protein	187	231.731	5.80212	202	204.46	5.11257	288	246	6.09867	0	0	0	0	0	0	0	0	0
PGSC0003DMG400027756	1135	Cytochrome P450	1	1.2392	0.0702561	0	0	0	1	0.854166	0.0473589	0	0	0	0	0	0	0	0	0	PF00067	PTHR24298,PTHR24298:SF45				GO:0055114,GO:0020037,GO:0016705,GO:0005506	AT1G64940.1	CYP89A6	cytochrome P450, family 87, subfamily A, polypeptide 6
PGSC0003DMG400027694	799	Hypothetical protein	0	0	0	1	1.01218	0.0891232	0	0	0	0	0	0	0	0	0	0	0	0
PGSC0003DMG400027627	1712	Pre-mRNA splicing factor	1	1.2392	0.0434574	0	0	0	1	0.854166	0.0295426	0	0	0	0	0	0	0	0	0		PTHR12323					AT4G31200.2		SWAP (Suppressor-of-White-APricot)/surp RNA-binding domain-containing protein
PGSC0003DMG400027573	2661	Hypothetical protein	0	0	0	0	0	0	2	1.70833	0.0365009	0	0	0	0	0	0	0	0	0
PGSC0003DMG400027545	494	Hypothetical protein	2	2.4784	0.446164	0	0	0	0	0	0	0	0	0	0	0	0	0	0	0		PTHR36983
PGSC0003DMG400027346	348	Pyruvate kinase	0	0	0	1	1.01218	0.354492	0	0	0	0	0	0	0	0	0	0	0	0	PF00224	PTHR11817,PTHR11817:SF33		2.7.1.40		GO:0030955,GO:0006096,GO:0004743,GO:0000287	AT2G36580.1		Pyruvate kinase family protein
PGSC0003DMG400027311	480	Hypothetical protein	0	0	0	1	1.01218	0.189418	0	0	0	0	0	0	0	0	0	0	0	0		PTHR37725					AT2G38790.1
PGSC0003DMG400027216	1800	Oligopeptide transporter OPT family	0	0	0	0	0	0	1	0.854166	0.0279396	0	0	0	0	0	0	0	0	0	PF03169	PTHR31645,PTHR31645:SF1				GO:0055085	AT3G27020.1	YSL6	YELLOW STRIPE like 6
PGSC0003DMG400027158	765	Hypothetical protein	5	4.95872	0.465018	6	5.06329	0.472493	7	5.97916	0.540553	0	0	0	0	0	0	0	0	0	PF13668	PTHR31694,PTHR31694:SF4					AT1G47980.1
PGSC0003DMG400027144	1857	Oligopeptide transporter OPT family	1	1.2392	0.0396561	0	0	0	0	0	0	0	0	0	0	0	0	0	0	0	PF03169	PTHR31645,PTHR31645:SF1				GO:0055085	AT1G65730.1	YSL7	YELLOW STRIPE like 7
PGSC0003DMG400027005	1878	Phototropic-responsive NPH3 family protein	2	2.4784	0.07832	0	0	0	1	0.854166	0.0266575	0	0	0	0	0	0	0	0	0	PF03000	PTHR32370,PTHR32370:SF36					AT5G17580.1		Phototropic-responsive NPH3 family protein
PGSC0003DMG400026964	752	Hypothetical protein	6	6.62003	0.635414	6	5.97833	0.570939	11	8.80024	0.813621	0	0	0	0	0	0	0	0	0
PGSC0003DMG400026856	649	UDP-glucose dehydrogenase 2	1	1.2392	0.146187	1	1.01218	0.118669	1	0.854166	0.0962496	0	0	0	0	0	0	0	0	0	PF03720,PF00984	PTHR11374,PTHR11374:SF28		1.1.1.22		GO:0055114,GO:0051287,GO:0016616	AT5G15490.1		UDP-glucose 6-dehydrogenase family protein
PGSC0003DMG400026825	610	Hypothetical protein	2	2.4784	0.32014	0	0	0	0	0	0	0	0	0	0	0	0	0	0	0	PF06200	PTHR33077,PTHR33077:SF17
PGSC0003DMG400026824	1023	Hypothetical protein	12	14.8705	5.97858	28	28.3409	14.5809	19	16.2292	6.02473	0	0	0	0	0	0	0	0	0		PTHR13136					AT5G41850.1		alpha/beta-Hydrolases superfamily protein
PGSC0003DMG400026758	3230	Myb-like DNA-binding protein	4	3.71761	0.0701376	10	10.1217	0.190775	0	0	0	0	0	0	0	0	0	0	0	0	PF00249	PTHR10641,PTHR10641:SF461			K09422		AT1G14350.1	AtMYB124,FLP,MYB124	Duplicated homeodomain-like superfamily protein
PGSC0003DMG400026735	918	2'-hydroxy isoflavone/dihydroflavonol reductase homolog	4	4.95681	0.365878	1	1.01218	0.0744231	4	3.41667	0.245003	0	0	0	0	0	0	0	0	0	PF01370	PTHR10366,PTHR10366:SF425		1.1.1.348		GO:0050662,GO:0003824	AT2G45400.1	BEN1	NAD(P)-binding Rossmann-fold superfamily protein
PGSC0003DMG400026563	982	MADS-box transcription factor FBP29	2	1.23983	0.0840327	0	0	0	0	0	0	0	0	0	0	0	0	0	0	0	PF00319,PF01486	PTHR11945,PTHR11945:SF163	KOG0014		K09264	GO:0046983,GO:0003677,GO:0006355,GO:0005634,GO:0003700	AT5G60910.1	AGL8,FUL	AGAMOUS-like 8
PGSC0003DMG400026485	1017	Steroleosin	0	0	0	1	1.01218	0.065443	0	0	0	0	0	0	0	0	0	0	0	0	PF13561	PTHR24322,PTHR24322:SF581	KOG1205	1.1.1.146			AT5G50600.1	ATHSD1,HSD1	hydroxysteroid dehydrogenase 1
PGSC0003DMG400026469	385	TIR-NBS-LRR-type disease resistance	0	0	0	1	1.01218	0.284898	2	1.70833	0.438275	0	0	0	0	0	0	0	0	0	PF01582	PTHR11017,PTHR11017:SF161				GO:0007165,GO:0005515	AT4G16940.1		Disease resistance protein (TIR-NBS-LRR class) family
PGSC0003DMG400026449	513	Hypothetical protein	1	1.2392	0.209569	0	0	0	0	0	0	0	0	0	0	0	0	0	0	0
PGSC0003DMG400026366	1302	Acyltransferase	0	0	0	1	1.01218	0.0485711	1	0.854166	0.040321	0	0	0	0	0	0	0	0	0	PF02458	PTHR31623,PTHR31623:SF9		2.3.1.107		GO:0016747	AT3G26040.1		HXXXD-type acyl-transferase family protein
PGSC0003DMG400026326	1110	Protein kinase 2	0	0	0	0	0	0	1	0.854166	0.0486295	0	0	0	0	0	0	0	0	0	PF07714	PTHR27001,PTHR27001:SF202	KOG1187	2.7.11.1		GO:0006468,GO:0004672	AT2G41970.1		Protein kinase superfamily protein
PGSC0003DMG400026294	597	LRX1	0	0	0	0	0	0	1	0.854166	0.108201	0	0	0	0	0	0	0	0	0
PGSC0003DMG400026156	2688	Protein kinase || S-locus-specific glycoprotein S6	1	1.2392	0.0264144	0	0	0	0	0	0	0	0	0	0	0	0	0	0	0	PF08276,PF00954,PF01453,PF07714	PTHR27002,PTHR27002:SF85	KOG1187	2.7.11.1		GO:0048544,GO:0006468,GO:0004672	AT1G11330.1		S-locus lectin protein kinase family protein
PGSC0003DMG400026116	375	Hypothetical protein	0	0	0	1	1.01218	0.300861	0	0	0	0	0	0	0	0	0	0	0	0
PGSC0003DMG400026090	1073	ATP binding protein	3	2.4784	0.195156	0	0	0	0	0	0	0	0	0	0	0	0	0	0	0	PF00069	PTHR24361,PTHR24361:SF422	KOG0198	2.7.11.25		GO:0006468,GO:0005524,GO:0004672	AT3G50310.1	MAPKKK20	mitogen-activated protein kinase kinase kinase 20
PGSC0003DMG400026037	531	R2r3-myb transcription factor	0	0	0	2	2.02435	0.321071	0	0	0	0	0	0	0	0	0	0	0	0		PTHR10641,PTHR10641:SF488
PGSC0003DMG400026032	1938	Carotenoid cleavage dioxygenase 7	0	0	0	0	0	0	1	0.854166	0.0257486	0	0	0	0	0	0	0	0	0	PF03055	PTHR10543,PTHR10543:SF36	KOG1285	1.13.11.68,1.13.11.71	K17912		AT2G44990.1	ATCCD7,CCD7,MAX3	carotenoid cleavage dioxygenase 7
PGSC0003DMG400026022	1380	Beta expansin 1	0	0	0	0	0	0	1	0.854166	0.0517379	0	0	0	0	0	0	0	0	0	PF03330,PF01357	PTHR31692,PTHR31692:SF3					AT1G65680.1	ATEXPB2,ATHEXP BETA 1.4,EXPB2	expansin B2
PGSC0003DMG400025987	584	Non-specific lipid-transfer protein	0	0	0	1	1.01218	0.138576	0	0	0	0	0	0	0	0	0	0	0	0	PF00234	PTHR33076,PTHR33076:SF12					AT4G33355.1		Bifunctional inhibitor/lipid-transfer protein/seed storage 2S albumin superfamily protein
PGSC0003DMG400025914	585	Methylketone synthase I	0	0	0	0	0	0	1	0.854166	0.111393	0	0	0	0	0	0	0	0	0		PTHR10992,PTHR10992:SF805					AT2G23610.1	ATMES3,MES3	methyl esterase 3
PGSC0003DMG400025912	963	Methylketone synthase Ib	1	1.2392	0.0860797	0	0	0	1	0.854166	0.0577386	0	0	0	0	0	0	0	0	0	PF00561	PTHR10992,PTHR10992:SF784	KOG2382	4.1.1.56			AT3G50440.1	ATMES10,MES10	methyl esterase 10
PGSC0003DMG400025850	423	Hypothetical protein	0	0	0	0	0	0	1	0.854166	0.185117	0	0	0	0	0	0	0	0	0		PTHR35109,PTHR35109:SF1					AT3G19550.1
PGSC0003DMG400025746	583	Hypothetical protein	1	1.2392	0.171334	0	0	0	0	0	0	0	0	0	0	0	0	0	0	0
PGSC0003DMG400025688	465	Hypothetical protein	2	2.4784	0.494865	1	1.01218	0.200002	0	0	0	0	0	0	0	0	0	0	0	0
PGSC0003DMG400025665	425	Hypothetical protein	0	0	0	0	0	0	1	0.0124089	0.0026675	0	0	0	0	0	0	0	0	0					K01113		AT5G42370.2		Calcineurin-like metallo-phosphoesterase superfamily protein
PGSC0003DMG400025593	339	Gag-pol protein	0	0	0	0	0	0	2	1.70833	0.563673	0	0	0	0	0	0	0	0	0
PGSC0003DMG400025591	2574	Hypothetical protein	4	4.95681	0.11073	6	6.07306	0.135507	14	11.9583	0.264785	0	0	0	0	0	0	0	0	0
PGSC0003DMG400025491	1102	Peroxidase	1	1.2392	0.0728246	0	0	0	0	0	0	0	0	0	0	0	0	0	0	0	PF00141	PTHR31235,PTHR31235:SF39		1.11.1.7	K00430	GO:0055114,GO:0020037,GO:0006979,GO:0004601	AT1G05260.1	RCI3,RCI3A	Peroxidase superfamily protein
PGSC0003DMG400025451	396	Hypothetical protein	0	0	0	0	0	0	15	12.8125	3.12103	0	0	0	0	0	0	0	0	0
PGSC0003DMG400025443	437	Hypothetical protein	0	0	0	1	1.01218	0.22329	20	17.0833	3.50204	0	0	0	0	0	0	0	0	0
PGSC0003DMG400025432	1593	Hypothetical protein	0	0	0	0	0	0	1	0.854166	0.0320275	0	0	0	0	0	0	0	0	0	PF02485	PTHR31042,PTHR31042:SF4				GO:0016020,GO:0008375	AT5G22070.1		Core-2/I-branching beta-1,6-N-acetylglucosaminyltransferase family protein
PGSC0003DMG400025388	771	Major Facilitator Superfamily protein	0	0	0	1	1.01218	0.0934672	0	0	0	0	0	0	0	0	0	0	0	0	PF00854	PTHR11654,PTHR11654:SF124				GO:0016020,GO:0006810,GO:0005215	AT3G45660.1		Major facilitator superfamily protein
PGSC0003DMG400025369	304	WOX3 protein	1	1.2392	0.627966	0	0	0	0	0	0	0	0	0	0	0	0	0	0	0
PGSC0003DMG400025344	777	Hypothetical protein	6	7.43521	0.682773	7	7.08523	0.647507	11	9.39583	0.832417	0	0	0	0	0	0	0	0	0
PGSC0003DMG400025322	1302	Hypothetical protein	0	0	0	1	1.01218	0.0485711	0	0	0	0	0	0	0	0	0	0	0	0	PF00394	PTHR11709,PTHR11709:SF121		1.10.3.2		GO:0055114,GO:0016491	AT5G09360.1	LAC14	laccase 14
PGSC0003DMG400025307	1325	Cinnamoyl-CoA reductase	3	2.47847	0.116799	2	2.02435	0.0951624	5	3.41671	0.158052	0	0	0	0	0	0	0	0	0	PF01370	PTHR10366,PTHR10366:SF307	KOG1502			GO:0050662,GO:0003824	AT4G35420.1	DRL1	dihydroflavonol 4-reductase-like1
PGSC0003DMG400025291	573	Hypothetical protein	0	0	0	0	0	0	5	3.4172	0.459188	0	0	0	0	0	0	0	0	0	PF03140	PTHR31549,PTHR31549:SF2					AT2G28580.1		Plant protein of unknown function (DUF247)
PGSC0003DMG400025249	1038	Hypothetical protein	0	0	0	1	1.01218	0.0638097	2	1.70833	0.105404	0	0	0	0	0	0	0	0	0
PGSC0003DMG400025248	2781	Serine hydroxymethyltransferase	6	7.43521	0.152777	21	21.2557	0.436287	20	17.0833	0.34818	0	0	0	0	0	0	0	0	0	PF00464	PTHR11680,PTHR11680:SF12		2.1.2.1		GO:0016740	AT5G26780.2	SHM2	serine hydroxymethyltransferase 2
PGSC0003DMG400025228	1574	Gamma aminobutyrate transaminase isoform2 || Aminotransferase	1	1.23921	0.0731477	0	0	0	0	0	0	0	0	0	0	0	0	0	0	0	PF00202	PTHR11986,PTHR11986:SF86	KOG1404	2.6.1.19,2.6.1.96	K16871	GO:0030170,GO:0008483	AT3G22200.1	GABA-T,HER1,POP2	Pyridoxal phosphate (PLP)-dependent transferases superfamily protein
PGSC0003DMG400025218	647	Glucose-1-phosphate adenylyltransferase	7	8.67441	1.02788	2	2.02435	0.238392	2	1.70833	0.19332	0	0	0	0	0	0	0	0	0		PTHR22572,PTHR22572:SF98		2.7.7.27			AT1G05610.1	APS2	ADP-glucose pyrophosphorylase small subunit 2
PGSC0003DMG400025143	1626	Hypothetical protein	3	3.71761	0.138231	1	1.01218	0.0375621	1	0.854166	0.0312975	0	0	0	0	0	0	0	0	0	PF06886	PTHR14326,PTHR14326:SF18				GO:0060236,GO:0032147,GO:0005874,GO:0005819	AT3G01015.1		TPX2 (targeting protein for Xklp2) protein family
PGSC0003DMG400025096	887	Hypothetical protein	1	1.2392	0.0955929	0	0	0	3	2.5625	0.191789	0	0	0	0	0	0	0	0	0		PTHR33347,PTHR33347:SF6					AT5G38790.1
PGSC0003DMG400025074	1936	Polyadenylate-binding protein	1	1.2392	0.0378522	1	1.01218	0.030868	2	1.70833	0.0515558	0	0	0	0	0	0	0	0	0	PF00658,PF00076	PTHR24012,PTHR24012:SF366	KOG0123		K13126	GO:0003723,GO:0003676	AT1G71770.2	PAB5	poly(A)-binding protein 5
PGSC0003DMG400025044	1375	Hypothetical protein	0	0	0	0	0	0	2	1.70833	0.0757231	0	0	0	0	0	0	0	0	0
PGSC0003DMG400025040	1146	Glycosyltransferase family 14 protein	1	1.2392	0.0694398	0	0	0	0	0	0	0	0	0	0	0	0	0	0	0	PF02485	PTHR19297,PTHR19297:SF75	KOG0799			GO:0016020,GO:0008375	AT4G27480.1		Core-2/I-branching beta-1,6-N-acetylglucosaminyltransferase family protein
PGSC0003DMG400025005	585	2,4-dienoyl-CoA reductase	1	1.2392	0.170446	0	0	0	0	0	0	0	0	0	0	0	0	0	0	0	PF00106	PTHR24322,PTHR24322:SF575				GO:0016491,GO:0008152	AT2G17845.1		NAD(P)-binding Rossmann-fold superfamily protein
PGSC0003DMG400024863	615	Cytochrome P450 hydroxylase	0	0	0	1	1.01218	0.128311	0	0	0	0	0	0	0	0	0	0	0	0	PF00067	PTHR24298,PTHR24298:SF178		1.14.13.121		GO:0055114,GO:0020037,GO:0016705,GO:0005506	AT3G26300.1	CYP71B34	cytochrome P450, family 71, subfamily B, polypeptide 34
PGSC0003DMG400024788	309	ATP-dependent DNA helicase Q-like SIM	2	1.23921	0.599367	2	2.02435	0.954832	0	0	0	0	0	0	0	0	0	0	0	0				3.6.4.12	K10900		AT5G27680.1	RECQSIM	RECQ helicase SIM
PGSC0003DMG400024738	396	Hypothetical protein	0	0	0	0	0	0	1	0.854166	0.208069	0	0	0	0	0	0	0	0	0
PGSC0003DMG400024689	2415	Lipoxygenase	1	1.2392	0.029669	0	0	0	0	0	0	0	0	0	0	0	0	0	0	0	PF01477,PF00305	PTHR11771,PTHR11771:SF47		1.13.11.58	K15718	GO:0005515,GO:0055114,GO:0046872,GO:0016702	AT1G55020.1	ATLOX1,LOX1	lipoxygenase 1
PGSC0003DMG400024684	814	Hypothetical protein	1	1.2392	0.106946	0	0	0	0	0	0	0	0	0	0	0	0	0	0	0
PGSC0003DMG400024677	701	Hypothetical protein	1	1.2392	0.131035	1	1.01218	0.106437	2	1.70833	0.173351	0	0	0	0	0	0	0	0	0
PGSC0003DMG400024668	474	Hypothetical protein	13	16.1096	3.11123	45	45.5479	8.70814	19	16.2292	2.91075	0	0	0	0	0	0	0	0	0
PGSC0003DMG400024645	358	Hypothetical protein	0	0	0	4	3.05533	1.00379	0	0	0	0	0	0	0	0	0	0	0	0
PGSC0003DMG400024626	1194	MADS-box protein 1	0	0	0	0	0	0	1	0.854166	0.0446081	0	0	0	0	0	0	0	0	0	PF00319,PF01486	PTHR11945,PTHR11945:SF194	KOG0014		K09264	GO:0046983,GO:0003677,GO:0006355,GO:0005634,GO:0003700	AT2G03710.1	AGL3,SEP4	K-box region and MADS-box transcription factor family protein
PGSC0003DMG400024542	333	Hypothetical protein	0	0	0	3	3.03653	1.18037	0	0	0	0	0	0	0	0	0	0	0	0		PTHR33304,PTHR33304:SF7
PGSC0003DMG400024476	999	Heat-shock protein	1	1.2392	0.0822045	4	4.04871	0.267644	2	1.70833	0.110412	0	0	0	0	0	0	0	0	0	PF00011	PTHR11527,PTHR11527:SF170			K13993		AT4G10250.1	ATHSP22.0	HSP20-like chaperones superfamily protein
PGSC0003DMG400024448	337	Resistance gene	0	0	0	1	1.01218	0.382252	3	2.5625	0.85616	0	0	0	0	0	0	0	0	0	PF01582	PTHR11017,PTHR11017:SF169				GO:0007165,GO:0005515	AT5G44510.1	TAO1	target of AVRB operation1
PGSC0003DMG400024444	862	Sesquiterpene synthase	0	0	0	1	1.01218	0.155424	0	0	0	0	0	0	0	0	0	0	0	0		PTHR31225,PTHR31225:SF1		4.2.3.100			AT5G23960.1	ATTPS21,TPS21	terpene synthase 21
PGSC0003DMG400024428	603	Hypothetical protein	12	14.2744	1.87583	33	32.3908	4.22732	27	22.7971	2.84702	0	0	0	0	0	0	0	0	0		PTHR33187,PTHR33187:SF4
PGSC0003DMG400024420	786	Sesquiterpene synthase 2	0	0	0	0	0	0	1	0.854166	0.0745537	0	0	0	0	0	0	0	0	0	PF03936	PTHR31225,PTHR31225:SF15				GO:0016829,GO:0010333,GO:0000287	AT5G23960.2	ATTPS21,TPS21	terpene synthase 21
PGSC0003DMG400024419	1509	Cembratrienol synthase 2a	6	7.43521	0.30116	7	7.08523	0.286374	4	3.41667	0.136197	0	0	0	0	0	0	0	0	0	PF01397,PF03936	PTHR31225,PTHR31225:SF15			K15803	GO:0016829,GO:0010333,GO:0008152,GO:0000287	AT5G23960.1	ATTPS21,TPS21	terpene synthase 21
PGSC0003DMG400024358	365	Hypothetical protein	2	1.23958	0.3969	3	2.02463	0.637526	4	3.41667	0.970412	0	0	0	0	0	0	0	0	0		PTHR27000,PTHR27000:SF149		2.7.11.1			AT3G47580.1		Leucine-rich repeat protein kinase family protein
PGSC0003DMG400024353	498	Hypothetical protein	0	0	0	0	0	0	3	2.5625	0.425099	0	0	0	0	0	0	0	0	0
PGSC0003DMG400024287	658	Hypothetical protein	14	16.1185	1.86417	12	11.8626	1.36366	16	12.9995	1.43734	0	0	0	0	0	0	0	0	0
PGSC0003DMG400024234	2526	SNKR2GH5 protein || Rpi protein	0	0	0	0	0	0	2	0.854166	0.0500804	0	0	0	0	0	0	0	0	0	PF00931	PTHR23155,PTHR23155:SF634	KOG4658			GO:0043531	AT5G43470.2	HRT,RCY1,RPP8	Disease resistance protein (CC-NBS-LRR class) family
PGSC0003DMG400024166	306	Hypothetical protein	0	0	0	0	0	0	3	2.5625	1.06388	0	0	0	0	0	0	0	0	0
PGSC0003DMG400024162	631	Methionine rich arabinogalactan	0	0	0	1	1.01218	0.123585	0	0	0	0	0	0	0	0	0	0	0	0		PTHR39944,PTHR39944:SF2
PGSC0003DMG400024137	1764	Copalyl diphosphate synthase	1	1.2392	0.0420132	0	0	0	1	0.854166	0.0285739	0	0	0	0	0	0	0	0	0	PF03936,PF01397	PTHR31739,PTHR31739:SF4		4.2.1.133	K04120	GO:0016829,GO:0010333,GO:0000287,GO:0008152	AT4G02780.1	ABC33,ATCPS1,CPS,CPS1,GA1	Terpenoid cyclases/Protein prenyltransferases superfamily protein
PGSC0003DMG400024118	285	Hypothetical protein	0	0	0	0	0	0	2	1.70833	0.848658	0	0	0	0	0	0	0	0	0
PGSC0003DMG400024062	934	Expansin	72	89.2225	6.44238	43	43.5236	3.13076	20	17.0833	1.19909	0	0	0	0	0	0	0	0	0	PF03330,PF01357	PTHR31867,PTHR31867:SF3					AT3G03220.1	ATEXP13,ATEXPA13,ATHEXP ALPHA 1.22,EXP13,EXPA13	expansin A13
PGSC0003DMG400024049	1993	Pectinesterase	2	2.4784	0.0732986	3	3.03653	0.0896656	4	3.41667	0.099873	0	0	0	0	0	0	0	0	0	PF04043,PF01095	PTHR31707,PTHR31707:SF9		3.1.1.11	K01051	GO:0004857,GO:0042545,GO:0030599,GO:0005618	AT2G47030.1	VGDH1	Plant invertase/pectin methylesterase inhibitor superfamily
PGSC0003DMG400023959	2537	Hypothetical protein	1	1.2392	0.0281207	2	2.02435	0.045883	3	2.5625	0.0576296	0	0	0	0	0	0	0	0	0
PGSC0003DMG400023939	621	LOB domain-containing protein	0	0	0	0	0	0	1	0.854166	0.102336	0	0	0	0	0	0	0	0	0	PF03195	PTHR31301,PTHR31301:SF10					AT2G30130.1	ASL5,LBD12,PCK1	Lateral organ boundaries (LOB) domain family protein
PGSC0003DMG400023916	1527	Male sterility protein	0	0	0	1	1.01218	0.0403571	0	0	0	0	0	0	0	0	0	0	0	0	PF07993	PTHR11011,PTHR11011:SF30		1.2.1.50,1.2.1.42		GO:0080019	AT3G11980.1	FAR2,MS2	Jojoba acyl CoA reductase-related male sterility protein
PGSC0003DMG400023914	711	Gag-pol polyprotein	1	1.2392	0.128474	0	0	0	1	0.854166	0.0850488	0	0	0	0	0	0	0	0	0		PTHR31973,PTHR31973:SF31
PGSC0003DMG400023859	1501	Extensin Ext1	0	0	0	2	2.02435	0.082323	0	0	0	0	0	0	0	0	0	0	0	0		PTHR33088,PTHR33088:SF6					AT5G09530.1		hydroxyproline-rich glycoprotein family protein
PGSC0003DMG400023825	858	Hypothetical protein	1	1.2392	0.0998017	0	0	0	0	0	0	0	0	0	0	0	0	0	0	0
PGSC0003DMG400023810	1120	GNS1/SUR4 membrane protein	0	0	0	3	3.03653	0.174431	1	0.854166	0.0481132	0	0	0	0	0	0	0	0	0	PF01151	PTHR11157,PTHR11157:SF58		2.3.1.199		GO:0016021	AT3G06470.1		GNS1/SUR4 membrane protein family
PGSC0003DMG400023784	369	Plantacyanin	0	0	0	1	1.01218	0.311328	0	0	0	0	0	0	0	0	0	0	0	0	PF02298	PTHR33021,PTHR33021:SF40				GO:0009055	AT2G02850.1	ARPN	plantacyanin
PGSC0003DMG400023780	480	Hypothetical protein	0	0	0	0	0	0	1	0.854166	0.150152	0	0	0	0	0	0	0	0	0
PGSC0003DMG400023739	879	Polyprotein	2	2.4784	0.193436	2	2.02435	0.157352	4	3.41667	0.258638	0	0	0	0	0	0	0	0	0
PGSC0003DMG400023729	946	MADS9 protein || MADS-box transcription factor 23	0	0	0	1	1.01218	0.0716426	0	0	0	0	0	0	0	0	0	0	0	0	PF00319	PTHR11945,PTHR11945:SF175	KOG0014			GO:0046983,GO:0003677	AT5G51870.3	AGL71	AGAMOUS-like 71
PGSC0003DMG400023651	692	Hypothetical protein	0	0	0	0	0	0	1	0.854166	0.088194	0	0	0	0	0	0	0	0	0
PGSC0003DMG400023647	773	Extensin	5	6.19601	0.572945	16	16.1948	1.49029	25	21.3542	1.90458	0	0	0	0	0	0	0	0	0
PGSC0003DMG400023613	2097	Hypothetical protein	0	0	0	0	0	0	1	0.854166	0.0236149	0	0	0	0	0	0	0	0	0	PF08263,PF00560,PF13855	PTHR27000,PTHR27000:SF149	KOG0472	2.7.11.1		GO:0005515	AT5G46330.1	FLS2	Leucine-rich receptor-like protein kinase family protein
PGSC0003DMG400023596	939	Cytochrome P450	1	1.2392	0.0888727	0	0	0	0	0	0	0	0	0	0	0	0	0	0	0	PF00067	PTHR24296,PTHR24296:SF1				GO:0055114,GO:0020037,GO:0016705,GO:0005506	AT4G39490.1	CYP96A10	cytochrome P450, family 96, subfamily A, polypeptide 10
PGSC0003DMG400023551	1173	Serine-threonine protein kinase, plant-type	1	1.2392	0.0675142	0	0	0	2	1.70833	0.0910996	0	0	0	0	0	0	0	0	0	PF08263	PTHR27000,PTHR27000:SF149		2.7.11.1			AT5G20480.1	EFR	EF-TU receptor
PGSC0003DMG400023546	464	Hypothetical protein	0	0	0	0	0	0	3	2.5625	0.475675	0	0	0	0	0	0	0	0	0
PGSC0003DMG400023437	568	Pectinesterase	0	0	0	0	0	0	1	0.854166	0.116252	0	0	0	0	0	0	0	0	0	PF01095	PTHR31707,PTHR31707:SF13		3.1.1.11		GO:0042545,GO:0030599,GO:0005618	AT5G49180.1		Plant invertase/pectin methylesterase inhibitor superfamily
PGSC0003DMG400023398	1481	Pyridine nucleotide-disulfide oxidoreductase family protein	3	2.47841	0.134612	0	0	0	0	0	0	0	0	0	0	0	0	0	0	0	PF00070		KOG2495	1.6.5.9		GO:0055114,GO:0016491	AT3G44190.1		FAD/NAD(P)-binding oxidoreductase family protein
PGSC0003DMG400023299	1185	Resistance gene	1	1.2392	0.0666923	0	0	0	1	0.854166	0.0450069	0	0	0	0	0	0	0	0	0	PF13855	PTHR23155				GO:0005515	AT1G69550.1		disease resistance protein (TIR-NBS-LRR class)
PGSC0003DMG400023294	5291	RNA-directed DNA polymerase (Reverse transcriptase)	0	0	0	0	0	0	3	1.76925	0.018357	0	0	0	0	0	0	0	0	0	PF00078	PTHR19446,PTHR19446:SF340		2.7.7.49			AT1G43760.1		DNAse I-like superfamily protein
PGSC0003DMG400023254	555	WD-repeat protein	1	1.2392	0.184822	0	0	0	0	0	0	0	0	0	0	0	0	0	0	0		PTHR19853,PTHR19853:SF0					AT3G21540.1		transducin family protein / WD-40 repeat family protein
PGSC0003DMG400023237	7615	Hypothetical protein	49	60.7209	0.461036	106	106.278	0.796252	94	80.2917	0.603989	0	0	0	0	0	0	0	0	0	PF07727	PTHR11439,PTHR11439:SF185		2.7.7.49			AT4G23160.1	CRK8	cysteine-rich RLK (RECEPTOR-like protein kinase) 8
PGSC0003DMG400023225	342	Hypothetical protein	0	0	0	0	0	0	1	0.854166	0.276674	0	0	0	0	0	0	0	0	0
PGSC0003DMG400023220	363	Gamma-gliadin	0	0	0	0	0	0	1	0.854166	0.245229	0	0	0	0	0	0	0	0	0		PTHR33088					AT5G09530.1		hydroxyproline-rich glycoprotein family protein
PGSC0003DMG400023216	703	Sn-2 protein	0	0	0	0	0	0	1	0.854166	0.0863453	0	0	0	0	0	0	0	0	0	PF00407	PTHR31907,PTHR31907:SF5				GO:0009607,GO:0006952	AT1G70890.1	MLP43	MLP-like protein 43
PGSC0003DMG400023170	739	Hypothetical protein	1	1.2392	0.121808	1	1.01218	0.0989808	0	0	0	0	0	0	0	0	0	0	0	0		PTHR34124,PTHR34124:SF2					AT5G16250.1
PGSC0003DMG400023134	651	Hypothetical protein	1	1.2392	0.14554	4	4.04871	0.472587	4	3.41667	0.38337	0	0	0	0	0	0	0	0	0	PF03140	PTHR31549,PTHR31549:SF10					AT3G50180.1		Plant protein of unknown function (DUF247)
PGSC0003DMG400023127	1246	Esterase || Alpha/beta hydrolase	1	1.2392	0.165662	6	6.07306	0.669048	9	7.6875	0.649969	0	0	0	0	0	0	0	0	0		PTHR10992,PTHR10992:SF879					AT5G13800.2	CRN1,PPH	pheophytinase
PGSC0003DMG400023105	487	Hypothetical protein	0	0	0	2	2.02436	0.369708	1	0.854166	0.146748	0	0	0	0	0	0	0	0	0
PGSC0003DMG400023079	654	MYB transcription factor	0	0	0	2	2.02435	0.234744	0	0	0	0	0	0	0	0	0	0	0	0	PF14379	PTHR31314,PTHR31314:SF17					AT2G01060.1		myb-like HTH transcriptional regulator family protein
PGSC0003DMG400023046	1021	Hypothetical protein	0	0	0	0	0	0	1	0.854166	0.053765	0	0	0	0	0	0	0	0	0		PTHR31050,PTHR31050:SF2					AT1G13510.1		Protein of unknown function (DUF1262)
PGSC0003DMG400023023	723	Hypothetical protein	0	0	0	0	0	0	1	0.854166	0.0831754	0	0	0	0	0	0	0	0	0	PF00394	PTHR11709,PTHR11709:SF121		1.10.3.2		GO:0055114,GO:0016491	AT5G09360.1	LAC14	laccase 14
PGSC0003DMG400022977	2327	EIX receptor 1	2	2.47767	0.0617741	1	0.394264	0.00981704	0	0	0	0	0	0	0	0	0	0	0	0	PF00560	PTHR27004,PTHR27004:SF15	KOG0617	2.7.11.1		GO:0005515	AT2G34930.1		disease resistance family protein / LRR family protein
PGSC0003DMG400022974	2494	Gag-pol polyprotein	2	2.4784	0.0572952	0	0	0	3	2.5625	0.0586997	0	0	0	0	0	0	0	0	0		PTHR24559,PTHR24559:SF207		2.7.7.7,3.1.26.4,2.7.7.49
PGSC0003DMG400022868	687	2-oxoglutarate-dependent dioxygenase	0	0	0	1	1.01218	0.109475	1	0.854166	0.0890607	0	0	0	0	0	0	0	0	0	PF03171	PTHR10209,PTHR10209:SF215				GO:0055114,GO:0016491	AT1G55290.1		2-oxoglutarate (2OG) and Fe(II)-dependent oxygenase superfamily protein
PGSC0003DMG400022847	414	Hypothetical protein	0	0	0	0	0	0	1	0.854166	0.192184	0	0	0	0	0	0	0	0	0
PGSC0003DMG400022814	594	Zinc finger protein	1	1.2392	0.166559	0	0	0	0	0	0	0	0	0	0	0	0	0	0	0	PF02701	PTHR31992,PTHR31992:SF13				GO:0006355,GO:0003677	AT1G07640.3	OBP2	Dof-type zinc finger DNA-binding family protein
PGSC0003DMG400022807	1044	ROX1	0	0	0	0	0	0	3	2.5625	0.15701	0	0	0	0	0	0	0	0	0		PTHR35274					AT1G28400.1
PGSC0003DMG400022758	2550	Zinc knuckle family protein	3	3.71761	0.0838954	5	5.06088	0.114074	4	3.41667	0.0764183	0	0	0	0	0	0	0	0	0		PTHR33054,PTHR33054:SF2
PGSC0003DMG400022649	393	Hypothetical protein	0	0	0	1	1.01218	0.273297	0	0	0	0	0	0	0	0	0	0	0	0
PGSC0003DMG400022646	412	Hypothetical protein	0	0	0	2	2.02435	0.498395	2	1.70833	0.387656	0	0	0	0	0	0	0	0	0							AT3G48180.1
PGSC0003DMG400022567	1338	Peroxidase 72	1	1.2392	0.0577311	0	0	0	0	0	0	0	0	0	0	0	0	0	0	0	PF00141	PTHR31388,PTHR31388:SF3		1.11.1.7	K00430	GO:0055114,GO:0020037,GO:0006979,GO:0004601	AT5G66390.1		Peroxidase superfamily protein
PGSC0003DMG400022522	439	Hypothetical protein	3	3.71761	0.822822	3	3.03653	0.664344	2	1.70833	0.347518	0	0	0	0	0	0	0	0	0
PGSC0003DMG400022515	1156	Extensin Dif10	0	0	0	0	0	0	2	1.70833	0.0926835	0	0	0	0	0	0	0	0	0		PTHR35022,PTHR35022:SF1
PGSC0003DMG400022484	1032	Hypothetical protein	0	0	0	0	0	0	1	0.854166	0.0530723	0	0	0	0	0	0	0	0	0		PTHR24078,PTHR24078:SF316					AT3G04960.3		Domain of unknown function (DUF3444)
PGSC0003DMG400022445	1926	Hypothetical protein	0	0	0	0	0	0	1	0.854166	0.0259254	0	0	0	0	0	0	0	0	0
PGSC0003DMG400022355	4470	Hypothetical protein	20	23.5448	0.438003	10	9.10958	0.159383	16	13.6666	0.310772	0	0	0	0	0	0	0	0	0		PTHR23273					AT5G61000.1	ATRPA70D,RPA70D	Replication factor-A protein 1-related
PGSC0003DMG400022309	615	Membrane protein	3	3.71761	0.474434	0	0	0	0	0	0	0	0	0	0	0	0	0	0	0
PGSC0003DMG400022250	1317	WD-40 repeat family protein	0	0	0	0	0	0	1	0.854166	0.0397899	0	0	0	0	0	0	0	0	0		PTHR22847,PTHR22847:SF482					AT3G13340.2		Transducin/WD40 repeat-like superfamily protein
PGSC0003DMG400022176	1088	Hypothetical protein	0	0	0	6	6.07306	0.361385	3	2.5625	0.149416	0	0	0	0	0	0	0	0	0	PF04759	PTHR31696,PTHR31696:SF4					AT5G06990.1		Protein of unknown function, DUF617
PGSC0003DMG400022112	1106	Class S F-box protein	0	0	0	0	0	0	2	0.854391	0.048852	0	0	0	0	0	0	0	0	0	PF00646	PTHR32133,PTHR32133:SF117				GO:0005515	AT3G10430.1		F-box and associated interaction domains-containing protein
PGSC0003DMG400022099	1259	RNase H family protein	0	0	0	1	1.01218	0.0505369	0	0	0	0	0	0	0	0	0	0	0	0	PF13456	PTHR33033,PTHR33033:SF1		3.1.26.4			AT3G01410.2		Polynucleotidyl transferase, ribonuclease H-like superfamily protein
PGSC0003DMG400022098	1147	Integrase, catalytic region; Ribonuclease H	1	1.2392	0.0693665	0	0	0	0	0	0	0	0	0	0	0	0	0	0	0	PF00665	PTHR24559		2.7.7.7,3.1.26.4,2.7.7.49		GO:0015074
PGSC0003DMG400022083	2773	Hypothetical protein	106	131.355	2.70746	164	164.985	3.39695	184	156.313	3.19569	0	0	0	0	0	0	0	0	0
PGSC0003DMG400022056	1038	LRR receptor-like serine/threonine-protein kinase	2	2.4784	0.156764	2	2.02435	0.127619	2	1.70833	0.105404	0	0	0	0	0	0	0	0	0	PF07714	PTHR27000,PTHR27000:SF196	KOG1187	2.7.11.1	K04730	GO:0006468,GO:0004672	AT4G08850.1		Leucine-rich repeat receptor-like protein kinase family protein
PGSC0003DMG400022046	1722	Polyprotein	2	2.4784	0.086344	2	2.02435	0.0703965	6	5.125	0.176108	0	0	0	0	0	0	0	0	0		PTHR34222,PTHR34222:SF1
PGSC0003DMG400022030	2258	Transcription factor	33	40.8937	1.09929	70	70.8514	1.96117	76	64.0625	1.73257	0	0	0	0	0	0	0	0	0	PF02042	PTHR32002,PTHR32002:SF4					AT4G38340.1		Plant regulator RWP-RK family protein
PGSC0003DMG400021943	696	F-box domain-containing protein	1	1.2392	0.132354	2	2.02435	0.215004	3	2.5625	0.262538	0	0	0	0	0	0	0	0	0	PF07734	PTHR31790,PTHR31790:SF26					AT4G12560.2	CPR30	F-box and associated interaction domains-containing protein
PGSC0003DMG400021872	1233	Cytochrome P450	0	0	0	4	4.04871	0.207219	1	0.854166	0.0429587	0	0	0	0	0	0	0	0	0	PF00067	PTHR24298,PTHR24298:SF180	KOG0156			GO:0055114,GO:0020037,GO:0016705,GO:0005506	AT4G31500.1	ATR4,CYP83B1,RED1,RNT1,SUR2	cytochrome P450, family 83, subfamily B, polypeptide 1
PGSC0003DMG400021837	347	Hypothetical protein	2	2.4784	0.890284	0	0	0	1	0.854166	0.268477	0	0	0	0	0	0	0	0	0		PTHR34950
PGSC0003DMG400021829	1464	Carbohydrate transporter	0	0	0	1	1.01218	0.0423631	0	0	0	0	0	0	0	0	0	0	0	0	PF00083	PTHR23505,PTHR23505:SF18	KOG1330			GO:0055085,GO:0022857,GO:0016021	AT5G10190.1		Major facilitator superfamily protein
PGSC0003DMG400021822	4960	P-glycoprotein 21 || Multidrug resistance protein 1, 2	172	211.904	4.55614	334	338.067	6.76862	289	246	5.42311	0	0	0	0	0	0	0	0	0	PF00664	PTHR24221,PTHR24221:SF138				GO:0055085,GO:0042626,GO:0016021,GO:0006810,GO:0005524	AT3G62150.1	PGP21	P-glycoprotein 21
PGSC0003DMG400021800	933	RNase H family protein	0	0	0	2	1.01219	0.0729079	1	0.854166	0.0600335	0	0	0	0	0	0	0	0	0	PF13456	PTHR33033					AT5G42905.1		Polynucleotidyl transferase, ribonuclease H-like superfamily protein
PGSC0003DMG400021702	942	Hypothetical protein	20	24.784	1.77027	18	18.2192	1.29649	24	20.5	1.42383	0	0	0	0	0	0	0	0	0
PGSC0003DMG400021648	555	Oligopeptide transporter OPT family	1	1.2392	0.184822	0	0	0	0	0	0	0	0	0	0	0	0	0	0	0	PF03169	PTHR31645,PTHR31645:SF1				GO:0055085	AT1G65730.1	YSL7	YELLOW STRIPE like 7
PGSC0003DMG400021643	881	LIM domain protein 2b	1	1.2392	0.0964343	0	0	0	0	0	0	0	0	0	0	0	0	0	0	0	PF00412	PTHR24206,PTHR24206:SF22	KOG1700		K09377	GO:0008270	AT3G61230.1		GATA type zinc finger transcription factor family protein
PGSC0003DMG400021588	624	Hypothetical protein	0	0	0	0	0	0	1	0.854166	0.101647	0	0	0	0	0	0	0	0	0
PGSC0003DMG400021583	1140	Hypothetical protein	4	4.95681	0.279531	1	1.01218	0.0569112	2	1.70833	0.0942253	0	0	0	0	0	0	0	0	0	PF05266,PF02362	PTHR31391,PTHR31391:SF13				GO:0003677	AT3G19184.1		AP2/B3-like transcriptional factor family protein
PGSC0003DMG400021495	564	Hypothetical protein	0	0	0	0	0	0	1	0.854166	0.117457	0	0	0	0	0	0	0	0	0							AT1G13570.1		F-box/RNI-like superfamily protein
PGSC0003DMG400021487	679	Hypothetical protein	4	4.95681	0.548178	15	15.1826	1.66935	14	11.9583	1.26677	0	0	0	0	0	0	0	0	0
PGSC0003DMG400021434	2707	RNase H family protein	49	60.7209	1.2845	119	120.449	2.54517	108	92.25	1.93519	0	0	0	0	0	0	0	0	0	PF13966	PTHR33033,PTHR33033:SF11					AT5G16486.1		RNA-directed DNA polymerase (reverse transcriptase)-related family protein
PGSC0003DMG400021396	1363	Orf147a protein	3	3.71761	0.169472	6	6.07306	0.276187	11	9.39583	0.420695	0	0	0	0	0	0	0	0	0	PF13966						AT1G60720.1		RNA-directed DNA polymerase (reverse transcriptase)-related family protein
PGSC0003DMG400021306	1566	Small glutamine-rich tetratricopeptide repeat-containing protein A	1	1.2392	0.0480999	0	0	0	0	0	0	0	0	0	0	0	0	0	0	0	PF00085,PF13414	PTHR22904,PTHR22904:SF387	KOG0550		K09527	GO:0045454	AT1G53300.1	TTL1	tetratricopetide-repeat thioredoxin-like 1
PGSC0003DMG400021293	629	Hypothetical protein	20	24.784	3.05984	42	41.4992	5.09053	42	35.875	4.22184	0	0	0	0	0	0	0	0	0
PGSC0003DMG400021273	1255	Hypothetical protein	1	1.2392	0.06227	0	0	0	4	3.41667	0.168324	0	0	0	0	0	0	0	0	0		PTHR33388,PTHR33388:SF1
PGSC0003DMG400021246	504	UPF0497 membrane protein 11	0	0	0	2	2.02435	0.349266	0	0	0	0	0	0	0	0	0	0	0	0	PF04535	PTHR11615,PTHR11615:SF151					AT1G17200.1		Uncharacterised protein family (UPF0497)
PGSC0003DMG400021178	1221	Hypothetical protein	2	2.4784	0.128685	0	0	0	1	0.854166	0.0434531	0	0	0	0	0	0	0	0	0	PF01565,PF08031	PTHR32448,PTHR32448:SF22		1.3.3.8		GO:0055114,GO:0050660,GO:0016491	AT5G44440.1		FAD-binding Berberine family protein
PGSC0003DMG400021173	1791	Cationic amino acid transporter	1	1.2392	0.0413005	0	0	0	1	0.854166	0.0280955	0	0	0	0	0	0	0	0	0	PF13906	PTHR11785,PTHR11785:SF311	KOG1286		K03294	GO:0016020,GO:0015171,GO:0003333	AT4G21120.1	AAT1,CAT1	amino acid transporter 1
PGSC0003DMG400021115	560	Double-stranded RNA binding	2	1.5121	0.222399	0	0	0	0	0	0	0	0	0	0	0	0	0	0	0		PTHR21404				GO:0008173,GO:0008171,GO:0001510	AT4G20920.1		double-stranded RNA-binding domain (DsRBD)-containing protein
PGSC0003DMG400021112	1605	Reticuline oxidase	0	0	0	1	1.01218	0.0381221	0	0	0	0	0	0	0	0	0	0	0	0	PF08031,PF01565	PTHR32448,PTHR32448:SF26		1.3.3.8		GO:0055114,GO:0050660,GO:0016491	AT2G34790.1	EDA28,MEE23	FAD-binding Berberine family protein
PGSC0003DMG400021020	1181	Hypothetical protein	1	1.2392	0.0743006	0	0	0	4	2.5625	0.150071	0	0	0	0	0	0	0	0	0
PGSC0003DMG400021017	2559	Serine-threonine protein kinase, plant-type	0	0	0	0	0	0	1	0.854166	0.0190323	0	0	0	0	0	0	0	0	0	PF08263,PF00560,PF00069	PTHR27000,PTHR27000:SF149	KOG0472,KOG1187	2.7.11.1		GO:0005515,GO:0006468,GO:0005524,GO:0004672	AT3G47570.1		Leucine-rich repeat protein kinase family protein
PGSC0003DMG400020980	3035	Hypothetical protein	2	2.4784	0.048881	2	1.01249	0.0199485	4	3.41667	0.0668617	0	0	0	0	0	0	0	0	0	PF06813	PTHR21576,PTHR21576:SF28					AT5G45275.1		Major facilitator superfamily protein
PGSC0003DMG400020940	657	Cembratrienol synthase 2a	1	1.2392	0.143632	4	4.04871	0.466429	1	0.854166	0.0946413	0	0	0	0	0	0	0	0	0	PF03936	PTHR31225,PTHR31225:SF15				GO:0016829,GO:0010333,GO:0000287	AT4G20200.1		Terpenoid cyclases/Protein prenyltransferases superfamily protein
PGSC0003DMG400020903	1362	UDP-glucose:glucosyltransferase	0	0	0	2	1.01276	0.046097	3	1.70891	0.0765804	0	0	0	0	0	0	0	0	0	PF00201	PTHR11926,PTHR11926:SF414				GO:0016758,GO:0008152	AT5G49690.1		UDP-Glycosyltransferase superfamily protein
PGSC0003DMG400020902	1290	UDP-glucose:glucosyltransferase	1	1.2392	0.0602718	0	0	0	0	0	0	0	0	0	0	0	0	0	0	0	PF00201	PTHR11926,PTHR11926:SF414	KOG1192			GO:0016758,GO:0008152	AT5G49690.1		UDP-Glycosyltransferase superfamily protein
PGSC0003DMG400020835	495	Kinesin heavy chain	1	1.2392	0.222328	0	0	0	0	0	0	0	0	0	0	0	0	0	0	0							AT5G65930.3	KCBP,PKCBP,ZWI	kinesin-like calmodulin-binding protein (ZWICHEL)
PGSC0003DMG400020798	540	Cationic peroxidase 1	0	0	0	0	0	0	1	0.854166	0.125249	0	0	0	0	0	0	0	0	0	PF00141	PTHR31388,PTHR31388:SF42		1.11.1.7		GO:0055114,GO:0020037,GO:0006979,GO:0004601	AT5G05340.1		Peroxidase superfamily protein
PGSC0003DMG400020795	1207	Cationic peroxidase 1	0	0	0	3	2.02435	0.106275	2	1.70833	0.0880888	0	0	0	0	0	0	0	0	0	PF00141	PTHR31388,PTHR31388:SF30		1.11.1.7		GO:0055114,GO:0020037,GO:0006979,GO:0004601	AT1G14550.1		Peroxidase superfamily protein
PGSC0003DMG400020725	360	Germin 3	0	0	0	0	0	0	1	0.854166	0.249276	0	0	0	0	0	0	0	0	0	PF00190	PTHR31238,PTHR31238:SF20				GO:0045735	AT5G39160.1		RmlC-like cupins superfamily protein
PGSC0003DMG400020681	589	Early nodulin	1	1.2392	0.168696	0	0	0	0	0	0	0	0	0	0	0	0	0	0	0	PF03386	PTHR33605,PTHR33605:SF1					AT5G25940.1		early nodulin-related
PGSC0003DMG400020674	486	Hypothetical protein	0	0	0	0	0	0	1	0.854166	0.147224	0	0	0	0	0	0	0	0	0		PTHR37077
PGSC0003DMG400020670	600	Hypothetical protein	0	0	0	1	1.01218	0.133081	0	0	0	0	0	0	0	0	0	0	0	0		PTHR37077
PGSC0003DMG400020586	807	Late blight resistance protein	2	1.23958	0.108211	0	0	0	3	2.5625	0.216191	0	0	0	0	0	0	0	0	0	PF13401	PTHR23155,PTHR23155:SF539					AT3G46530.1	RPP13	NB-ARC domain-containing disease resistance protein
PGSC0003DMG400020571	234	26S protease regulatory subunit 6B homolog	2	2.4784	3.39	1	1.01218	1.30726	2	1.70833	1.5962	0	0	0	0	0	0	0	0	0		PTHR23073,PTHR23073:SF8		3.6.4.8	K03063		AT5G58290.1	RPT3	regulatory particle triple-A ATPase 3
PGSC0003DMG400020395	870	Polygalacturonase	0	0	0	1	1.01218	0.0797274	0	0	0	0	0	0	0	0	0	0	0	0	PF13229	PTHR31375,PTHR31375:SF18		3.2.1.15			AT2G43880.1		Pectin lyase-like superfamily protein
PGSC0003DMG400020354	1554	Ubiquitin-protein ligase	0	0	0	1	1.01218	0.0395544	0	0	0	0	0	0	0	0	0	0	0	0	PF00646,PF08268	PTHR32212,PTHR32212:SF132				GO:0005515	AT1G13570.1		F-box/RNI-like superfamily protein
PGSC0003DMG400020205	771	Hypothetical protein	1	1.2392	0.11499	0	0	0	0	0	0	0	0	0	0	0	0	0	0	0		PTHR34959,PTHR34959:SF1					AT5G14090.1
PGSC0003DMG400020111	660	EPIDERMAL PATTERNING FACTOR 9	7	8.67441	0.998877	0	0	0	0	0	0	0	0	0	0	0	0	0	0	0	PF16851	PTHR37239,PTHR37239:SF1					AT4G12970.1	EPFL9,STOMAGEN	stomagen
PGSC0003DMG400020088	1743	VP1-ABI3	0	0	0	1	1.01218	0.0347203	2	1.70833	0.0579147	0	0	0	0	0	0	0	0	0	PF02362	PTHR31140,PTHR31140:SF1				GO:0003677	AT3G24650.1	ABI3,SIS10	AP2/B3-like transcriptional factor family protein
PGSC0003DMG400020087	722	Late embryo abundance protein	0	0	0	0	0	0	1	0.854166	0.0833283	0	0	0	0	0	0	0	0	0		PTHR23241					AT4G13230.1		Late embryogenesis abundant protein (LEA) family protein
PGSC0003DMG400020068	600	Nucleic acid binding protein	0	0	0	0	0	0	2	1.70833	0.214863	0	0	0	0	0	0	0	0	0		PTHR26374,PTHR26374:SF211					AT5G43540.1		C2H2 and C2HC zinc fingers superfamily protein
PGSC0003DMG400020029	834	Hypothetical protein	0	0	0	0	0	0	5	4.27083	0.345483	0	0	0	0	0	0	0	0	0		PTHR31973,PTHR31973:SF18
PGSC0003DMG400019995	318	Protein SSU72	3	2.47856	1.10791	6	6.07306	2.65227	7	5.12526	1.94518	0	0	0	0	0	0	0	0	0	PF04722	PTHR20383		3.1.3.16		GO:0006397,GO:0005634,GO:0004721	AT1G73820.1		Ssu72-like family protein
PGSC0003DMG400019979	353	CLE7	0	0	0	1	1.01218	0.343164	0	0	0	0	0	0	0	0	0	0	0	0		PTHR36016					AT2G31082.1	CLE7	CLAVATA3/ESR-RELATED 7
PGSC0003DMG400019967	632	Gag-pol polyprotein	0	0	0	0	0	0	2	1.70833	0.199711	0	0	0	0	0	0	0	0	0	PF07727	PTHR11439		2.7.7.49			AT4G23160.1	CRK8	cysteine-rich RLK (RECEPTOR-like protein kinase) 8
PGSC0003DMG400019929	573	Resistance gene	2	2.4784	0.351839	7	7.08523	0.998379	12	10.25	1.37735	0	0	0	0	0	0	0	0	0	PF13855	PTHR23155				GO:0005515	AT1G69550.1		disease resistance protein (TIR-NBS-LRR class)
PGSC0003DMG400019928	492	NL27	0	0	0	1	1.01218	0.181725	2	1.70833	0.288818	0	0	0	0	0	0	0	0	0	PF13676	PTHR11017,PTHR11017:SF169				GO:0007165,GO:0005515	AT1G72900.1		Toll-Interleukin-Resistance (TIR) domain-containing protein
PGSC0003DMG400019920	1053	Protein kinase atmrk1	0	0	0	2	2.02435	0.125384	1	0.854166	0.0517982	0	0	0	0	0	0	0	0	0	PF14531,PF07714	PTHR23257,PTHR23257:SF353	KOG0192	2.7.12.1		GO:0006468,GO:0004672	AT4G14780.1		Protein kinase superfamily protein
PGSC0003DMG400019914	866	Glutathione S-transferase	0	0	0	0	0	0	1	0.854166	0.0658818	0	0	0	0	0	0	0	0	0	PF00043,PF02798	PTHR11260,PTHR11260:SF309	KOG0406	2.5.1.18	K00799	GO:0005515	AT3G09270.1	ATGSTU8,GSTU8	glutathione S-transferase TAU 8
PGSC0003DMG400019874	672	Hypothetical protein	29	35.9369	4.03315	46	46.5601	5.19471	51	43.5625	4.68008	0	0	0	0	0	0	0	0	0
PGSC0003DMG400019815	719	Ethylene-overproduction protein	0	0	0	5	4.6683	0.473988	0	0	0	0	0	0	0	0	0	0	0	0		PTHR23083,PTHR23083:SF420					AT5G58550.1	EOL2	ETO1-like 2
PGSC0003DMG400019784	1740	Sesquiterpene synthase 2	1	1.2392	0.0426676	0	0	0	0	0	0	0	0	0	0	0	0	0	0	0	PF01397,PF03936	PTHR31225,PTHR31225:SF15				GO:0016829,GO:0010333,GO:0008152,GO:0000287	AT5G44630.1		Terpenoid cyclases/Protein prenyltransferases superfamily protein
PGSC0003DMG400019674	1578	High-affinity nitrate transporter	0	0	0	1	1.01218	0.0388672	0	0	0	0	0	0	0	0	0	0	0	0	PF07690	PTHR23515,PTHR23515:SF3			K02575	GO:0055085,GO:0016021	AT5G60770.1	ATNRT2.4,NRT2.4	nitrate transporter 2.4
PGSC0003DMG400019596	1335	Reticulocalbin-2	2	1.2392	0.0670941	0	0	0	0	0	0	0	0	0	0	0	0	0	0	0	PF13202,PF13833	PTHR10827,PTHR10827:SF54	KOG4223			GO:0005509	AT4G27790.1		Calcium-binding EF hand family protein
PGSC0003DMG400019558	363	Stromal antigen	4	4.95681	1.60651	3	3.03653	0.967648	6	5.125	1.47137	0	0	0	0	0	0	0	0	0							AT2G47980.1	ATSCC3,SCC3	sister-chromatid cohesion protein 3
PGSC0003DMG400019553	1083	Hypothetical protein	3	2.4797	0.148858	2	1.01299	0.0606195	4	2.56279	0.150259	0	0	0	0	0	0	0	0	0
PGSC0003DMG400019540	790	Glutathione s-transferase	0	0	0	2	1.69972	0.151932	3	1.99229	0.172755	0	0	0	0	0	0	0	0	0		PTHR11260,PTHR11260:SF221		2.5.1.18			AT5G62480.2	ATGSTU9,GST14,GST14B,GSTU9	glutathione S-transferase tau 9
PGSC0003DMG400019439	1389	Extensin Dif54	0	0	0	1	1.01218	0.0450275	0	0	0	0	0	0	0	0	0	0	0	0		PTHR35022,PTHR35022:SF3
PGSC0003DMG400019421	666	Integrase	0	0	0	0	0	0	1	0.854166	0.0928951	0	0	0	0	0	0	0	0	0
PGSC0003DMG400019381	471	Hypothetical protein	0	0	0	2	1.0131	0.195809	0	0	0	0	0	0	0	0	0	0	0	0
PGSC0003DMG400019375	1464	CBL-interacting protein kinase	0	0	0	1	1.01218	0.0423631	1	0.854166	0.0352408	0	0	0	0	0	0	0	0	0	PF03822,PF00069	PTHR24347,PTHR24347:SF199	KOG0583	2.7.11.1	K07198	GO:0007165,GO:0006468,GO:0005524,GO:0004672	AT5G10930.1	CIPK5,SnRK3.24	CBL-interacting protein kinase 5
PGSC0003DMG400019354	1356	7S globulin	0	0	0	1	1.01218	0.046309	0	0	0	0	0	0	0	0	0	0	0	0	PF00190	PTHR31189,PTHR31189:SF3				GO:0045735	AT3G22640.1	PAP85	cupin family protein
PGSC0003DMG400019269	1473	Organic cation transporter	11	13.6312	0.567732	4	4.04871	0.168258	4	3.41667	0.139983	0	0	0	0	0	0	0	0	0	PF07690	PTHR24064,PTHR24064:SF292	KOG0255			GO:0055085,GO:0016021	AT3G20660.1	4-Oct,AtOCT4	organic cation/carnitine transporter4
PGSC0003DMG400019256	1443	Pectinesterase	1	1.2392	0.052857	0	0	0	0	0	0	0	0	0	0	0	0	0	0	0	PF04043,PF01095	PTHR31707,PTHR31707:SF46		3.1.1.11	K01051	GO:0004857,GO:0042545,GO:0030599,GO:0005618	AT1G11580.1	ATPMEPCRA,PMEPCRA	methylesterase PCR A
PGSC0003DMG400019234	1005	Hypothetical protein	1	1.2392	0.0815923	0	0	0	2	1.70833	0.109611	0	0	0	0	0	0	0	0	0		PTHR34072
PGSC0003DMG400019164	3493	Cellulose synthase A catalytic subunit 1 [UDP-forming]	1	1.2392	0.0199586	0	0	0	1	0.854166	0.0136696	0	0	0	0	0	0	0	0	0	PF03552	PTHR13301,PTHR13301:SF35		2.4.2.24		GO:0030244,GO:0016760,GO:0016020	AT2G33100.1	ATCSLD1,CSLD1	cellulose synthase-like D1
PGSC0003DMG400019140	537	NB-ARC domain containing protein	4	4.95681	0.778698	3	3.03653	0.473119	2	1.70833	0.252593	0	0	0	0	0	0	0	0	0
PGSC0003DMG400019043	2296	Hypothetical protein	2	1.23935	0.0313568	0	0	0	9	6.83518	0.171214	0	0	0	0	0	0	0	0	0
PGSC0003DMG400019039	705	Serine-threonine protein kinase, plant-type	16	18.5882	1.94999	44	43.6368	4.55259	40	33.3143	3.35487	0	0	0	0	0	0	0	0	0	PF07714	PTHR27000,PTHR27000:SF183		2.7.11.1		GO:0006468,GO:0004672	AT3G47570.1		Leucine-rich repeat protein kinase family protein
PGSC0003DMG400019002	351	Hypothetical protein	0	0	0	1	1.01218	0.347607	2	1.70833	0.524523	0	0	0	0	0	0	0	0	0		PTHR33644,PTHR33644:SF1					AT3G19895.1		RING/U-box superfamily protein
PGSC0003DMG400018980	2130	ATPDR11/PDR11	69	85.5049	4.39003	65	65.7915	2.60331	104	87.9792	4.25073	0	0	0	0	0	0	0	0	0		PTHR19241,PTHR19241:SF307					AT2G36380.1	ATPDR6,PDR6	pleiotropic drug resistance 6
PGSC0003DMG400018956	1152	Zinc finger protein	0	0	0	0	0	0	1	0.854166	0.0465321	0	0	0	0	0	0	0	0	0	PF00657	PTHR22835,PTHR22835:SF160		3.1.1.3		GO:0016788	AT4G28780.1		GDSL-like Lipase/Acylhydrolase superfamily protein
PGSC0003DMG400018936	1755	RNase H family protein	2	2.4784	0.0845124	0	0	0	0	0	0	0	0	0	0	0	0	0	0	0
PGSC0003DMG400018881	570	Wax synthase	0	0	0	2	2.02435	0.287542	1	0.854166	0.115658	0	0	0	0	0	0	0	0	0	PF06974	PTHR31650,PTHR31650:SF2				GO:0004144	AT3G49210.1		O-acyltransferase (WSD1-like) family protein
PGSC0003DMG400018858	1606	F-box family protein	0	0	0	0	0	0	2	1.70833	0.0634718	0	0	0	0	0	0	0	0	0		PTHR32212,PTHR32212:SF101
PGSC0003DMG400018822	309	Cyclin-dependent kinases regulatory subunit	9	11.1528	5.39427	10	10.1218	4.77416	15	12.8125	5.19737	0	0	0	0	0	0	0	0	0	PF01111	PTHR23415	KOG3484		K02219	GO:0016538,GO:0007049	AT2G27970.1	CKS2	CDK-subunit 2
PGSC0003DMG400018788	1104	'chromo' domain containing protein	21	26.0232	1.52593	25	25.3044	1.47922	16	13.6667	0.783115	0	0	0	0	0	0	0	0	0
PGSC0003DMG400018779	1050	LEDI-5c protein	0	0	0	1	1.01218	0.0629126	0	0	0	0	0	0	0	0	0	0	0	0	PF00724	PTHR22893,PTHR22893:SF44	KOG0134	1.3.1.42	K05894	GO:0055114,GO:0016491,GO:0010181	AT1G76690.1	ATOPR2,OPR2	12-oxophytodienoate reductase 2
PGSC0003DMG400018778	555	12-oxophytodienoate reductase 1	0	0	0	1	1.01218	0.149787	1	0.854166	0.120263	0	0	0	0	0	0	0	0	0	PF00724	PTHR22893,PTHR22893:SF44		1.3.1.42		GO:0055114,GO:0016491,GO:0010181	AT1G76690.1	ATOPR2,OPR2	12-oxophytodienoate reductase 2
PGSC0003DMG400018749	1434	Hypothetical protein	1	1.2392	0.0532423	0	0	0	0	0	0	0	0	0	0	0	0	0	0	0	PF01554	PTHR11206,PTHR11206:SF137	KOG1347		K03327	GO:0055085,GO:0016020,GO:0015297,GO:0015238,GO:0006855	AT5G52450.1		MATE efflux family protein
PGSC0003DMG400018746	1545	Hypothetical protein	0	0	0	0	0	0	1	0.854166	0.0331523	0	0	0	0	0	0	0	0	0	PF03140	PTHR31549,PTHR31549:SF23					AT3G02645.1		Plant protein of unknown function (DUF247)
PGSC0003DMG400018745	2046	Auxin efflux facilitator	0	0	0	0	0	0	1	0.854166	0.0242597	0	0	0	0	0	0	0	0	0	PF03547	PTHR31752,PTHR31752:SF4			K13947	GO:0055085,GO:0016021	AT5G57090.1	AGR,AGR1,ATPIN2,EIR1,PIN2,WAV6	Auxin efflux carrier family protein
PGSC0003DMG400018723	478	Hypothetical protein	2	1.2393	0.235909	0	0	0	2	0.854409	0.151196	0	0	0	0	0	0	0	0	0
PGSC0003DMG400018720	782	Potato resistance I2GA-SH23-3	0	0	0	4	3.03654	0.275134	3	1.70857	0.150116	0	0	0	0	0	0	0	0	0		PTHR23155,PTHR23155:SF567					AT3G14470.1		NB-ARC domain-containing disease resistance protein
PGSC0003DMG400018663	1852	Non-LTR retroelement reverse transcriptase	1	1.2392	0.0397761	0	0	0	0	0	0	0	0	0	0	0	0	0	0	0							AT3G24255.1		RNA-directed DNA polymerase (reverse transcriptase)-related family protein
PGSC0003DMG400018630	1782	RNase H family protein	3	3.71761	0.124606	5	5.06088	0.169331	7	5.97916	0.197772	0	0	0	0	0	0	0	0	0	PF13456	PTHR33033,PTHR33033:SF11
PGSC0003DMG400018577	1427	Disease resistance protein I2C-5	2	1.2393	0.0535502	0	0	0	0	0	0	0	0	0	0	0	0	0	0	0		PTHR23155	KOG1947				AT3G14460.1		LRR and NB-ARC domains-containing disease resistance protein
PGSC0003DMG400018531	804	Transcription factor	0	0	0	0	0	0	1	0.854166	0.0724092	0	0	0	0	0	0	0	0	0	PF02042	PTHR10270					AT5G53040.1		RWP-RK domain-containing protein
PGSC0003DMG400018508	593	Hypothetical protein	0	0	0	0	0	0	3	2.5625	0.327734	0	0	0	0	0	0	0	0	0
PGSC0003DMG400018455	374	Transposon protein	2	2.4784	0.752672	0	0	0	0	0	0	0	0	0	0	0	0	0	0	0		PTHR31973,PTHR31973:SF31
PGSC0003DMG400018391	446	Hypothetical protein	0	0	0	2	2.02435	0.430468	1	0.854166	0.169217	0	0	0	0	0	0	0	0	0
PGSC0003DMG400018349	1618	Hypothetical protein	6	7.43521	0.278021	3	3.03653	0.113321	7	5.97916	0.2203	0	0	0	0	0	0	0	0	0	PF01086	PTHR10639,PTHR10639:SF8				GO:0030132,GO:0030130,GO:0016192,GO:0006886,GO:0005198	AT2G20760.1		Clathrin light chain protein
PGSC0003DMG400018304	375	Hypothetical protein	0	0	0	0	0	0	1	0.854166	0.230274	0	0	0	0	0	0	0	0	0
PGSC0003DMG400018299	489	Hypothetical protein	5	6.19432	1.13435	6	5.31639	0.964291	5	4.03865	0.689383	0	0	0	0	0	0	0	0	0
PGSC0003DMG400018196	1110	CYP71AU1	0	0	0	0	0	0	1	0.854166	0.0486295	0	0	0	0	0	0	0	0	0	PF00067	PTHR24298,PTHR24298:SF106	KOG0156	1.14.13.104		GO:0055114,GO:0020037,GO:0016705,GO:0005506	AT3G48280.1	CYP71A25	cytochrome P450, family 71, subfamily A, polypeptide 25
PGSC0003DMG400018188	546	Ubiquitin-protein ligase	0	0	0	0	0	0	2	1.70833	0.246411	0	0	0	0	0	0	0	0	0	PF00646	PTHR11102,PTHR11102:SF94				GO:0005515	AT4G22660.1		F-box family protein with a domain of unknown function (DUF295)
PGSC0003DMG400018176	863	Oleosin	1	1.2392	0.0990498	1	1.01218	0.0805648	0	0	0	0	0	0	0	0	0	0	0	0	PF01277	PTHR33203,PTHR33203:SF6				GO:0016021,GO:0012511	AT3G01570.1		Oleosin family protein
PGSC0003DMG400018153	1188	Gibberellin receptor GID1	7	7.43542	0.39895	11	11.1339	0.595715	11	9.39583	0.493605	0	0	0	0	0	0	0	0	0	PF07859	PTHR23024,PTHR23024:SF212		3.1.1.1		GO:0016787,GO:0008152	AT2G45610.1		alpha/beta-Hydrolases superfamily protein
PGSC0003DMG400018134	483	Cytochrome P450 71A4	3	2.47846	0.463476	6	5.06183	0.937349	9	6.83374	1.18946	0	0	0	0	0	0	0	0	0	PF00067	PTHR24298,PTHR24298:SF126		1.14.13.102		GO:0055114,GO:0020037,GO:0016705,GO:0005506	AT3G48280.1	CYP71A25	cytochrome P450, family 71, subfamily A, polypeptide 25
PGSC0003DMG400018112	987	Protein LATERAL ORGAN BOUNDARIES	0	0	0	0	0	0	1	0.854166	0.0560252	0	0	0	0	0	0	0	0	0	PF03195	PTHR31301,PTHR31301:SF25					AT5G63090.2	LOB	Lateral organ boundaries (LOB) domain family protein
PGSC0003DMG400018092	1065	Myb family transcription factor	0	0	0	0	0	0	1	0.854166	0.0510973	0	0	0	0	0	0	0	0	0	PF00249	PTHR10641,PTHR10641:SF570			K09422		AT4G18770.1	AtMYB98,MYB98	myb domain protein 98
PGSC0003DMG400017992	663	Oxidoreductase	2	2.4784	0.283547	1	1.01218	0.115107	0	0	0	0	0	0	0	0	0	0	0	0	PF14226	PTHR10209,PTHR10209:SF203					AT3G13610.1		2-oxoglutarate (2OG) and Fe(II)-dependent oxygenase superfamily protein
PGSC0003DMG400017967	2243	Hcr2-0B || Cf-2.1	1	1.2392	0.0321661	0	0	0	4	3.41667	0.0877805	0	0	0	0	0	0	0	0	0	PF00560,PF13855	PTHR27004,PTHR27004:SF7				GO:0005515	AT1G35710.1		Protein kinase family protein with leucine-rich repeat domain
PGSC0003DMG400017951	4602	Non-LTR reverse transcriptase	40	48.5466	0.820784	82	82.5838	1.22101	81	69.0178	1.16049	0	0	0	0	0	0	0	0	0	PF13966	PTHR25952,PTHR25952:SF191					AT2G02520.1		RNA-directed DNA polymerase (reverse transcriptase)-related family protein
PGSC0003DMG400017913	267	Cytochrome-c oxidase	0	0	0	0	0	0	2	1.70833	1.01986	0	0	0	0	0	0	0	0	0	PF02046	PTHR11504	KOG3469	1.9.3.1	K02266	GO:0005751,GO:0005743,GO:0004129	AT4G37830.1		cytochrome c oxidase-related
PGSC0003DMG400017904	338	Auxin-induced SAUR	2	2.4784	0.948063	2	2.02435	0.759101	0	0	0	0	0	0	0	0	0	0	0	0	PF02519	PTHR31929,PTHR31929:SF8				GO:0009733	AT5G18030.1		SAUR-like auxin-responsive protein family
PGSC0003DMG400017879	833	Hypothetical protein	2	2.4784	0.207478	6	6.07306	0.506174	2	1.70833	0.138404	0	0	0	0	0	0	0	0	0
PGSC0003DMG400017869	1159	Hypothetical protein	19	23.5448	1.53854	10	9.10959	0.578964	26	22.2084	1.40527	0	0	0	0	0	0	0	0	0
PGSC0003DMG400017607	1443	Nucleotide binding protein	6	7.12944	0.304099	0	0	0	0	0	0	0	0	0	0	0	0	0	0	0		PTHR14107					AT3G53390.1		Transducin/WD40 repeat-like superfamily protein
PGSC0003DMG400017588	479	Proteinase inhibitor I-B	0	0	0	0	0	0	1	0.854166	0.150651	0	0	0	0	0	0	0	0	0	PF00280	PTHR33091,PTHR33091:SF1				GO:0009611,GO:0004867	AT2G38870.1		Serine protease inhibitor, potato inhibitor I-type family protein
PGSC0003DMG400017529	1281	Xyloglucan-specific endoglucanase inhibitor protein	0	0	0	1	1.01218	0.0495119	0	0	0	0	0	0	0	0	0	0	0	0	PF14543,PF14541	PTHR13683,PTHR13683:SF315	KOG1339	3.4.23.12		GO:0006508,GO:0004190	AT1G03220.1		Eukaryotic aspartyl protease family protein
PGSC0003DMG400017422	650	Hypothetical protein	7	8.67441	1.22683	3	2.02436	0.302098	3	1.70833	0.242451	0	0	0	0	0	0	0	0	0		PTHR32133,PTHR32133:SF155
PGSC0003DMG400017366	904	Hypothetical protein	1	1.2392	0.0932868	5	5.06088	0.379479	3	2.5625	0.187297	0	0	0	0	0	0	0	0	0
PGSC0003DMG400017249	1056	Glucosyl/glucuronosyl transferases	0	0	0	2	2.02435	0.124947	0	0	0	0	0	0	0	0	0	0	0	0	PF00201	PTHR11926,PTHR11926:SF342	KOG1192			GO:0016758,GO:0008152	AT5G65550.1		UDP-Glycosyltransferase superfamily protein
PGSC0003DMG400017238	315	Desacetoxyvindoline 4-hydroxylase	0	0	0	2	1.01219	0.453247	0	0	0	0	0	0	0	0	0	0	0	0	PF14226	PTHR10209,PTHR10209:SF135		1.14.11.20			AT1G06640.3		2-oxoglutarate (2OG) and Fe(II)-dependent oxygenase superfamily protein
PGSC0003DMG400017229	930	Viral protein TPX	0	0	0	0	0	0	1	0.854166	0.0602731	0	0	0	0	0	0	0	0	0
PGSC0003DMG400017228	1182	ATP binding protein	1	1.2392	0.0668959	0	0	0	0	0	0	0	0	0	0	0	0	0	0	0
PGSC0003DMG400017185	461	1-aminocyclopropane-1-carboxylate oxidase homolog	0	0	0	11	11.1339	2.23329	7	5.97916	1.12168	0	0	0	0	0	0	0	0	0	PF03171	PTHR10209,PTHR10209:SF101		1.14.11.20		GO:0055114,GO:0016491	AT5G59530.1		2-oxoglutarate (2OG) and Fe(II)-dependent oxygenase superfamily protein
PGSC0003DMG400017157	2135	Primary amine oxidase	0	0	0	0	0	0	2	0.854167	0.024385	0	0	0	0	0	0	0	0	0	PF02727,PF02728,PF01179	PTHR10638,PTHR10638:SF35		1.4.3.21	K00276	GO:0055114,GO:0048038,GO:0009308,GO:0008131,GO:0005507	AT1G31710.1		Copper amine oxidase family protein
PGSC0003DMG400017117	504	Hypothetical protein	1	1.2392	0.21576	0	0	0	0	0	0	0	0	0	0	0	0	0	0	0
PGSC0003DMG400017114	1446	Hypothetical protein	0	0	0	0	0	0	1	0.854166	0.0357412	0	0	0	0	0	0	0	0	0		PTHR31723,PTHR31723:SF2					AT1G78780.2		pathogenesis-related family protein
PGSC0003DMG400017085	575	NRC1	0	0	0	5	5.06088	0.709359	3	1.70834	0.228402	0	0	0	0	0	0	0	0	0		PTHR23155,PTHR23155:SF619					AT1G58807.1		Disease resistance protein (CC-NBS-LRR class) family
PGSC0003DMG400017029	711	Hypothetical protein	0	0	0	0	0	0	3	2.5625	0.255146	0	0	0	0	0	0	0	0	0
PGSC0003DMG400017027	291	Hypothetical protein	0	0	0	0	0	0	1	0.854166	0.40178	0	0	0	0	0	0	0	0	0	PF00707	PTHR10938,PTHR10938:SF0				GO:0006413,GO:0003743	AT4G30690.1		Translation initiation factor 3 protein
PGSC0003DMG400017016	705	Hypothetical protein	0	0	0	1	1.01218	0.105599	0	0	0	0	0	0	0	0	0	0	0	0
PGSC0003DMG400016975	2198	RNase H family protein	8	9.91362	0.263122	13	13.1583	0.348754	10	8.54166	0.224341	0	0	0	0	0	0	0	0	0	PF13456	PTHR33033		3.1.26.4			AT4G29090.1		Ribonuclease H-like superfamily protein
PGSC0003DMG400016912	557	Zinc finger containing preotein	3	3.71761	0.551367	0	0	0	0	0	0	0	0	0	0	0	0	0	0	0		PTHR31973					AT1G64260.1		MuDR family transposase
PGSC0003DMG400016862	357	F-box family protein	0	0	0	2	2.02435	0.66922	1	0.854166	0.253459	0	0	0	0	0	0	0	0	0	PF14299	PTHR32278,PTHR32278:SF6					AT1G56250.1	AtPP2-B14,PP2-B14	phloem protein 2-B14
PGSC0003DMG400016821	3972	Cellulose synthase D	0	0	0	0	0	0	5	4.27083	0.0597185	0	0	0	0	0	0	0	0	0	PF14570,PF03552	PTHR13301,PTHR13301:SF40		2.4.2.24		GO:0030244,GO:0016760,GO:0016020	AT4G38190.1	ATCSLD4,CSLD4	cellulose synthase like D4
PGSC0003DMG400016789	953	Hypothetical protein	0	0	0	0	0	0	1	0.854166	0.0584838	0	0	0	0	0	0	0	0	0	PF04759	PTHR31276,PTHR31276:SF4					AT5G65340.1		Protein of unknown function, DUF617
PGSC0003DMG400016754	837	Hypothetical protein	0	0	0	4	4.04871	0.335342	2	1.70833	0.137564	0	0	0	0	0	0	0	0	0
PGSC0003DMG400016701	930	Ulp1 protease family, C-terminal catalytic domain containing protein	1	1.2392	0.0899673	1	1.01218	0.0732055	1	0.854166	0.0602731	0	0	0	0	0	0	0	0	0		PTHR31470,PTHR31470:SF14
PGSC0003DMG400016581	696	TMV resistance protein N	0	0	0	0	0	0	1	0.854166	0.0875127	0	0	0	0	0	0	0	0	0		PTHR11017,PTHR11017:SF169
PGSC0003DMG400016492	1525	Hypothetical protein	5	6.19601	0.247938	0	0	0	0	0	0	0	0	0	0	0	0	0	0	0	PF10536
PGSC0003DMG400016413	675	Hypothetical protein	0	0	0	1	1.01218	0.11222	0	0	0	0	0	0	0	0	0	0	0	0	PF07690	PTHR23500,PTHR23500:SF52				GO:0055085,GO:0016021	AT5G26250.1		Major facilitator superfamily protein
PGSC0003DMG400016406	359	Hypothetical protein	1	1.2392	0.411689	0	0	0	0	0	0	0	0	0	0	0	0	0	0	0
PGSC0003DMG400016327	1620	Acetyl-coenzyme A carboxylase carboxyl transferase alpha	2	1.23921	0.0479533	0	0	0	0	0	0	0	0	0	0	0	0	0	0	0		PTHR22855,PTHR22855:SF38		6.4.1.2			AT2G38040.1	CAC3	acetyl Co-enzyme a carboxylase carboxyltransferase alpha subunit
PGSC0003DMG400016213	1287	1-aminocyclopropane-1-carboxylate oxidase	0	0	0	1	1.01218	0.0492393	0	0	0	0	0	0	0	0	0	0	0	0	PF03171,PF14226	PTHR10209,PTHR10209:SF225	KOG0143	1.14.11.11,1.14.11.14		GO:0055114,GO:0016491	AT5G24530.1	DMR6	2-oxoglutarate (2OG) and Fe(II)-dependent oxygenase superfamily protein
PGSC0003DMG400016185	1241	HAT family dimerisation domain containing protein	0	0	0	0	0	0	1	0.854166	0.0426353	0	0	0	0	0	0	0	0	0	PF14291	PTHR11697,PTHR11697:SF125					AT2G06541.1		TTF-type zinc finger protein with HAT dimerisation domain
PGSC0003DMG400016135	483	Tyrosine phosphatase	0	0	0	0	0	0	2	1.70833	0.297347	0	0	0	0	0	0	0	0	0	PF04387	PTHR11035	KOG3187	4.2.1.134			AT5G10480.1	PAS2,PEP	Protein-tyrosine phosphatase-like, PTPLA
PGSC0003DMG400016124	1677	UDP-glucosyltransferase	1	1.2392	0.0444867	1	1.01218	0.0362681	1	0.854166	0.0302325	0	0	0	0	0	0	0	0	0	PF00201	PTHR11926,PTHR11926:SF268		2.4.1.273		GO:0016758,GO:0008152	AT2G22590.1		UDP-Glycosyltransferase superfamily protein
PGSC0003DMG400016111	372	Ulp1 protease family, C-terminal catalytic domain containing protein	1	1.2392	0.380695	0	0	0	0	0	0	0	0	0	0	0	0	0	0	0	PF09331	PTHR31470,PTHR31470:SF14
PGSC0003DMG400016049	822	Hypothetical protein	0	0	0	0	0	0	1	0.854166	0.0703846	0	0	0	0	0	0	0	0	0	PF09353	PTHR36365					AT3G20680.1		Domain of unknown function (DUF1995)
PGSC0003DMG400016043	555	Cytochrome P450	0	0	0	1	1.01218	0.149787	1	0.854166	0.120263	0	0	0	0	0	0	0	0	0	PF00067	PTHR24298,PTHR24298:SF122		1.14.13.152		GO:0055114,GO:0020037,GO:0016705,GO:0005506	AT2G45560.1	CYP76C1	cytochrome P450, family 76, subfamily C, polypeptide 1
PGSC0003DMG400016029	4416	NBS-coding resistance gene analog	118	146.226	1.84115	208	210.533	2.64685	218	186.208	2.33093	0	0	0	0	0	0	0	0	0	PF13191	PTHR23155,PTHR23155:SF626					AT1G58390.1		Disease resistance protein (CC-NBS-LRR class) family
PGSC0003DMG400015997	957	Hypothetical protein	1	1.2392	0.0867613	1	1.01218	0.0706063	1	0.854166	0.0581834	0	0	0	0	0	0	0	0	0	PF05623	PTHR31343,PTHR31343:SF7					AT4G03420.1		Protein of unknown function (DUF789)
PGSC0003DMG400015946	647	Retrotransposon protein	0	0	0	1	1.01218	0.119196	0	0	0	0	0	0	0	0	0	0	0	0		PTHR22930,PTHR22930:SF27					AT5G41980.1
PGSC0003DMG400015943	2557	Hypothetical protein	0	0	0	2	2.02435	0.0454942	0	0	0	0	0	0	0	0	0	0	0	0
PGSC0003DMG400015934	1287	Hypothetical protein	0	0	0	1	1.01218	0.0492393	2	1.70833	0.081733	0	0	0	0	0	0	0	0	0
PGSC0003DMG400015929	4045	RNase H family protein	1	1.2392	0.0170937	12	12.1461	0.167424	16	13.6667	0.187492	0	0	0	0	0	0	0	0	0	PF13456	PTHR33033
PGSC0003DMG400015923	1794	Acyl:coa ligase acetate-coa synthetase	1	1.2392	0.0412228	0	0	0	0	0	0	0	0	0	0	0	0	0	0	0	PF13193,PF00501	PTHR24095,PTHR24095:SF191				GO:0008152,GO:0003824	AT2G17650.1		AMP-dependent synthetase and ligase family protein
PGSC0003DMG400015916	609	Hypothetical protein	12	14.8704	2.06113	26	25.3044	3.25553	12	9.39583	1.15708	0	0	0	0	0	0	0	0	0
PGSC0003DMG400015896	921	Hypothetical protein	4	4.95681	0.364357	2	2.02435	0.14823	5	4.27083	0.305017	0	0	0	0	0	0	0	0	0	PF14416,PF13839	PTHR32285,PTHR32285:SF11					AT2G38320.1	TBL34	TRICHOME BIREFRINGENCE-LIKE 34
PGSC0003DMG400015870	1375	Endo-1,4-beta-glucanase	18	22.3056	1.40394	28	28.3409	2.43379	26	22.2083	1.58223	0	0	0	0	0	0	0	0	0	PF00759	PTHR22298,PTHR22298:SF31		3.2.1.4		GO:0005975,GO:0004553	AT3G43860.1	AtGH9A4,GH9A4	glycosyl hydrolase 9A4
PGSC0003DMG400015832	846	Ring finger containing protein	2	2.4784	0.203307	2	2.02435	0.165347	1	0.854166	0.0678549	0	0	0	0	0	0	0	0	0	PF13639	PTHR22937,PTHR22937:SF18				GO:0008270,GO:0005515	AT1G73760.1		RING/U-box superfamily protein
PGSC0003DMG400015830	1413	Hypothetical protein	1	1.2392	0.0541635	4	3.03663	0.132422	2	1.70833	0.0733928	0	0	0	0	0	0	0	0	0
PGSC0003DMG400015750	1330	RNase H family protein	0	0	0	1	1.01218	0.0473713	0	0	0	0	0	0	0	0	0	0	0	0		PTHR24092,PTHR24092:SF75		3.6.3.1		GO:0016021,GO:0015914,GO:0005524,GO:0004012,GO:0000287	AT1G54280.1		ATPase E1-E2 type family protein / haloacid dehalogenase-like hydrolase family protein
PGSC0003DMG400015734	1575	High-affinity nitrate transporter	1	1.2392	0.0477852	0	0	0	0	0	0	0	0	0	0	0	0	0	0	0	PF07690	PTHR23515,PTHR23515:SF3			K02575	GO:0055085,GO:0016021	AT5G60770.1	ATNRT2.4,NRT2.4	nitrate transporter 2.4
PGSC0003DMG400015724	1829	DNA/RNA binding protein	8	9.91362	0.3227	7	7.08523	0.230238	9	7.6875	0.247039	0	0	0	0	0	0	0	0	0	PF14111	PTHR33233					AT2G01050.1		zinc ion binding;nucleic acid binding
PGSC0003DMG400015723	4394	RNase H family protein	9	11.1528	0.141044	5	5.06088	0.0639597	18	15.375	0.193466	0	0	0	0	0	0	0	0	0							AT5G42905.1		Polynucleotidyl transferase, ribonuclease H-like superfamily protein
PGSC0003DMG400015712	1842	Hypothetical protein	2	2.4784	0.0800365	2	2.02435	0.0652627	1	0.854166	0.0272343	0	0	0	0	0	0	0	0	0
PGSC0003DMG400015675	1519	Lyase	9	11.0924	0.449291	13	13.1583	0.527816	14	11.105	0.442671	0	0	0	0	0	0	0	0	0	PF06045,PF14686,PF14683	PTHR32018,PTHR32018:SF3		4.2.2.23	K18195		AT2G22620.1		Rhamnogalacturonate lyase family protein
PGSC0003DMG400015644	676	Hypothetical protein	0	0	0	0	0	0	2	1.70833	0.215887	0	0	0	0	0	0	0	0	0
PGSC0003DMG400015642	846	Hypothetical protein	12	14.8704	1.21984	20	20.2435	1.65347	14	11.9583	0.949969	0	0	0	0	0	0	0	0	0
PGSC0003DMG400015503	1413	Sugar transporter	0	0	0	1	1.01218	0.0441391	0	0	0	0	0	0	0	0	0	0	0	0	PF00083	PTHR23500,PTHR23500:SF123	KOG0254		K08145	GO:0055085,GO:0022857,GO:0016021	AT1G75220.1		Major facilitator superfamily protein
PGSC0003DMG400015490	984	Galactinol synthase	0	0	0	1	1.01218	0.0681855	0	0	0	0	0	0	0	0	0	0	0	0	PF01501	PTHR11183,PTHR11183:SF59	KOG1950	2.4.1.123	K18819	GO:0016757	AT2G47180.1	AtGolS1,GolS1	galactinol synthase 1
PGSC0003DMG400015475	462	Hypothetical protein	0	0	0	0	0	0	1	0.854166	0.159676	0	0	0	0	0	0	0	0	0
PGSC0003DMG400015474	459	Hypothetical protein	1	1.2392	0.25315	1	1.01218	0.204574	0	0	0	0	0	0	0	0	0	0	0	0
PGSC0003DMG400015403	1610	Cytochrome P450	1	1.2392	0.0465996	0	0	0	0	0	0	0	0	0	0	0	0	0	0	0	PF00067	PTHR24298,PTHR24298:SF118	KOG0156			GO:0055114,GO:0020037,GO:0016705,GO:0005506	AT4G37360.1	CYP81D2	cytochrome P450, family 81, subfamily D, polypeptide 2
PGSC0003DMG400015386	1006	Hypothetical protein	0	0	0	0	0	0	1	0.854166	0.0547393	0	0	0	0	0	0	0	0	0	PF04852	PTHR31165,PTHR31165:SF9					AT2G42610.2	LSH10	Protein of unknown function (DUF640)
PGSC0003DMG400015312	1062	AP2 domain-containing transcription factor	0	0	0	3	2.0245	0.12409	2	0.854423	0.0512862	0	0	0	0	0	0	0	0	0	PF00847	PTHR31657,PTHR31657:SF9				GO:0006355,GO:0003700	AT1G36060.1		Integrase-type DNA-binding superfamily protein
PGSC0003DMG400015287	784	Proteinase inhibitor type-2 CEVI57	54	66.9169	6.07139	20	20.2435	1.82798	56	47.8333	4.18879	0	0	0	0	0	0	0	0	0	PF02428	PTHR33832,PTHR33832:SF3				GO:0004867
PGSC0003DMG400015275	1034	Aquaporin, MIP family, TIP subfamily	0	0	0	1	1.01218	0.0641145	2	1.70833	0.105897	0	0	0	0	0	0	0	0	0	PF00230	PTHR19139,PTHR19139:SF30	KOG0223		K09873	GO:0016020,GO:0006810,GO:0005215	AT1G17810.1	BETA-TIP	beta-tonoplast intrinsic protein
PGSC0003DMG400015174	399	DUF26 domain-containing protein 2	0	0	0	2	2.02435	0.530396	0	0	0	0	0	0	0	0	0	0	0	0	PF01657	PTHR32099,PTHR32099:SF1					AT4G38830.1	CRK26	cysteine-rich RLK (RECEPTOR-like protein kinase) 26
PGSC0003DMG400015114	324	Hypothetical protein	1	1.2392	0.527261	0	0	0	4	3.41667	1.24335	0	0	0	0	0	0	0	0	0		PTHR23315,PTHR23315:SF75					AT3G07360.3	ATPUB9,PUB9	plant U-box 9
PGSC0003DMG400015052	1178	BURP domain-containing protein || Dehydration-responsive protein RD22	0	0	0	4	4.04871	0.218831	3	2.56249	0.149246	0	0	0	0	0	0	0	0	0	PF03181	PTHR31236,PTHR31236:SF9					AT5G25610.1	ATRD22,RD22	BURP domain-containing protein
PGSC0003DMG400015030	616	Auxin-induced SAUR	1	1.2392	0.157765	0	0	0	3	2.5625	0.310515	0	0	0	0	0	0	0	0	0	PF02519	PTHR31175,PTHR31175:SF7				GO:0009733	AT1G29500.1		SAUR-like auxin-responsive protein family
PGSC0003DMG400015027	308	Hypothetical protein	0	0	0	0	0	0	1	0.854166	0.349161	0	0	0	0	0	0	0	0	0
PGSC0003DMG400014990	666	Zinc finger protein 6	0	0	0	2	2.02435	0.228744	0	0	0	0	0	0	0	0	0	0	0	0							AT1G67030.1	ZFP6	zinc finger protein 6
PGSC0003DMG400014909	381	NB-ARC domain containing protein	0	0	0	0	0	0	1	0.854166	0.22346	0	0	0	0	0	0	0	0	0
PGSC0003DMG400014842	909	Hypothetical protein	1	1.2392	0.0926295	0	0	0	0	0	0	0	0	0	0	0	0	0	0	0
PGSC0003DMG400014836	620	Steroid binding protein	144	178.445	22.5022	267	270.251	33.8545	256	218.667	26.2574	0	0	0	0	0	0	0	0	0	PF00173	PTHR10281			K17278		AT2G24940.1	AtMAPR2,MAPR2	membrane-associated progesterone binding protein 2
PGSC0003DMG400014822	948	Aldo-keto reductase	0	0	0	0	0	0	1	0.854166	0.0588637	0	0	0	0	0	0	0	0	0	PF00248	PTHR11732,PTHR11732:SF230	KOG1577				AT5G62420.1		NAD(P)-linked oxidoreductase superfamily protein
PGSC0003DMG400014816	306	Hypothetical protein	19	23.5448	11.7079	30	30.3653	14.7148	40	34.1667	14.1851	0	0	0	0	0	0	0	0	0	PF04674	PTHR31279,PTHR31279:SF7					AT5G51550.1	EXL3	EXORDIUM like 3
PGSC0003DMG400014802	1035	EDGP	0	0	0	0	0	0	2	0.854289	0.0528941	0	0	0	0	0	0	0	0	0	PF14543,PF14541	PTHR13683,PTHR13683:SF315		3.4.23.12		GO:0006508,GO:0004190	AT1G03230.1		Eukaryotic aspartyl protease family protein
PGSC0003DMG400014760	573	Taxane 13-alpha-hydroxylase cytochrome P450	0	0	0	2	2.02435	0.285251	0	0	0	0	0	0	0	0	0	0	0	0	PF00067	PTHR24286,PTHR24286:SF73				GO:0055114,GO:0020037,GO:0016705,GO:0005506	AT5G36110.1	CYP716A1	cytochrome P450, family 716, subfamily A, polypeptide 1
PGSC0003DMG400014733	1365	U box	0	0	0	4	4.04871	0.183809	5	4.27083	0.190903	0	0	0	0	0	0	0	0	0	PF04564	PTHR22849,PTHR22849:SF11		6.3.2.19		GO:0016567,GO:0004842	AT2G35930.1	PUB23	plant U-box 23
PGSC0003DMG400014688	1047	Caffeic acid O-methyltransferase	1	1.2392	0.0775496	0	0	0	0	0	0	0	0	0	0	0	0	0	0	0	PF08100,PF00891	PTHR11746,PTHR11746:SF106	KOG3178		K13066	GO:0046983,GO:0008171	AT5G54160.1	ATOMT1,OMT1	O-methyltransferase 1
PGSC0003DMG400014655	663	Glutathione S-transferase	0	0	0	0	0	0	3	1.70847	0.186955	0	0	0	0	0	0	0	0	0	PF13410,PF02798	PTHR11260,PTHR11260:SF224	KOG0406	2.5.1.18		GO:0005515	AT1G17180.1	ATGSTU25,GSTU25	glutathione S-transferase TAU 25
PGSC0003DMG400014643	1023	HAP3 subunit of HAP complex	0	0	0	3	3.03653	0.194904	0	0	0	0	0	0	0	0	0	0	0	0	PF00808	PTHR11064,PTHR11064:SF42	KOG0869				AT2G47810.1	NF-YB5	nuclear factor Y, subunit B5
PGSC0003DMG400014637	1244	Glycosyltransferase, CAZy family GT8	0	0	0	0	0	0	1	0.854166	0.0425153	0	0	0	0	0	0	0	0	0	PF01501	PTHR13778,PTHR13778:SF5		2.4.1.43		GO:0016757	AT3G06260.1	GATL4	galacturonosyltransferase-like 4
PGSC0003DMG400014583	2202	Hypothetical protein	0	0	0	0	0	0	1	0.854166	0.0223897	0	0	0	0	0	0	0	0	0	PF00098					GO:0008270,GO:0003676
PGSC0003DMG400014571	2016	Hypothetical protein	0	0	0	0	0	0	1	0.854166	0.0246558	0	0	0	0	0	0	0	0	0	PF04842	PTHR31860,PTHR31860:SF5					AT2G21720.1		Plant protein of unknown function (DUF639)
PGSC0003DMG400014562	791	Hypothetical protein	50	61.9601	5.55515	65	65.7915	5.87097	67	57.2291	4.95434	0	0	0	0	0	0	0	0	0				2.5.1.27,2.5.1.75,2.5.1.112
PGSC0003DMG400014538	385	Hypothetical protein	0	0	0	1	1.01218	0.284898	2	0.854282	0.219167	0	0	0	0	0	0	0	0	0
PGSC0003DMG400014445	2019	ATP-dependent helicase	0	0	0	1	1.01218	0.0294621	0	0	0	0	0	0	0	0	0	0	0	0	PF00176	PTHR10799,PTHR10799:SF748		3.6.4.12		GO:0005524	AT1G05490.1	chr31	chromatin remodeling 31
PGSC0003DMG400014204	790	Transcription factor TSRF1	0	0	0	0	0	0	1	0.854166	0.0740662	0	0	0	0	0	0	0	0	0	PF00847	PTHR31190,PTHR31190:SF25			K14516	GO:0006355,GO:0003700	AT3G23240.1	ATERF1,ERF1	ethylene response factor 1
PGSC0003DMG400014131	2583	Leucine-rich repeat family protein	0	0	0	2	1.01219	0.0224995	0	0	0	0	0	0	0	0	0	0	0	0							AT1G80630.1		RNI-like superfamily protein
PGSC0003DMG400013999	1444	Anthocyanin acyltransferase	0	0	0	0	0	0	1	0.854166	0.0357976	0	0	0	0	0	0	0	0	0	PF02458	PTHR31623,PTHR31623:SF11		2.3.1.224,2.3.1.214	K13065	GO:0016747	AT3G26040.1		HXXXD-type acyl-transferase family protein
PGSC0003DMG400013965	961	Transcription factor R2R3-MYB	16	19.8272	2.63243	0	0	0	0	0	0	0	0	0	0	0	0	0	0	0	PF00249	PTHR10641,PTHR10641:SF526	KOG0048		K09422		AT4G09460.1	AtMYB6,MYB6	myb domain protein 6
PGSC0003DMG400013959	420	Hypothetical protein	1	1.2392	0.297889	0	0	0	1	0.854166	0.187414	0	0	0	0	0	0	0	0	0
PGSC0003DMG400013940	609	MADS-box transcription factor FBP9	0	0	0	1	1.01218	0.130177	0	0	0	0	0	0	0	0	0	0	0	0	PF01486	PTHR11945,PTHR11945:SF194				GO:0006355,GO:0005634,GO:0003700	AT2G03710.1	AGL3,SEP4	K-box region and MADS-box transcription factor family protein
PGSC0003DMG400013878	415	Hypothetical protein	0	0	0	0	0	0	2	1.70833	0.382744	0	0	0	0	0	0	0	0	0	PF16845						AT4G16500.1		Cystatin/monellin superfamily protein
PGSC0003DMG400013860	624	NT16 polypeptide	0	0	0	0	0	0	1	0.854166	0.101647	0	0	0	0	0	0	0	0	0	PF14547	PTHR31731,PTHR31731:SF4					AT2G45180.1		Bifunctional inhibitor/lipid-transfer protein/seed storage 2S albumin superfamily protein
PGSC0003DMG400013832	514	Transcription factor	0	0	0	2	2.02435	0.338264	0	0	0	0	0	0	0	0	0	0	0	0		PTHR12549					AT1G11950.1		Transcription factor jumonji (jmjC) domain-containing protein
PGSC0003DMG400013830	500	Major latex protein || Major latex	1	1.2392	0.21863	1	1.01218	0.176935	8	6.83333	1.12655	0	0	0	0	0	0	0	0	0	PF00407	PTHR31907,PTHR31907:SF4				GO:0009607,GO:0006952	AT1G70890.1	MLP43	MLP-like protein 43
PGSC0003DMG400013812	529	Hypothetical protein	0	0	0	0	0	0	1	0.854166	0.129177	0	0	0	0	0	0	0	0	0		PTHR38925,PTHR38925:SF1
PGSC0003DMG400013767	1587	RNase H family protein	0	0	0	0	0	0	2	1.70833	0.0643279	0	0	0	0	0	0	0	0	0	PF13456	PTHR33033					AT2G34320.1		Polynucleotidyl transferase, ribonuclease H-like superfamily protein
PGSC0003DMG400013739	2684	HAK5	0	0	0	0	0	0	1	0.854166	0.0180829	0	0	0	0	0	0	0	0	0	PF02705	PTHR30540,PTHR30540:SF7			K03549	GO:0071805,GO:0016020,GO:0015079	AT4G13420.1	ATHAK5,HAK5	high affinity K+ transporter 5
PGSC0003DMG400013727	468	Hypothetical protein	0	0	0	1	1.01218	0.197791	0	0	0	0	0	0	0	0	0	0	0	0
PGSC0003DMG400013682	2598	Receptor kinase	0	0	0	0	0	0	1	0.854166	0.0187256	0	0	0	0	0	0	0	0	0	PF08263,PF13855,PF00069	PTHR27008,PTHR27008:SF31	KOG1187	2.7.11.1		GO:0005515,GO:0006468,GO:0005524,GO:0004672	AT3G20190.1		Leucine-rich repeat protein kinase family protein
PGSC0003DMG400013673	1346	Gag-pol polyprotein	3	3.71761	0.171985	1	1.01218	0.0467119	1	0.854166	0.0388018	0	0	0	0	0	0	0	0	0
PGSC0003DMG400013617	1983	Transcription factor	27	32.2194	0.958229	29	29.3531	0.871621	30	25.625	0.753198	0	0	0	0	0	0	0	0	0	PF02042	PTHR32002,PTHR32002:SF4					AT1G64530.1		Plant regulator RWP-RK family protein
PGSC0003DMG400013615	306	RWP-RK domain-containing protein	1	1.2392	0.616206	0	0	0	0	0	0	0	0	0	0	0	0	0	0	0							AT4G24020.1	NLP7	NIN like protein 7
PGSC0003DMG400013544	2079	Lupeol synthase	0	0	0	3	3.03653	0.0855693	0	0	0	0	0	0	0	0	0	0	0	0	PF00432	PTHR11764,PTHR11764:SF19		5.4.99.41		GO:0003824	AT1G78500.1		Terpenoid cyclases family protein
PGSC0003DMG400013499	1713	Pto disease resistance protein	8	9.91362	0.34743	11	11.1339	0.389479	9	7.6875	0.26571	0	0	0	0	0	0	0	0	0	PF07714	PTHR27003,PTHR27003:SF94		2.7.11.1		GO:0006468,GO:0004672	AT3G46290.1	HERK1	hercules receptor kinase 1
PGSC0003DMG400013497	1446	Polygalacturonase	1	1.2392	0.0527298	0	0	0	0	0	0	0	0	0	0	0	0	0	0	0	PF12708	PTHR31375,PTHR31375:SF12		3.2.1.15			AT3G26610.1		Pectin lyase-like superfamily protein
PGSC0003DMG400013455	3512	Hypothetical protein	0	0	0	0	0	0	1	0.854166	0.0135917	0	0	0	0	0	0	0	0	0	PF05664	PTHR31280,PTHR31280:SF1					AT2G33420.1		Protein of unknown function (DUF810)
PGSC0003DMG400013452	1293	11S globulin isoform 3	0	0	0	0	0	0	4	3.41667	0.162586	0	0	0	0	0	0	0	0	0	PF00190	PTHR31189,PTHR31189:SF1				GO:0045735	AT5G44120.3	ATCRA1,CRA1,CRU1	RmlC-like cupins superfamily protein
PGSC0003DMG400013359	552	Hypothetical protein	0	0	0	1	1.01218	0.151051	2	1.70833	0.242456	0	0	0	0	0	0	0	0	0		PTHR36983
PGSC0003DMG400013244	552	Ubiquitin-protein ligase	0	0	0	0	0	0	1	0.854166	0.121228	0	0	0	0	0	0	0	0	0	PF00646	PTHR32212,PTHR32212:SF132				GO:0005515	AT1G13570.1		F-box/RNI-like superfamily protein
PGSC0003DMG400013223	1362	Anthocyanin acyltransferase	0	0	0	1	1.01218	0.0460706	0	0	0	0	0	0	0	0	0	0	0	0	PF02458	PTHR31623,PTHR31623:SF10		2.3.1.150		GO:0016747	AT3G26040.1		HXXXD-type acyl-transferase family protein
PGSC0003DMG400013194	939	Alpha-L-fucosidase 2	2	2.4784	0.177745	0	0	0	0	0	0	0	0	0	0	0	0	0	0	0		PTHR22835,PTHR22835:SF133		2.3.1.98			AT1G28590.1		GDSL-like Lipase/Acylhydrolase superfamily protein
PGSC0003DMG400013164	896	Acyltransferase 2	0	0	0	0	0	0	2	0.854254	0.0631346	0	0	0	0	0	0	0	0	0	PF02458	PTHR31642,PTHR31642:SF36		2.3.1.232,2.3.1.196		GO:0016747	AT5G17540.1		HXXXD-type acyl-transferase family protein
PGSC0003DMG400013137	1636	Reverse transcriptase	17	21.0664	0.777857	35	35.4262	1.30554	25	21.3542	0.77707	0	0	0	0	0	0	0	0	0	PF14244	PTHR37610,PTHR37610:SF1					AT1G21280.1
PGSC0003DMG400013115	495	Lectin	0	0	0	0	0	0	1	0.854166	0.143042	0	0	0	0	0	0	0	0	0	PF14299	PTHR32278,PTHR32278:SF6					AT2G02360.1	AtPP2-B10,PP2-B10	phloem protein 2-B10
PGSC0003DMG400013111	1264	Ubiquitin-protein ligase	0	0	0	0	0	0	2	1.70833	0.0834644	0	0	0	0	0	0	0	0	0	PF00646	PTHR31790,PTHR31790:SF26				GO:0005515	AT3G06240.1		F-box family protein
PGSC0003DMG400013104	924	High mobility group protein 2 HMG2	1	1.2392	0.0907122	0	0	0	0	0	0	0	0	0	0	0	0	0	0	0	PF00505	PTHR31674,PTHR31674:SF2	KOG0381				AT1G20693.1	HMG BETA 1,HMGB2,NFD02,NFD2	high mobility group B2
PGSC0003DMG400013049	1386	Transposase En/Spm	1	1.2392	0.0553959	6	6.07306	0.270846	3	2.5625	0.11255	0	0	0	0	0	0	0	0	0		PTHR33411,PTHR33411:SF2
PGSC0003DMG400013032	555	Hypothetical protein	3	2.95937	0.441379	1	1.01217	0.149786	1	0.854151	0.12026	0	0	0	0	0	0	0	0	0	PF14303						AT1G66235.1
PGSC0003DMG400012999	1059	Homeobox protein	0	0	0	0	0	0	1	0.854166	0.0514454	0	0	0	0	0	0	0	0	0	PF01852	PTHR24326,PTHR24326:SF189				GO:0008289	AT4G21750.2	ATML1	Homeobox-leucine zipper family protein / lipid-binding START domain-containing protein
PGSC0003DMG400012973	1614	Hypothetical protein	0	0	0	1	1.01218	0.0378801	2	1.70833	0.0631182	0	0	0	0	0	0	0	0	0	PF11744	PTHR31086,PTHR31086:SF18	KOG4711			GO:0015743	AT3G18440.1	ALMT9,AtALMT9	aluminum-activated malate transporter 9
PGSC0003DMG400012952	974	Hypothetical protein	0	0	0	0	0	0	1	0.854166	0.0569405	0	0	0	0	0	0	0	0	0	PF04759	PTHR31696					AT2G21990.1		Protein of unknown function, DUF617
PGSC0003DMG400012921	586	Hypothetical protein	0	0	0	3	3.03653	0.413595	5	4.27083	0.5556	0	0	0	0	0	0	0	0	0
PGSC0003DMG400012853	780	Glycerophosphodiesterase	1	1.2392	0.113208	0	0	0	0	0	0	0	0	0	0	0	0	0	0	0	PF03009	PTHR23344,PTHR23344:SF8		3.1.4.46		GO:0008081,GO:0006629,GO:0008889	AT4G26690.1	GPDL2,MRH5,SHV3	PLC-like phosphodiesterase family protein
PGSC0003DMG400012808	3333	Hypothetical protein	0	0	0	0	0	0	1	0.854166	0.0143629	0	0	0	0	0	0	0	0	0		PTHR21529
PGSC0003DMG400012757	510	LOB domain-containing protein	0	0	0	1	1.01218	0.17129	0	0	0	0	0	0	0	0	0	0	0	0	PF03195	PTHR31529,PTHR31529:SF7					AT4G00210.1	LBD31	LOB domain-containing protein 31
PGSC0003DMG400012756	1206	Gibberellin receptor GID1	5	6.19601	0.326505	2	2.02435	0.10638	4	3.41667	0.176349	0	0	0	0	0	0	0	0	0	PF07859	PTHR23024,PTHR23024:SF212	KOG1515	3.1.1.1		GO:0016787,GO:0008152	AT2G45610.1		alpha/beta-Hydrolases superfamily protein
PGSC0003DMG400012698	1359	Hypothetical protein	0	0	0	1	1.01218	0.0461895	7	5.97916	0.268622	0	0	0	0	0	0	0	0	0		PTHR31973,PTHR31973:SF31
PGSC0003DMG400012693	615	Zeatin O-xylosyltransferase	0	0	0	0	0	0	3	2.5625	0.311226	0	0	0	0	0	0	0	0	0	PF00201	PTHR11926,PTHR11926:SF409	KOG1192	2.4.1.203	K13495	GO:0016758,GO:0008152	AT2G15490.1	UGT73B4	UDP-glycosyltransferase 73B4
PGSC0003DMG400012682	1025	Homeobox-leucine zipper protein ATHB-40	0	0	0	0	0	0	1	0.854166	0.053511	0	0	0	0	0	0	0	0	0	PF00046	PTHR24326,PTHR24326:SF281	KOG0483		K09338	GO:0003677	AT2G18550.1	ATHB21,HB-2,HB21	homeobox protein 21
PGSC0003DMG400012669	1797	Cytochrome P450	5	4.95681	0.166748	1	1.01218	0.0339672	2	1.70833	0.0582793	0	0	0	0	0	0	0	0	0	PF00067	PTHR24282,PTHR24282:SF12	KOG0157		K10717	GO:0055114,GO:0020037,GO:0016705,GO:0005506	AT5G38450.1	CYP735A1	cytochrome P450, family 735, subfamily A, polypeptide 1
PGSC0003DMG400012397	1096	Hypothetical protein	2	2.4784	0.146624	0	0	0	0	0	0	0	0	0	0	0	0	0	0	0		PTHR33388,PTHR33388:SF1
PGSC0003DMG400012325	916	SP1L	0	0	0	2	2.02435	0.14926	9	7.6875	0.552752	0	0	0	0	0	0	0	0	0		PTHR33403,PTHR33403:SF2			K18635		AT1G69230.1	SP1L2	SPIRAL1-like2
PGSC0003DMG400012311	1380	Atpob1	1	1.2392	0.0556774	0	0	0	0	0	0	0	0	0	0	0	0	0	0	0	PF07707,PF00651	PTHR24412,PTHR24412:SF211				GO:0005515	AT3G61600.1	ATPOB1,POB1	POZ/BTB containin G-protein 1
PGSC0003DMG400012247	449	Hypothetical protein	1	1.2392	0.263289	1	1.01218	0.212677	0	0	0	0	0	0	0	0	0	0	0	0		PTHR31086,PTHR31086:SF4				GO:0015743	AT4G00910.1		Aluminium activated malate transporter family protein
PGSC0003DMG400012113	1346	NAC domain protein	0	0	0	1	1.01218	0.0467119	0	0	0	0	0	0	0	0	0	0	0	0	PF02365	PTHR31989,PTHR31989:SF39				GO:0006355,GO:0003677	AT2G46770.1	ANAC043,EMB2301,NST1	NAC (No Apical Meristem) domain transcriptional regulator superfamily protein
PGSC0003DMG400012092	606	Hypothetical protein	0	0	0	1	1.01218	0.131131	0	0	0	0	0	0	0	0	0	0	0	0		PTHR33982,PTHR33982:SF3					AT2G34585.1
PGSC0003DMG400012078	1015	Pol	1	1.2392	0.080592	0	0	0	0	0	0	0	0	0	0	0	0	0	0	0
PGSC0003DMG400012045	2632	Heterogeneous nuclear ribonucleoprotein A1	0	0	0	1	1.01218	0.0220466	0	0	0	0	0	0	0	0	0	0	0	0	PF00076	PTHR24012,PTHR24012:SF490	KOG4205			GO:0003676	AT3G15010.1		RNA-binding (RRM/RBD/RNP motifs) family protein
PGSC0003DMG400012040	1245	Cytochrome P450	0	0	0	0	0	0	3	2.5625	0.127426	0	0	0	0	0	0	0	0	0	PF00067	PTHR24298,PTHR24298:SF70	KOG0156	1.14.13.28		GO:0055114,GO:0020037,GO:0016705,GO:0005506	AT2G42250.1	CYP712A1	cytochrome P450, family 712, subfamily A, polypeptide 1
PGSC0003DMG400012027	969	Glycosyltransferase	0	0	0	0	0	0	2	1.70833	0.114601	0	0	0	0	0	0	0	0	0		PTHR11926,PTHR11926:SF192	KOG1192	2.4.1.271		GO:0016758,GO:0008152	AT4G14090.1		UDP-Glycosyltransferase superfamily protein
PGSC0003DMG400011992	2118	Receptor serine-threonine protein kinase	2	1.24012	0.0342869	0	0	0	1	0.854166	0.0233593	0	0	0	0	0	0	0	0	0	PF00069	PTHR27001,PTHR27001:SF48	KOG1187	2.7.11.1		GO:0006468,GO:0005524,GO:0004672	AT3G07070.1		Protein kinase superfamily protein
PGSC0003DMG400011976	654	R2r3-myb transcription factor	0	0	0	0	0	0	1	0.854166	0.0952381	0	0	0	0	0	0	0	0	0	PF00249	PTHR10641,PTHR10641:SF509			K09422		AT5G14340.1	AtMYB40,MYB40	myb domain protein 40
PGSC0003DMG400011955	591	Non-specific lipid-transfer protein 2	0	0	0	0	0	0	1	0.854166	0.109774	0	0	0	0	0	0	0	0	0	PF00234	PTHR33076,PTHR33076:SF11					AT2G38530.1	cdf3,LP2,LTP2	lipid transfer protein 2
PGSC0003DMG400011921	921	SNKR2GH5 protein	5	6.19601	0.455447	4	4.04871	0.29646	10	8.54166	0.610034	0	0	0	0	0	0	0	0	0		PTHR23155,PTHR23155:SF634					AT1G59218.1		Disease resistance protein (CC-NBS-LRR class) family
PGSC0003DMG400011885	360	Pentatricopeptide repeat-containing protein	0	0	0	0	0	0	1	0.854166	0.249276	0	0	0	0	0	0	0	0	0	PF01535,PF13041	PTHR24015,PTHR24015:SF203					AT4G02820.1		Pentatricopeptide repeat (PPR) superfamily protein
PGSC0003DMG400011876	1794	Serine-threonine protein kinase, plant-type	0	0	0	1	1.01218	0.0336118	0	0	0	0	0	0	0	0	0	0	0	0	PF00069	PTHR27005,PTHR27005:SF49	KOG1187	2.7.11.1		GO:0006468,GO:0005524,GO:0004672	AT3G57740.1		Protein kinase superfamily protein
PGSC0003DMG400011841	810	Formin 2	0	0	0	0	0	0	2	1.70833	0.143443	0	0	0	0	0	0	0	0	0
PGSC0003DMG400011724	5937	Esterase/lipase superfamily protein	158	195.794	3.31334	112	113.364	1.81477	103	87.1251	1.14955	0	0	0	0	0	0	0	0	0		PTHR10992,PTHR10992:SF740					AT2G36290.1		alpha/beta-Hydrolases superfamily protein
PGSC0003DMG400011706	1057	Hypothetical protein	2	2.4784	0.153291	0	0	0	3	2.5625	0.154687	0	0	0	0	0	0	0	0	0
PGSC0003DMG400011704	2149	Pentatricopeptide repeat-containing protein	3	3.71761	0.101151	1	1.01218	0.0275005	9	7.6875	0.206927	0	0	0	0	0	0	0	0	0	PF01535	PTHR24015,PTHR24015:SF95					AT5G39350.1		Tetratricopeptide repeat (TPR)-like superfamily protein
PGSC0003DMG400011678	418	Hypothetical protein	0	0	0	0	0	0	1	0.854166	0.188978	0	0	0	0	0	0	0	0	0
PGSC0003DMG400011637	780	Hypothetical protein	3	3.71761	0.339623	0	0	0	1	0.854166	0.075297	0	0	0	0	0	0	0	0	0	PF14111
PGSC0003DMG400011625	687	Hypothetical protein	0	0	0	0	0	0	1	0.854166	0.0890607	0	0	0	0	0	0	0	0	0
PGSC0003DMG400011619	960	Aldose reductase	1	1.2392	0.0864191	0	0	0	1	0.854166	0.0579602	0	0	0	0	0	0	0	0	0	PF00248	PTHR11732,PTHR11732:SF164	KOG1577	1.1.1.21			AT5G01670.1		NAD(P)-linked oxidoreductase superfamily protein
PGSC0003DMG400011607	519	Hypothetical protein	0	0	0	1	1.01218	0.166509	0	0	0	0	0	0	0	0	0	0	0	0		PTHR33541,PTHR33541:SF5					AT1G54200.1
PGSC0003DMG400011602	1038	2,4-dienoyl-CoA reductase	1	1.2392	0.0783818	0	0	0	0	0	0	0	0	0	0	0	0	0	0	0	PF13561	PTHR24322,PTHR24322:SF391	KOG0725	1.1.1.100			AT3G55290.1		NAD(P)-binding Rossmann-fold superfamily protein
PGSC0003DMG400011562	441	VQ motif-containing protein	1	1.2392	0.272004	0	0	0	0	0	0	0	0	0	0	0	0	0	0	0	PF05678	PTHR33402,PTHR33402:SF2					AT5G08480.1		VQ motif-containing protein
PGSC0003DMG400011541	3027	Transferase, transferring glycosyl groups	3	2.4784	0.0484441	0	0	0	0	0	0	0	0	0	0	0	0	0	0	0	PF13641	PTHR32044,PTHR32044:SF7		2.4.2.39			AT4G07960.1	ATCSLC12,CSLC12	Cellulose-synthase-like C12
PGSC0003DMG400011472	1575	Hypothetical protein	0	0	0	0	0	0	1	0.854166	0.0324403	0	0	0	0	0	0	0	0	0		PTHR34536,PTHR34536:SF1					AT5G13590.1
PGSC0003DMG400011459	675	Hypothetical protein	1	1.2392	0.138197	0	0	0	1	0.854166	0.0912121	0	0	0	0	0	0	0	0	0							AT1G04160.1	ATXIB,XI-8,XI-B,XIB	myosin XI B
PGSC0003DMG400011450	777	Nucleic acid binding protein	1	1.2392	0.113796	0	0	0	0	0	0	0	0	0	0	0	0	0	0	0	PF13912						AT2G41940.1	ZFP8	zinc finger protein 8
PGSC0003DMG400011443	898	Protein phosphatase 2c	2	2.4784	0.188176	0	0	0	0	0	0	0	0	0	0	0	0	0	0	0	PF00481	PTHR13832,PTHR13832:SF363		3.1.3.16		GO:0003824,GO:0006470,GO:0004722	AT5G06750.2		Protein phosphatase 2C family protein
PGSC0003DMG400011412	734	Hypothetical protein	7	7.43538	0.7377	10	9.10961	0.899116	16	12.8127	1.22296	0	0	0	0	0	0	0	0	0
PGSC0003DMG400011385	571	Ccaat-binding transcription factor subunit A	2	2.4784	0.353732	0	0	0	0	0	0	0	0	0	0	0	0	0	0	0	PF00808	PTHR11064,PTHR11064:SF42	KOG0869				AT2G47810.1	NF-YB5	nuclear factor Y, subunit B5
PGSC0003DMG400011338	587	Hypothetical protein	0	0	0	0	0	0	6	5.125	0.665088	0	0	0	0	0	0	0	0	0
PGSC0003DMG400011320	1108	Auxin-induced protein 5NG4	4	4.95681	0.289375	0	0	0	1	0.854166	0.0487341	0	0	0	0	0	0	0	0	0	PF00892	PTHR31218,PTHR31218:SF69				GO:0016021,GO:0016020,GO:0022857	AT4G01440.1		nodulin MtN21 /EamA-like transporter family protein
PGSC0003DMG400011307	1635	Hypothetical protein	2	2.4784	0.224482	8	8.09741	0.729948	9	7.6875	0.672089	0	0	0	0	0	0	0	0	0
PGSC0003DMG400011304	689	ATP binding protein	0	0	0	0	0	0	1	0.854166	0.088712	0	0	0	0	0	0	0	0	0		PTHR27005,PTHR27005:SF45		2.7.11.1			AT2G46850.1		Protein kinase superfamily protein
PGSC0003DMG400011281	330	Xyloglucan endotransglucosylase/hydrolase protein A	1	1.2392	0.503052	0	0	0	0	0	0	0	0	0	0	0	0	0	0	0	PF00722	PTHR31062,PTHR31062:SF1		2.4.1.207		GO:0005975,GO:0004553	AT1G11545.1	XTH8	xyloglucan endotransglucosylase/hydrolase 8
PGSC0003DMG400011235	526	Steroid binding protein	58	71.8737	11.6713	136	137.656	22.1642	136	116.167	17.7196	0	0	0	0	0	0	0	0	0	PF00173	PTHR10281			K17278		AT2G24940.1	AtMAPR2,MAPR2	membrane-associated progesterone binding protein 2
PGSC0003DMG400011223	1030	Auxin-induced protein 5NG4	17	21.0664	1.34532	19	19.2313	1.22402	20	17.0833	1.06394	0	0	0	0	0	0	0	0	0	PF00892	PTHR31218,PTHR31218:SF60				GO:0016021,GO:0016020,GO:0022857	AT4G30420.1		nodulin MtN21 /EamA-like transporter family protein
PGSC0003DMG400011193	2340	Tomato spotted wilt virus resistance protein || Tospovirus resistance protein C	0	0	0	2	1.01218	0.038203	3	1.70834	0.0636495	0	0	0	0	0	0	0	0	0	PF00931	PTHR23155,PTHR23155:SF594				GO:0043531	AT1G10920.2	LOV1	NB-ARC domain-containing disease resistance protein
PGSC0003DMG400011102	1061	Transcription factor HBP-1b	0	0	0	0	0	0	1	0.854166	0.0513288	0	0	0	0	0	0	0	0	0	PF14144	PTHR22952,PTHR22952:SF145				GO:0043565,GO:0006351	AT1G58330.1	ZW2	transcription factor-related
PGSC0003DMG400011067	575	Laccase	5	6.19601	0.874915	3	3.03653	0.425616	1	0.854166	0.114201	0	0	0	0	0	0	0	0	0	PF07731	PTHR11709,PTHR11709:SF73		1.10.3.2		GO:0055114,GO:0016491,GO:0005507	AT5G60020.1	ATLAC17,LAC17	laccase 17
PGSC0003DMG400011003	843	RRNA-processing protein UTP23	2	2.4784	0.204255	1	1.01218	0.0830573	0	0	0	0	0	0	0	0	0	0	0	0	PF04900	PTHR12416,PTHR12416:SF3	KOG3164		K14773	GO:0032040	AT2G34570.1	MEE21	PIN domain-like family protein
PGSC0003DMG400010994	561	Cytochrome P450 hydroxylase	0	0	0	2	1.01585	0.147857	0	0	0	0	0	0	0	0	0	0	0	0	PF00067	PTHR24298,PTHR24298:SF83		1.14.13.121		GO:0055114,GO:0020037,GO:0016705,GO:0005506	AT3G48290.2	CYP71A24	cytochrome P450, family 71, subfamily A, polypeptide 24
PGSC0003DMG400010993	570	Cytochrome P450 hydroxylase	1	1.2392	0.177343	0	0	0	0	0	0	0	0	0	0	0	0	0	0	0	PF00067	PTHR24298,PTHR24298:SF83		1.14.13.121		GO:0055114,GO:0020037,GO:0016705,GO:0005506	AT3G26330.1	CYP71B37	cytochrome P450, family 71, subfamily B, polypeptide 37
PGSC0003DMG400010984	1077	FAR1; Polynucleotidyl transferase, Ribonuclease H fold	4	4.95681	0.299596	13	13.1583	0.817489	5	4.27083	0.252075	0	0	0	0	0	0	0	0	0		PTHR31669,PTHR31669:SF44				GO:0006355	AT4G12850.1		Far-red impaired responsive (FAR1) family protein
PGSC0003DMG400010958	566	NAD(P)H-quinone oxidoreductase subunit 5, chloroplastic	0	0	0	1	1.01218	0.145328	1	0.854166	0.116851	0	0	0	0	0	0	0	0	0	PF00361,PF01010	PTHR22773,PTHR22773:SF90		2.7.4.1			ATCG01010.1		NADH-Ubiquinone oxidoreductase (complex I), chain 5 protein
PGSC0003DMG400010946	927	EDNR2GH3 protein	8	9.89977	0.721697	14	13.389	0.972334	61	52.0982	3.69097	0	0	0	0	0	0	0	0	0	PF00931	PTHR23155,PTHR23155:SF402				GO:0043531	AT3G46710.1		NB-ARC domain-containing disease resistance protein
PGSC0003DMG400010887	963	Leucine-rich repeat	0	0	0	0	0	0	1	0.854168	0.0577387	0	0	0	0	0	0	0	0	0		PTHR33463,PTHR33463:SF1					AT1G61190.1		LRR and NB-ARC domains-containing disease resistance protein
PGSC0003DMG400010886	1587	Cc-nbs-lrr resistance protein	5	6.19601	0.23686	3	3.03653	0.115847	5	4.27083	0.208661	0	0	0	0	0	0	0	0	0	PF00931	PTHR23155,PTHR23155:SF510				GO:0043531	AT1G61180.2		LRR and NB-ARC domains-containing disease resistance protein
PGSC0003DMG400010868	528	Hypothetical protein	1	1.2392	0.200005	0	0	0	3	2.5625	0.388638	0	0	0	0	0	0	0	0	0							AT2G05642.1		Nucleic acid-binding, OB-fold-like protein
PGSC0003DMG400010851	640	Hypothetical protein	3	2.49671	0.30055	6	5.22557	0.625087	13	10.5981	1.2175	0	0	0	0	0	0	0	0	0
PGSC0003DMG400010843	488	Cellulose synthase CslE	4	4.95681	0.910875	0	0	0	3	2.5625	0.438822	0	0	0	0	0	0	0	0	0		PTHR13301,PTHR13301:SF57
PGSC0003DMG400010807	1699	Hypothetical protein	10	12.392	0.438341	2	2.02435	0.0714742	9	7.6875	0.268157	0	0	0	0	0	0	0	0	0
PGSC0003DMG400010795	402	Hypothetical protein	0	0	0	0	0	0	2	1.70833	0.404979	0	0	0	0	0	0	0	0	0	PF05055	PTHR31113,PTHR31113:SF4					AT3G49070.1		Protein of unknown function (DUF677)
PGSC0003DMG400010785	1041	Hypothetical protein	1	1.2392	0.0781025	0	0	0	1	0.854166	0.0525187	0	0	0	0	0	0	0	0	0		PTHR14445,PTHR14445:SF39					AT5G63700.1		zinc ion binding;DNA binding
PGSC0003DMG400010728	1424	Phospholipase A1	116	143.747	6.53058	199	201.423	9.17662	152	128.979	5.74051	0	0	0	0	0	0	0	0	0		PTHR31828		3.1.1.32			AT4G18550.1		alpha/beta-Hydrolases superfamily protein
PGSC0003DMG400010683	858	Hypothetical protein	0	0	0	0	0	0	1	0.854166	0.0666571	0	0	0	0	0	0	0	0	0	PF12874,PF03134	PTHR12300,PTHR12300:SF43					AT5G62490.1	ATHVA22B,HVA22B	HVA22 homologue B
PGSC0003DMG400010675	836	Dynamin	0	0	0	0	0	0	4	3.11202	0.250978	0	0	0	0	0	0	0	0	0					K17065
PGSC0003DMG400010642	711	Hypothetical protein	1	1.2392	0.128474	0	0	0	0	0	0	0	0	0	0	0	0	0	0	0
PGSC0003DMG400010605	3025	Hypothetical protein	10	11.1531	0.209383	11	11.1339	0.208817	20	17.0833	0.318337	0	0	0	0	0	0	0	0	0
PGSC0003DMG400010592	1500	Sesquiterpene synthase	0	0	0	6	6.07306	0.492636	3	2.5625	0.168198	0	0	0	0	0	0	0	0	0	PF01397,PF03936	PTHR31225,PTHR31225:SF1		4.2.3.22,4.2.3.75	K15803	GO:0016829,GO:0010333,GO:0008152,GO:0000287	AT5G23960.2	ATTPS21,TPS21	terpene synthase 21
PGSC0003DMG400010583	456	F-box/LRR-repeat protein 20-like, partial	2	2.4784	0.512217	2	2.02435	0.413878	1	0.854166	0.163125	0	0	0	0	0	0	0	0	0							AT5G23340.1		RNI-like superfamily protein
PGSC0003DMG400010542	835	177 protein	0	0	0	0	0	0	2	0.854167	0.100296	0	0	0	0	0	0	0	0	0	PF04852	PTHR31165,PTHR31165:SF10					AT2G42610.2	LSH10	Protein of unknown function (DUF640)
PGSC0003DMG400010494	339	Ulp1 protease family, C-terminal catalytic domain containing protein	10	12.392	4.70638	2	2.02435	0.753773	6	5.125	1.69102	0	0	0	0	0	0	0	0	0		PTHR33022,PTHR33022:SF9
PGSC0003DMG400010429	1260	Hypothetical protein	0	0	0	2	2.02435	0.101557	3	2.5625	0.126393	0	0	0	0	0	0	0	0	0							AT5G35830.1		Ankyrin repeat family protein
PGSC0003DMG400010428	1416	TRNA (Guanine-n(7)-)-methyltransferase	0	0	0	19	19.1757	0.834159	20	16.2807	0.697751	0	0	0	0	0	0	0	0	0	PF02390	PTHR23417,PTHR23417:SF16	KOG3115	2.1.1.33	K03439	GO:0008176,GO:0006400	AT5G24840.1		tRNA (guanine-N-7) methyltransferase
PGSC0003DMG400010343	846	Iron-regulated transporter 2	0	0	0	0	0	0	1	0.854166	0.0678549	0	0	0	0	0	0	0	0	0	PF02535	PTHR11040,PTHR11040:SF48	KOG1558			GO:0055085,GO:0046873,GO:0030001,GO:0016020	AT1G31260.1	ZIP10	zinc transporter 10 precursor
PGSC0003DMG400010327	1233	Anthocyanin acyltransferase	2	2.4784	0.127191	2	2.02435	0.103609	2	1.70833	0.0859174	0	0	0	0	0	0	0	0	0	PF02458	PTHR31623,PTHR31623:SF12		2.3.1.224		GO:0016747	AT4G15390.1		HXXXD-type acyl-transferase family protein
PGSC0003DMG400010289	1608	Inorganic phosphate transporter 1-7	0	0	0	0	0	0	2	0.85418	0.031692	0	0	0	0	0	0	0	0	0	PF00083	PTHR24064,PTHR24064:SF279				GO:0055085,GO:0022857,GO:0016021	AT3G54700.1	PHT1;7	phosphate transporter 1;7
PGSC0003DMG400010269	959	LIM domain protein 2b	0	0	0	2	2.02435	0.140842	1	0.854166	0.0580344	0	0	0	0	0	0	0	0	0	PF00412	PTHR24206,PTHR24206:SF22	KOG1700		K09377	GO:0008270	AT3G61230.1		GATA type zinc finger transcription factor family protein
PGSC0003DMG400010141	672	Stigma expressed protein	2	2.4784	0.278148	7	7.08523	0.7905	5	4.27083	0.458831	0	0	0	0	0	0	0	0	0	PF00197	PTHR33107,PTHR33107:SF5				GO:0004866	AT1G73260.1	ATKTI1,KTI1	kunitz trypsin inhibitor 1
PGSC0003DMG400010137	874	Cysteine protease inhibitor 1	4	4.95681	0.389739	0	0	0	1	0.854166	0.0651243	0	0	0	0	0	0	0	0	0	PF00197	PTHR33107				GO:0004866	AT1G17860.1		Kunitz family trypsin and protease inhibitor protein
PGSC0003DMG400010128	833	Serine protease inhibitor 7	1	1.2392	0.103739	3	3.03653	0.253087	1	0.854166	0.0692021	0	0	0	0	0	0	0	0	0	PF00197	PTHR33107,PTHR33107:SF3				GO:0004866	AT1G73325.1		Kunitz family trypsin and protease inhibitor protein
PGSC0003DMG400010069	735	24 kDa seed maturation protein	0	0	0	2	2.02435	0.199432	3	2.5625	0.244148	0	0	0	0	0	0	0	0	0	PF02453	PTHR10994,PTHR10994:SF67	KOG1792				AT2G23640.1	RTNLB13	Reticulan like protein B13
PGSC0003DMG400009897	495	Auxin-responsive family protein	0	0	0	0	0	0	1	0.854166	0.143042	0	0	0	0	0	0	0	0	0	PF02519	PTHR31374,PTHR31374:SF47				GO:0009733	AT1G20470.1		SAUR-like auxin-responsive protein family
PGSC0003DMG400009860	414	Hypothetical protein	1	1.2392	0.306214	0	0	0	0	0	0	0	0	0	0	0	0	0	0	0		PTHR35111,PTHR35111:SF2					AT1G75717.1
PGSC0003DMG400009851	2090	Hypothetical protein	7	8.67441	0.243383	16	16.1948	0.453718	11	9.39583	0.260715	0	0	0	0	0	0	0	0	0
PGSC0003DMG400009732	888	Hypothetical protein	0	0	0	0	0	0	1	0.854166	0.0638397	0	0	0	0	0	0	0	0	0	PF03492	PTHR31009,PTHR31009:SF7		2.1.1.50		GO:0008168	AT1G68040.1		S-adenosyl-L-methionine-dependent methyltransferases superfamily protein
PGSC0003DMG400009651	2490	Ulp1 protease family, C-terminal catalytic domain containing protein	0	0	0	0	0	0	1	0.854166	0.0196004	0	0	0	0	0	0	0	0	0	PF09331	PTHR31470,PTHR31470:SF16					AT1G31150.1		Domain of unknown function (DUF1985)
PGSC0003DMG400009645	678	Hypothetical protein	6	6.19607	0.68666	4	3.03678	0.334592	3	1.70855	0.181352	0	0	0	0	0	0	0	0	0
PGSC0003DMG400009523	1817	Retrotransposon protein	0	0	0	2	2.02435	0.0662695	0	0	0	0	0	0	0	0	0	0	0	0
PGSC0003DMG400009350	375	Hypothetical protein	0	0	0	0	0	0	2	1.70833	0.460548	0	0	0	0	0	0	0	0	0		PTHR13523,PTHR13523:SF2	KOG4090				AT5G09570.1		Cox19-like CHCH family protein
PGSC0003DMG400009335	537	Pre-mRNA-splicing factor cwc23	0	0	0	0	0	0	1	0.738598	0.109208	0	0	0	0	0	0	0	0	0	PF00226	PTHR24078,PTHR24078:SF287			K09537		AT5G23590.2		DNAJ heat shock N-terminal domain-containing protein
PGSC0003DMG400009325	1115	MAPKKK14	9	10.2562	0.594171	0	0	0	0	0	0	0	0	0	0	0	0	0	0	0	PF00069	PTHR24361,PTHR24361:SF303		2.7.11.1		GO:0006468,GO:0005524,GO:0004672	AT2G30040.1	MAPKKK14	mitogen-activated protein kinase kinase kinase 14
PGSC0003DMG400009262	1338	Hypothetical protein	0	0	0	1	1.01218	0.0470393	0	0	0	0	0	0	0	0	0	0	0	0	PF04576	PTHR31422,PTHR31422:SF1					AT5G57830.1		Protein of unknown function, DUF593
PGSC0003DMG400009258	797	Zinc finger containing preotein	2	2.4784	0.219975	3	3.03653	0.26826	1	0.854166	0.0732283	0	0	0	0	0	0	0	0	0	PF04434	PTHR31973,PTHR31973:SF0				GO:0008270
PGSC0003DMG400009232	864	Hypothetical protein	0	0	0	1	1.01218	0.0804441	1	0.854166	0.0660739	0	0	0	0	0	0	0	0	0		PTHR22930,PTHR22930:SF27
PGSC0003DMG400009196	2428	Receptor kinase	0	0	0	5	5.06088	0.120311	2	1.70833	0.0402811	0	0	0	0	0	0	0	0	0	PF08263,PF13855,PF07714	PTHR27008,PTHR27008:SF12	KOG1187	2.7.11.1		GO:0005515,GO:0006468,GO:0004672	AT5G35390.1		Leucine-rich repeat protein kinase family protein
PGSC0003DMG400009195	909	Splicing factor 3B subunit	0	0	0	0	0	0	3	2.5625	0.186015	0	0	0	0	0	0	0	0	0		PTHR12097					AT5G64270.1		splicing factor, putative
PGSC0003DMG400009169	1308	Hypothetical protein	4	4.95681	0.26198	3	3.03653	0.144927	10	8.54166	0.401069	0	0	0	0	0	0	0	0	0
PGSC0003DMG400009134	1274	Retrotransposon protein	3	3.71761	0.183507	8	8.09741	0.398667	5	4.27083	0.206757	0	0	0	0	0	0	0	0	0		PTHR24559,PTHR24559:SF186		2.7.7.7,3.1.26.4,2.7.7.49
PGSC0003DMG400009074	970	Hypothetical protein	0	0	0	2	2.02435	0.138839	0	0	0	0	0	0	0	0	0	0	0	0		PTHR34967,PTHR34967:SF1					AT5G24130.1
PGSC0003DMG400009059	356	Reverse transcriptase	0	0	0	0	0	0	2	0.854677	0.255038	0	0	0	0	0	0	0	0	0
PGSC0003DMG400008960	1684	Cytochrome P450	0	0	0	0	0	0	1	0.854166	0.030092	0	0	0	0	0	0	0	0	0	PF00067	PTHR24296,PTHR24296:SF12	KOG0157			GO:0055114,GO:0020037,GO:0016705,GO:0005506	AT2G27690.1	CYP94C1	cytochrome P450, family 94, subfamily C, polypeptide 1
PGSC0003DMG400008935	3566	Intron maturase, type II family protein	7	7.7216	0.121667	0	0	0	0	0	0	0	0	0	0	0	0	0	0	0	PF01348,PF00078	PTHR33642,PTHR33642:SF3		2.7.7.49		GO:0006397	AT1G74350.1		Intron maturase, type II family protein
PGSC0003DMG400008925	582	Disease resistance protein	0	0	0	0	0	0	1	0.854166	0.112221	0	0	0	0	0	0	0	0	0		PTHR23155,PTHR23155:SF553					AT5G35450.1		Disease resistance protein (CC-NBS-LRR class) family
PGSC0003DMG400008902	360	Hypothetical protein	0	0	0	1	1.01218	0.328469	1	0.854166	0.249276	0	0	0	0	0	0	0	0	0					K18813
PGSC0003DMG400008886	1083	Fatty acyl-CoA reductase 2	0	0	0	2	2.02435	0.121141	5	4.27083	0.250404	0	0	0	0	0	0	0	0	0	PF03015,PF07993	PTHR11011,PTHR11011:SF30	KOG1221	1.2.1.50,1.2.1.42		GO:0080019	AT3G11980.1	FAR2,MS2	Jojoba acyl CoA reductase-related male sterility protein
PGSC0003DMG400008884	1107	Cytochrome P450	0	0	0	1	1.01218	0.0589739	0	0	0	0	0	0	0	0	0	0	0	0	PF00067	PTHR24296,PTHR24296:SF12	KOG0157			GO:0055114,GO:0020037,GO:0016705,GO:0005506	AT2G27690.1	CYP94C1	cytochrome P450, family 94, subfamily C, polypeptide 1
PGSC0003DMG400008796	1154	Basic 30 kDa endochitinase	21	26.0232	1.44602	11	11.1339	0.616869	29	24.7708	1.34666	0	0	0	0	0	0	0	0	0	PF00187,PF00182	PTHR22595,PTHR22595:SF34	KOG4742	3.2.1.14	K01183	GO:0008061,GO:0016998,GO:0006032,GO:0004568	AT3G12500.1	ATHCHIB,B-CHI,CHI-B,HCHIB,PR-3,PR3	basic chitinase
PGSC0003DMG400008721	438	Hypothetical protein	0	0	0	0	0	0	1	0.854166	0.174428	0	0	0	0	0	0	0	0	0	PF06839			4.2.99.18		GO:0008270	AT3G42860.1		zinc knuckle (CCHC-type) family protein
PGSC0003DMG400008714	669	Hsp20/alpha crystallin family protein	0	0	0	0	0	0	1	0.854166	0.0923272	0	0	0	0	0	0	0	0	0	PF00011	PTHR11527,PTHR11527:SF156					AT2G27140.1		HSP20-like chaperones superfamily protein
PGSC0003DMG400008687	987	Hypothetical protein	0	0	0	0	0	0	1	0.854166	0.0560252	0	0	0	0	0	0	0	0	0	PF00249	PTHR10641,PTHR10641:SF653			K09422		AT5G56110.1	AtMYB103,ATMYB80,MS188,MYB103	myb domain protein 103
PGSC0003DMG400008675	1104	Hypothetical protein	16	19.8272	3.49812	11	11.1339	1.02633	25	21.3542	3.08573	0	0	0	0	0	0	0	0	0		PTHR31470,PTHR31470:SF15
PGSC0003DMG400008669	1658	Hypothetical protein	5	6.19601	0.225331	7	7.08523	0.257178	13	11.1042	0.398069	0	0	0	0	0	0	0	0	0		PTHR11439,PTHR11439:SF191		2.7.7.49			AT4G23160.1	CRK8	cysteine-rich RLK (RECEPTOR-like protein kinase) 8
PGSC0003DMG400008668	1575	Hypothetical protein	0	0	0	0	0	0	1	0.854166	0.0324403	0	0	0	0	0	0	0	0	0
PGSC0003DMG400008667	678	Hypothetical protein	0	0	0	0	0	0	2	1.70833	0.181329	0	0	0	0	0	0	0	0	0
PGSC0003DMG400008628	1744	RNase H family protein	0	0	0	0	0	0	2	1.70833	0.0578777	0	0	0	0	0	0	0	0	0	PF13966	PTHR25952,PTHR25952:SF208					AT4G29090.1		Ribonuclease H-like superfamily protein
PGSC0003DMG400008620	341	Hypothetical protein	0	0	0	2	2.02435	0.743337	1	0.854166	0.278374	0	0	0	0	0	0	0	0	0
PGSC0003DMG400008618	1101	Beta-actin	1	1.2392	0.0729053	0	0	0	0	0	0	0	0	0	0	0	0	0	0	0	PF00022	PTHR11937,PTHR11937:SF247			K10355		AT5G09810.1	ACT7	actin 7
PGSC0003DMG400008566	712	Hypothetical protein	0	0	0	1	1.01218	0.104165	2	1.70833	0.169779	0	0	0	0	0	0	0	0	0
PGSC0003DMG400008546	891	Miraculin	1	1.2392	0.0950401	0	0	0	0	0	0	0	0	0	0	0	0	0	0	0	PF00197	PTHR33107				GO:0004866	AT1G17860.1		Kunitz family trypsin and protease inhibitor protein
PGSC0003DMG400008396	1812	Glycosyltransferase	1	1.2392	0.0407627	0	0	0	0	0	0	0	0	0	0	0	0	0	0	0	PF03016	PTHR11062,PTHR11062:SF66	KOG1021	2.4.2.41			AT5G03795.1		Exostosin family protein
PGSC0003DMG400008369	2954	Phosphatidylinositol-4-phosphate 5-kinase	0	0	0	0	0	0	1	0.854166	0.016324	0	0	0	0	0	0	0	0	0	PF02493,PF01504	PTHR23086,PTHR23086:SF55		2.7.1.68	K00889	GO:0046488,GO:0016307	AT3G56960.1	PIP5K4	phosphatidyl inositol monophosphate 5 kinase 4
PGSC0003DMG400008363	1156	2,4-dienoyl-CoA reductase	0	0	0	0	0	0	1	0.854166	0.0463417	0	0	0	0	0	0	0	0	0	PF00106	PTHR24322,PTHR24322:SF364		1.1.1.100		GO:0016491,GO:0008152	AT3G55310.1		NAD(P)-binding Rossmann-fold superfamily protein
PGSC0003DMG400008245	1155	Ulp1 protease family, C-terminal catalytic domain containing protein	4	4.95681	0.275143	0	0	0	3	2.5625	0.139168	0	0	0	0	0	0	0	0	0		PTHR31470,PTHR31470:SF15
PGSC0003DMG400008220	410	Ring finger protein	0	0	0	0	0	0	1	0.854166	0.1955	0	0	0	0	0	0	0	0	0							AT5G42200.1		RING/U-box superfamily protein
PGSC0003DMG400008179	1077	NAC transcription factor	0	0	0	0	0	0	1	0.854166	0.0504151	0	0	0	0	0	0	0	0	0	PF02365	PTHR31719,PTHR31719:SF18				GO:0006355,GO:0003677	AT1G32770.1	ANAC012,NAC012,NST3,SND1	NAC domain containing protein 12
PGSC0003DMG400008165	945	Protein phosphatase 2c	0	0	0	0	0	0	1	0.854166	0.059094	0	0	0	0	0	0	0	0	0	PF07228	PTHR12320,PTHR12320:SF14	KOG1379	3.1.3.16		GO:0003824	AT4G16580.1		Protein phosphatase 2C family protein
PGSC0003DMG400008155	1281	Acyltransferase	0	0	0	1	1.01218	0.0495117	1	0.854166	0.0410889	0	0	0	0	0	0	0	0	0	PF02458	PTHR31623,PTHR31623:SF6		2.3.1.107		GO:0016747	AT3G26040.1		HXXXD-type acyl-transferase family protein
PGSC0003DMG400008121	660	Metal ion binding protein	0	0	0	0	0	0	1	0.854166	0.094052	0	0	0	0	0	0	0	0	0	PF00403	PTHR22814,PTHR22814:SF100	KOG1603			GO:0046872,GO:0030001	AT5G60800.2		Heavy metal transport/detoxification superfamily protein
PGSC0003DMG400008015	1695	Glycogenin	1	1.2392	0.0439514	0	0	0	0	0	0	0	0	0	0	0	0	0	0	0	PF01501	PTHR11183,PTHR11183:SF44	KOG1950	2.4.1.17		GO:0016757,GO:0045492,GO:0015020,GO:0009834,GO:0005794	AT4G33330.2	GUX2,PGSIP3	plant glycogenin-like starch initiation protein 3
PGSC0003DMG400007957	1018	Xylem serine proteinase 1	0	0	0	1	1.01218	0.0653633	1	0.854166	0.0539571	0	0	0	0	0	0	0	0	0	PF00082	PTHR10795,PTHR10795:SF394		3.4.14.10		GO:0006508,GO:0004252	AT3G14240.1		Subtilase family protein
PGSC0003DMG400007956	2160	Xylem serine proteinase 1	1	1.2392	0.0335277	1	1.01218	0.0273464	0	0	0	0	0	0	0	0	0	0	0	0	PF05922,PF00082	PTHR10795,PTHR10795:SF394		3.4.14.10		GO:0006508,GO:0004252	AT5G67090.1		Subtilisin-like serine endopeptidase family protein
PGSC0003DMG400007925	309	Hypothetical protein	11	13.6312	6.593	12	12.1461	5.72899	14	11.9583	4.85088	0	0	0	0	0	0	0	0	0
PGSC0003DMG400007872	2949	NBS-LRR protein || Disease resistance protein Gpa2	51	63.1993	1.21927	93	94.1324	1.81422	98	82.8541	1.58637	0	0	0	0	0	0	0	0	0	PF00931	PTHR23155,PTHR23155:SF514				GO:0043531	AT3G46530.1	RPP13	NB-ARC domain-containing disease resistance protein
PGSC0003DMG400007793	2082	Lipoxygenase	3	3.71761	0.10475	0	0	0	0	0	0	0	0	0	0	0	0	0	0	0	PF00305	PTHR11771,PTHR11771:SF42		1.13.11.12	K00454	GO:0055114,GO:0046872,GO:0016702	AT3G45140.1	ATLOX2,LOX2	lipoxygenase 2
PGSC0003DMG400007767	647	Sn-1 protein	0	0	0	1	1.01218	0.119196	1	0.854166	0.0966602	0	0	0	0	0	0	0	0	0	PF00407	PTHR31907,PTHR31907:SF4				GO:0009607,GO:0006952	AT5G28000.1		Polyketide cyclase/dehydrase and lipid transport superfamily protein
PGSC0003DMG400007766	727	Sn-1 protein	3	3.71761	0.373735	3	3.03653	0.728095	7	5.97916	0.577984	0	0	0	0	0	0	0	0	0	PF00407	PTHR31907,PTHR31907:SF5				GO:0009607,GO:0006952	AT5G28000.1		Polyketide cyclase/dehydrase and lipid transport superfamily protein
PGSC0003DMG400007765	852	Sn-1 protein	2	2.4784	0.201438	14	14.1705	1.14684	12	10.25	0.807008	0	0	0	0	0	0	0	0	0	PF00407	PTHR31907,PTHR31907:SF4				GO:0009607,GO:0006952	AT5G28010.1		Polyketide cyclase/dehydrase and lipid transport superfamily protein
PGSC0003DMG400007692	1356	Malonyltransferase	1	1.2392	0.0568327	13	13.1583	0.602017	6	5.125	0.230834	0	0	0	0	0	0	0	0	0	PF02458	PTHR31625,PTHR31625:SF2		2.3.1.153		GO:0016747	AT1G03940.1		HXXXD-type acyl-transferase family protein
PGSC0003DMG400007654	1003	Salicylic acid-binding protein 2	0	0	0	3	2.13759	0.140606	3	1.71018	0.109995	0	0	0	0	0	0	0	0	0	PF12697	PTHR10992,PTHR10992:SF820		3.1.1.78			AT2G23620.1	ATMES1,MES1	methyl esterase 1
PGSC0003DMG400007645	1050	Hypothetical protein	0	0	0	2	2.02435	0.125825	0	0	0	0	0	0	0	0	0	0	0	0
PGSC0003DMG400007489	1338	Aromatic amino acid decarboxylase 1A	8	9.91362	0.461849	0	0	0	0	0	0	0	0	0	0	0	0	0	0	0	PF00282	PTHR11999,PTHR11999:SF82	KOG0629	4.1.1.28,4.1.1.53	K01590	GO:0030170,GO:0019752,GO:0016831	AT1G43710.1	emb1075	Pyridoxal phosphate (PLP)-dependent transferases superfamily protein
PGSC0003DMG400007452	578	Fkbp-rapamycin associated protein	0	0	0	0	0	0	1	0.854166	0.113344	0	0	0	0	0	0	0	0	0				2.7.11.1			AT1G50030.1	TOR	target of rapamycin
PGSC0003DMG400007314	1293	Acyltransferase	1	1.2392	0.118087	1	1.01218	0.0489698	0	0	0	0	0	0	0	0	0	0	0	0	PF02458	PTHR31623,PTHR31623:SF6		2.3.1.107		GO:0016747	AT3G26040.1		HXXXD-type acyl-transferase family protein
PGSC0003DMG400007304	1102	MYB12	1	1.23921	0.0950377	1	1.01218	0.0592996	0	0	0	0	0	0	0	0	0	0	0	0	PF00249	PTHR10641,PTHR10641:SF595	KOG0048		K09422		AT5G49330.1	ATMYB111,MYB111,PFG3	myb domain protein 111
PGSC0003DMG400007248	1982	Hypothetical protein	20	24.4314	0.727015	30	29.5279	0.8773	19	15.6051	0.458937	0	0	0	0	0	0	0	0	0
PGSC0003DMG400007238	1025	Hypothetical protein	12	13.6313	0.875776	12	12.1461	0.777732	11	8.54166	0.535111	0	0	0	0	0	0	0	0	0		PTHR31470,PTHR31470:SF15
PGSC0003DMG400007215	762	CXE carboxylesterase	3	3.71761	0.350487	3	3.03653	0.331782	1	0.854166	0.0776187	0	0	0	0	0	0	0	0	0	PF00326	PTHR23024,PTHR23024:SF183		4.2.1.105,3.1.1.1		GO:0008236,GO:0006508	AT2G03550.1		alpha/beta-Hydrolases superfamily protein
PGSC0003DMG400007135	1389	Mucin	1	1.2392	0.0552562	0	0	0	0	0	0	0	0	0	0	0	0	0	0	0
PGSC0003DMG400007092	799	Hypothetical protein	2	2.4784	0.219242	8	8.09741	0.712986	20	17.0833	1.45985	0	0	0	0	0	0	0	0	0	PF00010	PTHR13935,PTHR13935:SF54				GO:0046983,GO:0003677	AT5G51790.1		basic helix-loop-helix (bHLH) DNA-binding superfamily protein
PGSC0003DMG400007063	811	Hypothetical protein	1	1.2392	0.10747	3	3.03653	0.262148	2	1.70833	0.143216	0	0	0	0	0	0	0	0	0		PTHR10366,PTHR10366:SF361		4.1.1.35	K08678		AT3G53520.1	ATUXS1,UXS1	UDP-glucuronic acid decarboxylase 1
PGSC0003DMG400007042	557	Hypothetical protein	1	1.2392	0.183789	0	0	0	0	0	0	0	0	0	0	0	0	0	0	0
PGSC0003DMG400007013	945	Phragmoplastin	0	0	0	2	1.83808	0.130275	0	0	0	0	0	0	0	0	0	0	0	0	PF02212	PTHR11566,PTHR11566:SF58				GO:0005525,GO:0003924	AT5G42080.1	ADL1,ADL1A,AG68,DL1,DRP1A,RSW9	dynamin-like protein
PGSC0003DMG400007009	606	Hypothetical protein	1	1.2392	0.161644	2	2.02435	0.262262	2	1.70833	0.211849	0	0	0	0	0	0	0	0	0
PGSC0003DMG400006957	931	Carbonic anhydrase	0	0	0	0	0	0	2	1.70833	0.234914	0	0	0	0	0	0	0	0	0		PTHR11002,PTHR11002:SF7		4.2.1.1		GO:0008270,GO:0004089	AT5G14740.2	BETA CA2,CA18,CA2	carbonic anhydrase 2
PGSC0003DMG400006895	678	Homeobox protein	1	1.2392	0.137331	0	0	0	0	0	0	0	0	0	0	0	0	0	0	0	PF00046,PF02183	PTHR24326,PTHR24326:SF176	KOG0483		K09338	GO:0003677,GO:0043565,GO:0006355,GO:0003700	AT3G01220.1	ATHB20,HB20	homeobox protein 20
PGSC0003DMG400006865	1614	DNA-damage-inducible protein f	0	0	0	1	1.01218	0.0378801	0	0	0	0	0	0	0	0	0	0	0	0	PF01554	PTHR11206,PTHR11206:SF156	KOG1347			GO:0055085,GO:0016020,GO:0015297,GO:0015238,GO:0006855	AT3G08040.1	ATFRD3,FRD3,MAN1	MATE efflux family protein
PGSC0003DMG400006780	1196	Subtilisin-like serine protease	2	2.4784	0.131912	8	8.09741	0.429779	10	8.54166	0.445204	0	0	0	0	0	0	0	0	0		PTHR10795,PTHR10795:SF417
PGSC0003DMG400006746	1794	Surface protein SdrI from Staphylococcus saprophyticus	0	0	0	1	1.01218	0.0336118	0	0	0	0	0	0	0	0	0	0	0	0
PGSC0003DMG400006683	636	Lysyl-tRNA synthetase	0	0	0	1	1.01218	0.122179	6	5.125	0.593897	0	0	0	0	0	0	0	0	0		PTHR22594,PTHR22594:SF20				GO:0006418,GO:0005524,GO:0004812,GO:0000166	AT2G47980.1	ATSCC3,SCC3	sister-chromatid cohesion protein 3
PGSC0003DMG400006679	765	Peroxidase 2	0	0	0	0	0	0	3	2.5625	0.231666	0	0	0	0	0	0	0	0	0	PF00141	PTHR31388,PTHR31388:SF42		1.11.1.7	K00430	GO:0055114,GO:0020037,GO:0006979,GO:0004601	AT1G14540.1		Peroxidase superfamily protein
PGSC0003DMG400006628	603	Condensin complex components subunit	1	1.2392	0.162846	0	0	0	0	0	0	0	0	0	0	0	0	0	0	0							AT5G48600.2	ATCAP-C,ATSMC3,ATSMC4,SMC3	structural maintenance of chromosome 3
PGSC0003DMG400006623	300	Peptidyl-prolyl cis-trans isomerase	0	0	0	1	1.01218	0.518899	0	0	0	0	0	0	0	0	0	0	0	0	PF00160	PTHR11071,PTHR11071:SF291		5.2.1.8		GO:0006457,GO:0003755,GO:0000413	AT2G29960.1	ATCYP5,CYP19-4,CYP5	cyclophilin 5
PGSC0003DMG400006609	333	Narrow sheath protein	1	1.2392	0.491762	0	0	0	0	0	0	0	0	0	0	0	0	0	0	0	PF00046	PTHR24326,PTHR24326:SF115				GO:0003677	AT2G28610.1	PRS,PRS1,WOX3	Homeodomain-like superfamily protein
PGSC0003DMG400006531	2553	SNKR2GH5 protein	0	0	0	0	0	0	16	12.813	0.286218	0	0	0	0	0	0	0	0	0	PF00931	PTHR23155,PTHR23155:SF634	KOG4658			GO:0043531	AT3G46530.1	RPP13	NB-ARC domain-containing disease resistance protein
PGSC0003DMG400006529	1179	Hypothetical protein	0	0	0	0	0	0	2	0.854697	0.0453048	0	0	0	0	0	0	0	0	0	PF03140	PTHR31549					AT4G31980.1
PGSC0003DMG400006527	1362	Hypothetical protein	0	0	0	2	2.02435	0.0921412	2	0.854697	0.0383011	0	0	0	0	0	0	0	0	0	PF03140	PTHR31549,PTHR31549:SF2					AT3G50130.1		Plant protein of unknown function (DUF247)
PGSC0003DMG400006524	1365	Hypothetical protein	10	12.392	0.563939	11	11.1339	0.505476	17	13.6672	0.610913	0	0	0	0	0	0	0	0	0	PF03140	PTHR31549					AT4G31980.1
PGSC0003DMG400006494	1476	Poly(ADP-ribose) polymerase, catalytic region	1	1.2392	0.0514907	0	0	0	4	3.41667	0.13966	0	0	0	0	0	0	0	0	0		PTHR32263,PTHR32263:SF4					AT1G32230.1	ATP8,CEO,CEO1,RCD1	WWE protein-protein interaction domain protein family
PGSC0003DMG400006489	948	Extensin Ext1	1	1.2392	0.0878043	0	0	0	0	0	0	0	0	0	0	0	0	0	0	0		PTHR33088,PTHR33088:SF1					AT5G09530.1		hydroxyproline-rich glycoprotein family protein
PGSC0003DMG400006467	570	Heterogeneous nuclear ribonucleoprotein	1	1.2392	0.177343	1	1.01218	0.143771	1	0.854166	0.115658	0	0	0	0	0	0	0	0	0	PF00076					GO:0003676	AT2G44710.1		RNA-binding (RRM/RBD/RNP motifs) family protein
PGSC0003DMG400006452	1516	Chlorophyllase	1	1.2392	0.0509717	0	0	0	1	0.854167	0.0345486	0	0	0	0	0	0	0	0	0	PF07224	PTHR33428,PTHR33428:SF1		3.1.1.14	K08099	GO:0047746,GO:0015996	AT5G43860.1	ATCLH2,CLH2	chlorophyllase 2
PGSC0003DMG400006424	903	Meprin and TRAF homology domain-containing protein / MATH domain-containing protein	11	13.6312	1.02761	1	1.01218	0.0760033	1	0.854166	0.0625185	0	0	0	0	0	0	0	0	0	PF00917	PTHR26379,PTHR26379:SF156	KOG1987	3.4.19.12		GO:0005515	AT3G17380.1		TRAF-like family protein
PGSC0003DMG400006397	2220	Peptidase aspartic, active site	1	1.2392	0.0325322	0	0	0	0	0	0	0	0	0	0	0	0	0	0	0	PF03169	PTHR22601,PTHR22601:SF23				GO:0055085	AT5G64410.1	ATOPT4,OPT4	oligopeptide transporter 4
PGSC0003DMG400006358	2202	Hypothetical protein	36	44.6113	1.18168	19	19.2313	0.5087	35	29.8958	0.78364	0	0	0	0	0	0	0	0	0
PGSC0003DMG400006324	489	DC1 domain containing protein	0	0	0	0	0	0	2	0.854196	0.145808	0	0	0	0	0	0	0	0	0	PF03107	PTHR13871,PTHR13871:SF46					AT2G44390.1		Cysteine/Histidine-rich C1 domain family protein
PGSC0003DMG400006317	1107	Hypothetical protein	1	1.2392	0.0724234	0	0	0	1	0.854166	0.0487866	0	0	0	0	0	0	0	0	0
PGSC0003DMG400006302	432	Lipase SIL1	3	2.54179	0.579503	0	0	0	1	0.000251397	5.25511e-05	0	0	0	0	0	0	0	0	0		PTHR22835,PTHR22835:SF174					AT1G53920.1	GLIP5	GDSL-motif lipase 5
PGSC0003DMG400006299	505	Hypothetical protein	0	0	0	1	1.01218	0.174067	2	0.854749	0.138759	0	0	0	0	0	0	0	0	0
PGSC0003DMG400006261	1350	Hypothetical protein	0	0	0	0	0	0	1	0.854166	0.0386693	0	0	0	0	0	0	0	0	0				2.7.11.1
PGSC0003DMG400006254	573	Hypothetical protein	1	1.2392	0.17592	0	0	0	0	0	0	0	0	0	0	0	0	0	0	0	PF00293	PTHR12992,PTHR12992:SF13			K17879	GO:0016787	AT1G28960.3	ATNUDT15,ATNUDX15,NUDX15	nudix hydrolase homolog 15
PGSC0003DMG400006095	1470	F-box family protein	0	0	0	0	0	0	1	0.854166	0.0350771	0	0	0	0	0	0	0	0	0	PF07723	PTHR32212,PTHR32212:SF101					AT3G28410.1		F-box/RNI-like superfamily protein
PGSC0003DMG400006066	897	Auxin-induced protein 5NG4	3	3.71761	0.282668	3	3.03653	0.229963	0	0	0	0	0	0	0	0	0	0	0	0	PF00892	PTHR31218,PTHR31218:SF33				GO:0016021,GO:0016020,GO:0022857	AT3G18200.1		nodulin MtN21 /EamA-like transporter family protein
PGSC0003DMG400006009	828	Hypothetical protein	1	1.2392	0.104564	3	3.03653	0.255091	7	5.97916	0.488143	0	0	0	0	0	0	0	0	0
PGSC0003DMG400005968	507	Type I MADS box transcription factor	0	0	0	0	0	0	2	1.70833	0.275641	0	0	0	0	0	0	0	0	0	PF00319	PTHR11945,PTHR11945:SF220	KOG0014			GO:0046983,GO:0003677	AT5G06500.1	AGL96	AGAMOUS-like 96
PGSC0003DMG400005838	351	Long-chain acyl-CoA synthetase	1	1.2392	0.433403	0	0	0	0	0	0	0	0	0	0	0	0	0	0	0		PTHR24096,PTHR24096:SF187		6.2.1.3			AT4G23850.1	LACS4	AMP-dependent synthetase and ligase family protein
PGSC0003DMG400005813	1841	Cell number regulator 1	0	0	0	0	0	0	2	0.854166	0.0625167	0	0	0	0	0	0	0	0	0	PF04749	PTHR15907,PTHR15907:SF42					AT1G49030.1		PLAC8 family protein
PGSC0003DMG400005809	882	Hypothetical protein	0	0	0	1	1.01218	0.0783317	1	0.854166	0.064384	0	0	0	0	0	0	0	0	0
PGSC0003DMG400005695	2401	Boron transporter	0	0	0	0	0	0	2	0.854166	0.0229201	0	0	0	0	0	0	0	0	0	PF00955	PTHR11453,PTHR11453:SF31				GO:0016021,GO:0006820,GO:0016020,GO:0005452	AT1G15460.1	ATBOR4,BOR4	HCO3- transporter family
PGSC0003DMG400005671	1023	Beta tubulin	1	1.2392	0.0798093	0	0	0	0	0	0	0	0	0	0	0	0	0	0	0	PF00091,PF03953	PTHR11588,PTHR11588:SF122	KOG1375			GO:0003924,GO:0007017,GO:0005874	AT5G12250.1	TUB6	beta-6 tubulin
PGSC0003DMG400005637	489	Hypothetical protein	0	0	0	1	1.01218	0.183589	0	0	0	0	0	0	0	0	0	0	0	0	PF05678	PTHR33143,PTHR33143:SF4					AT3G18360.1		VQ motif-containing protein
PGSC0003DMG400005634	1482	F-box family protein	1	1.2392	0.0512499	0	0	0	1	0.854166	0.0347543	0	0	0	0	0	0	0	0	0	PF12937	PTHR32212,PTHR32212:SF134				GO:0005515	AT4G07400.1	VFB3	VIER F-box proteine 3
PGSC0003DMG400005608	504	Agenet domain-containing protein	0	0	0	1	1.01218	0.174633	0	0	0	0	0	0	0	0	0	0	0	0	PF05641	PTHR31917					AT1G06340.1		Plant Tudor-like protein
PGSC0003DMG400005592	719	2,4-dienoyl-CoA reductase	1	1.2392	0.126496	1	1.01218	0.10277	0	0	0	0	0	0	0	0	0	0	0	0	PF13561	PTHR24322					AT3G55290.1		NAD(P)-binding Rossmann-fold superfamily protein
PGSC0003DMG400005586	545	Hypothetical protein	0	0	0	1	1.01218	0.154086	0	0	0	0	0	0	0	0	0	0	0	0
PGSC0003DMG400005562	1516	SIT4 phosphatase-associated family protein	19	22.7393	0.916147	33	32.8831	1.32203	1	0.268326	0.0106402	0	0	0	0	0	0	0	0	0		PTHR12634,PTHR12634:SF8					AT1G07990.1		SIT4 phosphatase-associated family protein
PGSC0003DMG400005540	369	TCH	0	0	0	3	3.02928	0.931754	0	0	0	0	0	0	0	0	0	0	0	0	PF13499,PF13833	PTHR23050,PTHR23050:SF166	KOG0027		K02183		AT3G43810.1	CAM7	calmodulin 7
PGSC0003DMG400005511	753	AT hook motif-containing protein	0	0	0	0	0	0	1	0.854166	0.0788341	0	0	0	0	0	0	0	0	0
PGSC0003DMG400005509	1459	Hypothetical protein	1	1.2392	0.0521856	1	1.01218	0.0425308	0	0	0	0	0	0	0	0	0	0	0	0
PGSC0003DMG400005497	1872	Hypothetical protein	0	0	0	0	0	0	1	0.854166	0.0267519	0	0	0	0	0	0	0	0	0
PGSC0003DMG400005480	956	Reverse transcriptase	0	0	0	0	0	0	5	4.27083	0.291291	0	0	0	0	0	0	0	0	0							AT3G24255.1		RNA-directed DNA polymerase (reverse transcriptase)-related family protein
PGSC0003DMG400005457	648	Hypothetical protein	0	0	0	0	0	0	1	0.854166	0.0964545	0	0	0	0	0	0	0	0	0
PGSC0003DMG400005449	795	Flavonol synthase/flavanone 3-hydroxylase	4	3.71771	0.33108	3	2.02446	0.179447	2	0.854352	0.0734817	0	0	0	0	0	0	0	0	0	PF14226,PF03171	PTHR10209,PTHR10209:SF164	KOG0143	1.14.11.9		GO:0055114,GO:0016491	AT2G36690.1		2-oxoglutarate (2OG) and Fe(II)-dependent oxygenase superfamily protein
PGSC0003DMG400005370	498	Hypothetical protein	0	0	0	1	1.01218	0.178108	2	1.70833	0.283399	0	0	0	0	0	0	0	0	0
PGSC0003DMG400005368	604	Hypothetical protein	5	4.95681	0.649791	2	2.02435	0.263549	11	9.39583	1.17064	0	0	0	0	0	0	0	0	0
PGSC0003DMG400005363	1062	PAE	0	0	0	1	1.01218	0.0620403	0	0	0	0	0	0	0	0	0	0	0	0	PF03283	PTHR21562,PTHR21562:SF18	KOG4287			GO:0016787	AT4G19420.1		Pectinacetylesterase family protein
PGSC0003DMG400005318	1239	Serine-threonine protein kinase, plant-type	0	0	0	2	2.02435	0.103013	1	0.854166	0.0427157	0	0	0	0	0	0	0	0	0	PF07714	PTHR27005,PTHR27005:SF46	KOG1187	2.7.11.1		GO:0006468,GO:0004672	AT1G79620.1		Leucine-rich repeat protein kinase family protein
PGSC0003DMG400005270	626	Hypothetical protein	1	1.2392	0.154068	0	0	0	3	2.5625	0.30358	0	0	0	0	0	0	0	0	0		PTHR33974,PTHR33974:SF2					AT3G21710.2
PGSC0003DMG400005174	1266	NBS-coding resistance gene analog	0	0	0	1	1.01218	0.0502061	0	0	0	0	0	0	0	0	0	0	0	0	PF00931	PTHR23155,PTHR23155:SF569				GO:0043531	AT3G46530.1	RPP13	NB-ARC domain-containing disease resistance protein
PGSC0003DMG400005126	1788	F-box protein family	2	1.23922	0.0413792	2	2.02435	0.0674771	0	0	0	0	0	0	0	0	0	0	0	0		PTHR33127,PTHR33127:SF9					AT4G10695.1		CDC68-related
PGSC0003DMG400005115	572	PR1 protein	2	1.23922	0.176395	0	0	0	0	0	0	0	0	0	0	0	0	0	0	0	PF00188	PTHR10334,PTHR10334:SF223	KOG3017		K13449		AT2G14580.1	ATPRB1,PRB1	basic pathogenesis-related protein 1
PGSC0003DMG400005096	468	Hypothetical protein	0	0	0	3	3.03653	0.593374	4	3.41667	0.625479	0	0	0	0	0	0	0	0	0
PGSC0003DMG400005068	564	HR7 protein	2	1.2392	0.226926	1	1.01217	0.183582	0	0	0	0	0	0	0	0	0	0	0	0	PF02977
PGSC0003DMG400005065	1017	Anthocyanidin reductase	14	17.3488	1.12553	38	38.4627	2.48683	17	14.5208	0.918364	0	0	0	0	0	0	0	0	0	PF01370	PTHR10366,PTHR10366:SF288	KOG1502	1.3.1.77	K08695	GO:0050662,GO:0003824	AT1G61720.1	BAN	NAD(P)-binding Rossmann-fold superfamily protein
PGSC0003DMG400005045	765	S-locus-specific glycoprotein S6	0	0	0	0	0	0	3	2.5625	0.231666	0	0	0	0	0	0	0	0	0	PF07714	PTHR27002,PTHR27002:SF154		2.7.11.1		GO:0006468,GO:0004672	AT1G61370.1		S-locus lectin protein kinase family protein
PGSC0003DMG400005044	447	S-locus receptor kinase	2	2.4784	0.53083	0	0	0	1	0.854166	0.168587	0	0	0	0	0	0	0	0	0	PF07714,PF11883	PTHR27002,PTHR27002:SF154		2.7.11.1		GO:0006468,GO:0004672,GO:0004674	AT1G11350.1	CBRLK1,RKS2,SD1-13	S-domain-1 13
PGSC0003DMG400005037	707	COP1-interacting protein 7	37	45.8505	4.79098	37	37.4505	3.89187	45	38.4375	3.85615	0	0	0	0	0	0	0	0	0		PTHR31008,PTHR31008:SF0					AT5G43310.1		COP1-interacting protein-related
PGSC0003DMG400005025	523	SAUR family protein	1	1.2392	0.203095	1	1.01218	0.164469	2	1.70833	0.262849	0	0	0	0	0	0	0	0	0
PGSC0003DMG400005014	1023	Cysteine protease	4	4.95681	0.319237	0	0	0	0	0	0	0	0	0	0	0	0	0	0	0	PF08246,PF00112	PTHR12411,PTHR12411:SF334	KOG1543	3.4.22.33		GO:0008234,GO:0006508	AT5G45890.1	SAG12	senescence-associated gene 12
PGSC0003DMG400004998	822	2-oxoisovalerate dehydrogenase	1	1.2392	0.105572	0	0	0	0	0	0	0	0	0	0	0	0	0	0	0	PF00676	PTHR11516,PTHR11516:SF34	KOG1182	1.2.4.4		GO:0016624,GO:0008152	AT1G21400.1		Thiamin diphosphate-binding fold (THDP-binding) superfamily protein
PGSC0003DMG400004988	2751	Coiled-coil domain-containing protein	0	0	0	0	0	0	1	0.854166	0.017612	0	0	0	0	0	0	0	0	0	PF07765	PTHR13140,PTHR13140:SF470					AT5G41790.1	CIP1	COP1-interactive protein 1
PGSC0003DMG400004889	910	Phosphatidylcholine: Diacylglycerol Acyltransferase	0	0	0	0	0	0	1	0.854166	0.0619204	0	0	0	0	0	0	0	0	0	PF02450	PTHR11440,PTHR11440:SF4		2.3.1.20,2.3.1.158		GO:0008374,GO:0006629	AT5G13640.1	ATPDAT,PDAT,PDAT1	phospholipid:diacylglycerol acyltransferase
PGSC0003DMG400004884	1405	Eukaryotic initiation factor 4A-8	0	0	0	0	0	0	1	0.854166	0.0369357	0	0	0	0	0	0	0	0	0	PF00271,PF00270	PTHR24031,PTHR24031:SF322		3.6.4.13	K03257	GO:0005524,GO:0003676	AT1G54270.1	EIF4A-2	eif4a-2
PGSC0003DMG400004768	1832	FHA domain-containing protein	0	0	0	17	16.9327	0.549227	10	8.12443	0.260606	0	0	0	0	0	0	0	0	0	PF00498	PTHR23308,PTHR23308:SF34				GO:0005515	AT4G14490.1		SMAD/FHA domain-containing protein
PGSC0003DMG400004750	372	Hypothetical protein	1	1.2392	0.380695	0	0	0	0	0	0	0	0	0	0	0	0	0	0	0		PTHR36401					AT5G47570.1
PGSC0003DMG400004748	584	Extensin	0	0	0	3	2.02437	0.277156	0	0	0	0	0	0	0	0	0	0	0	0	PF14547	PTHR31731					AT4G12510.1		Bifunctional inhibitor/lipid-transfer protein/seed storage 2S albumin superfamily protein
PGSC0003DMG400004747	689	Extensin	0	0	0	2	1.0122	0.109032	2	0.856257	0.0889291	0	0	0	0	0	0	0	0	0	PF14547	PTHR31731					AT4G12510.1		Bifunctional inhibitor/lipid-transfer protein/seed storage 2S albumin superfamily protein
PGSC0003DMG400004683	895	Hypothetical protein	15	18.588	1.4174	9	9.10959	0.691864	14	11.9583	0.885027	0	0	0	0	0	0	0	0	0
PGSC0003DMG400004669	768	O-glucosyltransferase 3	1	1.2392	0.115597	0	0	0	0	0	0	0	0	0	0	0	0	0	0	0		PTHR11926,PTHR11926:SF387		2.4.1.271		GO:0016758,GO:0008152	AT4G14090.1		UDP-Glycosyltransferase superfamily protein
PGSC0003DMG400004599	5052	Hypothetical protein	8	9.91362	0.620397	8	8.09741	0.505076	16	13.6667	0.834495	0	0	0	0	0	0	0	0	0	PF00031					GO:0004869
PGSC0003DMG400004556	686	Hypothetical protein	8	8.67463	0.945537	12	12.1461	1.31638	5	4.27083	0.446181	0	0	0	0	0	0	0	0	0
PGSC0003DMG400004536	480	Hypothetical protein	0	0	0	0	0	0	1	0.854166	0.150152	0	0	0	0	0	0	0	0	0							AT4G02510.1	ATTOC159,PPI2,TOC159,TOC160,TOC86	translocon at the outer envelope membrane of chloroplasts 159
PGSC0003DMG400004530	554	Hypothetical protein	3	3.71761	0.556031	4	4.04871	0.600825	13	11.1042	1.56757	0	0	0	0	0	0	0	0	0
PGSC0003DMG400004529	648	TRANSPORT INHIBITOR RESPONSE 1 protein	7	8.67441	1.02559	4	4.04871	0.475727	8	6.83333	0.771636	0	0	0	0	0	0	0	0	0							AT4G15475.1		F-box/RNI-like superfamily protein
PGSC0003DMG400004517	675	ATP binding protein	0	0	0	0	0	0	1	0.854166	0.0912121	0	0	0	0	0	0	0	0	0	PF03141	PTHR35501,PTHR35501:SF2				GO:0008168	AT4G00750.1		S-adenosyl-L-methionine-dependent methyltransferases superfamily protein
PGSC0003DMG400004511	927	Cyclin D3.2 protein	1	1.2392	0.0903382	1	1.01218	0.0735061	0	0	0	0	0	0	0	0	0	0	0	0	PF02984	PTHR10177,PTHR10177:SF238				GO:0005634	AT5G67260.1	CYCD3;2	CYCLIN D3;2
PGSC0003DMG400004506	934	SRC2	2	2.4784	0.178955	0	0	0	0	0	0	0	0	0	0	0	0	0	0	0	PF00168	PTHR32246,PTHR32246:SF18				GO:0005515	AT1G09070.1	(AT)SRC2,SRC2	soybean gene regulated by cold-2
PGSC0003DMG400004494	1539	Ulp1 protease family, C-terminal catalytic domain containing protein	20	24.784	0.981386	26	26.3166	1.03991	23	19.6458	0.765865	0	0	0	0	0	0	0	0	0	PF09331	PTHR31470,PTHR31470:SF14					AT3G32960.1		Domain of unknown function (DUF1985)
PGSC0003DMG400004487	1073	Hypothetical protein	1	1.2392	0.0752418	2	1.01219	0.0612623	2	1.70833	0.101281	0	0	0	0	0	0	0	0	0
PGSC0003DMG400004482	516	Mads box protein	0	0	0	0	0	0	1	0.854167	0.134148	0	0	0	0	0	0	0	0	0	PF00319	PTHR11945,PTHR11945:SF212				GO:0046983,GO:0003677	AT2G34440.1	AGL29	AGAMOUS-like 29
PGSC0003DMG400004472	411	Hypothetical protein	1	1.2392	0.310554	0	0	0	0	0	0	0	0	0	0	0	0	0	0	0	PF05617	PTHR31181,PTHR31181:SF51					AT3G42565.1		ECA1 gametogenesis related family protein
PGSC0003DMG400004428	728	Hypothetical protein	0	0	0	0	0	0	1	0.854166	0.0824189	0	0	0	0	0	0	0	0	0	PF13499	PTHR24349,PTHR24349:SF131		2.7.11.1			AT5G12180.1	CPK17	calcium-dependent protein kinase 17
PGSC0003DMG400004370	1133	Multidomain cyclophilin type peptidyl-prolyl cis-trans isomerase	11	12.5991	0.715833	6	5.58717	0.316495	10	8.23115	0.457328	0	0	0	0	0	0	0	0	0	PF00160,PF00076	PTHR11071,PTHR11071:SF156	KOG0114	5.2.1.8	K12735	GO:0006457,GO:0003755,GO:0000413,GO:0003676	AT1G53720.1	ATCYP59,CYP59	cyclophilin 59
PGSC0003DMG400004330	612	Ulp1 protease family, C-terminal catalytic domain containing protein	0	0	0	1	1.01218	0.129237	0	0	0	0	0	0	0	0	0	0	0	0		PTHR31470,PTHR31470:SF14
PGSC0003DMG400004233	1295	Nodulin || Nodulin protein	0	0	0	2	1.01217	0.0819161	3	1.70833	0.0811535	0	0	0	0	0	0	0	0	0	PF00892	PTHR31218,PTHR31218:SF44				GO:0016021,GO:0016020,GO:0022857	AT1G09380.1		nodulin MtN21 /EamA-like transporter family protein
PGSC0003DMG400004209	972	Ulp1 protease family, C-terminal catalytic domain containing protein	0	0	0	1	1.01218	0.0692406	1	0.854166	0.0570839	0	0	0	0	0	0	0	0	0		PTHR33022,PTHR33022:SF2
PGSC0003DMG400004201	1378	Hypothetical protein	6	7.43521	0.334631	12	12.1461	0.545361	19	16.2292	0.717571	0	0	0	0	0	0	0	0	0
PGSC0003DMG400004177	813	TOR (TARGET OF RAPAMYCIN); 1-phosphatidylinositol-3-kinase/ protein binding	0	0	0	1	1.01218	0.0870992	0	0	0	0	0	0	0	0	0	0	0	0	PF11865	PTHR11139,PTHR11139:SF9		2.7.11.1			AT1G50030.1	TOR	target of rapamycin
PGSC0003DMG400004172	2981	Hypothetical protein	0	0	0	1	1.01218	0.0192833	2	1.70833	0.0323335	0	0	0	0	0	0	0	0	0
PGSC0003DMG400004133	1317	LATD/NIP	0	0	0	1	1.01218	0.0479209	0	0	0	0	0	0	0	0	0	0	0	0	PF00854	PTHR11654,PTHR11654:SF150	KOG1237			GO:0016020,GO:0006810,GO:0005215	AT1G52190.1		Major facilitator superfamily protein
PGSC0003DMG400004077	1022	Senescence-associated protein	1	1.2392	0.0799063	0	0	0	0	0	0	0	0	0	0	0	0	0	0	0	PF00335	PTHR32191,PTHR32191:SF2	KOG3882			GO:0016021	AT2G23810.1	TET8	tetraspanin8
PGSC0003DMG400003832	312	Ubiquitin ligase protein cop1	0	0	0	1	1.01218	0.465014	0	0	0	0	0	0	0	0	0	0	0	0							AT3G15354.1	SPA3	SPA1-related 3
PGSC0003DMG400003831	1140	F-Box protein	0	0	0	1	1.01218	0.0569112	2	1.70833	0.0942253	0	0	0	0	0	0	0	0	0	PF07734,PF00646	PTHR31790,PTHR31790:SF26				GO:0005515	AT3G23880.1		F-box and associated interaction domains-containing protein
PGSC0003DMG400003825	1197	Hypothetical protein	0	0	0	2	2.02435	0.107337	0	0	0	0	0	0	0	0	0	0	0	0	PF11107
PGSC0003DMG400003816	637	Histone H2A	0	0	0	1	1.01218	0.121902	0	0	0	0	0	0	0	0	0	0	0	0	PF00125,PF16211	PTHR23430	KOG1756		K11251	GO:0003677	AT1G08880.1	G-H2AX,GAMMA-H2AX,H2AXA,HTA5	Histone superfamily protein
PGSC0003DMG400003795	1575	Oligopeptide transporter	17	21.0664	0.812349	20	20.2435	0.779036	14	11.9583	0.454164	0	0	0	0	0	0	0	0	0	PF00854	PTHR11654,PTHR11654:SF120				GO:0016020,GO:0006810,GO:0005215	AT2G26690.1		Major facilitator superfamily protein
PGSC0003DMG400003748	1165	Peroxidase	2	2.4784	0.136147	0	0	0	0	0	0	0	0	0	0	0	0	0	0	0	PF00141	PTHR31388,PTHR31388:SF4		1.11.1.7	K00430	GO:0055114,GO:0020037,GO:0006979,GO:0004601	AT1G44970.1		Peroxidase superfamily protein
PGSC0003DMG400003703	1626	Beta-galactosidase	0	0	0	1	1.01218	0.0375621	0	0	0	0	0	0	0	0	0	0	0	0	PF01301	PTHR23421,PTHR23421:SF51		3.2.1.23		GO:0005975,GO:0004553	AT1G45130.1	BGAL5	beta-galactosidase 5
PGSC0003DMG400003652	507	Self-pruning G-box protein	1	1.2392	0.213656	0	0	0	0	0	0	0	0	0	0	0	0	0	0	0		PTHR22952,PTHR22952:SF95					AT4G35900.1	atbzip14,FD,FD-1	Basic-leucine zipper (bZIP) transcription factor family protein
PGSC0003DMG400003610	2786	Hypothetical protein	16	18.588	0.381836	22	22.2679	0.456182	40	34.1666	0.695103	0	0	0	0	0	0	0	0	0
PGSC0003DMG400003600	1643	Late embryogenesis abundant	0	0	0	2	2.02435	0.0742413	1	0.854166	0.0309343	0	0	0	0	0	0	0	0	0		PTHR23241,PTHR23241:SF54	KOG4744				AT4G36600.1		Late embryogenesis abundant (LEA) protein
PGSC0003DMG400003587	756	Aquaporin	6	7.43521	0.70853	10	10.1218	0.959733	25	21.3542	1.96062	0	0	0	0	0	0	0	0	0	PF00230	PTHR19139,PTHR19139:SF152	KOG0223		K09872	GO:0016020,GO:0006810,GO:0005215	AT4G35100.1	PIP2;7,PIP3,PIP3A,SIMIP	plasma membrane intrinsic protein 3
PGSC0003DMG400003525	1428	AAA-type ATPase	0	0	0	1	1.01218	0.0436015	1	0.854166	0.0362559	0	0	0	0	0	0	0	0	0	PF14363,PF00004	PTHR23070,PTHR23070:SF24			K08900	GO:0005524	AT5G17760.1		P-loop containing nucleoside triphosphate hydrolases superfamily protein
PGSC0003DMG400003493	309	Hypothetical protein	0	0	0	0	0	0	2	1.70833	0.692983	0	0	0	0	0	0	0	0	0
PGSC0003DMG400003425	718	Hypothetical protein	0	0	0	0	0	0	1	0.854166	0.0839458	0	0	0	0	0	0	0	0	0							AT1G04770.1		Tetratricopeptide repeat (TPR)-like superfamily protein
PGSC0003DMG400003400	657	PPR1 protein	1	1.2392	0.143632	1	1.01218	0.116607	1	0.854166	0.0946413	0	0	0	0	0	0	0	0	0	PF12854,PF13041	PTHR24015					AT3G22470.1		Pentatricopeptide repeat (PPR) superfamily protein
PGSC0003DMG400003370	1662	Protein disulfide isomerase	1	1.2392	0.044943	1	1.01218	0.0366394	0	0	0	0	0	0	0	0	0	0	0	0	PF13848,PF00085	PTHR18929,PTHR18929:SF74	KOG0190	5.3.4.1	K09580	GO:0045454	AT5G60640.1	ATPDI2,ATPDIL1-4,PDI2,PDIL1-4	PDI-like 1-4
PGSC0003DMG400003361	1119	Nucleic acid binding protein	0	0	0	0	0	0	6	5.05827	0.285223	0	0	0	0	0	0	0	0	0		PTHR13316			K13128		AT5G38600.1		Proline-rich spliceosome-associated (PSP) family protein / zinc knuckle (CCHC-type) family protein
PGSC0003DMG400003306	1063	Cytochrome P450	1	0.0019768	0.000121417	1	0.0250524	0.00153378	0	0	0	0	0	0	0	0	0	0	0	0	PF00067	PTHR24298,PTHR24298:SF147		1.14.13.88		GO:0055114,GO:0020037,GO:0016705,GO:0005506	AT5G10610.1	CYP81K1	cytochrome P450, family 81, subfamily K, polypeptide 1
PGSC0003DMG400003289	937	P-coumarate 3-hydroxylase	0	0	0	1	0.221281	0.0158528	8	6.09773	0.426309	0	0	0	0	0	0	0	0	0	PF00067	PTHR24298,PTHR24298:SF0				GO:0055114,GO:0020037,GO:0016705,GO:0005506	AT2G40890.1	CYP98A3	cytochrome P450, family 98, subfamily A, polypeptide 3
PGSC0003DMG400003271	2859	Glycerophosphoryl diester phosphodiesterase family protein	0	0	0	0	0	0	1	0.854166	0.0169025	0	0	0	0	0	0	0	0	0	PF03009	PTHR23344,PTHR23344:SF5	KOG2258	3.1.4.46		GO:0008081,GO:0006629,GO:0008889	AT5G58050.1	SVL4	SHV3-like 4
PGSC0003DMG400003268	357	Hypothetical protein	0	0	0	1	1.01218	0.33461	0	0	0	0	0	0	0	0	0	0	0	0
PGSC0003DMG400003260	1002	Hypothetical protein	1	1.2392	0.0818973	4	4.04871	0.266647	0	0	0	0	0	0	0	0	0	0	0	0
PGSC0003DMG400003256	460	Hypothetical protein	3	3.71761	0.756536	1	1.01218	0.203797	3	2.5625	0.482428	0	0	0	0	0	0	0	0	0
PGSC0003DMG400003240	1051	XYPPX repeat family protein	5	6.19601	0.385927	2	2.02435	0.125678	2	1.70833	0.103834	0	0	0	0	0	0	0	0	0
PGSC0003DMG400003236	1524	Transposon MuDR mudrA	2	2.4784	0.0992499	3	3.03653	0.121345	1	0.854166	0.0336696	0	0	0	0	0	0	0	0	0
PGSC0003DMG400003140	504	Cytochrome P450	0	0	0	2	1.01231	0.174655	0	0	0	0	0	0	0	0	0	0	0	0	PF00067	PTHR24298,PTHR24298:SF115				GO:0055114,GO:0020037,GO:0016705,GO:0005506	AT3G03470.1	CYP89A9	cytochrome P450, family 87, subfamily A, polypeptide 9
PGSC0003DMG400003139	844	Hypothetical protein	0	0	0	1	1.01218	0.082929	0	0	0	0	0	0	0	0	0	0	0	0		PTHR33388,PTHR33388:SF4					AT4G28840.1
PGSC0003DMG400003012	1791	Hydrolase, hydrolyzing O-glycosyl compounds	0	0	0	1	1.01218	0.0336751	0	0	0	0	0	0	0	0	0	0	0	0	PF01915,PF00933	PTHR30620,PTHR30620:SF39		3.2.1.58	K05349	GO:0005975,GO:0004553	AT5G04885.1		Glycosyl hydrolase family protein
PGSC0003DMG400002961	1182	Disease resistance protein BS2	0	0	0	0	0	0	3	2.5625	0.135424	0	0	0	0	0	0	0	0	0		PTHR23155,PTHR23155:SF626					AT1G69550.1		disease resistance protein (TIR-NBS-LRR class)
PGSC0003DMG400002941	798	Ulp1 protease family, C-terminal catalytic domain containing protein	0	0	0	1	1.01218	0.0892714	0	0	0	0	0	0	0	0	0	0	0	0	PF09331	PTHR31470,PTHR31470:SF16
PGSC0003DMG400002938	2295	Hypothetical protein	2	2.4784	0.0627358	0	0	0	1	0.854166	0.021406	0	0	0	0	0	0	0	0	0
PGSC0003DMG400002936	2389	Hypothetical protein	0	0	0	0	0	0	2	0.854173	0.020496	0	0	0	0	0	0	0	0	0
PGSC0003DMG400002934	609	Hypothetical protein	0	0	0	0	0	0	4	3.41667	0.420748	0	0	0	0	0	0	0	0	0	PF04525	PTHR31087,PTHR31087:SF3					AT2G05910.1		Protein of unknown function (DUF567)
PGSC0003DMG400002864	736	Calcium ion binding protein	1	1.2392	0.122489	0	0	0	0	0	0	0	0	0	0	0	0	0	0	0	PF05042	PTHR31495,PTHR31495:SF1		1.11.2.3	K17991		AT1G70680.1		Caleosin-related family protein
PGSC0003DMG400002862	779	Sn-1 protein	1	1.2392	0.113403	1	1.01218	0.0921834	6	5.125	0.452534	0	0	0	0	0	0	0	0	0	PF00407	PTHR31907,PTHR31907:SF4				GO:0009607,GO:0006952	AT5G28000.1		Polyketide cyclase/dehydrase and lipid transport superfamily protein
PGSC0003DMG400002855	818	UPF0497 membrane protein 1	1	1.2392	0.106254	0	0	0	0	0	0	0	0	0	0	0	0	0	0	0	PF04535	PTHR11615,PTHR11615:SF81					AT1G14160.1		Uncharacterised protein family (UPF0497)
PGSC0003DMG400002828	1433	Myb-like DNA-binding protein	0	0	0	1	1.01218	0.0535083	0	0	0	0	0	0	0	0	0	0	0	0	PF00249	PTHR10641,PTHR10641:SF461	KOG0048		K09422		AT2G02820.1	AtMYB88,MYB88	myb domain protein 88
PGSC0003DMG400002772	1776	Hypothetical protein	0	0	0	0	0	0	1	0.854166	0.0283593	0	0	0	0	0	0	0	0	0		PTHR33494,PTHR33494:SF1					AT2G24100.1
PGSC0003DMG400002677	1341	Hypothetical protein	0	0	0	2	2.02435	0.093832	0	0	0	0	0	0	0	0	0	0	0	0	PF03140	PTHR31549,PTHR31549:SF6					AT2G36430.1		Plant protein of unknown function (DUF247)
PGSC0003DMG400002666	1762	Hypothetical protein	12	14.8704	0.504803	25	25.3044	0.857472	29	24.7708	0.829689	0	0	0	0	0	0	0	0	0
PGSC0003DMG400002652	400	Hypothetical protein	0	0	0	2	2.02435	0.527789	1	0.854166	0.204316	0	0	0	0	0	0	0	0	0		PTHR36312,PTHR36312:SF1					AT1G12663.1
PGSC0003DMG400002603	1608	Hypothetical protein	0	0	0	1	1.01218	0.0380411	0	0	0	0	0	0	0	0	0	0	0	0	PF05910	PTHR31972,PTHR31972:SF2					AT2G04220.1		Plant protein of unknown function (DUF868)
PGSC0003DMG400002581	1553	Succinic semialdehyde reductase isofom2	1443	1788.17	73.8837	1298	1312.79	54.1003	1331	1136.04	46.1583	0	0	0	0	0	0	0	0	0	PF03807,PF14833	PTHR22981,PTHR22981:SF53	KOG0409		K18121	GO:0051287	AT1G17650.1	GLYR2,GR2	glyoxylate reductase 2
PGSC0003DMG400002458	1146	NBS-LRR resistance protein	0	0	0	0	0	0	3	2.5625	0.140462	0	0	0	0	0	0	0	0	0		PTHR23155,PTHR23155:SF559
PGSC0003DMG400002453	344	Hypothetical protein	3	3.71761	1.36312	2	2.02435	0.728215	9	7.6875	2.46002	0	0	0	0	0	0	0	0	0
PGSC0003DMG400002440	2628	Hypothetical protein	9	11.1528	0.243603	14	14.1705	0.30916	11	9.39583	0.203459	0	0	0	0	0	0	0	0	0
PGSC0003DMG400002401	1458	Cytochrome P450-dependent fatty acid hydroxylase	2	2.4784	0.104454	0	0	0	3	2.5625	0.106218	0	0	0	0	0	0	0	0	0	PF00067	PTHR24296,PTHR24296:SF11	KOG0157		K13407	GO:0055114,GO:0020037,GO:0016705,GO:0005506	AT3G48520.1	CYP94B3	cytochrome P450, family 94, subfamily B, polypeptide 3
PGSC0003DMG400002383	867	C2H2-type zinc finger protein	1	1.2392	0.0984564	3	3.03653	0.240253	7	5.97916	0.460503	0	0	0	0	0	0	0	0	0	PF13912	PTHR26374,PTHR26374:SF208					AT1G27730.1	STZ,ZAT10	salt tolerance zinc finger
PGSC0003DMG400002382	769	Hypothetical protein	0	0	0	1	1.01218	0.0937937	1	0.854166	0.076699	0	0	0	0	0	0	0	0	0
PGSC0003DMG400002373	617	Hypothetical protein	0	0	0	0	0	0	1	0.854166	0.115658	0	0	0	0	0	0	0	0	0
PGSC0003DMG400002332	460	'chromo' domain containing protein	0	0	0	1	1.01218	0.203797	0	0	0	0	0	0	0	0	0	0	0	0		PTHR24559,PTHR24559:SF207
PGSC0003DMG400002317	636	Gag-pol polyprotein	1	1.2392	0.150539	0	0	0	0	0	0	0	0	0	0	0	0	0	0	0		PTHR11439		2.7.7.49
PGSC0003DMG400002251	1122	Hypothetical protein	1	1.2392	0.071246	1	1.01218	0.0580181	0	0	0	0	0	0	0	0	0	0	0	0
PGSC0003DMG400002246	543	Hypothetical protein	0	0	0	5	4.04872	0.619904	3	1.70834	0.248439	0	0	0	0	0	0	0	0	0
PGSC0003DMG400002219	900	Polygalacturonase	4	4.95681	0.375277	2	2.02435	0.152655	1	0.854166	0.0627783	0	0	0	0	0	0	0	0	0	PF00295	PTHR31375,PTHR31375:SF46		3.2.1.15		GO:0005975,GO:0004650	AT1G60590.1		Pectin lyase-like superfamily protein
PGSC0003DMG400002215	291	Hypothetical protein	0	0	0	1	1.01218	0.568121	0	0	0	0	0	0	0	0	0	0	0	0
PGSC0003DMG400002213	4107	Aldehyde dehydrogenase	210	258.993	6.89741	342	346.164	7.86982	327	279.312	5.82729	0	0	0	0	0	0	0	0	0	PF00171	PTHR11699,PTHR11699:SF180		1.2.1.3	K00128	GO:0055114,GO:0016491,GO:0008152	AT3G48000.1	ALDH2,ALDH2A,ALDH2B4	aldehyde dehydrogenase 2B4
PGSC0003DMG400002208	588	Protein phosphatase-2c	0	0	0	1	1.01218	0.13716	0	0	0	0	0	0	0	0	0	0	0	0	PF00481	PTHR13832,PTHR13832:SF315		3.1.3.16		GO:0003824,GO:0006470,GO:0004722	AT1G79630.2		Protein phosphatase 2C family protein
PGSC0003DMG400002193	987	Transposon MuDR mudrA	0	0	0	1	1.01218	0.0679267	0	0	0	0	0	0	0	0	0	0	0	0
PGSC0003DMG400002142	351	Hypothetical protein	0	0	0	3	3.03653	1.04282	1	0.854166	0.262262	0	0	0	0	0	0	0	0	0
PGSC0003DMG400002092	958	Nam 11	1	1.2392	0.086647	0	0	0	0	0	0	0	0	0	0	0	0	0	0	0	PF02365	PTHR31989,PTHR31989:SF51				GO:0006355,GO:0003677	AT1G32510.1	ANAC011,NAC011	NAC domain containing protein 11
PGSC0003DMG400002068	1449	Gibberellin 2-oxidase 1	0	0	0	0	0	0	2	0.854166	0.0593254	0	0	0	0	0	0	0	0	0	PF14226,PF03171	PTHR10209,PTHR10209:SF90	KOG0143	1.14.11.13	K04125	GO:0055114,GO:0016491	AT4G21200.1	ATGA2OX8,GA2OX8	gibberellin 2-oxidase 8
PGSC0003DMG400002041	1968	Phosphoenolpyruvate carboxykinase	1	1.2392	0.0371673	0	0	0	0	0	0	0	0	0	0	0	0	0	0	0	PF01293	PTHR30031,PTHR30031:SF4		4.1.1.49,4.1.1.32	K01610	GO:0006094,GO:0005524,GO:0004612	AT4G37870.1	PCK1,PEPCK	phosphoenolpyruvate carboxykinase 1
PGSC0003DMG400002030	676	Ulp1 protease family, C-terminal catalytic domain containing protein	0	0	0	0	0	0	1	0.854166	0.0910288	0	0	0	0	0	0	0	0	0	PF09331	PTHR31470,PTHR31470:SF14
PGSC0003DMG400001981	2940	NBS-LRR protein	0	0	0	0	0	0	1	0.0153017	0.000293914	0	0	0	0	0	0	0	0	0	PF00931	PTHR23155,PTHR23155:SF442				GO:0043531	AT3G46530.1	RPP13	NB-ARC domain-containing disease resistance protein
PGSC0003DMG400001977	359	Regulator of gene silencing	0	0	0	0	0	0	1	0.854166	0.250655	0	0	0	0	0	0	0	0	0	PF13833	PTHR10891,PTHR10891:SF621					AT1G76650.3	CML38	calmodulin-like 38
PGSC0003DMG400001971	689	Electron carrier	2	1.53601	0.1664	0	0	0	0	0	0	0	0	0	0	0	0	0	0	0				1.1.3.20			AT4G19380.1		Long-chain fatty alcohol dehydrogenase family protein
PGSC0003DMG400001944	1945	Cytochrome P450	2	2.4784	0.0753141	5	5.06088	0.153545	6	5.125	0.15388	0	0	0	0	0	0	0	0	0	PF00067	PTHR24298,PTHR24298:SF1		1.14.13.41		GO:0055114,GO:0020037,GO:0016705,GO:0005506	AT5G05260.1	CYP79A2	cytochrome p450 79a2
PGSC0003DMG400001906	582	Hypothetical protein	0	0	0	0	0	0	2	1.70833	0.224441	0	0	0	0	0	0	0	0	0							AT1G77950.1	AGL67	AGAMOUS-like 67
PGSC0003DMG400001891	898	Hypothetical protein	1	1.2392	0.0940879	1	1.01218	0.076545	0	0	0	0	0	0	0	0	0	0	0	0	PF00168	PTHR35503,PTHR35503:SF2		3.1.1.4		GO:0005515	AT5G65030.1
PGSC0003DMG400001845	999	Purine transporter	2	2.4784	0.164409	4	4.04871	0.267644	3	2.5625	0.165618	0	0	0	0	0	0	0	0	0	PF16913	PTHR31376,PTHR31376:SF16	KOG1441			GO:0016021,GO:0005215	AT4G18220.1		Drug/metabolite transporter superfamily protein
PGSC0003DMG400001832	2915	Hcr9-9E	0	0	0	4	3.03653	0.126694	2	1.70833	0.0886056	0	0	0	0	0	0	0	0	0	PF00560,PF13855	PTHR27004,PTHR27004:SF28	KOG0472			GO:0005515	AT3G28890.1	AtRLP43,RLP43	receptor like protein 43
PGSC0003DMG400001817	804	Enoyl-CoA-hydratase	1	1.2392	0.108714	1	1.01218	0.0883897	1	0.854166	0.0724092	0	0	0	0	0	0	0	0	0	PF16113	PTHR11941,PTHR11941:SF81		3.1.2.4	K05605		AT5G65940.1	CHY1	beta-hydroxyisobutyryl-CoA hydrolase 1
PGSC0003DMG400001813	687	Anthranilic acid methyltransferase 3	0	0	0	1	1.01218	0.109475	0	0	0	0	0	0	0	0	0	0	0	0	PF03492	PTHR31009,PTHR31009:SF19		2.1.1.277,2.1.1.274		GO:0008168	AT3G11480.1	ATBSMT1,BSMT1	S-adenosyl-L-methionine-dependent methyltransferases superfamily protein
PGSC0003DMG400001800	588	S-adenosyl-L-methionine:nicotinic acid carboxyl methyltransferase	0	0	0	2	2.02435	0.274321	0	0	0	0	0	0	0	0	0	0	0	0	PF03492	PTHR31009,PTHR31009:SF10		2.1.1.274		GO:0008168	AT3G11480.1	ATBSMT1,BSMT1	S-adenosyl-L-methionine-dependent methyltransferases superfamily protein
PGSC0003DMG400001762	1140	Hypothetical protein	1	1.2392	0.0698827	0	0	0	0	0	0	0	0	0	0	0	0	0	0	0	PF03478	PTHR11102,PTHR11102:SF90					AT2G17030.1		F-box family protein with a domain of unknown function (DUF295)
PGSC0003DMG400001699	987	Hypothetical protein	0	0	0	0	0	0	1	0.854166	0.0560252	0	0	0	0	0	0	0	0	0		PTHR31973,PTHR31973:SF31
PGSC0003DMG400001653	321	SAUR family protein	0	0	0	1	1.01218	0.43139	0	0	0	0	0	0	0	0	0	0	0	0	PF02519	PTHR31374,PTHR31374:SF41			K14488	GO:0009733	AT2G21220.1		SAUR-like auxin-responsive protein family
PGSC0003DMG400001585	969	Hypothetical protein	2	1.23921	0.0854095	0	0	0	3	2.5625	0.171902	0	0	0	0	0	0	0	0	0	PF00098	PTHR11439,PTHR11439:SF164				GO:0008270,GO:0003676
PGSC0003DMG400001540	1150	Hypothetical protein	1	1.2392	0.0691476	4	4.04871	0.225257	2	1.70833	0.0932557	0	0	0	0	0	0	0	0	0	PF03087	PTHR33070,PTHR33070:SF16					AT4G35690.1		Arabidopsis protein of unknown function (DUF241)
PGSC0003DMG400001532	879	Hypothetical protein	0	0	0	0	0	0	1	0.854166	0.0646596	0	0	0	0	0	0	0	0	0	PF03087	PTHR33070,PTHR33070:SF3					AT4G35680.1		Arabidopsis protein of unknown function (DUF241)
PGSC0003DMG400001492	378	Kinesin NACK2	1	0.50527	0.150011	1	0.53258	0.155688	0	0	0	0	0	0	0	0	0	0	0	0		PTHR24115,PTHR24115:SF509				GO:0007018,GO:0005871,GO:0003777	AT1G18370.1	ATNACK1,HIK,NACK1	ATP binding microtubule motor family protein
PGSC0003DMG400001476	1059	Hypothetical protein	0	0	0	1	1.01218	0.0622561	2	0.85419	0.0514468	0	0	0	0	0	0	0	0	0		PTHR33228					AT4G25760.1	ATGDU2,GDU2	glutamine dumper 2
PGSC0003DMG400001447	1758	Hypothetical protein	6	7.08718	0.241204	13	12.7857	0.43437	19	15.9918	0.536995	0	0	0	0	0	0	0	0	0
PGSC0003DMG400001439	843	UDP-glycosyltransferase	0	0	0	3	3.03653	0.249172	4	2.56254	0.204487	0	0	0	0	0	0	0	0	0	PF00201	PTHR11926,PTHR11926:SF352				GO:0016758,GO:0008152	AT3G16520.3	UGT88A1	UDP-glucosyl transferase 88A1
PGSC0003DMG400001305	1518	ATP binding protein	1	1.2392	0.0498508	0	0	0	0	0	0	0	0	0	0	0	0	0	0	0	PF00004,PF14363	PTHR23070,PTHR23070:SF5				GO:0005524	AT3G28610.1		P-loop containing nucleoside triphosphate hydrolases superfamily protein
PGSC0003DMG400001277	592	Hypothetical protein	1	1.2392	0.167408	0	0	0	1	0.854166	0.109509	0	0	0	0	0	0	0	0	0				2.7.7.49
PGSC0003DMG400001270	402	Wall-associated kinase	1	1.2392	0.324345	0	0	0	0	0	0	0	0	0	0	0	0	0	0	0	PF07714	PTHR27005,PTHR27005:SF43		2.7.11.1,2.7.10.2		GO:0006468,GO:0004672	AT1G18390.2		Protein kinase superfamily protein
PGSC0003DMG400001268	1758	Hypothetical protein	1	1.2392	0.0639667	3	3.03653	0.156319	7	5.97917	0.302431	0	0	0	0	0	0	0	0	0
PGSC0003DMG400001267	1207	Hypothetical protein	0	0	0	1	1.01218	0.0531377	0	0	0	0	0	0	0	0	0	0	0	0
PGSC0003DMG400001265	817	Hypothetical protein	6	7.30119	0.627047	0	0	0	1	0.00136312	0.000113203	0	0	0	0	0	0	0	0	0
PGSC0003DMG400001244	1134	Nucleic acid binding protein	1	1.2392	0.0703313	1	1.01218	0.0615351	0	0	0	0	0	0	0	0	0	0	0	0		PTHR10501,PTHR10501:SF24				GO:0017069,GO:0000398	AT1G21320.1		nucleotide binding;nucleic acid binding
PGSC0003DMG400001216	303	Hypothetical protein	1	1.2392	0.634013	0	0	0	0	0	0	0	0	0	0	0	0	0	0	0
PGSC0003DMG400001176	3970	Hypothetical protein	10	12.392	0.174337	3	3.03653	0.0426879	7	5.97916	0.08365	0	0	0	0	0	0	0	0	0
PGSC0003DMG400001165	827	Hypothetical protein	0	0	0	1	1.01218	0.0851651	3	2.5625	0.209526	0	0	0	0	0	0	0	0	0	PF04434	PTHR31973,PTHR31973:SF31				GO:0008270	AT1G64260.1		MuDR family transposase
PGSC0003DMG400001143	531	Mads box protein	3	2.47887	0.396467	0	0	0	0	0	0	0	0	0	0	0	0	0	0	0	PF00319	PTHR11945				GO:0046983,GO:0003677	AT5G60440.1	AGL62	AGAMOUS-like 62
PGSC0003DMG400001138	963	Hypothetical protein	0	0	0	0	0	0	2	1.70833	0.115477	0	0	0	0	0	0	0	0	0		PTHR33063,PTHR33063:SF5
PGSC0003DMG400001110	339	Protein GIGANTEA	0	0	0	1	1.01218	0.376886	0	0	0	0	0	0	0	0	0	0	0	0		PTHR36319,PTHR36319:SF1					AT1G22770.1	FB,GI	gigantea protein (GI)
PGSC0003DMG400001091	1448	Receptor serine-threonine protein kinase	1	1.2392	0.0719464	3	2.02435	0.117174	0	0	0	0	0	0	0	0	0	0	0	0	PF00069	PTHR27001,PTHR27001:SF127	KOG1187	2.7.11.1	K04733	GO:0006468,GO:0005524,GO:0004672	AT3G20530.1		Protein kinase superfamily protein
PGSC0003DMG400001027	526	Phytochelatin synthetase	0	0	0	1	1.01218	0.162972	0	0	0	0	0	0	0	0	0	0	0	0		PTHR31673					AT5G60920.1	COB	COBRA-like extracellular glycosyl-phosphatidyl inositol-anchored protein family
PGSC0003DMG400000933	1609	Polygalacturonase	0	0	0	0	0	0	3	2.5625	0.168076	0	0	0	0	0	0	0	0	0	PF00295	PTHR31375,PTHR31375:SF37		3.2.1.15	K01213	GO:0005975,GO:0004650	AT3G07820.1		Pectin lyase-like superfamily protein
PGSC0003DMG400000924	5849	ATP-dependent RNA helicase	0	0	0	6	5.6452	0.0529797	0	0	0	0	0	0	0	0	0	0	0	0	PF07717	PTHR18934,PTHR18934:SF115		3.6.4.13,3.6.4.12			AT2G30800.1	ATVT-1,HVT1	helicase in vascular tissue and tapetum
PGSC0003DMG400000907	621	Hypothetical protein	0	0	0	2	2.02435	0.252994	1	0.854166	0.102336	0	0	0	0	0	0	0	0	0
PGSC0003DMG400000891	231	Pit2 protein	1	1.2392	1.80824	0	0	0	0	0	0	0	0	0	0	0	0	0	0	0	PF05922	PTHR10795,PTHR10795:SF316		3.4.21.25			AT1G71950.1		Proteinase inhibitor, propeptide
PGSC0003DMG400000867	538	Cytochrome P450	1	1.2392	0.1941	1	1.01218	0.157245	3	2.5625	0.377836	0	0	0	0	0	0	0	0	0	PF00067	PTHR24298,PTHR24298:SF114				GO:0055114,GO:0020037,GO:0016705,GO:0005506	AT4G12320.1	CYP706A6	cytochrome P450, family 706, subfamily A, polypeptide 6
PGSC0003DMG400000849	1229	Periaxin	1	1.2392	0.0638424	1	1.01218	0.0520053	0	0	0	0	0	0	0	0	0	0	0	0		PTHR33088					AT5G09530.1		hydroxyproline-rich glycoprotein family protein
PGSC0003DMG400000832	1239	Hypothetical protein	1	1.2392	0.0632283	0	0	0	1	0.854166	0.0427157	0	0	0	0	0	0	0	0	0	PF14416,PF13839	PTHR32285,PTHR32285:SF36					AT1G29050.1	TBL38	TRICHOME BIREFRINGENCE-LIKE 38
PGSC0003DMG400000778	1431	GK17577	0	0	0	0	0	0	2	0.855437	0.0362229	0	0	0	0	0	0	0	0	0	PF04554					GO:0009664,GO:0005199
PGSC0003DMG400000666	586	Hypothetical protein	3	3.71761	0.510016	11	11.1339	1.51651	7	5.97916	0.777839	0	0	0	0	0	0	0	0	0
PGSC0003DMG400000657	1491	Senescence-associated protein 5	0	0	0	1	1.01218	0.0414795	0	0	0	0	0	0	0	0	0	0	0	0	PF00335	PTHR32191,PTHR32191:SF2	KOG3882			GO:0016021	AT4G28050.1	TET7	tetraspanin7
PGSC0003DMG400000647	888	Hypothetical protein	3	3.71761	0.286362	8	8.09741	0.621216	6	5.125	0.383038	0	0	0	0	0	0	0	0	0
PGSC0003DMG400000622	909	Hypothetical protein	1	1.2392	0.0926295	0	0	0	1	0.854166	0.0620052	0	0	0	0	0	0	0	0	0	PF14144	PTHR22952,PTHR22952:SF129				GO:0043565,GO:0006351	AT1G15320.1
PGSC0003DMG400000439	1389	Actin-11	3	3.71761	0.165769	1	1.01218	0.0450275	1	0.854166	0.0374238	0	0	0	0	0	0	0	0	0	PF00022	PTHR11937,PTHR11937:SF255			K10355		AT3G12110.1	ACT11	actin-11
PGSC0003DMG400000438	1851	Receptor protein kinase	0	0	0	0	0	0	11	8.84126	0.280379	0	0	0	0	0	0	0	0	0	PF00069	PTHR27003,PTHR27003:SF30		2.7.11.1		GO:0006468,GO:0005524,GO:0004672	AT1G72760.1		Protein kinase superfamily protein
PGSC0003DMG400000367	1531	Sugar transporter	0	0	0	2	2.02435	0.0804723	0	0	0	0	0	0	0	0	0	0	0	0	PF07690	PTHR23500,PTHR23500:SF14	KOG0254			GO:0055085,GO:0016021	AT1G77210.2	AtSTP14,STP14	sugar transporter 14
PGSC0003DMG400000360	1770	Malic enzyme	1	1.2392	0.0418527	1	1.01218	0.0341245	0	0	0	0	0	0	0	0	0	0	0	0	PF00390,PF03949	PTHR23406,PTHR23406:SF11		1.1.1.40	K00029	GO:0055114,GO:0004471,GO:0051287	AT5G25880.1	ATNADP-ME3,NADP-ME3	NADP-malic enzyme 3
PGSC0003DMG400000314	369	Hypothetical protein	1	1.2392	0.387426	0	0	0	0	0	0	0	0	0	0	0	0	0	0	0							AT3G29300.1
PGSC0003DMG400000060	1056	Transferase, transferring glycosyl groups	0	0	0	0	0	0	1	0.854166	0.0516212	0	0	0	0	0	0	0	0	0	PF02434	PTHR10811,PTHR10811:SF11		2.4.1.122		GO:0016757,GO:0016020	AT5G41460.1		Protein of unknown function (DUF604)

## Sheet: B
#GeneID	Length	Putative_function	R1-Count	R1-Normalized	R1-FPKM	R2-Count	R2-Normalized	R2-FPKM	R3-Count	R3-Normalized	R3-FPKM	S1-Count	S1-Normalized	S1-FPKM	S2-Count	S2-Normalized	S2-FPKM	S3-Count	S3-Normalized	S3-FPKM	Pfam	Panther	KOG	EC	KO	GO	Best-hit-arabi-name	arabi-symbol	arabi-defline
PGSC0003DMG400000033	570	Hypothetical protein	0	0	0	0	0	0	0	0	0	2	1.26851	0.176519	0	0	0	0	0	0		PTHR33191,PTHR33191:SF4
PGSC0003DMG400000106	555	B3 domain-containing protein	0	0	0	0	0	0	0	0	0	0	0	0	1	0.811676	0.112079	0	0	0	PF02362	PTHR31541				GO:0003677	AT2G32645.1		Domain of unknown function (DUF313)
PGSC0003DMG400000107	555	B3 domain-containing protein	0	0	0	0	0	0	0	0	0	0	0	0	0	0	0	1	0.909755	0.137077	PF02362	PTHR31541				GO:0003677	AT2G31720.1		Domain of unknown function (DUF313)
PGSC0003DMG400000144	891	Flavonol 3-sulfotransferase	0	0	0	0	0	0	0	0	0	0	0	0	0	0	0	1	0.909755	0.0701392	PF00685	PTHR11783,PTHR11783:SF74	KOG1584	2.8.2.24		GO:0008146	AT1G18590.1	ATSOT17,ATST5C,SOT17	sulfotransferase 17
PGSC0003DMG400000150	636	Hypothetical protein	0	0	0	0	0	0	0	0	0	0	0	0	1	0.811676	0.0925626	2	1.81951	0.222877
PGSC0003DMG400000154	741	NAC transcription factor	0	0	0	0	0	0	0	0	0	0	0	0	1	0.811676	0.0755168	0	0	0	PF02365	PTHR31719,PTHR31719:SF18				GO:0006355,GO:0003677	AT3G15510.1	ANAC056,ATNAC2,NAC2,NARS1	NAC domain containing protein 2
PGSC0003DMG400000200	450	Acyl-CoA thioesterase family protein	0	0	0	0	0	0	0	0	0	1	1.2669	0.257282	0	0	0	1	0.909755	0.195333	PF02551	PTHR11066,PTHR11066:SF34		3.1.2.2		GO:0047617,GO:0006637	AT1G01710.1		Acyl-CoA thioesterase family protein
PGSC0003DMG400000271	510	Monooxygenase	0	0	0	0	0	0	0	0	0	0	0	0	0	0	0	2	1.81951	0.314331	PF13639	PTHR14155,PTHR14155:SF93				GO:0008270,GO:0005515	AT2G17450.1	RHA3A	RING-H2 finger A3A
PGSC0003DMG400000320	351	Hypothetical protein	0	0	0	0	0	0	0	0	0	0	0	0	0	0	0	1	0.909755	0.325934		PTHR33168,PTHR33168:SF12
PGSC0003DMG400000370	325	Hypothetical protein	0	0	0	0	0	0	0	0	0	1	1.2669	0.493379	3	2.43503	0.837842	1	0.909755	0.395357							AT4G03170.1		AP2/B3-like transcriptional factor family protein
PGSC0003DMG400000386	1899	Leucine-rich repeat extensin 3	0	0	0	0	0	0	0	0	0	0	0	0	249	201.682	6.19082	0	0	0		PTHR32093					AT4G13340.1		Leucine-rich repeat (LRR) family protein
PGSC0003DMG400000397	2265	Hypothetical protein	0	0	0	0	0	0	0	0	0	90	112.754	6.09687	234	189.121	9.6144	124	111.9	6.0901
PGSC0003DMG400000403	2451	Hypothetical protein	0	0	0	0	0	0	0	0	0	0	0	0	0	0	0	1	0.909755	0.0214676	PF13515	PTHR30509,PTHR30509:SF7					AT2G28780.1
PGSC0003DMG400000550	702	Hypothetical protein	0	0	0	0	0	0	0	0	0	0	0	0	1	0.811676	0.0810614	1	0.909755	0.0967013	PF04654	PTHR31168,PTHR31168:SF3					AT5G24600.1		Protein of unknown function, DUF599
PGSC0003DMG400000614	4620	Phospholipase PLDa1	0	0	0	0	0	0	0	0	0	1	1.2669	0.0167991	0	0	0	5	3.63901	0.0484277	PF00168,PF00614,PF12357	PTHR18896,PTHR18896:SF11		3.1.4.4	K01115	GO:0005515,GO:0003824	AT3G15730.1	PLD,PLDALPHA1	phospholipase D alpha 1
PGSC0003DMG400000646	491	RNase H family protein	0	0	0	0	0	0	0	0	0	1	1.2669	0.222378	1	0.811676	0.134482	2	1.81951	0.335063	PF13456	PTHR33033
PGSC0003DMG400000671	897	SIN3 component, histone deacetylase complex	0	0	0	0	0	0	0	0	0	0	0	0	1	0.811676	0.0592939	0	0	0			KOG4204				AT1G24190.1	ATSIN3,SIN3,SNL3	SIN3-like 3
PGSC0003DMG400000773	1379	F-box family protein	0	0	0	0	0	0	0	0	0	1	1.2669	0.0564655	0	0	0	0	0	0		PTHR31215,PTHR31215:SF2					AT5G46170.1		F-box family protein
PGSC0003DMG400000779	1521	Extensin (ext)	0	0	0	0	0	0	0	0	0	0	0	0	6	4.16716	0.163726	0	0	0	PF04554		KOG4462			GO:0009664,GO:0005199	AT1G21310.1	ATEXT3,EXT3,RSH	extensin 3
PGSC0003DMG400000781	513	Extensin	0	0	0	0	0	0	0	0	0	0	0	0	1	0.811676	0.125836	0	0	0
PGSC0003DMG400000913	441	Hypothetical protein	0	0	0	0	0	0	0	0	0	0	0	0	1	0.811676	0.159371	1	0.909755	0.202717
PGSC0003DMG400000952	270	Phenazine biosynthesis protein	0	0	0	0	0	0	0	0	0	0	0	0	0	0	0	1	0.909755	0.713425	PF02567	PTHR13774,PTHR13774:SF17				GO:0009058,GO:0003824	AT1G03210.1		Phenazine biosynthesis PhzC/PhzF protein
PGSC0003DMG400000955	3093	Hypothetical protein	0	0	0	0	0	0	0	0	0	2	1.26689	0.0290022	0	0	0	0	0	0	PF14703,PF13967,PF02714	PTHR13018,PTHR13018:SF29				GO:0016020	AT4G02900.1		ERD (early-responsive to dehydration stress) family protein
PGSC0003DMG400001035	636	Serine hydroxymethyltransferase	0	0	0	0	0	0	0	0	0	2	1.26726	0.15032	1	0.811676	0.0925626	5	3.63903	0.445756	PF00464	PTHR11680		2.1.2.1		GO:0016740	AT4G32520.1	AtSHMT3,SHM3	serine hydroxymethyltransferase 3
PGSC0003DMG400001053	716	Septum-promoting GTP-binding protein 1 (GTPase spg1)	0	0	0	0	0	0	0	0	0	0	0	0	3	1.62339	0.157963	3	1.87084	0.193432		PTHR24073,PTHR24073:SF515					AT5G54840.1	ATSGP1,SGP1	Ras-related small GTP-binding family protein
PGSC0003DMG400001058	1898	Beta-ketoacyl-coa synthase family protein	0	0	0	0	0	0	0	0	0	0	0	0	1	0.811676	0.0249296	3	2.72926	0.0854134	PF08541,PF08392	PTHR31561,PTHR31561:SF3		2.3.1.199,2.3.1.119	K15397	GO:0016747,GO:0008610,GO:0016020,GO:0006633	AT2G26640.1	KCS11	3-ketoacyl-CoA synthase 11
PGSC0003DMG400001085	501	Cell differentiation protein Rcd1	0	0	0	0	0	0	0	0	0	1	1.2669	0.215255	0	0	0	0	0	0	PF04078	PTHR12262,PTHR12262:SF2				GO:0030014,GO:0006402	AT3G20800.1		Cell differentiation, Rcd1-like protein
PGSC0003DMG400001115	888	Hypothetical protein	0	0	0	0	0	0	0	0	0	0	0	0	0	0	0	2	1.81951	0.140893
PGSC0003DMG400001145	1593	High-affinity nitrate transporter	0	0	0	0	0	0	0	0	0	0	0	0	2	1.62335	0.060552	0	0	0	PF07690	PTHR23515,PTHR23515:SF3	KOG2533		K02575	GO:0055085,GO:0016021	AT1G08090.1	ACH1,ATNRT2.1,ATNRT2:1,LIN1,NRT2,NRT2.1,NRT2:1,NRT2;1AT	nitrate transporter 2:1
PGSC0003DMG400001157	1272	Hypothetical protein	0	0	0	0	0	0	0	0	0	2	2.53379	0.124086	1	0.811676	0.0391016	2	1.81951	0.0902852
PGSC0003DMG400001174	752	Hypothetical protein	0	0	0	0	0	0	0	0	0	0	0	0	0	0	0	1	0.909755	0.0878953	PF09425,PF06200	PTHR33077,PTHR33077:SF17					AT1G30135.1	JAZ8,TIFY5A	jasmonate-zim-domain protein 8
PGSC0003DMG400001207	1326	Zinc finger protein	0	0	0	0	0	0	0	0	0	0	0	0	1	0.811676	0.0372738	2	1.81951	0.0859441	PF00657	PTHR22835,PTHR22835:SF153		3.1.1.3		GO:0016788	AT2G23540.1		GDSL-like Lipase/Acylhydrolase superfamily protein
PGSC0003DMG400001237	488	Small GTP-binding protein	0	0	0	0	0	0	0	0	0	0	0	0	1	0.811676	0.135754	1	0.909755	0.169295	PF00071	PTHR24073,PTHR24073:SF516				GO:0007264,GO:0005525	AT3G46060.2	ARA-3,ARA3,ATRAB8A,ATRABE1C,RAB8A	RAB GTPase homolog 8A
PGSC0003DMG400001242	756	Ubiquitin-protein ligase	0	0	0	0	0	0	0	0	0	2	2.53379	0.236968	0	0	0	0	0	0	PF00646	PTHR32212,PTHR32212:SF89				GO:0005515	AT1G55030.1		RNI-like superfamily protein
PGSC0003DMG400001253	333	Hypothetical protein	0	0	0	0	0	0	0	0	0	0	0	0	1	0.811676	0.265504	0	0	0
PGSC0003DMG400001258	3541	Replication factor A 1, rfa1	0	0	0	0	0	0	0	0	0	2	2.53379	0.0465673	0	0	0	0	0	0		PTHR23273					AT5G45400.1	ATRPA70C,RPA70C	Replication factor-A protein 1-related
PGSC0003DMG400001378	1157	MADS-box transcription factor FBP29	0	0	0	0	0	0	0	0	0	1	1.2669	0.196385	0	0	0	1	0.909754	0.0506078	PF00319,PF01486	PTHR11945,PTHR11945:SF163	KOG0014		K09264	GO:0046983,GO:0003677,GO:0006355,GO:0005634,GO:0003700	AT1G69120.1	AGL7,AP1	K-box region and MADS-box transcription factor family protein
PGSC0003DMG400001398	1689	Paired amphipathic helix protein Sin3-like 2	0	0	0	0	0	0	0	0	0	8	10.1352	0.358381	8	6.49341	0.226892	36	32.7512	1.16911	PF02671	PTHR12346	KOG4204			GO:0006355	AT3G01320.1	SNL1	SIN3-like 1
PGSC0003DMG400001416	1068	Protein kinase APK1B, chloroplast	0	0	0	0	0	0	0	0	0	1	1.2669	0.0764387	1	0.811676	0.0479926	0	0	0	PF07714	PTHR27001,PTHR27001:SF22	KOG1187	2.7.11.1		GO:0006468,GO:0004672	AT5G15080.1		Protein kinase superfamily protein
PGSC0003DMG400001436	480	Early nodulin 55-2	0	0	0	0	0	0	0	0	0	0	0	0	0	0	0	2	1.81951	0.348366	PF02298	PTHR33021,PTHR33021:SF4				GO:0009055	AT2G27035.1	AtENODL20,ENODL20	early nodulin-like protein 20
PGSC0003DMG400001537	855	Hypothetical protein	0	0	0	0	0	0	0	0	0	0	0	0	3	2.43503	0.188802	3	2.72926	0.222034	PF03087	PTHR31509,PTHR31509:SF9					AT4G35690.1		Arabidopsis protein of unknown function (DUF241)
PGSC0003DMG400001654	327	SAUR family protein	0	0	0	0	0	0	0	0	0	1	1.2669	0.48624	1	0.811676	0.275704	0	0	0	PF02519	PTHR31374,PTHR31374:SF41			K14488	GO:0009733	AT1G75580.1		SAUR-like auxin-responsive protein family
PGSC0003DMG400001695	2577	Ankyrin repeat-containing protein	0	0	0	0	0	0	0	0	0	0	0	0	0	0	0	4	3.63902	0.0813128	PF12796	PTHR24177,PTHR24177:SF35	KOG4412				AT5G51160.1		Ankyrin repeat family protein
PGSC0003DMG400001730	646	Hypothetical protein	0	0	0	0	0	0	0	0	0	0	0	0	0	0	0	1	0.909755	0.108923	PF13962	PTHR24177,PTHR24177:SF35					AT5G51160.1		Ankyrin repeat family protein
PGSC0003DMG400001764	1140	Hypothetical protein	0	0	0	0	0	0	0	0	0	0	0	0	0	0	0	4	3.63902	0.206006	PF00646,PF03478	PTHR11102,PTHR11102:SF90				GO:0005515	AT4G22060.1		F-box family protein with a domain of unknown function (DUF295)
PGSC0003DMG400001791	1416	Transcription factor ICE1	0	0	0	0	0	0	0	0	0	0	0	0	0	0	0	3	2.72926	0.119352	PF00010	PTHR11514,PTHR11514:SF29				GO:0046983	AT2G31210.1		basic helix-loop-helix (bHLH) DNA-binding superfamily protein
PGSC0003DMG400001792	1902	Replication factor C subunit	0	0	0	0	0	0	0	0	0	0	0	0	1	0.811676	0.024872	0	0	0		PTHR11669,PTHR11669:SF13	KOG2035		K10756		AT5G27740.1	EMB161,EMB251,EMB2775,RFC3	ATPase family associated with various cellular activities (AAA)
PGSC0003DMG400001829	2883	Hcr2-5D	0	0	0	0	0	0	0	0	0	0	0	0	0	0	0	1	0.909755	0.0180072	PF08263,PF00560,PF13855	PTHR27004,PTHR27004:SF28	KOG0472			GO:0005515	AT1G47890.1	AtRLP7,RLP7	receptor like protein 7
PGSC0003DMG400001860	441	Hypothetical protein	0	0	0	0	0	0	0	0	0	0	0	0	1	0.811676	0.159371	0	0	0
PGSC0003DMG400001880	954	Hypothetical protein	0	0	0	0	0	0	0	0	0	1	1.2669	0.0878263	0	0	0	0	0	0	PF06697	PTHR33512,PTHR33512:SF1					AT3G08600.1		Protein of unknown function (DUF1191)
PGSC0003DMG400001974	525	Endonuclease/exonuclease/phosphatase	0	0	0	0	0	0	0	0	0	0	0	0	10	8.11676	1.21572	2	1.81951	0.299691	PF14111	PTHR31286,PTHR31286:SF2					AT2G07760.1		Zinc knuckle (CCHC-type) family protein
PGSC0003DMG400002093	534	Seed maturation protein	0	0	0	0	0	0	0	0	0	1	1.2669	0.194678	0	0	0	0	0	0	PF03760	PTHR33493,PTHR33493:SF6				GO:0009790	AT1G32560.1		Late embryogenesis abundant protein, group 1 protein
PGSC0003DMG400002113	465	UDP-glucose:glucosyltransferase	0	0	0	0	0	0	0	0	0	0	0	0	0	0	0	2	1.81951	0.368305		PTHR11926,PTHR11926:SF414				GO:0016758,GO:0008152	AT5G49690.1		UDP-Glycosyltransferase superfamily protein
PGSC0003DMG400002196	1597	Aspartic proteinase nepenthesin-1	0	0	0	0	0	0	0	0	0	0	0	0	3	2.43503	0.0905732	3	2.72926	0.103855	PF00026	PTHR13683,PTHR13683:SF265	KOG1339	3.4.23.12		GO:0006508,GO:0004190	AT3G20015.1		Eukaryotic aspartyl protease family protein
PGSC0003DMG400002198	713	Mariner transposase	0	0	0	0	0	0	0	0	0	1	1.2669	0.128203	0	0	0	0	0	0		PTHR23022,PTHR23022:SF80
PGSC0003DMG400002216	1752	Ulp1 protease family, C-terminal catalytic domain containing protein	0	0	0	0	0	0	0	0	0	0	0	0	0	0	0	2	1.81951	0.0623091	PF02902,PF09331	PTHR31470,PTHR31470:SF14				GO:0008234,GO:0006508	AT1G31150.1		Domain of unknown function (DUF1985)
PGSC0003DMG400002263	366	Hypothetical protein	0	0	0	0	0	0	0	0	0	0	0	0	0	0	0	1	0.909755	0.295953
PGSC0003DMG400002264	572	Hypothetical protein	0	0	0	0	0	0	0	0	0	1	1.2669	0.175374	0	0	0	1	0.909755	0.130763
PGSC0003DMG400002266	758	TdcA1-ORF2 protein	0	0	0	0	0	0	0	0	0	0	0	0	0	0	0	1	0.909755	0.0869452
PGSC0003DMG400002285	1822	Hypothetical protein	0	0	0	0	0	0	0	0	0	0	0	0	2	1.62335	0.052154	1	0.909755	0.0298076
PGSC0003DMG400002374	1254	Hypothetical protein	0	0	0	0	0	0	0	0	0	2	2.53379	0.126183	0	0	0	0	0	0	PF09331
PGSC0003DMG400002415	507	Hypothetical protein	0	0	0	0	0	0	0	0	0	1	1.2669	0.211197	1	0.811676	0.128082	0	0	0
PGSC0003DMG400002449	697	Hypothetical protein	0	0	0	0	0	0	0	0	0	0	0	0	1	0.811676	0.0818317	0	0	0		PTHR34542,PTHR34542:SF1					AT5G16200.1		50S ribosomal protein-related
PGSC0003DMG400002467	1783	Geraniol 10-hydroxylase || CYP76J1	0	0	0	0	0	0	0	0	0	0	0	0	0	0	0	6	4.54877	0.187916	PF00067	PTHR24298,PTHR24298:SF122				GO:0055114,GO:0020037,GO:0016705,GO:0005506	AT2G45560.1	CYP76C1	cytochrome P450, family 76, subfamily C, polypeptide 1
PGSC0003DMG400002536	534	NtEPc	0	0	0	0	0	0	0	0	0	1	1.2669	0.194678	0	0	0	0	0	0	PF02298	PTHR33021,PTHR33021:SF16				GO:0009055	AT1G79800.1	AtENODL7,ENODL7	early nodulin-like protein 7
PGSC0003DMG400002660	1287	DNA binding protein	0	0	0	0	0	0	0	0	0	0	0	0	1	0.811676	0.0385762	0	0	0	PF00170	PTHR22952,PTHR22952:SF217			K14432	GO:0043565,GO:0006355,GO:0003700	AT2G36270.1	ABI5,GIA1	Basic-leucine zipper (bZIP) transcription factor family protein
PGSC0003DMG400002723	435	Hypothetical protein	0	0	0	0	0	0	0	0	0	0	0	0	0	0	0	1	0.909755	0.207958		PTHR12626,PTHR12626:SF7					AT3G10020.1
PGSC0003DMG400002832	495	Zinc finger protein	0	0	0	0	0	0	0	0	0	0	0	0	0	0	0	1	0.909755	0.165237	PF13639	PTHR22763,PTHR22763:SF78		6.3.2.19		GO:0008270,GO:0005515	AT3G19950.1		RING/U-box superfamily protein
PGSC0003DMG400002874	380	Sn-1 protein	0	0	0	0	0	0	0	0	0	1	1.2669	0.351467	1	0.811663	0.205843	1	0.909743	0.27255	PF00407	PTHR31907,PTHR31907:SF4				GO:0009607,GO:0006952	AT5G28000.1		Polyketide cyclase/dehydrase and lipid transport superfamily protein
PGSC0003DMG400002877	1054	Hypothetical protein	0	0	0	0	0	0	0	0	0	8	10.1352	0.621404	3	2.43503	0.14626	19	17.2853	1.07741
PGSC0003DMG400002939	2738	Hypothetical protein	0	0	0	0	0	0	0	0	0	17	20.7946	0.432725	34	26.8137	0.641966	71	63.7299	1.57399
PGSC0003DMG400002945	722	Type-a response regulator	0	0	0	0	0	0	0	0	0	0	0	0	0	0	0	1	0.909755	0.0929753	PF00072	PTHR26402,PTHR26402:SF507			K14492	GO:0000160	AT3G57040.1	ARR9,ATRR4	response regulator 9
PGSC0003DMG400002954	1192	Ubiquitin-protein ligase	0	0	0	0	0	0	0	0	0	30	38.0069	2.00972	33	26.7853	1.39144	32	29.1121	1.56141		PTHR32212,PTHR32212:SF132					AT1G13570.1		F-box/RNI-like superfamily protein
PGSC0003DMG400002955	768	Hypothetical protein	0	0	0	0	0	0	0	0	0	0	0	0	1	0.811676	0.0721025	0	0	0		PTHR32212,PTHR32212:SF132					AT1G13570.1		F-box/RNI-like superfamily protein
PGSC0003DMG400003235	1962	Nucleobase ascorbate transporter	0	0	0	0	0	0	0	0	0	1	1.2669	0.0379007	0	0	0	0	0	0	PF00860	PTHR11119,PTHR11119:SF51			K14611	GO:0055085,GO:0016020,GO:0006810,GO:0005215	AT1G60030.1	ATNAT7,NAT7	nucleobase-ascorbate transporter 7
PGSC0003DMG400003264	1087	Gag-pol polyprotein	0	0	0	0	0	0	0	0	0	0	0	0	0	0	0	1	0.909755	0.0545892
PGSC0003DMG400003269	810	Hypothetical protein	0	0	0	0	0	0	0	0	0	15	19.0034	1.62277	19	15.4219	1.27993	14	12.7366	1.11297	PF00335	PTHR32191,PTHR32191:SF0				GO:0016021	AT2G19580.1	TET2	tetraspanin2
PGSC0003DMG400003273	2469	Glycerophosphoryl diester phosphodiesterase family protein	0	0	0	0	0	0	0	0	0	2	1.26689	0.0331325	0	0	0	0	0	0	PF03009	PTHR23344,PTHR23344:SF5	KOG2258	3.1.4.46		GO:0008081,GO:0006629,GO:0008889	AT5G58050.1	SVL4	SHV3-like 4
PGSC0003DMG400003326	510	Cytochrome c biogenesis protein CCS1, chloroplastic	0	0	0	0	0	0	0	0	0	0	0	0	3	2.43503	0.380847	0	0	0		PTHR31566,PTHR31566:SF0					AT1G49380.1		cytochrome c biogenesis protein family
PGSC0003DMG400003349	693	Hypothetical protein	0	0	0	0	0	0	0	0	0	1	1.2669	0.133288	0	0	0	0	0	0		PTHR34072
PGSC0003DMG400003353	3412	NBS-LRR resistance protein	0	0	0	0	0	0	0	0	0	0	0	0	0	0	0	6	5.45853	0.0902328	PF12061,PF00931	PTHR23155,PTHR23155:SF559				GO:0043531	AT3G46710.1		NB-ARC domain-containing disease resistance protein
PGSC0003DMG400003406	2836	Kinase	0	0	0	0	0	0	0	0	0	1	1.2669	0.0253875	0	0	0	2	1.81951	0.0366573	PF11721,PF07714	PTHR27003,PTHR27003:SF32	KOG1187	2.7.11.1		GO:0006468,GO:0004672	AT4G39110.1		Malectin/receptor-like protein kinase family protein
PGSC0003DMG400003529	1033	Ocs element-binding factor	0	0	0	0	0	0	0	0	0	0	0	0	0	0	0	1	0.909755	0.0581404	PF00170	PTHR22952,PTHR22952:SF182				GO:0043565,GO:0006355,GO:0003700	AT4G34590.1	ATB2,AtbZIP11,BZIP11,GBF6	G-box binding factor 6
PGSC0003DMG400003530	1012	Abscisic acid and environmental stress-inducible protein TAS14	0	0	0	0	0	0	0	0	0	0	0	0	0	0	0	1	0.909755	0.0596495	PF00257	PTHR33346				GO:0009415,GO:0006950
PGSC0003DMG400003657	639	Hypothetical protein	0	0	0	0	0	0	0	0	0	0	0	0	0	0	0	1	0.909755	0.110672		PTHR33384,PTHR33384:SF5					AT1G68490.1
PGSC0003DMG400003685	1197	Hypothetical protein	0	0	0	0	0	0	0	0	0	0	0	0	0	0	0	2	1.81951	0.097097	PF00646	PTHR32133				GO:0005515
PGSC0003DMG400003687	942	Pectinesterase-3	0	0	0	0	0	0	0	0	0	0	0	0	0	0	0	1	0.909755	0.0652992	PF01095	PTHR31321,PTHR31321:SF10		3.1.1.11	K01051	GO:0042545,GO:0030599,GO:0005618	AT2G21610.1	ATPE11,PE11	pectinesterase 11
PGSC0003DMG400003717	1662	Galactose oxidase	0	0	0	0	0	0	0	0	0	0	0	0	1	0.811676	0.028875	0	0	0	PF09118,PF07250	PTHR32208,PTHR32208:SF19		1.1.3.9			AT1G19900.1		glyoxal oxidase-related protein
PGSC0003DMG400003796	2277	F-Box protein	0	0	0	0	0	0	0	0	0	0	0	0	0	0	0	1	0.909755	0.0232685	PF00646,PF07734	PTHR32133,PTHR32133:SF89				GO:0005515	AT4G12560.2	CPR30	F-box and associated interaction domains-containing protein
PGSC0003DMG400003798	1245	High affinity inorganic phosphate transporter	0	0	0	0	0	0	0	0	0	0	0	0	0	0	0	1	0.909755	0.0463123	PF00083	PTHR24064,PTHR24064:SF266	KOG0252			GO:0055085,GO:0022857,GO:0016021	AT3G54700.1	PHT1;7	phosphate transporter 1;7
PGSC0003DMG400003802	1341	Isoform 2 of FBD-associated F-box protein	0	0	0	0	0	0	0	0	0	1	1.2669	0.0583277	0	0	0	0	0	0	PF00646	PTHR32212,PTHR32212:SF101				GO:0005515	AT5G38590.1		F-box/RNI-like/FBD-like domains-containing protein
PGSC0003DMG400003810	612	Nutrient reservoir	0	0	0	0	0	0	0	0	0	0	0	0	2	1.62335	0.195196	0	0	0	PF13920	PTHR10044,PTHR10044:SF116	KOG4172				AT1G03365.1		RING/U-box superfamily protein
PGSC0003DMG400003817	6077	LINE-type retrotransposon LIb DNA, complete sequence, Insertion at the S14 site || RNA-directed DNA polymerase (Reverse transcriptase); Ribonuclease H	0	0	0	0	0	0	0	0	0	2	2.53379	0.0281475	2	1.62335	0.0464566	5	4.54877	0.0416253	PF03372	PTHR31696,PTHR31696:SF6					AT1G40390.1		DNAse I-like superfamily protein
PGSC0003DMG400003853	731	Reverse transcriptase	0	0	0	0	0	0	0	0	0	1	1.2669	0.123947	2	0.811886	0.0768848	1	0.909755	0.0913907
PGSC0003DMG400003877	1062	Hypothetical protein	0	0	0	0	0	0	0	0	0	1	1.2669	0.0774944	1	0.811676	0.0483157	6	5.45853	0.690155
PGSC0003DMG400003894	1317	D8Ertd354e protein	0	0	0	0	0	0	0	0	0	0	0	0	0	0	0	1	0.909755	0.0433192	PF07786	PTHR31061,PTHR31061:SF5	KOG4683	2.3.1.78	K10532		AT5G27730.1		Protein of unknown function (DUF1624)
PGSC0003DMG400003906	2426	Multifunctional protein	0	0	0	0	0	0	0	0	0	0	0	0	0	0	0	1	0.909755	0.0262259	PF16113,PF00725,PF02737	PTHR23309,PTHR23309:SF10	KOG1683	5.1.2.3,1.1.1.35,5.3.3.8,4.2.1.17	K10527	GO:0055114,GO:0016491,GO:0006631,GO:0003857	AT4G29010.1	AIM1	Enoyl-CoA hydratase/isomerase family
PGSC0003DMG400003969	540	Enzyme inhibitor/ pectinesterase	0	0	0	0	0	0	0	0	0	0	0	0	0	0	0	1	0.909755	0.143177	PF04043	PTHR36710,PTHR36710:SF1				GO:0004857	AT1G09370.1		Plant invertase/pectin methylesterase inhibitor superfamily protein
PGSC0003DMG400004059	845	Hypothetical protein	0	0	0	0	0	0	0	0	0	2	2.53379	0.204829	0	0	0	1	0.909755	0.0751642		PTHR33347,PTHR33347:SF6					AT5G38790.1
PGSC0003DMG400004072	450	Oleosin	0	0	0	0	0	0	0	0	0	0	0	0	0	0	0	1	0.909755	0.195333	PF01277	PTHR33203,PTHR33203:SF4				GO:0016021,GO:0012511	AT3G18570.1		Oleosin family protein
PGSC0003DMG400004097	1204	Ribulose bisphosphate carboxylase small chain	0	0	0	0	0	0	0	0	0	0	0	0	0	0	0	3	2.72926	0.144627	PF00101	PTHR31262,PTHR31262:SF0		4.1.1.39	K01602		AT1G67090.1	RBCS1A	ribulose bisphosphate carboxylase small chain 1A
PGSC0003DMG400004110	396	Plant disease resistant protein	0	0	0	0	0	0	0	0	0	0	0	0	2	1.62335	0.38244	0	0	0
PGSC0003DMG400004119	1199	Auxin-induced protein 5NG4	0	0	0	0	0	0	0	0	0	2	2.53379	0.133058	37	30.032	1.54948	13	11.8268	0.629863		PTHR31218,PTHR31218:SF36				GO:0022857,GO:0016021	AT5G40210.1		nodulin MtN21 /EamA-like transporter family protein
PGSC0003DMG400004169	423	Hypothetical protein	0	0	0	0	0	0	0	0	0	1	1.2669	0.286941	1	0.811676	0.170746	2	1.81951	0.438596
PGSC0003DMG400004171	2370	ATCHX24	0	0	0	0	0	0	0	0	0	1	1.2669	0.0308113	2	1.62335	0.0391581	0	0	0	PF00999	PTHR32468,PTHR32468:SF29				GO:0055085,GO:0016021,GO:0015299,GO:0006812	AT5G37060.1	ATCHX24,CHX24	cation/H+ exchanger 24
PGSC0003DMG400004395	322	Hypothetical protein	0	0	0	0	0	0	0	0	0	0	0	0	0	0	0	3	1.81952	0.81064		PTHR27007,PTHR27007:SF35
PGSC0003DMG400004420	1169	Transposon protein, CACTA, En/Spm sub-class	0	0	0	0	0	0	0	0	0	0	0	0	4	3.23601	0.171977	10	8.51943	0.467811	PF13952	PTHR10775,PTHR10775:SF94
PGSC0003DMG400004464	1067	Hypothetical protein	0	0	0	0	0	0	0	0	0	1	1.2669	0.0765257	0	0	0	0	0	0
PGSC0003DMG400004512	2020	Reverse transcriptase	0	0	0	0	0	0	0	0	0	28	35.4731	1.02761	40	32.4671	0.931393	13	11.8268	0.345274		PTHR31696,PTHR31696:SF6		2.7.7.49			AT1G43760.1		DNAse I-like superfamily protein
PGSC0003DMG400004518	2062	Hypothetical protein	0	0	0	0	0	0	0	0	0	3	3.80069	0.107632	10	8.11676	0.227677	3	2.72926	0.0778786
PGSC0003DMG400004538	564	AP2 domain class transcription factor	0	0	0	0	0	0	0	0	0	0	0	0	0	0	0	2	1.81951	0.267321	PF00847	PTHR31677				GO:0006355,GO:0003700	AT2G33710.2		Integrase-type DNA-binding superfamily protein
PGSC0003DMG400004627	1939	Pectinesterase	0	0	0	0	0	0	0	0	0	0	0	0	0	0	0	3	2.72926	0.0833963	PF04043,PF01095	PTHR31707,PTHR31707:SF13		3.1.1.11	K01051	GO:0004857,GO:0042545,GO:0030599,GO:0005618	AT3G05610.1		Plant invertase/pectin methylesterase inhibitor superfamily
PGSC0003DMG400004833	589	Hypothetical protein	0	0	0	0	0	0	0	0	0	0	0	0	0	0	0	1	0.909755	0.125005
PGSC0003DMG400004843	1188	Hypothetical protein	0	0	0	0	0	0	0	0	0	5	6.33448	0.336294	3	2.43503	0.126992	1	0.909755	0.0489921							AT3G05090.1	LRS1	Transducin/WD40 repeat-like superfamily protein
PGSC0003DMG400004849	894	Heterogeneous nuclear ribonucleoprotein A3	0	0	0	0	0	0	0	0	0	1	1.2669	0.0952986	0	0	0	0	0	0	PF00076	PTHR24012,PTHR24012:SF318	KOG0106,KOG0146,KOG0131		K12741	GO:0003676	AT1G17640.1		RNA-binding (RRM/RBD/RNP motifs) family protein
PGSC0003DMG400004949	1104	Branched-chain-amino-acid aminotransferase	0	0	0	0	0	0	0	0	0	0	0	0	1	0.811676	0.0461411	1	0.909755	0.0535592	PF01063	PTHR11825,PTHR11825:SF42	KOG0975	2.6.1.42	K00826	GO:0008152,GO:0003824	AT1G10070.1	ATBCAT-2,BCAT-2	branched-chain amino acid transaminase 2
PGSC0003DMG400004951	1355	Branched-chain-amino-acid aminotransferase	0	0	0	0	0	0	0	0	0	0	0	0	0	0	0	1	0.909755	0.0418903	PF01063	PTHR11825,PTHR11825:SF42	KOG0975	2.6.1.42	K00826	GO:0008152,GO:0003824	AT1G10070.2	ATBCAT-2,BCAT-2	branched-chain amino acid transaminase 2
PGSC0003DMG400005008	1599	ACC synthase	0	0	0	0	0	0	0	0	0	1	1.2669	0.0476566	0	0	0	1	0.909755	0.0345689	PF00155	PTHR11751,PTHR11751:SF380		4.4.1.14	K01762	GO:0030170,GO:0009058	AT4G11280.1	ACS6,ATACS6	1-aminocyclopropane-1-carboxylic acid (acc) synthase 6
PGSC0003DMG400005067	394	HR7 protein	0	0	0	0	0	0	0	0	0	0	0	0	0	0	0	3	2.72926	0.757748
PGSC0003DMG400005071	1097	Hypothetical protein	0	0	0	0	0	0	0	0	0	4	4.01826	0.234702	4	3.0728	0.175999	0	0	0		PTHR14255,PTHR14255:SF3					AT1G61740.1		Sulfite exporter TauE/SafE family protein
PGSC0003DMG400005108	765	Hypothetical protein	0	0	0	0	0	0	0	0	0	1	1.2669	0.116634	0	0	0	0	0	0	PF00188	PTHR10334,PTHR10334:SF223	KOG3017				AT3G19690.1		CAP (Cysteine-rich secretory proteins, Antigen 5, and Pathogenesis-related 1 protein) superfamily protein
PGSC0003DMG400005128	1241	Protein kinase	0	0	0	0	0	0	0	0	0	0	0	0	0	0	0	1	0.909755	0.0464907	PF07714	PTHR27001,PTHR27001:SF123		2.7.11.1		GO:0006468,GO:0004672	AT1G26970.1		Protein kinase superfamily protein
PGSC0003DMG400005169	1375	Hypothetical protein	0	0	0	0	0	0	0	0	0	1	1.2669	0.0566559	0	0	0	1	0.909755	0.0411755	PF00240	PTHR10666,PTHR10666:SF154				GO:0005515	AT2G32360.1		Ubiquitin-like superfamily protein
PGSC0003DMG400005208	2094	Pectinesterase	0	0	0	0	0	0	0	0	0	0	0	0	0	0	0	1	0.909755	0.0255203	PF04043,PF01095	PTHR31707,PTHR31707:SF9		3.1.1.11	K01051	GO:0004857,GO:0042545,GO:0030599,GO:0005618	AT2G47030.1	VGDH1	Plant invertase/pectin methylesterase inhibitor superfamily
PGSC0003DMG400005212	837	3-5 exonuclease	0	0	0	0	0	0	0	0	0	0	0	0	0	0	0	8	7.27804	0.6089		PTHR13620,PTHR13620:SF5					AT2G36110.1		Polynucleotidyl transferase, ribonuclease H-like superfamily protein
PGSC0003DMG400005257	1431	Cell division cycle	0	0	0	0	0	0	0	0	0	0	0	0	1	0.811676	0.0341681	0	0	0	PF00400	PTHR19918,PTHR19918:SF15	KOG0305		K03363	GO:0005515	AT4G33260.1	CDC20.2	Transducin family protein / WD-40 repeat family protein
PGSC0003DMG400005268	994	Septum-promoting GTP-binding protein 1 (GTPase spg1)	0	0	0	0	0	0	0	0	0	0	0	0	0	0	0	1	0.909755	0.0610068	PF00071	PTHR24073,PTHR24073:SF515	KOG1673		K07976	GO:0007264,GO:0005525	AT3G21700.1	ATSGP2,SGP2	Ras-related small GTP-binding family protein
PGSC0003DMG400005402	1109	ATLCBK1	0	0	0	0	0	0	0	0	0	6	6.45511	0.372119	0	0	0	0	0	0		PTHR12358,PTHR12358:SF33					AT5G23450.3	ATLCBK1,LCBK1	long-chain base (LCB) kinase 1
PGSC0003DMG400005417	1065	Hypothetical protein	0	0	0	0	0	0	0	0	0	0	0	0	0	0	0	1	0.909755	0.0559823
PGSC0003DMG400005490	513	Glycosyltransferase	0	0	0	0	0	0	0	0	0	0	0	0	3	2.43503	0.377508	3	2.72926	0.466935	PF00201	PTHR11926,PTHR11926:SF192		2.4.1.271		GO:0016758,GO:0008152	AT1G05530.1	UGT2,UGT75B2	UDP-glucosyl transferase 75B2
PGSC0003DMG400005505	2342	Helicase	0	0	0	0	0	0	0	0	0	0	0	0	2	1.62335	0.0396631	0	0	0	PF14214	PTHR10492
PGSC0003DMG400005578	688	Hypothetical protein	0	0	0	0	0	0	0	0	0	28	34.2063	3.63485	34	26.7854	2.74745	23	20.9244	2.28832
PGSC0003DMG400005652	651	Double-stranded RNA binding protein	0	0	0	0	0	0	0	0	0	0	0	0	2	1.62335	0.179342	3	2.72926	0.323124	PF00035	PTHR11207,PTHR11207:SF8					AT3G62800.1	DRB4	double-stranded-RNA-binding protein 4
PGSC0003DMG400005740	1080	Nodulin	0	0	0	0	0	0	0	0	0	0	0	0	0	0	0	1	0.909755	0.0550248	PF00892	PTHR31218,PTHR31218:SF62				GO:0016021,GO:0016020,GO:0022857	AT3G18200.1		nodulin MtN21 /EamA-like transporter family protein
PGSC0003DMG400005807	1314	NAC domain protein	0	0	0	0	0	0	0	0	0	0	0	0	6	4.87006	0.22599	2	0.909754	0.0582091	PF02365	PTHR31989,PTHR31989:SF39				GO:0006355,GO:0003677	AT2G46770.1	ANAC043,EMB2301,NST1	NAC (No Apical Meristem) domain transcriptional regulator superfamily protein
PGSC0003DMG400005841	297	Calcineurin B	0	0	0	0	0	0	0	0	0	0	0	0	0	0	0	1	0.909755	0.512861	PF00036	PTHR23056,PTHR23056:SF47				GO:0005509	AT5G24270.2	ATSOS3,CBL4,SOS3	Calcium-binding EF-hand family protein
PGSC0003DMG400005845	306	Hypothetical protein	0	0	0	0	0	0	0	0	0	0	0	0	2	1.62335	0.637072	2	1.81951	0.936427	PF03083	PTHR10791,PTHR10791:SF41					AT4G10850.1		Nodulin MtN3 family protein
PGSC0003DMG400005873	2350	Retroelement pol polyprotein	0	0	0	0	0	0	0	0	0	3	3.80069	0.0932893	6	4.87006	0.118552	11	10.0073	0.247252	PF07727	PTHR11439,PTHR11439:SF185		2.7.7.49			AT4G23160.1	CRK8	cysteine-rich RLK (RECEPTOR-like protein kinase) 8
PGSC0003DMG400005875	515	UDP-glucose:glucosyltransferase	0	0	0	0	0	0	0	0	0	0	0	0	0	0	0	2	1.81951	0.309295		PTHR11926,PTHR11926:SF383		2.4.1.202		GO:0016758,GO:0008152	AT2G28080.1		UDP-Glycosyltransferase superfamily protein
PGSC0003DMG400005887	904	UPF0497 membrane protein 1	0	0	0	0	0	0	0	0	0	0	0	0	0	0	0	3	2.72926	0.206516	PF04535	PTHR11615,PTHR11615:SF116					AT2G27370.1		Uncharacterised protein family (UPF0497)
PGSC0003DMG400005923	464	Ubiquinol-cytochrome C reductase	0	0	0	0	0	0	0	0	0	3	3.80069	0.732582	0	0	0	0	0	0	PF05365	PTHR12980,PTHR12980:SF0	KOG3494		K00419	GO:0006122,GO:0005750,GO:0005743	AT3G52730.1		ubiquinol-cytochrome C reductase UQCRX/QCR9-like family protein
PGSC0003DMG400006004	750	Thaumatin	0	0	0	0	0	0	0	0	0	4	5.06758	0.479004	3	2.43503	0.22303	0	0	0	PF00314	PTHR31048,PTHR31048:SF30					AT2G17860.1		Pathogenesis-related thaumatin superfamily protein
PGSC0003DMG400006045	961	RING-H2 finger protein ATL1L	0	0	0	0	0	0	0	0	0	0	0	0	0	0	0	2	0.909849	0.0636691	PF13639	PTHR14155,PTHR14155:SF106			K19040	GO:0008270,GO:0005515	AT1G49230.1		RING/U-box superfamily protein
PGSC0003DMG400006228	513	DNA binding protein	0	0	0	0	0	0	0	0	0	0	0	0	0	0	0	6	5.45853	0.933869	PF01429	PTHR12396,PTHR12396:SF11				GO:0005634,GO:0003677	AT5G59380.1	ATMBD6,MBD6	methyl-CPG-binding domain 6
PGSC0003DMG400006233	1084	Periaxin	0	0	0	0	0	0	0	0	0	5	6.33448	0.375363	0	0	0	0	0	0		PTHR33088,PTHR33088:SF10					AT5G09530.1		hydroxyproline-rich glycoprotein family protein
PGSC0003DMG400006237	1358	Gamma-gliadin	0	0	0	0	0	0	0	0	0	1	1.2669	0.0574796	0	0	0	0	0	0		PTHR33088,PTHR33088:SF10					AT5G09530.1		hydroxyproline-rich glycoprotein family protein
PGSC0003DMG400006245	541	Quinone reductase family protein	0	0	0	0	0	0	0	0	0	0	0	0	3	2.43503	0.348953	0	0	0	PF03358	PTHR30546	KOG3135	1.6.5.2		GO:0016491	AT4G27270.1		Quinone reductase family protein
PGSC0003DMG400006249	621	WD-40 repeat family protein	0	0	0	0	0	0	0	0	0	0	0	0	0	0	0	1	0.909755	0.115437		PTHR22847,PTHR22847:SF482					AT3G13340.2		Transducin/WD40 repeat-like superfamily protein
PGSC0003DMG400006269	1095	Polynucleotidyl transferase, Ribonuclease H fold	0	0	0	0	0	0	0	0	0	1	1.2669	0.0741612	3	2.43503	0.139771	5	4.54877	0.270498		PTHR11439,PTHR11439:SF185
PGSC0003DMG400006270	1812	Pyruvate decarboxylase	0	0	0	0	0	0	0	0	0	1	1.2669	0.0414031	3	2.43503	0.0787078	31	28.2024	0.929778	PF02775,PF00205,PF02776	PTHR18968,PTHR18968:SF137		4.1.1.1	K01568	GO:0030976,GO:0003824,GO:0000287	AT4G33070.1		Thiamine pyrophosphate dependent pyruvate decarboxylase family protein
PGSC0003DMG400006342	1294	ER glycerol-phosphate acyltransferase	0	0	0	0	0	0	0	0	0	1	1.2669	0.0608081	0	0	0	0	0	0	PF01553	PTHR15486,PTHR15486:SF25		2.3.1.15,2.3.1.198	K13508	GO:0016746,GO:0008152	AT3G11430.1	ATGPAT5,GPAT5	glycerol-3-phosphate acyltransferase 5
PGSC0003DMG400006367	1521	Cytochrome P450 92B1	0	0	0	0	0	0	0	0	0	0	0	0	0	0	0	8	7.27804	0.292917	PF00067	PTHR24298,PTHR24298:SF166	KOG0156	1.14.13.21		GO:0055114,GO:0020037,GO:0016705,GO:0005506	AT5G07990.1	CYP75B1,D501,TT7	Cytochrome P450 superfamily protein
PGSC0003DMG400006383	2023	PB1 domain-containing protein	0	0	0	0	0	0	0	0	0	0	0	0	14	11.1636	0.319735	0	0	0	PF00564	PTHR31066,PTHR31066:SF5				GO:0005515	AT5G64430.1		Octicosapeptide/Phox/Bem1p family protein
PGSC0003DMG400006387	795	CONSTANS	0	0	0	0	0	0	0	0	0	4	5.06758	0.443447	5	4.05838	0.344918	3	2.72926	0.244535	PF06203	PTHR31319,PTHR31319:SF10				GO:0005515	AT5G57660.1	ATCOL5,COL5	CONSTANS-like 5
PGSC0003DMG400006408	1062	Transcription factor MYB102	0	0	0	0	0	0	0	0	0	1	1.2669	0.0769639	0	0	0	0	0	0	PF00249	PTHR10641,PTHR10641:SF537	KOG0048		K09422		AT1G34670.1	AtMYB93,MYB93	myb domain protein 93
PGSC0003DMG400006486	1137	F-box family protein	0	0	0	0	0	0	0	0	0	1	1.2669	0.0708764	1	0.811676	0.0445652	0	0	0		PTHR32212					AT3G28410.1		F-box/RNI-like superfamily protein
PGSC0003DMG400006490	1233	Extensin Ext1	0	0	0	0	0	0	0	0	0	0	0	0	0	0	0	6	5.45853	0.281111		PTHR33088,PTHR33088:SF6					AT5G09530.1		hydroxyproline-rich glycoprotein family protein
PGSC0003DMG400006502	3106	Receptor-kinase	0	0	0	0	0	0	0	0	0	0	0	0	0	0	0	3	2.72926	0.0498719	PF08263,PF00560,PF13855,PF00069	PTHR27000,PTHR27000:SF114	KOG1187	2.7.11.1		GO:0005515,GO:0006468,GO:0005524,GO:0004672	AT3G47570.1		Leucine-rich repeat protein kinase family protein
PGSC0003DMG400006515	1083	RNase H family protein	0	0	0	0	0	0	0	0	0	0	0	0	1	0.811676	0.0472034	4	3.63902	0.219349		PTHR31704,PTHR31704:SF16
PGSC0003DMG400006553	1460	Reverse transcriptase	0	0	0	0	0	0	0	0	0	0	0	0	1	0.811676	0.0333995	3	2.72926	0.115174
PGSC0003DMG400006578	970	Lipoprotein	0	0	0	0	0	0	0	0	0	0	0	0	0	0	0	1	0.909755	0.0629156	PF06884	PTHR31360,PTHR31360:SF0					AT1G05510.1		Protein of unknown function (DUF1264)
PGSC0003DMG400006598	522	RCC1 and BTB domain-containing protein	0	0	0	0	0	0	0	0	0	0	0	0	1	0.811676	0.122611	0	0	0	PF00415	PTHR22870,PTHR22870:SF24					AT3G26100.2		Regulator of chromosome condensation (RCC1) family protein
PGSC0003DMG400006626	617	Hypothetical protein	0	0	0	0	0	0	0	0	0	0	0	0	0	0	0	1	0.909755	0.116552
PGSC0003DMG400006647	1164	Hypothetical protein	0	0	0	0	0	0	0	0	0	0	0	0	0	0	0	1	0.909755	0.0502155	PF09331						AT1G31150.1		Domain of unknown function (DUF1985)
PGSC0003DMG400006675	1210	Hypothetical protein	0	0	0	0	0	0	0	0	0	5	6.33448	0.329049	6	4.87006	0.248607	5	4.54877	0.239609
PGSC0003DMG400006694	840	Epidermal germacrene C synthase	0	0	0	0	0	0	0	0	0	0	0	0	0	0	0	3	2.72926	0.227262	PF01397	PTHR31225,PTHR31225:SF15		4.2.3.60		GO:0016829,GO:0010333,GO:0008152	AT1G33750.1		Terpenoid cyclases/Protein prenyltransferases superfamily protein
PGSC0003DMG400006702	396	Photosystem I reaction center subunit V, chloroplast	0	0	0	0	0	0	0	0	0	0	0	0	1	0.811676	0.19122	0	0	0	PF01241	PTHR34195,PTHR34195:SF1				GO:0016020,GO:0015979,GO:0009522	AT1G55670.1	PSAG	photosystem I subunit G
PGSC0003DMG400006740	522	CDPK adapter protein 1	0	0	0	0	0	0	0	0	0	0	0	0	1	0.811676	0.122611	0	0	0	PF07227	PTHR33345					AT1G05410.1		Protein of unknown function (DUF1423)
PGSC0003DMG400006744	726	Auxin efflux carrier component	0	0	0	0	0	0	0	0	0	1	1.2669	0.125101	8	6.49341	0.620457	2	1.81951	0.184529	PF03547	PTHR31752,PTHR31752:SF2				GO:0055085,GO:0016021	AT5G16530.1	PIN5	Auxin efflux carrier family protein
PGSC0003DMG400006745	1872	ATP-dependent helicase	0	0	0	0	0	0	0	0	0	1	1.2669	0.0399272	0	0	0	0	0	0	PF00176,PF00271	PTHR10799,PTHR10799:SF748	KOG0390	3.6.4.12		GO:0005524	AT1G05490.1	chr31	chromatin remodeling 31
PGSC0003DMG400006747	3618	ATP-dependent helicase	0	0	0	0	0	0	0	0	0	0	0	0	0	0	0	3	2.72926	0.0423949	PF00271,PF00176	PTHR10799,PTHR10799:SF748	KOG0390	3.6.4.12	K10875	GO:0005524	AT1G05490.1	chr31	chromatin remodeling 31
PGSC0003DMG400006761	678	Germin 5	0	0	0	0	0	0	0	0	0	0	0	0	2	1.62335	0.169795	0	0	0	PF00190	PTHR31238,PTHR31238:SF17				GO:0045735	AT3G05950.1		RmlC-like cupins superfamily protein
PGSC0003DMG400006804	297	Hypothetical protein	0	0	0	0	0	0	0	0	0	0	0	0	2	0.811743	0.341279	0	0	0
PGSC0003DMG400006897	1117	Hypothetical protein	0	0	0	0	0	0	0	0	0	0	0	0	0	0	0	2	0.909755	0.0652081	PF04601	PTHR31205,PTHR31205:SF2					AT3G28630.1		Protein of unknown function (DUF569)
PGSC0003DMG400006953	298	Hypothetical protein	0	0	0	0	0	0	0	0	0	2	2.53379	1.2307	9	7.30509	3.04712	15	13.6463	7.61241
PGSC0003DMG400007076	561	CYP72A58	0	0	0	0	0	0	0	0	0	1	1.2669	0.180557	7	5.68173	0.772487	4	3.63902	0.539121	PF00067	PTHR24282,PTHR24282:SF21		1.14.13.173		GO:0055114,GO:0020037,GO:0016705,GO:0005506	AT3G14640.1	CYP72A10	cytochrome P450, family 72, subfamily A, polypeptide 10
PGSC0003DMG400007108	544	Hypothetical protein	0	0	0	0	0	0	0	0	0	1	1.2669	0.189198	0	0	0	0	0	0
PGSC0003DMG400007120	2092	Hypothetical protein	0	0	0	0	0	0	0	0	0	13	16.4696	0.459054	21	17.0452	0.470656	36	32.7512	0.919702
PGSC0003DMG400007203	1869	Arabinosidase ARA-1	0	0	0	0	0	0	0	0	0	0	0	0	1	0.811676	0.0253553	0	0	0	PF06964	PTHR31776,PTHR31776:SF0		3.2.1.55	K01209	GO:0046556,GO:0046373	AT3G10740.1	ARAF,ARAF1,ASD1,ATASD1	alpha-L-arabinofuranosidase 1
PGSC0003DMG400007230	1086	Flavonol synthase/flavanone 3-hydroxylase	0	0	0	0	0	0	0	0	0	0	0	0	0	0	0	2	1.81951	0.109302	PF14226,PF03171	PTHR10209,PTHR10209:SF130	KOG0143	1.14.11.31		GO:0055114,GO:0016491	AT1G17020.1	ATSRG1,SRG1	senescence-related gene 1
PGSC0003DMG400007260	1513	Hypothetical protein	0	0	0	0	0	0	0	0	0	2	2.53379	0.101503	1	0.811676	0.0320806	0	0	0	PF06775	PTHR21212,PTHR21212:SF0	KOG4200				AT5G16460.1		Putative adipose-regulatory protein (Seipin)
PGSC0003DMG400007413	441	Acetyltranferase	0	0	0	0	0	0	0	0	0	1	1.2669	0.266463	0	0	0	0	0	0	PF02458	PTHR31623,PTHR31623:SF13		2.3.1.107		GO:0016747	AT4G15400.1		HXXXD-type acyl-transferase family protein
PGSC0003DMG400007479	429	Hypothetical protein	0	0	0	0	0	0	0	0	0	0	0	0	0	0	0	1	0.909755	0.213478
PGSC0003DMG400007509	1641	Peptide transporter	0	0	0	0	0	0	0	0	0	0	0	0	1	0.811676	0.0292875	0	0	0	PF00854	PTHR11654,PTHR11654:SF19	KOG1237	3.6.3.26	K14638	GO:0016020,GO:0006810,GO:0005215	AT3G45650.1	NAXT1	nitrate excretion transporter1
PGSC0003DMG400007510	1011	Peptide transporter	0	0	0	0	0	0	0	0	0	1	1.2669	0.0817378	0	0	0	1	0.909755	0.0597233	PF00854	PTHR11654,PTHR11654:SF138		3.6.3.26		GO:0016020,GO:0006810,GO:0005215	AT3G45650.1	NAXT1	nitrate excretion transporter1
PGSC0003DMG400007532	486	Bypass1	0	0	0	0	0	0	0	0	0	27	32.9401	5.87924	79	63.3124	10.6563	38	33.6614	6.30825	PF05633	PTHR31509,PTHR31509:SF3					AT2G46080.1
PGSC0003DMG400007533	300	Bypass1	0	0	0	0	0	0	0	0	0	0	0	0	2	0.813288	0.333991	0	0	0		PTHR31509,PTHR31509:SF3					AT2G46080.1
PGSC0003DMG400007610	750	Serine-threonine protein kinase, plant-type	0	0	0	0	0	0	0	0	0	1	1.2669	0.119751	1	0.811676	0.0743433	2	1.81951	0.176433	PF07714,PF08263	PTHR27000,PTHR27000:SF156		2.7.11.1		GO:0006468,GO:0004672	AT3G47570.1		Leucine-rich repeat protein kinase family protein
PGSC0003DMG400007675	645	Amino acid transporter	0	0	0	0	0	0	0	0	0	0	0	0	0	0	0	1	0.909755	0.10917	PF01490	PTHR22950,PTHR22950:SF246			K15015		AT3G28960.1		Transmembrane amino acid transporter family protein
PGSC0003DMG400007737	774	Formin 16	0	0	0	0	0	0	0	0	0	1	1.2669	0.11484	0	0	0	0	0	0		PTHR23315,PTHR23315:SF98					AT5G40140.1		RING/U-box superfamily protein with ARM repeat domain
PGSC0003DMG400007780	375	Pto-like serine/threonine kinase	0	0	0	0	0	0	0	0	0	0	0	0	1	0.811676	0.210888	0	0	0		PTHR27003,PTHR27003:SF94		2.7.11.1			AT3G46290.1	HERK1	hercules receptor kinase 1
PGSC0003DMG400007803	1026	Allyl alcohol dehydrogenase	0	0	0	0	0	0	0	0	0	1	1.2669	0.0802733	0	0	0	0	0	0	PF00107,PF16884	PTHR11695,PTHR11695:SF564		1.1.1.54,1.3.1.74,1.3.1.102	K07119	GO:0055114,GO:0016491,GO:0008270	AT5G16990.1		Zinc-binding dehydrogenase family protein
PGSC0003DMG400007846	408	Hypothetical protein	0	0	0	0	0	0	0	0	0	0	0	0	1	0.811676	0.181545	0	0	0
PGSC0003DMG400007858	423	Hypothetical protein	0	0	0	0	0	0	0	0	0	0	0	0	0	0	0	7	6.36828	1.53509		PTHR35096,PTHR35096:SF2					AT1G06320.1
PGSC0003DMG400007881	1785	Clathrin assembly protein	0	0	0	0	0	0	0	0	0	0	0	0	1	0.811676	0.0266748	1	0.909755	0.0305047	PF07651	PTHR22951	KOG0251			GO:0005543	AT5G35200.1		ENTH/ANTH/VHS superfamily protein
PGSC0003DMG400007884	1032	Serine/threonine-protein phosphatase	0	0	0	0	0	0	0	0	0	1	1.2669	0.0797021	0	0	0	0	0	0	PF00149	PTHR11668,PTHR11668:SF241	KOG0376	3.1.3.16	K04460	GO:0016787	AT5G63870.2	ATPP7,PP7	serine/threonine phosphatase 7
PGSC0003DMG400008003	735	Carbohydrate esterase	0	0	0	0	0	0	0	0	0	0	0	0	0	0	0	1	0.909755	0.0907037	PF03629	PTHR31988,PTHR31988:SF4		3.1.1.53			AT3G53010.1		Domain of unknown function (DUF303)
PGSC0003DMG400008099	651	KiTH-2	0	0	0	0	0	0	0	0	0	0	0	0	1	0.811676	0.0896711	0	0	0		PTHR33191,PTHR33191:SF6
PGSC0003DMG400008129	1068	O-methyltransferase	0	0	0	0	0	0	0	0	0	1	1.2669	0.0764387	0	0	0	0	0	0	PF08100,PF00891	PTHR11746,PTHR11746:SF99	KOG3178			GO:0046983,GO:0008171	AT5G54160.1	ATOMT1,OMT1	O-methyltransferase 1
PGSC0003DMG400008201	585	Glucosyltransferase	0	0	0	0	0	0	0	0	0	3	3.80069	0.50886	8	6.49341	0.831684	8	7.27804	1.01051		PTHR11926,PTHR11926:SF356		2.4.1.297		GO:0016758,GO:0008152	AT4G27560.1		UDP-Glycosyltransferase superfamily protein
PGSC0003DMG400008212	406	Abscisic insensitive 1B	0	0	0	0	0	0	0	0	0	1	0.0020184	0.000492929	0	0	0	0	0	0	PF00481	PTHR13832,PTHR13832:SF335		3.1.3.16		GO:0003824,GO:0006470,GO:0004722	AT1G72770.3	HAB1	homology to ABI1
PGSC0003DMG400008219	630	Pentatricopeptide repeat-containing protein	0	0	0	0	0	0	0	0	0	0	0	0	0	0	0	2	1.81951	0.226009	PF01535,PF13041	PTHR24015					AT3G15930.1		Pentatricopeptide repeat (PPR) superfamily protein
PGSC0003DMG400008241	471	Hypothetical protein	0	0	0	0	0	0	0	0	0	0	0	0	0	0	0	4	3.63902	0.720123		PTHR34052,PTHR34052:SF1		2.4.99.18			AT2G15780.1		Cupredoxin superfamily protein
PGSC0003DMG400008254	333	Hypothetical protein	0	0	0	0	0	0	0	0	0	0	0	0	1	0.811676	0.265504	1	0.909755	0.37104
PGSC0003DMG400008263	923	Wound-responsive AP2 like factor 2	0	0	0	0	0	0	0	0	0	0	0	0	0	0	0	1	0.909755	0.0670222	PF00847	PTHR31677,PTHR31677:SF11				GO:0006355,GO:0003700	AT4G34410.1	RRTF1	redox responsive transcription factor 1
PGSC0003DMG400008278	1587	Hypothetical protein	0	0	0	0	0	0	0	0	0	0	0	0	0	0	0	3	2.72926	0.104606
PGSC0003DMG400008289	715	Hypothetical protein	0	0	0	0	0	0	0	0	0	0	0	0	1	0.811676	0.0791249	2	1.81951	0.188493	PF00168	PTHR32246,PTHR32246:SF31				GO:0005515	AT2G33320.1		Calcium-dependent lipid-binding (CaLB domain) family protein
PGSC0003DMG400008318	708	Hypothetical protein	0	0	0	0	0	0	0	0	0	0	0	0	3	1.62641	0.160614	4	2.72948	0.28668
PGSC0003DMG400008364	447	2,4-dienoyl-CoA reductase	0	0	0	0	0	0	0	0	0	1	1.2669	0.260271	0	0	0	0	0	0	PF00106	PTHR24322,PTHR24322:SF364		1.1.1.100		GO:0016491,GO:0008152	AT3G55310.1		NAD(P)-binding Rossmann-fold superfamily protein
PGSC0003DMG400008407	1047	Zinc finger protein	0	0	0	0	0	0	0	0	0	2	2.53379	0.156618	0	0	0	0	0	0	PF00657	PTHR22835,PTHR22835:SF146		3.1.1.3		GO:0016788	AT5G03820.1		GDSL-like Lipase/Acylhydrolase family protein
PGSC0003DMG400008422	864	Ribosomal protein L41	0	0	0	0	0	0	0	0	0	0	0	0	0	0	0	1	0.909755	0.0730039	PF00935	PTHR10369,PTHR10369:SF3	KOG3464		K02929	GO:0006412,GO:0005840,GO:0005622,GO:0003735	AT4G14320.1		Zinc-binding ribosomal protein family protein
PGSC0003DMG400008433	1149	Hypothetical protein	0	0	0	0	0	0	0	0	0	15	19.0034	1.04986	30	24.3503	1.32055	12	10.9171	0.61214
PGSC0003DMG400008451	459	Fiber protein Fb19	0	0	0	0	0	0	0	0	0	0	0	0	0	0	0	1	0.909755	0.188467	PF00582	PTHR31964,PTHR31964:SF16				GO:0006950	AT2G47710.1		Adenine nucleotide alpha hydrolases-like superfamily protein
PGSC0003DMG400008619	1107	Actin	0	0	0	0	0	0	0	0	0	0	0	0	2	1.62335	0.0919866	0	0	0	PF00022	PTHR11937,PTHR11937:SF247			K10355		AT5G09810.1	ACT7	actin 7
PGSC0003DMG400008623	231	LEA III protein isoform 1	0	0	0	0	0	0	0	0	0	0	0	0	0	0	0	1	0.909755	1.45431		PTHR34191,PTHR34191:SF1		1.1.1.39			AT3G15670.1		Late embryogenesis abundant protein (LEA) family protein
PGSC0003DMG400008634	1179	Chalcone synthase J	0	0	0	0	0	0	0	0	0	0	0	0	1	0.811676	0.0427086	0	0	0	PF08541,PF00195	PTHR11877,PTHR11877:SF27		2.3.1.74	K00660	GO:0016747,GO:0008610	AT5G13930.1	ATCHS,CHS,TT4	Chalcone and stilbene synthase family protein
PGSC0003DMG400008636	746	Hypothetical protein	0	0	0	0	0	0	0	0	0	2	2.53379	0.241221	4	3.24671	0.299441	1	0.909755	0.0888664		PTHR11017,PTHR11017:SF160
PGSC0003DMG400008656	359	Hypothetical protein	0	0	0	0	0	0	0	0	0	0	0	0	0	0	0	1	0.909755	0.309227
PGSC0003DMG400008737	832	Hypothetical protein	0	0	0	0	0	0	0	0	0	0	0	0	0	0	0	2	0.909755	0.0843543		PTHR33974,PTHR33974:SF2					AT3G21710.2
PGSC0003DMG400008778	1272	Laccase	0	0	0	0	0	0	0	0	0	1	1.2669	0.0620431	0	0	0	0	0	0	PF07731,PF00394	PTHR11709,PTHR11709:SF104		1.10.3.2		GO:0055114,GO:0016491,GO:0005507	AT2G40370.1	LAC5	laccase 5
PGSC0003DMG400008788	572	Hypothetical protein	0	0	0	0	0	0	0	0	0	0	0	0	0	0	0	1	0.909755	0.130763
PGSC0003DMG400008802	3135	Pentatricopeptide repeat-containing protein	0	0	0	0	0	0	0	0	0	0	0	0	1	0.000510859	9.1425e-06	0	0	0	PF14432,PF13041,PF01535	PTHR24015,PTHR24015:SF50					AT3G15130.1		Tetratricopeptide repeat (TPR)-like superfamily protein
PGSC0003DMG400008942	1746	Invertase	0	0	0	0	0	0	0	0	0	1	1.2669	0.0431579	0	0	0	1	0.909755	0.0312757	PF08244,PF00251	PTHR31953,PTHR31953:SF5		3.2.1.26	K01193		AT3G52600.1	AtcwINV2,CWINV2	cell wall invertase 2
PGSC0003DMG400008949	2217	Cullin 1B	0	0	0	0	0	0	0	0	0	1	1.2669	0.0331356	0	0	0	0	0	0	PF10557,PF00888	PTHR11932,PTHR11932:SF88	KOG2166		K03347	GO:0031625,GO:0006511	AT4G02570.3	ATCUL1,AXR6,CUL1	cullin 1
PGSC0003DMG400008966	892	Hypothetical protein	0	0	0	0	0	0	0	0	0	0	0	0	0	0	0	2	1.81951	0.140075
PGSC0003DMG400009055	1811	RNase H family protein	0	0	0	0	0	0	0	0	0	1	1.2669	0.0414286	0	0	0	0	0	0	PF13456	PTHR33033
PGSC0003DMG400009058	831	Transcription factor bHLH151	0	0	0	0	0	0	0	0	0	1	1.2669	0.104647	4	3.24671	0.260887	0	0	0		PTHR33124,PTHR33124:SF13					AT2G47270.1		sequence-specific DNA binding transcription factors;transcription regulators
PGSC0003DMG400009179	264	Hypothetical protein	0	0	0	0	0	0	0	0	0	0	0	0	3	1.6246	0.923562	0	0	0
PGSC0003DMG400009233	1239	GRAS family transcription factor	0	0	0	0	0	0	0	0	0	0	0	0	0	0	0	1	0.909755	0.0465805	PF03514	PTHR31636,PTHR31636:SF19					AT2G04890.1	SCL21	SCARECROW-like 21
PGSC0003DMG400009236	555	DNA polymerase I 3'-5' exo domain	0	0	0	0	0	0	0	0	0	0	0	0	0	0	0	2	1.31728	0.198482	PF01367	PTHR10133,PTHR10133:SF38		2.7.7.7		GO:0003824,GO:0003677	AT1G34380.2		5\'-3\' exonuclease family protein
PGSC0003DMG400009273	1551	Acyltransferase 2	0	0	0	0	0	0	0	0	0	0	0	0	0	0	0	2	1.81951	0.0715995	PF02458	PTHR31642,PTHR31642:SF42		2.3.1.232,2.3.1.196		GO:0016747	AT5G17540.1		HXXXD-type acyl-transferase family protein
PGSC0003DMG400009274	1062	Hypothetical protein	0	0	0	0	0	0	0	0	0	0	0	0	0	0	0	3	2.72926	0.168533		PTHR11945,PTHR11945:SF159
PGSC0003DMG400009283	1599	Transcription factor RF2a	0	0	0	0	0	0	0	0	0	1	1.2669	0.0476566	0	0	0	1	0.909755	0.0345689		PTHR13301,PTHR13301:SF25					AT1G58110.1		Basic-leucine zipper (bZIP) transcription factor family protein
PGSC0003DMG400009447	1092	AR781	0	0	0	0	0	0	0	0	0	0	0	0	3	2.43503	0.140227	4	3.63902	0.217129	PF07816	PTHR33095,PTHR33095:SF13					AT2G26530.1	AR781	Protein of unknown function (DUF1645)
PGSC0003DMG400009467	650	Metal ion binding protein	0	0	0	0	0	0	0	0	0	1	1.2669	0.145715	0	0	0	0	0	0	PF00403	PTHR22814,PTHR22814:SF84	KOG1603			GO:0046872,GO:0030001	AT4G08570.1		Heavy metal transport/detoxification superfamily protein
PGSC0003DMG400009487	2040	Periplasmic beta-glucosidase	0	0	0	0	0	0	0	0	0	0	0	0	0	0	0	3	2.72926	0.0788112	PF14310,PF00933,PF01915	PTHR30620,PTHR30620:SF8		3.2.1.55		GO:0005975,GO:0004553	AT1G78060.1		Glycosyl hydrolase family protein
PGSC0003DMG400009497	969	ABC-type Co2+ transport system, permease component	0	0	0	0	0	0	0	0	0	412	521.036	35.4259	584	473.47	31.4676	236	214.295	14.8393	PF11947	PTHR34575,PTHR34575:SF1					AT5G52780.1		Protein of unknown function (DUF3464)
PGSC0003DMG400009545	1077	ATP binding protein	0	0	0	0	0	0	0	0	0	0	0	0	0	0	0	1	0.909755	0.0552137	PF07714	PTHR27003,PTHR27003:SF107	KOG1187	2.7.11.1		GO:0006468,GO:0004672	AT2G24370.1		Protein kinase protein with adenine nucleotide alpha hydrolases-like domain
PGSC0003DMG400009574	1536	Endo-1,4-beta-xylanase C	0	0	0	0	0	0	0	0	0	1	1.2669	0.0498852	0	0	0	0	0	0	PF00331	PTHR31490,PTHR31490:SF2		3.2.1.8		GO:0005975,GO:0004553	AT4G33830.1		Glycosyl hydrolase family 10 protein
PGSC0003DMG400009624	993	Mutator-like transposase	0	0	0	0	0	0	0	0	0	0	0	0	0	0	0	1	0.909755	0.061084	PF04434	PTHR31973				GO:0008270	AT1G64260.1		MuDR family transposase
PGSC0003DMG400009641	629	N protein	0	0	0	0	0	0	0	0	0	2	2.53379	0.305333	2	0.811687	0.0939781	2	0.909969	0.113296		PTHR11017,PTHR11017:SF169					AT5G38350.1		Disease resistance protein (NBS-LRR class) family
PGSC0003DMG400009692	419	Hypothetical protein	0	0	0	0	0	0	0	0	0	1	1.2669	0.291926	1	0.811676	0.173498	0	0	0
PGSC0003DMG400009720	990	1-aminocyclopropane-1-carboxylate oxidase	0	0	0	0	0	0	0	0	0	0	0	0	0	0	0	1	0.909755	0.0613168	PF14226,PF03171	PTHR10209,PTHR10209:SF124	KOG0143			GO:0055114,GO:0016491	AT5G24530.1	DMR6	2-oxoglutarate (2OG) and Fe(II)-dependent oxygenase superfamily protein
PGSC0003DMG400009723	1413	Retrotransposon protein, Ty3-gypsy subclass	0	0	0	0	0	0	0	0	0	0	0	0	0	0	0	1	0.909755	0.0398825	PF08284
PGSC0003DMG400009726	1285	Hypothetical protein	0	0	0	0	0	0	0	0	0	0	0	0	1	0.811676	0.0386454	0	0	0	PF03492	PTHR31009,PTHR31009:SF7		2.1.1.50		GO:0008168	AT1G68040.1		S-adenosyl-L-methionine-dependent methyltransferases superfamily protein
PGSC0003DMG400009780	507	Hypothetical protein	0	0	0	0	0	0	0	0	0	0	0	0	0	0	0	3	2.72926	0.476148
PGSC0003DMG400009895	1167	Alcohol dehydrogenase ADH	0	0	0	0	0	0	0	0	0	0	0	0	0	0	0	1	0.909755	0.0500593	PF08240,PF00107	PTHR11695,PTHR11695:SF490		1.1.1.1	K00121	GO:0055114,GO:0016491,GO:0008270	AT5G42250.1		Zinc-binding alcohol dehydrogenase family protein
PGSC0003DMG400009945	963	F-box protein	0	0	0	0	0	0	0	0	0	0	0	0	0	0	0	1	0.909755	0.063495		PTHR32133					AT5G03970.1		F-box associated ubiquitination effector family protein
PGSC0003DMG400010135	456	Ethylene-responsive element-binding family protein	0	0	0	0	0	0	0	0	0	2	1.26691	0.251508	9	7.30509	1.35889	0	0	0	PF00847	PTHR31677,PTHR31677:SF3				GO:0006355,GO:0003700	AT1G12980.1	DRN,ESR1	Integrase-type DNA-binding superfamily protein
PGSC0003DMG400010148	699	Miraculin	0	0	0	0	0	0	0	0	0	0	0	0	1	0.811676	0.0815219	1	0.909755	0.0972861	PF00197	PTHR33107,PTHR33107:SF5				GO:0004866	AT1G73325.1		Kunitz family trypsin and protease inhibitor protein
PGSC0003DMG400010153	1097	ARF-GAP domain 15	0	0	0	0	0	0	0	0	0	0	0	0	5	4.05838	0.23245	0	0	0	PF01412	PTHR23180,PTHR23180:SF262			K12486	GO:0005096	AT3G17660.1	AGD15	ARF-GAP domain 15
PGSC0003DMG400010172	738	Hypothetical protein	0	0	0	0	0	0	0	0	0	4	5.06757	0.62053	35	27.597	3.09788	13	10.9171	1.3448
PGSC0003DMG400010178	1146	F-box family protein	0	0	0	0	0	0	0	0	0	1	1.2669	0.07021	0	0	0	0	0	0		PTHR31264,PTHR31264:SF2					AT5G49610.1		F-box family protein
PGSC0003DMG400010186	4601	Kunitz-type enzyme inhibitor S9C11	0	0	0	0	0	0	0	0	0	148	186.234	4.19174	174	141.232	2.788	119	107.351	2.99979	PF00197					GO:0004866
PGSC0003DMG400010201	411	Hypothetical protein	0	0	0	0	0	0	0	0	0	0	0	0	2	1.62335	0.358555	0	0	0	PF04398	PTHR31676,PTHR31676:SF21					AT4G24130.1		Protein of unknown function, DUF538
PGSC0003DMG400010208	1529	DNA binding protein	0	0	0	0	0	0	0	0	0	0	0	0	1	0.811676	0.0317026	0	0	0	PF00010	PTHR12565,PTHR12565:SF181				GO:0046983	AT1G68810.1		basic helix-loop-helix (bHLH) DNA-binding superfamily protein
PGSC0003DMG400010242	1344	Pollen ole e 1 allergen and extensin family protein || Pollen allergen Che a 1	0	0	0	0	0	0	0	0	0	1	1.2669	0.438637	0	0	0	0	0	0	PF01190	PTHR31614,PTHR31614:SF2					AT4G18596.1		Pollen Ole e 1 allergen and extensin family protein
PGSC0003DMG400010310	1509	Cytochrome P450 hydroxylase	0	0	0	0	0	0	0	0	0	1	1.2669	0.0509054	0	0	0	1	0.909755	0.036951	PF00067	PTHR24298,PTHR24298:SF100	KOG0156	1.14.13.121		GO:0055114,GO:0020037,GO:0016705,GO:0005506	AT3G26300.1	CYP71B34	cytochrome P450, family 71, subfamily B, polypeptide 34
PGSC0003DMG400010323	1446	11S globulin seed storage protein 2 basic chain	0	0	0	0	0	0	0	0	0	1	1.2669	0.0534563	1	0.811676	0.0337661	1	0.909755	0.0388237	PF00190	PTHR31189,PTHR31189:SF10				GO:0045735	AT5G44120.3	ATCRA1,CRA1,CRU1	RmlC-like cupins superfamily protein
PGSC0003DMG400010348	3696	Hypothetical protein	0	0	0	0	0	0	0	0	0	0	0	0	0	0	0	1	0.909755	0.0138161	PF08263,PF13855,PF00069	PTHR27000,PTHR27000:SF137	KOG1187	2.7.11.1		GO:0005515,GO:0006468,GO:0005524,GO:0004672	AT5G20480.1	EFR	EF-TU receptor
PGSC0003DMG400010350	2997	Serine-threonine protein kinase, plant-type	0	0	0	0	0	0	0	0	0	2	2.53379	0.0478639	2	1.62335	0.0304707	5	4.54877	0.0863625	PF00560,PF00069,PF13855	PTHR27000,PTHR27000:SF137	KOG1187	2.7.11.1	K13420	GO:0005515,GO:0006468,GO:0005524,GO:0004672	AT3G47570.1		Leucine-rich repeat protein kinase family protein
PGSC0003DMG400010389	1371	Dopamine beta-monooxygenase	0	0	0	0	0	0	0	0	0	0	0	0	0	0	0	6	5.45853	0.247899	PF04526	PTHR23130,PTHR23130:SF99	KOG4293				AT5G47530.1		Auxin-responsive family protein
PGSC0003DMG400010421	1150	Integrase	0	0	0	0	0	0	0	0	0	1	1.2669	0.0699178	0	0	0	0	0	0		PTHR24559
PGSC0003DMG400010451	515	Hypothetical protein	0	0	0	0	0	0	0	0	0	2	2.53379	0.412034	0	0	0	1	0.909755	0.154647
PGSC0003DMG400010488	336	Hypothetical protein	0	0	0	0	0	0	0	0	0	3	2.53384	0.913044	1	0.811676	0.260682	3	1.81993	0.725517	PF07714	PTHR27009,PTHR27009:SF18		3.1.4.46		GO:0006468,GO:0004672	AT1G66980.1	SNC4	suppressor of npr1-1 constitutive 4
PGSC0003DMG400010502	309	Hypothetical protein	0	0	0	0	0	0	0	0	0	2	1.26694	0.559065	0	0	0	0	0	0				3.1.4.46
PGSC0003DMG400010591	467	SLAC-homologous 1 protein	0	0	0	0	0	0	0	0	0	0	0	0	2	1.22047	0.218599	1	0.0256948	0.00516176		PTHR31269,PTHR31269:SF4				GO:0016021,GO:0008308,GO:0006873	AT1G62280.1	SLAH1	SLAC1 homologue 1
PGSC0003DMG400010602	1125	Potassium channel regulatory factor	0	0	0	0	0	0	0	0	0	0	0	0	0	0	0	5	3.63903	0.209358	PF08799,PF02840	PTHR13007,PTHR13007:SF19	KOG2808			GO:0008380,GO:0005681	AT1G03140.1		splicing factor Prp18 family protein
PGSC0003DMG400010604	2169	DEXH helicase-like repair protein	0	0	0	0	0	0	0	0	0	6	6.33459	0.169697	12	9.74012	0.258582	9	7.27805	0.196374	PF00097,PF04851,PF00271	PTHR10799,PTHR10799:SF763		3.6.4.12	K15083	GO:0046872,GO:0016787,GO:0005524,GO:0003677	AT1G05120.1		Helicase protein with RING/U-box domain
PGSC0003DMG400010606	510	Coatomer alpha subunit	0	0	0	0	0	0	0	0	0	1	1.2669	0.209224	1	0.811676	0.126949	0	0	0	PF06957	PTHR19876,PTHR19876:SF7				GO:0030126,GO:0016192,GO:0006886,GO:0005515,GO:0005198	AT1G62020.1		Coatomer, alpha subunit
PGSC0003DMG400010639	678	S-adenosylmethionine-dependent methyltransferase	0	0	0	0	0	0	0	0	0	1	1.2669	0.137375	0	0	0	4	3.63902	0.406346	PF08241	PTHR10108,PTHR10108:SF692	KOG3010	2.1.1.145		GO:0008168,GO:0008152	AT2G41380.1		S-adenosyl-L-methionine-dependent methyltransferases superfamily protein
PGSC0003DMG400010719	786	AP2/ERF domain-containing transcription factor	0	0	0	0	0	0	0	0	0	0	0	0	0	0	0	1	0.909755	0.08277	PF00847	PTHR31677,PTHR31677:SF16				GO:0006355,GO:0003700	AT4G18450.1		Integrase-type DNA-binding superfamily protein
PGSC0003DMG400010725	1077	COMPOUND INFLORESCENCE	0	0	0	0	0	0	0	0	0	0	0	0	0	0	0	1	0.909755	0.0552137	PF00046	PTHR24326,PTHR24326:SF212				GO:0003677	AT2G33880.1	HB-3,STIP,WOX9	homeobox-3
PGSC0003DMG400010777	545	Hypothetical protein	0	0	0	0	0	0	0	0	0	1	1.2669	0.188667	0	0	0	0	0	0
PGSC0003DMG400010813	683	Hypothetical protein	0	0	0	0	0	0	0	0	0	0	0	0	0	0	0	4	3.63902	0.402114	PF04043	PTHR31080,PTHR31080:SF15		3.1.1.11		GO:0004857	AT4G25250.1		Plant invertase/pectin methylesterase inhibitor superfamily protein
PGSC0003DMG400010882	699	Cytochrome P450 monooxygenase	0	0	0	0	0	0	0	0	0	1	1.2669	0.131721	0	0	0	0	0	0	PF00067	PTHR24286,PTHR24286:SF37		1.14.13.134		GO:0055114,GO:0020037,GO:0016705,GO:0005506	AT2G32440.1	ATKAO2,CYP88A4,KAO2	ent-kaurenoic acid hydroxylase 2
PGSC0003DMG400010921	840	Hypothetical protein	0	0	0	0	0	0	0	0	0	3	3.80069	0.309603	2	0.811726	0.0643485	4	2.72929	0.227265	PF03140	PTHR31549					AT2G36430.1		Plant protein of unknown function (DUF247)
PGSC0003DMG400010932	522	Pectinesterase inhibitor	0	0	0	0	0	0	0	0	0	0	0	0	0	0	0	1	0.909755	0.151255	PF04043	PTHR31080,PTHR31080:SF17				GO:0004857	AT5G46930.1		Plant invertase/pectin methylesterase inhibitor superfamily protein
PGSC0003DMG400010941	669	Hypothetical protein	0	0	0	0	0	0	0	0	0	0	0	0	1	0.811676	0.0864311	1	0.909755	0.103548	PF00069	PTHR27000,PTHR27000:SF149		2.7.11.1		GO:0006468,GO:0005524,GO:0004672	AT4G01330.2		Protein kinase superfamily protein
PGSC0003DMG400010981	498	Allyl alcohol dehydrogenase	0	0	0	0	0	0	0	0	0	0	0	0	1	0.811676	0.131605	0	0	0	PF16884	PTHR11695,PTHR11695:SF550		1.1.1.54,1.3.1.102		GO:0055114,GO:0016491,GO:0008270	AT5G16970.1	AER,AT-AER	alkenal reductase
PGSC0003DMG400010983	675	Cytochrome P450	0	0	0	0	0	0	0	0	0	1	1.2669	0.138223	0	0	0	0	0	0	PF00067	PTHR24298,PTHR24298:SF1		1.14.13.125		GO:0055114,GO:0020037,GO:0016705,GO:0005506	AT2G22330.1	CYP79B3	cytochrome P450, family 79, subfamily B, polypeptide 3
PGSC0003DMG400010985	597	Subtilase	0	0	0	0	0	0	0	0	0	0	0	0	0	0	0	1	0.909755	0.122467		PTHR10795,PTHR10795:SF400		3.4.21.25			AT5G51750.1	ATSBT1.3,SBT1.3	subtilase 1.3
PGSC0003DMG400011054	426	An Arabidopsis thialiana chromosome BAC genomic sequence	0	0	0	0	0	0	0	0	0	0	0	0	1	0.811676	0.168739	2	1.81951	0.432698		PTHR35304					AT5G02640.1
PGSC0003DMG400011107	285	Hypothetical protein	0	0	0	0	0	0	0	0	0	0	0	0	3	2.43503	1.1312	0	0	0
PGSC0003DMG400011109	1242	CC-NBS-LRR resistance protein	0	0	0	0	0	0	0	0	0	2	2.53379	0.127621	1	0.811676	0.0401967	1	0.909755	0.046446	PF00931	PTHR23155,PTHR23155:SF606				GO:0043531	AT3G14470.1		NB-ARC domain-containing disease resistance protein
PGSC0003DMG400011116	1179	Hypothetical protein	0	0	0	0	0	0	0	0	0	0	0	0	0	0	0	1	0.909755	0.0494438		PTHR23155,PTHR23155:SF530					AT1G69550.1		disease resistance protein (TIR-NBS-LRR class)
PGSC0003DMG400011126	1193	Hypothetical protein	0	0	0	0	0	0	0	0	0	0	0	0	6	4.27971	0.222105	7	6.35001	0.340234		PTHR23155,PTHR23155:SF606
PGSC0003DMG400011130	1204	Hypothetical protein	0	0	0	0	0	0	0	0	0	8	10.1352	0.529591	10	8.11676	0.416752	5	4.54877	0.241045
PGSC0003DMG400011185	447	Low-molecular-weight cysteine-rich protein LCR78	0	0	0	0	0	0	0	0	0	1	1.2669	0.270586	0	0	0	0	0	0	PF00304	PTHR33147					AT1G19610.1	LCR78,PDF1.4	Arabidopsis defensin-like protein
PGSC0003DMG400011231	350	Hypothetical protein	0	0	0	0	0	0	0	0	0	0	0	0	1	0.811676	0.240313	2	1.81951	0.656301
PGSC0003DMG400011243	720	R2r3-myb transcription factor	0	0	0	0	0	0	0	0	0	0	0	0	0	0	0	1	0.909755	0.0933349	PF00249	PTHR10641,PTHR10641:SF462	KOG0048		K09422		AT1G16490.1	ATMYB58,MYB58	myb domain protein 58
PGSC0003DMG400011261	1130	Hypothetical protein	0	0	0	0	0	0	0	0	0	0	0	0	0	0	0	1	0.909755	0.0520572		PTHR33672,PTHR33672:SF2					AT4G20190.1
PGSC0003DMG400011345	661	Flowering promoting factor-like 1	0	0	0	0	0	0	0	0	0	0	0	0	0	0	0	3	2.72926	0.31607		PTHR33433					AT5G24860.1	ATFPF1,FPF1	flowering promoting factor 1
PGSC0003DMG400011396	1968	Oligopeptide transporter OPT family	0	0	0	0	0	0	0	0	0	0	0	0	0	0	0	1	0.909755	0.027342	PF03169	PTHR31645,PTHR31645:SF1				GO:0055085	AT1G65730.1	YSL7	YELLOW STRIPE like 7
PGSC0003DMG400011405	1834	Hypothetical protein	0	0	0	0	0	0	0	0	0	1	1.2669	0.0408494	1	0.811676	0.0258889	0	0	0		PTHR13513					AT4G23860.2		PHD finger protein-related
PGSC0003DMG400011417	654	Rhicadhesin receptor	0	0	0	0	0	0	0	0	0	0	0	0	2	1.62335	0.178229	10	9.09755	1.06992	PF07883	PTHR31238,PTHR31238:SF41					AT3G05950.1		RmlC-like cupins superfamily protein
PGSC0003DMG400011422	1628	Protein kinase 2	0	0	0	0	0	0	0	0	0	0	0	0	0	0	0	2	1.81951	0.0677308	PF07714	PTHR27001,PTHR27001:SF202	KOG1187	2.7.11.1		GO:0006468,GO:0004672	AT2G41970.1		Protein kinase superfamily protein
PGSC0003DMG400011430	1143	TGA10 transcription factor	0	0	0	0	0	0	0	0	0	4	5.06758	0.281723	1	0.811676	0.0442901	0	0	0	PF07716,PF14144	PTHR22952,PTHR22952:SF151			K14431	GO:0043565,GO:0006355,GO:0003700,GO:0006351	AT5G06839.3	bZIP65,TGA10	bZIP transcription factor family protein
PGSC0003DMG400011469	2088	Stigma/style ABC transporter	0	0	0	0	0	0	0	0	0	1	1.2669	0.0353862	0	0	0	1	0.909755	0.0256015	PF00005,PF01061	PTHR19241,PTHR19241:SF180				GO:0016887,GO:0005524,GO:0016020	AT2G39350.1		ABC-2 type transporter family protein
PGSC0003DMG400011471	2094	Hypothetical protein	0	0	0	0	0	0	0	0	0	0	0	0	0	0	0	1	0.909755	0.0255203		PTHR34536,PTHR34536:SF1					AT5G13590.1
PGSC0003DMG400011478	701	Hypothetical protein	0	0	0	0	0	0	0	0	0	5	6.33448	0.877565	15	11.3635	1.13716	14	12.7365	1.35846
PGSC0003DMG400011569	1035	Hypothetical protein	0	0	0	0	0	0	0	0	0	42	53.2097	3.35426	104	84.4143	5.21575	65	59.1341	3.79614
PGSC0003DMG400011613	3651	ABC transporter family protein	0	0	0	0	0	0	0	0	0	1	1.2669	0.0194113	0	0	0	3	2.72926	0.0419892	PF00005,PF00664	PTHR24221,PTHR24221:SF141		3.6.3.44	K05658	GO:0016887,GO:0005524,GO:0055085,GO:0042626,GO:0016021,GO:0006810	AT3G28345.1		ABC transporter family protein
PGSC0003DMG400011648	1412	Pectinesterase	0	0	0	0	0	0	0	0	0	0	0	0	0	0	0	1	0.909755	0.0399155	PF01095	PTHR31321,PTHR31321:SF23		3.1.1.11	K01051	GO:0042545,GO:0030599,GO:0005618	AT1G69940.1	ATPPME1,PPME1	Pectin lyase-like superfamily protein
PGSC0003DMG400011651	1488	Hypothetical protein	0	0	0	0	0	0	0	0	0	0	0	0	0	0	0	2	1.81951	0.0751097
PGSC0003DMG400011652	2457	Extensin	0	0	0	0	0	0	0	0	0	0	0	0	1	0.811676	0.018834	0	0	0		PTHR35022
PGSC0003DMG400011695	457	Hypothetical protein	0	0	0	0	0	0	0	0	0	0	0	0	1	0.811676	0.15046	0	0	0
PGSC0003DMG400011697	2131	ATP binding protein	0	0	0	0	0	0	0	0	0	0	0	0	0	0	0	2	1.81951	0.050061	PF03141	PTHR10108,PTHR10108:SF842				GO:0008168	AT4G00750.1		S-adenosyl-L-methionine-dependent methyltransferases superfamily protein
PGSC0003DMG400011707	528	CEN 1	0	0	0	0	0	0	0	0	0	0	0	0	0	0	0	1	0.909755	0.148463	PF01161	PTHR11362,PTHR11362:SF22	KOG3346				AT5G03840.1	TFL-1,TFL1	PEBP (phosphatidylethanolamine-binding protein) family protein
PGSC0003DMG400011765	1172	AG-motif binding protein-3	0	0	0	0	0	0	0	0	0	1	1.2669	0.0683533	0	0	0	0	0	0	PF00320	PTHR10071,PTHR10071:SF207	KOG1601			GO:0043565,GO:0008270,GO:0006355,GO:0003700	AT2G45050.1	GATA2	GATA transcription factor 2
PGSC0003DMG400011776	1177	1-aminocyclopropane-1-carboxylic acid oxidase	0	0	0	0	0	0	0	0	0	0	0	0	1	0.811676	0.0427935	1	0.909755	0.0495453	PF14226,PF03171	PTHR10209,PTHR10209:SF189	KOG0143	1.14.17.4	K05933	GO:0055114,GO:0016491	AT1G77330.1		2-oxoglutarate (2OG) and Fe(II)-dependent oxygenase superfamily protein
PGSC0003DMG400011795	306	Hypothetical protein	0	0	0	0	0	0	0	0	0	0	0	0	1	0.811676	0.318536	0	0	0
PGSC0003DMG400011804	339	Hypothetical protein	0	0	0	0	0	0	0	0	0	0	0	0	1	0.811676	0.256031	0	0	0
PGSC0003DMG400011829	660	Glucosyltransferase	0	0	0	0	0	0	0	0	0	5	6.33448	0.713114	7	5.68173	0.616149	7	6.36828	0.73911		PTHR11926,PTHR11926:SF356		2.4.1.297		GO:0016758,GO:0008152	AT4G27560.1		UDP-Glycosyltransferase superfamily protein
PGSC0003DMG400011877	825	Serine-threonine protein kinase, plant-type	0	0	0	0	0	0	0	0	0	0	0	0	1	0.811676	0.251544	16	14.5561	5.55244	PF00069	PTHR27005,PTHR27005:SF49	KOG1187	2.7.11.1		GO:0006468,GO:0005524,GO:0004672	AT3G57700.1		Protein kinase superfamily protein
PGSC0003DMG400011878	1362	Serine-threonine protein kinase, plant-type	0	0	0	0	0	0	0	0	0	6	7.60137	0.343702	17	13.7985	0.614504	69	62.7731	2.87298	PF07714	PTHR27005,PTHR27005:SF49	KOG1187	2.7.11.1		GO:0006468,GO:0004672	AT3G57740.1		Protein kinase superfamily protein
PGSC0003DMG400011879	597	Protein kinase	0	0	0	0	0	0	0	0	0	0	0	0	0	0	0	1	0.909755	0.122467	PF07714	PTHR27005,PTHR27005:SF49		2.7.11.1		GO:0006468,GO:0004672	AT3G57700.1		Protein kinase superfamily protein
PGSC0003DMG400011894	1286	Hypothetical protein	0	0	0	0	0	0	0	0	0	15	19.0034	0.918772	21	17.0452	0.810826	10	9.09755	0.445591
PGSC0003DMG400011927	1699	Hypothetical protein	0	0	0	0	0	0	0	0	0	10	12.6688	0.530755	31	25.1619	1.03941	18	16.3754	0.693794
PGSC0003DMG400011948	1157	Cationic peroxidase 1	0	0	0	0	0	0	0	0	0	0	0	0	0	0	0	1	0.909755	0.0505839	PF00141	PTHR31388,PTHR31388:SF42		1.11.1.7	K00430	GO:0055114,GO:0020037,GO:0006979,GO:0004601	AT5G05340.1		Peroxidase superfamily protein
PGSC0003DMG400011952	682	Non-specific lipid-transfer protein	0	0	0	0	0	0	0	0	0	3	3.80069	0.408783	1	0.811676	0.084233	1	0.909755	0.100738	PF00234	PTHR33076,PTHR33076:SF2					AT3G51590.1	LTP12	lipid transfer protein 12
PGSC0003DMG400011968	588	Non-LTR retroelement reverse transcriptase	0	0	0	0	0	0	0	0	0	1	1.2669	0.168345	1	0.811676	0.103213	0	0	0	PF00078	PTHR19446		2.7.7.49			ATMG01250.1		RNA-directed DNA polymerase (reverse transcriptase)
PGSC0003DMG400011969	425	Hypothetical protein	0	0	0	0	0	0	0	0	0	0	0	0	1	0.811676	0.169403	1	0.909755	0.217323
PGSC0003DMG400011983	966	Zinc ion binding protein	0	0	0	0	0	0	0	0	0	0	0	0	3	2.43503	0.162446	5	4.54877	0.316227	PF07496	PTHR23336,PTHR23336:SF26				GO:0008270	AT3G62900.1		CW-type Zinc Finger
PGSC0003DMG400011984	543	F-box domain-containing protein	0	0	0	0	0	0	0	0	0	1	1.2669	0.189732	1	0.811676	0.115693	0	0	0		PTHR32133,PTHR32133:SF98					AT3G06240.1		F-box family protein
PGSC0003DMG400011995	483	Amidase	0	0	0	0	0	0	0	0	0	0	0	0	0	0	0	1	0.909755	0.172317		PTHR11895,PTHR11895:SF7		3.5.1.99		GO:0016884	AT5G64440.1	AtFAAH,FAAH	fatty acid amide hydrolase
PGSC0003DMG400012032	582	Gamma-gliadin	0	0	0	0	0	0	0	0	0	1	1.2669	0.170914	0	0	0	0	0	0		PTHR33088					AT5G09520.1		hydroxyproline-rich glycoprotein family protein
PGSC0003DMG400012053	540	NAD dehydrogenase	0	0	0	0	0	0	0	0	0	0	0	0	4	3.24671	0.466531	0	0	0	PF01266	PTHR13847,PTHR13847:SF206				GO:0055114,GO:0016491	AT3G56840.1		FAD-dependent oxidoreductase family protein
PGSC0003DMG400012079	426	Hypothetical protein	0	0	0	0	0	0	0	0	0	1	1.2669	0.283312	0	0	0	0	0	0
PGSC0003DMG400012094	979	RNase H family protein	0	0	0	0	0	0	0	0	0	1	1.2669	0.0850478	0	0	0	16	14.5561	0.994975	PF13456	PTHR33033					AT3G01410.1		Polynucleotidyl transferase, ribonuclease H-like superfamily protein
PGSC0003DMG400012144	456	Hypothetical protein	0	0	0	0	0	0	0	0	0	0	0	0	0	0	0	1	0.909755	0.190702		PTHR36782
PGSC0003DMG400012165	585	AGP22/ATAGP22	0	0	0	0	0	0	0	0	0	1	1.2669	0.16962	0	0	0	0	0	0	PF06376	PTHR33374,PTHR33374:SF2					AT5G53250.1	AGP22,ATAGP22	arabinogalactan protein 22
PGSC0003DMG400012179	1569	AP2/ERF domain-containing transcription factor	0	0	0	0	0	0	0	0	0	0	0	0	2	1.62335	0.0615913	0	0	0	PF00847	PTHR31677,PTHR31677:SF14				GO:0006355,GO:0003700	AT1G68550.1		Integrase-type DNA-binding superfamily protein
PGSC0003DMG400012317	904	WRKY transcription factor 19	0	0	0	0	0	0	0	0	0	2	2.53379	0.187932	0	0	0	0	0	0	PF03106	PTHR31221,PTHR31221:SF7				GO:0043565,GO:0006355,GO:0003700	AT1G64000.1	ATWRKY56,WRKY56	WRKY DNA-binding protein 56
PGSC0003DMG400012365	583	Hypothetical protein	0	0	0	0	0	0	0	0	0	1	1.2669	0.17048	0	0	0	0	0	0
PGSC0003DMG400012371	348	TRANSPARENT TESTA 12 protein	0	0	0	0	0	0	0	0	0	3	3.80069	1.26632	2	1.62335	0.486051	3	2.72926	0.998024		PTHR11206,PTHR11206:SF137					AT5G52450.1		MATE efflux family protein
PGSC0003DMG400012486	1407	ESC	0	0	0	0	0	0	0	0	0	0	0	0	0	0	0	2	1.81951	0.0801625	PF03479	PTHR31100,PTHR31100:SF15					AT4G22810.1		Predicted AT-hook DNA-binding family protein
PGSC0003DMG400012495	627	Alpha-expansin 7	0	0	0	0	0	0	0	0	0	0	0	0	1	0.811676	0.0943888	0	0	0	PF03330,PF01357	PTHR31867,PTHR31867:SF2					AT1G62980.1	ATEXP18,ATEXPA18,ATHEXP ALPHA 1.25,EXP18,EXPA18	expansin A18
PGSC0003DMG400012508	842	Hypothetical protein	0	0	0	0	0	0	0	0	0	0	0	0	0	0	0	1	0.909755	0.075517	PF04043	PTHR31080,PTHR31080:SF2		3.1.1.11		GO:0004857	AT5G62350.1		Plant invertase/pectin methylesterase inhibitor superfamily protein
PGSC0003DMG400012511	333	Hypothetical protein	0	0	0	0	0	0	0	0	0	0	0	0	0	0	0	2	1.81951	0.74208	PF04043	PTHR31080,PTHR31080:SF2		3.1.1.11		GO:0004857	AT5G62350.1		Plant invertase/pectin methylesterase inhibitor superfamily protein
PGSC0003DMG400012527	1015	Dehydration-responsive element-binding protein 1B	0	0	0	0	0	0	0	0	0	0	0	0	0	0	0	2	1.81951	0.118858	PF00847	PTHR31985,PTHR31985:SF9				GO:0006355,GO:0003700	AT5G52020.1		Integrase-type DNA-binding superfamily protein
PGSC0003DMG400012532	1402	SAUR family protein	0	0	0	0	0	0	0	0	0	1	1.2669	0.055395	2	1.62335	0.0699458	1	0.909755	0.0402484	PF02519	PTHR31374,PTHR31374:SF56				GO:0009733	AT2G45210.1		SAUR-like auxin-responsive protein family
PGSC0003DMG400012533	712	Hypothetical protein	0	0	0	0	0	0	0	0	0	0	0	0	1	0.811676	0.0795636	2	1.81951	0.189603
PGSC0003DMG400012546	1660	White-brown-complex ABC transporter family	0	0	0	0	0	0	0	0	0	0	0	0	0	0	0	11	10.0073	0.364338	PF00005	PTHR19241,PTHR19241:SF301				GO:0016887,GO:0005524	AT1G17840.1	ABCG11,ATWBC11,COF1,DSO,WBC11	white-brown complex homolog protein 11
PGSC0003DMG400012622	447	Phosphoprotein NtEPb2	0	0	0	0	0	0	0	0	0	0	0	0	0	0	0	2	1.81951	0.395468	PF02298	PTHR33021,PTHR33021:SF49				GO:0009055	AT1G48940.1	AtENODL6,ENODL6	early nodulin-like protein 6
PGSC0003DMG400012632	486	Hypothetical protein	0	0	0	0	0	0	0	0	0	0	0	0	0	0	0	1	0.909755	0.170491
PGSC0003DMG400012653	1008	LOB domain-containing protein 41	0	0	0	0	0	0	0	0	0	0	0	0	2	1.62335	0.102864	1	0.909755	0.0599459	PF03195	PTHR31304,PTHR31304:SF8					AT3G02550.1	LBD41	LOB domain-containing protein 41
PGSC0003DMG400012667	495	Peroxidase 57	0	0	0	0	0	0	0	0	0	0	0	0	0	0	0	1	0.909755	0.165237	PF00141	PTHR31235,PTHR31235:SF55		1.11.1.7		GO:0055114,GO:0020037,GO:0006979,GO:0004601	AT4G11290.1		Peroxidase superfamily protein
PGSC0003DMG400012717	591	Ulp1 protease family, C-terminal catalytic domain containing protein	0	0	0	0	0	0	0	0	0	0	0	0	0	0	0	1	0.909755	0.124361	PF02902	PTHR31470				GO:0008234,GO:0006508
PGSC0003DMG400012805	1786	Hypothetical protein	0	0	0	0	0	0	0	0	0	7	8.86827	0.294539	5	4.05838	0.133291	5	4.54877	0.152427
PGSC0003DMG400012831	404	Hypothetical protein	0	0	0	0	0	0	0	0	0	0	0	0	0	0	0	1	0.909755	0.240021
PGSC0003DMG400012916	567	Hypothetical protein	0	0	0	0	0	0	0	0	0	7	7.81458	1.09606	0	0	0	0	0	0
PGSC0003DMG400013052	1644	TdcA1-ORF1-ORF2 protein	0	0	0	0	0	0	0	0	0	23	29.1385	1.55637	41	33.2788	1.48541	24	20.9244	1.03692
PGSC0003DMG400013059	820	TdcA1-ORF2 protein	0	0	0	0	0	0	0	0	0	3	3.80069	0.319413	6	4.87006	0.397962	1	0.909755	0.0782094		PTHR10775
PGSC0003DMG400013074	1227	Triacylglycerol lipase	0	0	0	0	0	0	0	0	0	0	0	0	0	0	0	2	1.81951	0.0942526	PF01764	PTHR31403,PTHR31403:SF9	KOG4569	3.1.1.32	K16818	GO:0006629	AT2G44810.1	DAD1	alpha/beta-Hydrolases superfamily protein
PGSC0003DMG400013084	561	Late blight resistance protein Rpi-blb2	0	0	0	0	0	0	0	0	0	0	0	0	2	1.62335	0.22071	0	0	0		PTHR23155,PTHR23155:SF559					AT1G50180.1		NB-ARC domain-containing disease resistance protein
PGSC0003DMG400013093	543	Hypothetical protein	0	0	0	0	0	0	0	0	0	1	1.2669	0.189732	2	1.62335	0.231385	0	0	0		PTHR31541,PTHR31541:SF21
PGSC0003DMG400013094	2610	Leucine-rich repeat-containing protein	0	0	0	0	0	0	0	0	0	0	0	0	7	5.68173	0.123568	4	3.63902	0.080198	PF00931	PTHR11017,PTHR11017:SF161	KOG0617			GO:0043531	AT5G36930.2		Disease resistance protein (TIR-NBS-LRR class) family
PGSC0003DMG400013165	1461	Disease resistance protein RPS2	0	0	0	0	0	0	0	0	0	3	2.53393	0.105658	1	0.811676	0.0333736	4	2.72966	0.115099	PF13401	PTHR23155,PTHR23155:SF500					AT1G61190.1		LRR and NB-ARC domains-containing disease resistance protein
PGSC0003DMG400013166	862	Hypothetical protein	0	0	0	0	0	0	0	0	0	12	15.2027	1.19794	140	113.635	8.72151	33	30.0219	2.41644
PGSC0003DMG400013195	1101	Alpha-L-fucosidase 2	0	0	0	0	0	0	0	0	0	0	0	0	0	0	0	1	0.909755	0.0537382	PF00657	PTHR22835,PTHR22835:SF133		2.3.1.98		GO:0016788	AT1G28590.1		GDSL-like Lipase/Acylhydrolase superfamily protein
PGSC0003DMG400013226	1203	Hypothetical protein	0	0	0	0	0	0	0	0	0	0	0	0	0	0	0	2	1.81951	0.0965145
PGSC0003DMG400013240	1998	Hypothetical protein	0	0	0	0	0	0	0	0	0	1	1.2669	0.0371465	0	0	0	1	0.909755	0.0268851	PF04578,PF13968	PTHR31325					AT5G45480.1		Protein of unknown function (DUF594)
PGSC0003DMG400013263	2046	Homeodomain protein HOX3	0	0	0	0	0	0	0	0	0	1	1.2669	0.0361865	0	0	0	2	1.81951	0.0523698	PF00046,PF01852	PTHR24326,PTHR24326:SF289			K09338	GO:0003677,GO:0008289	AT1G73360.1	ATHDG11,EDT1,HDG11	homeodomain GLABROUS 11
PGSC0003DMG400013271	602	Blue (Type 1) copper domain	0	0	0	0	0	0	0	0	0	0	0	0	0	0	0	3	2.71366	0.360725	PF02298	PTHR33021,PTHR33021:SF31				GO:0009055
PGSC0003DMG400013276	927	Acyltransferase	0	0	0	0	0	0	0	0	0	0	0	0	0	0	0	2	1.81951	0.133304	PF13813	PTHR31595,PTHR31595:SF3		2.3.1.75			AT3G51970.1	ASAT1,ATASAT1,ATSAT1	acyl-CoA sterol acyl transferase 1
PGSC0003DMG400013302	635	Leafy cotyledon 1	0	0	0	0	0	0	0	0	0	1	1.2669	0.150613	2	1.62335	0.185524	3	2.72926	0.33509	PF00808	PTHR11064,PTHR11064:SF20					AT5G47670.1	L1L,NF-YB6	nuclear factor Y, subunit B6
PGSC0003DMG400013380	2219	Protein phosphatase 2a, regulatory subunit	0	0	0	0	0	0	0	0	0	0	0	0	1	0.811676	0.0210225	0	0	0	PF01603	PTHR10257,PTHR10257:SF26				GO:0008601,GO:0007165,GO:0000159	AT3G26020.4		Protein phosphatase 2A regulatory B subunit family protein
PGSC0003DMG400013384	1798	Hypothetical protein	0	0	0	0	0	0	0	0	0	0	0	0	0	0	0	2	1.81951	0.0605122	PF00083	PTHR23500,PTHR23500:SF52	KOG0254			GO:0055085,GO:0022857,GO:0016021	AT5G26250.1		Major facilitator superfamily protein
PGSC0003DMG400013385	1410	Hypothetical protein	0	0	0	0	0	0	0	0	0	16	20.2703	0.880514	4	3.24671	0.138988	3	2.72926	0.119945	PF07690	PTHR23500,PTHR23500:SF52	KOG0254			GO:0055085,GO:0016021	AT5G26250.1		Major facilitator superfamily protein
PGSC0003DMG400013394	741	Protein transport protein sec23	0	0	0	0	0	0	0	0	0	0	0	0	0	0	0	9	7.29705	0.719412	PF04811,PF04810	PTHR11141,PTHR11141:SF4				GO:0030127,GO:0006888,GO:0006886,GO:0008270	AT5G43670.1		Sec23/Sec24 protein transport family protein
PGSC0003DMG400013435	1137	F-box family protein	0	0	0	0	0	0	0	0	0	1	1.2669	0.0708764	0	0	0	0	0	0	PF00646,PF08268	PTHR32133				GO:0005515	AT3G23880.1		F-box and associated interaction domains-containing protein
PGSC0003DMG400013460	956	Chlorophyll a-b binding protein 3C, chloroplastic || Chlorophyll a-b binding protein 3C	0	0	0	0	0	0	0	0	0	1429	1810.2	125.164	719	582.988	39.3878	361	327.983	23.1038	PF00504	PTHR21649,PTHR21649:SF20			K08912	GO:0016020,GO:0009765	AT2G34430.1	LHB1B1,LHCB1.4	light-harvesting chlorophyll-protein complex II subunit B1
PGSC0003DMG400013467	608	Hypothetical protein	0	0	0	0	0	0	0	0	0	0	0	0	2	1.62335	0.196982	5	4.54877	0.595709	PF04520	PTHR33083,PTHR33083:SF7					AT2G34340.1		Protein of unknown function, DUF584
PGSC0003DMG400013500	987	Serine-threonine protein kinase, plant-type	0	0	0	0	0	0	0	0	0	0	0	0	0	0	0	1	0.909755	0.0615514	PF13855,PF07714	PTHR27000,PTHR27000:SF183		2.7.11.1		GO:0005515,GO:0006468,GO:0004672	AT3G47570.1		Leucine-rich repeat protein kinase family protein
PGSC0003DMG400013528	3179	Non-LTR retroelement reverse transcriptase	0	0	0	0	0	0	0	0	0	1	1.2669	0.0224753	2	1.62335	0.0286271	0	0	0	PF00078	PTHR19446,PTHR19446:SF366		2.7.7.49			ATMG01250.1		RNA-directed DNA polymerase (reverse transcriptase)
PGSC0003DMG400013529	1117	Hypothetical protein	0	0	0	0	0	0	0	0	0	0	0	0	0	0	0	1	0.909755	0.0527975
PGSC0003DMG400013592	1224	Gag/pol polyprotein	0	0	0	0	0	0	0	0	0	0	0	0	0	0	0	1	0.909755	0.0472648	PF01585					GO:0003676
PGSC0003DMG400013732	522	Hypothetical protein	0	0	0	0	0	0	0	0	0	0	0	0	3	2.43503	0.367833	1	0.909755	0.151255							AT1G64690.1	BLT	branchless trichome
PGSC0003DMG400013768	1548	Non-LTR retroelement reverse transcriptase	0	0	0	0	0	0	0	0	0	0	0	0	0	0	0	2	1.81951	0.0717592	PF00078	PTHR19446,PTHR19446:SF340		2.7.7.49			AT1G43760.1		DNAse I-like superfamily protein
PGSC0003DMG400013776	654	Two-component system sensor histidine kinase/response regulator	0	0	0	0	0	0	0	0	0	0	0	0	0	0	0	3	2.72926	0.320975	PF00072	PTHR26402,PTHR26402:SF508				GO:0000160	AT4G16110.1	ARR2,RR2	response regulator 2
PGSC0003DMG400013800	501	Serine-threonine protein kinase, plant-type	0	0	0	0	0	0	0	0	0	0	0	0	0	0	0	1	0.909755	0.161911	PF07714	PTHR27005,PTHR27005:SF49		2.7.11.1,2.7.10.2,2.7.10.1		GO:0006468,GO:0004672	AT3G57770.1		Protein kinase superfamily protein
PGSC0003DMG400013805	2055	Hypothetical protein	0	0	0	0	0	0	0	0	0	0	0	0	1	0.811676	0.0228523	0	0	0		PTHR35307,PTHR35307:SF1					AT4G17250.1
PGSC0003DMG400013807	510	Glucosyltransferase	0	0	0	0	0	0	0	0	0	5	6.33448	1.04612	7	5.68173	0.888642	5	4.54877	0.785828	PF00201	PTHR11926,PTHR11926:SF356		2.4.1.297		GO:0016758,GO:0008152	AT4G27570.1		UDP-Glycosyltransferase superfamily protein
PGSC0003DMG400013908	576	Protein phosphatase 2c	0	0	0	0	0	0	0	0	0	0	0	0	0	0	0	3	2.72926	0.388083	PF00481	PTHR13832,PTHR13832:SF282		3.1.3.16		GO:0003824,GO:0006470,GO:0004722	AT1G67820.1		Protein phosphatase 2C family protein
PGSC0003DMG400014001	1569	Anthocyanin acyltransferase	0	0	0	0	0	0	0	0	0	1	1.2669	0.0881714	0	0	0	0	0	0	PF02458	PTHR31623,PTHR31623:SF11		2.3.1.224		GO:0016747	AT1G24430.1		HXXXD-type acyl-transferase family protein
PGSC0003DMG400014034	3315	Hypothetical protein	0	0	0	0	0	0	0	0	0	26	31.6724	1.11549	54	43.8305	1.41749	55	49.1268	1.68795
PGSC0003DMG400014035	1339	TdcA1-ORF2 protein	0	0	0	0	0	0	0	0	0	2	1.26691	0.298411	4	2.43505	0.531202	8	7.27798	1.37449	PF13960
PGSC0003DMG400014058	1306	Integrase	0	0	0	0	0	0	0	0	0	0	0	0	1	0.811676	0.0379305	0	0	0		PTHR24559
PGSC0003DMG400014071	936	Ntc12 protein	0	0	0	0	0	0	0	0	0	0	0	0	1	0.811676	0.0562718	0	0	0	PF03171,PF14226	PTHR10209,PTHR10209:SF140	KOG0143	4.2.3.19	K05282	GO:0055114,GO:0016491	AT5G51810.1	AT2353,ATGA20OX2,GA20OX2	gibberellin 20 oxidase 2
PGSC0003DMG400014206	652	Hypothetical protein	0	0	0	0	0	0	0	0	0	0	0	0	0	0	0	2	1.81951	0.415917
PGSC0003DMG400014231	1521	Hypothetical protein	0	0	0	0	0	0	0	0	0	0	0	0	2	1.62335	0.063781	5	4.54877	0.183073		PTHR11102,PTHR11102:SF94
PGSC0003DMG400014234	885	Hypothetical protein	0	0	0	0	0	0	0	0	0	0	0	0	1	0.811677	0.073324	0	0	0		PTHR33919,PTHR33919:SF2					AT5G07330.1
PGSC0003DMG400014307	820	CRT binding factor 4	0	0	0	0	0	0	0	0	0	0	0	0	0	0	0	1	0.909755	0.0782094		PTHR31839,PTHR31839:SF7					AT4G25490.1	ATCBF1,CBF1,DREB1B	C-repeat/DRE binding factor 1
PGSC0003DMG400014309	1724	CRT binding factor 2	0	0	0	0	0	0	0	0	0	0	0	0	0	0	0	2	1.81951	0.0634561	PF00847	PTHR31839,PTHR31839:SF7			K09286	GO:0006355,GO:0003700	AT4G25480.1	ATCBF3,CBF3,DREB1A	dehydration response element B1A
PGSC0003DMG400014427	2532	Homeobox protein	0	0	0	0	0	0	0	0	0	0	0	0	1	0.811676	0.0182357	1	0.909755	0.020721	PF01852	PTHR24326,PTHR24326:SF189			K09338	GO:0008289	AT4G04890.1	PDF2	protodermal factor 2
PGSC0003DMG400014434	375	Hypothetical protein	0	0	0	0	0	0	0	0	0	0	0	0	1	0.811676	0.210888	0	0	0		PTHR36753					AT3G13275.1
PGSC0003DMG400014585	2902	Restin	0	0	0	0	0	0	0	0	0	0	0	0	1	0.811676	0.0157653	1	0.909755	0.0178804	PF07765	PTHR31631,PTHR31631:SF0					AT1G58210.1	EMB1674	kinase interacting family protein
PGSC0003DMG400014588	758	Hypothetical protein	0	0	0	0	0	0	0	0	0	8	10.1352	0.944543	6	4.87006	0.439983	3	2.72926	0.260836
PGSC0003DMG400014629	714	Hypothetical protein	0	0	0	0	0	0	0	0	0	0	0	0	2	1.05775	0.103303	0	0	0							AT2G47680.1		zinc finger (CCCH type) helicase family protein
PGSC0003DMG400014679	522	PGPS/NH21	0	0	0	0	0	0	0	0	0	0	0	0	0	0	0	1	0.909755	0.151255
PGSC0003DMG400014690	1041	Glycine-rich RNA-binding protein	0	0	0	0	0	0	0	0	0	0	0	0	3	2.43503	0.148445	0	0	0
PGSC0003DMG400014839	687	Zinc finger protein	0	0	0	0	0	0	0	0	0	0	0	0	0	0	0	2	0.909806	0.0997034	PF13639	PTHR22763,PTHR22763:SF78		6.3.2.19		GO:0008270,GO:0005515	AT1G26800.1		RING/U-box superfamily protein
PGSC0003DMG400014905	1195	Hypothetical protein	0	0	0	0	0	0	0	0	0	0	0	0	0	0	0	1	0.909755	0.0486464	PF04367	PTHR31876,PTHR31876:SF6					AT2G18460.1	LCV3	like COV 3
PGSC0003DMG400014928	726	Hypothetical protein	0	0	0	0	0	0	0	0	0	0	0	0	1	0.811676	0.0775572	0	0	0	PF03018	PTHR21495,PTHR21495:SF67					AT2G21100.1		Disease resistance-responsive (dirigent-like protein) family protein
PGSC0003DMG400015023	767	Hypothetical protein	0	0	0	0	0	0	0	0	0	1	1.2669	0.11623	2	1.62335	0.144447	1	0.909755	0.085558
PGSC0003DMG400015037	577	TMV resistance protein N	0	0	0	0	0	0	0	0	0	6	7.60137	1.03869	5	4.05838	0.530041	2	1.81951	0.258031	PF01582	PTHR11017,PTHR11017:SF169				GO:0007165,GO:0005515	AT1G27170.1		transmembrane receptors;ATP binding
PGSC0003DMG400015040	490	Hypothetical protein	0	0	0	0	0	0	0	0	0	23	29.1385	5.17674	66	53.5706	8.98391	50	45.4877	8.4865
PGSC0003DMG400015064	1182	Protein ycf2	0	0	0	0	0	0	0	0	0	0	0	0	1	0.811676	0.0425819	0	0	0		PTHR33078					ATCG00860.1		Chloroplast Ycf2;ATPase, AAA type, core
PGSC0003DMG400015087	732	MYB domain class transcription factor	0	0	0	0	0	0	0	0	0	0	0	0	0	0	0	6	5.45853	0.547308	PF00249	PTHR10641,PTHR10641:SF541	KOG0048				AT3G23250.1	ATMYB15,ATY19,MYB15	myb domain protein 15
PGSC0003DMG400015090	549	CW-type Zinc Finger family protein	0	0	0	0	0	0	0	0	0	0	0	0	0	0	0	1	0.909755	0.139454
PGSC0003DMG400015092	520	Non-specific lipid-transfer protein	0	0	0	0	0	0	0	0	0	0	0	0	0	0	0	3	2.72926	0.456626	PF00234	PTHR33076,PTHR33076:SF11					AT5G01870.1		Bifunctional inhibitor/lipid-transfer protein/seed storage 2S albumin superfamily protein
PGSC0003DMG400015111	354	Pectinacetylesterase	0	0	0	0	0	0	0	0	0	1	1.2669	0.406777	0	0	0	0	0	0	PF03283	PTHR21562,PTHR21562:SF18				GO:0016787	AT4G19420.1		Pectinacetylesterase family protein
PGSC0003DMG400015129	556	Defensin protein	0	0	0	0	0	0	0	0	0	1	1.2669	0.183015	0	0	0	0	0	0	PF00304	PTHR33147,PTHR33147:SF3					AT2G02100.1	LCR69,PDF2.2	low-molecular-weight cysteine-rich 69
PGSC0003DMG400015133	373	Defensin	0	0	0	0	0	0	0	0	0	1	1.2669	0.364822	1	0.811676	0.212974	0	0	0	PF00304	PTHR33147					AT2G02130.1	LCR68,PDF2.3	low-molecular-weight cysteine-rich 68
PGSC0003DMG400015149	1308	Cytochrome P450 71A4	0	0	0	0	0	0	0	0	0	0	0	0	0	0	0	1	0.909755	0.043672	PF00067	PTHR24298,PTHR24298:SF126	KOG0156	1.14.13.104		GO:0055114,GO:0020037,GO:0016705,GO:0005506	AT3G48310.1	CYP71A22	cytochrome P450, family 71, subfamily A, polypeptide 22
PGSC0003DMG400015150	1317	Cytochrome P450 71A4	0	0	0	0	0	0	0	0	0	1	1.2669	0.0595685	0	0	0	3	2.72926	0.129958	PF00067	PTHR24298,PTHR24298:SF126	KOG0156			GO:0055114,GO:0020037,GO:0016705,GO:0005506	AT3G48280.1	CYP71A25	cytochrome P450, family 71, subfamily A, polypeptide 25
PGSC0003DMG400015198	1251	Amino acid transporter	0	0	0	0	0	0	0	0	0	0	0	0	0	0	0	2	1.81951	0.0920943	PF01490	PTHR22950,PTHR22950:SF235	KOG1303				AT5G40780.1	LHT1	lysine histidine transporter 1
PGSC0003DMG400015236	354	Hypothetical protein	0	0	0	0	0	0	0	0	0	0	0	0	1	0.811676	0.259113	1	0.909755	0.35997
PGSC0003DMG400015283	3189	Receptor kinase	0	0	0	0	0	0	0	0	0	1	1.2669	0.0224004	2	1.62335	0.0285323	3	2.72926	0.0484857	PF00560,PF08263,PF13855,PF00069	PTHR27000,PTHR27000:SF25	KOG1187	2.7.11.1		GO:0005515,GO:0006468,GO:0005524,GO:0004672	AT3G47570.1		Leucine-rich repeat protein kinase family protein
PGSC0003DMG400015294	380	Hypothetical protein	0	0	0	0	0	0	0	0	0	0	0	0	2	0.81185	0.205891	1	0.909755	0.272553
PGSC0003DMG400015328	736	P69F protein	0	0	0	0	0	0	0	0	0	0	0	0	0	0	0	1	0.909755	0.0905335	PF00082	PTHR10795,PTHR10795:SF410		3.4.14.10		GO:0006508,GO:0004252	AT1G04110.1	SDD1	Subtilase family protein
PGSC0003DMG400015337	675	BZIP transcription factor bZIP132	0	0	0	0	0	0	0	0	0	0	0	0	0	0	0	1	0.909755	0.102232	PF14144	PTHR22952,PTHR22952:SF195				GO:0043565,GO:0006351	AT3G14880.2
PGSC0003DMG400015345	1386	Hypothetical protein	0	0	0	0	0	0	0	0	0	2	2.53379	0.112271	2	1.62335	0.0708667	5	3.63926	0.163182	PF00560,PF13855	PTHR27004,PTHR27004:SF39	KOG4579,KOG0617			GO:0005515	AT3G05660.1	AtRLP33,RLP33	receptor like protein 33
PGSC0003DMG400015348	969	Hypothetical protein	0	0	0	0	0	0	0	0	0	0	0	0	2	1.62335	0.107891	2	0.909995	0.0630143	PF13855	PTHR27004,PTHR27004:SF39	KOG4579			GO:0005515	AT3G05650.1	AtRLP32,RLP32	receptor like protein 32
PGSC0003DMG400015402	1539	Cytochrome P450	0	0	0	0	0	0	0	0	0	0	0	0	1	0.811676	0.0314709	0	0	0	PF00067	PTHR24298,PTHR24298:SF118	KOG0156	1.14.13.89		GO:0055114,GO:0020037,GO:0016705,GO:0005506	AT4G37340.1	CYP81D3	cytochrome P450, family 81, subfamily D, polypeptide 3
PGSC0003DMG400015436	911	Nucleolar GTP-binding protein 2	0	0	0	0	0	0	0	0	0	0	0	0	1	0.811676	0.0581724	0	0	0	PF08153	PTHR11089,PTHR11089:SF9				GO:0005730	AT1G52980.1		GTP-binding family protein
PGSC0003DMG400015605	1767	Cytochrome P450	0	0	0	0	0	0	0	0	0	1	1.2669	0.0425836	0	0	0	0	0	0	PF00067	PTHR24298,PTHR24298:SF178		1.14.13.121		GO:0055114,GO:0020037,GO:0016705,GO:0005506	AT3G26300.1	CYP71B34	cytochrome P450, family 71, subfamily B, polypeptide 34
PGSC0003DMG400015616	409	Hypothetical protein	0	0	0	0	0	0	0	0	0	0	0	0	0	0	0	2	0.909823	0.234215
PGSC0003DMG400015629	1270	Zinc finger protein	0	0	0	0	0	0	0	0	0	0	0	0	1	0.811676	0.0391728	0	0	0		PTHR14677,PTHR14677:SF14					AT3G57480.1		zinc finger (C2H2 type, AN1-like) family protein
PGSC0003DMG400015640	936	Hypothetical protein	0	0	0	0	0	0	0	0	0	1	1.2669	0.089942	0	0	0	0	0	0
PGSC0003DMG400015654	2589	Hypothetical protein	0	0	0	0	0	0	0	0	0	6	6.33449	0.14	8	5.68181	0.124643	4	3.63902	0.0809039
PGSC0003DMG400015702	1239	Initiation factor 3g	0	0	0	0	0	0	0	0	0	0	0	0	0	0	0	2	1.81951	0.0931609	PF00076	PTHR10352,PTHR10352:SF2	KOG0226		K03248	GO:0003676,GO:0005852,GO:0005737,GO:0003743	AT3G11400.2	ATEIF3G1,EIF3G1	eukaryotic translation initiation factor 3G1
PGSC0003DMG400015720	2347	Hypothetical protein	0	0	0	0	0	0	0	0	0	3	3.80069	0.093419	4	3.24671	0.0791439	4	3.63902	0.0900354
PGSC0003DMG400015740	492	Xylem serine proteinase 1	0	0	0	0	0	0	0	0	0	2	1.26692	0.221649	2	1.62335	0.268127	0	0	0	PF02225	PTHR10795,PTHR10795:SF329		3.4.14.10			AT1G01900.1	ATSBT1.1,SBTI1.1	subtilase family protein
PGSC0003DMG400015798	1491	ATP binding protein	0	0	0	0	0	0	0	0	0	0	0	0	0	0	0	2	1.81951	0.0749347		PTHR34937,PTHR34937:SF2					AT3G49055.1
PGSC0003DMG400015895	1354	Crooked neck protein	0	0	0	0	0	0	0	0	0	0	0	0	1	0.811676	0.0363917	11	10.0073	0.461194		PTHR11246,PTHR11246:SF14					AT5G41770.1		crooked neck protein, putative / cell cycle protein, putative
PGSC0003DMG400015922	1728	Acyl:coa ligase acetate-coa synthetase	0	0	0	0	0	0	0	0	0	0	0	0	0	0	0	1	0.909755	0.0316448	PF13193,PF00501	PTHR24095,PTHR24095:SF176				GO:0008152,GO:0003824	AT2G17650.1		AMP-dependent synthetase and ligase family protein
PGSC0003DMG400015991	474	Transcription factor	0	0	0	0	0	0	0	0	0	0	0	0	0	0	0	1	0.909755	0.178038	PF02365	PTHR31719,PTHR31719:SF10				GO:0006355,GO:0003677	AT3G04060.1	anac046,NAC046	NAC domain containing protein 46
PGSC0003DMG400016000	713	Hypothetical protein	0	0	0	0	0	0	0	0	0	1	1.2669	0.128203	0	0	0	6	5.45853	0.567695
PGSC0003DMG400016023	1322	Hypothetical protein	0	0	0	0	0	0	0	0	0	6	7.60137	0.355834	22	17.8569	0.822873	12	10.9171	0.517508
PGSC0003DMG400016252	1539	Protein AINTEGUMENTA	0	0	0	0	0	0	0	0	0	0	0	0	1	0.811676	0.0314709	1	0.909755	0.0361213	PF00847	PTHR32467,PTHR32467:SF8			K09285	GO:0006355,GO:0003700,GO:0007275	AT1G51190.1	PLT2	Integrase-type DNA-binding superfamily protein
PGSC0003DMG400016275	1467	Acyltransferase	0	0	0	0	0	0	0	0	0	0	0	0	1	0.811676	0.0332191	1	0.909755	0.0381787	PF08541,PF08392	PTHR31561,PTHR31561:SF25		2.3.1.199	K15397	GO:0016747,GO:0008610,GO:0016020,GO:0006633	AT1G04220.1	KCS2	3-ketoacyl-CoA synthase 2
PGSC0003DMG400016285	991	Enoyl-CoA hydratase/isomerase family protein	0	0	0	0	0	0	0	0	0	0	0	0	36	28.8783	1.86781	107	96.7533	6.51283	PF00378	PTHR11941,PTHR11941:SF84	KOG1679			GO:0008152,GO:0003824	AT4G14430.1	ATECI2,ECHIB,ECI2,IBR10,PEC12	indole-3-butyric acid response 10
PGSC0003DMG400016286	479	Enoyl-CoA hydratase/isomerase family protein	0	0	0	0	0	0	0	0	0	4	3.80085	0.694748	8	5.68186	0.978054	7	5.45863	1.0489		PTHR11941,PTHR11941:SF84					AT4G14430.1	ATECI2,ECHIB,ECI2,IBR10,PEC12	indole-3-butyric acid response 10
PGSC0003DMG400016350	327	Hypothetical protein	0	0	0	0	0	0	0	0	0	4	3.80069	1.45872	2	1.62335	0.551408	0	0	0
PGSC0003DMG400016351	508	Hypothetical protein	0	0	0	0	0	0	0	0	0	0	0	0	0	0	0	2	1.81951	0.316392		PTHR33592
PGSC0003DMG400016371	1323	Peroxidase 44	0	0	0	0	0	0	0	0	0	0	0	0	0	0	0	1	0.909755	0.0430871	PF00141	PTHR31235,PTHR31235:SF64		1.11.1.7		GO:0055114,GO:0020037,GO:0006979,GO:0004601	AT4G33420.1		Peroxidase superfamily protein
PGSC0003DMG400016373	476	Alanine-2-oxoglutarate aminotransferase 1	0	0	0	0	0	0	0	0	0	1	1.2669	0.233992	0	0	0	1	0.909755	0.176734		PTHR11751,PTHR11751:SF373		2.3.2.2,2.6.1.4,2.6.1.2,2.6.1.44			AT1G23310.1	AOAT1,GGAT1,GGT1	glutamate:glyoxylate aminotransferase
PGSC0003DMG400016375	1317	Anthranilate N-benzoyltransferase protein	0	0	0	0	0	0	0	0	0	0	0	0	0	0	0	1	0.909755	0.0433192	PF02458	PTHR31623,PTHR31623:SF3		2.3.1.160	K13065	GO:0016747	AT1G24430.1		HXXXD-type acyl-transferase family protein
PGSC0003DMG400016438	408	Hypothetical protein	0	0	0	0	0	0	0	0	0	0	0	0	0	0	0	1	0.909755	0.235339	PF04885	PTHR33227,PTHR33227:SF4					AT1G11925.1		Stigma-specific Stig1 family protein
PGSC0003DMG400016468	1190	Bcr-associated protein, bap	0	0	0	0	0	0	0	0	0	0	0	0	2	1.62335	0.0844953	2	1.81951	0.0977856	PF05529	PTHR12701,PTHR12701:SF18	KOG1962		K14009	GO:0016021,GO:0006886,GO:0005783	AT5G42570.1		B-cell receptor-associated 31-like
PGSC0003DMG400016490	373	Hypothetical protein	0	0	0	0	0	0	0	0	0	0	0	0	1	0.811676	0.212974	7	6.36828	1.9864		PTHR33022,PTHR33022:SF6
PGSC0003DMG400016522	3504	Poly(A) polymerase || Nucleic acid binding protein	0	0	0	0	0	0	0	0	0	4	5.06758	0.0936586	11	8.11677	0.149081	7	6.36829	0.118282		PTHR10682,PTHR10682:SF24		2.7.7.19		GO:0043631,GO:0005634,GO:0004652	AT4G32850.8	nPAP,PAP(IV)	nuclear poly(a) polymerase
PGSC0003DMG400016571	1632	Cytochrome P450	0	0	0	0	0	0	0	0	0	6	7.60137	0.279401	0	0	0	0	0	0	PF00067	PTHR24298,PTHR24298:SF66	KOG0156			GO:0055114,GO:0020037,GO:0016705,GO:0005506	AT5G09970.1	CYP78A7	cytochrome P450, family 78, subfamily A, polypeptide 7
PGSC0003DMG400016639	1497	Homeobox protein	0	0	0	0	0	0	0	0	0	0	0	0	0	0	0	1	0.909755	0.0372937	PF00046,PF01852	PTHR24326,PTHR24326:SF288				GO:0003677,GO:0008289	AT4G00730.1	AHDP,ANL2	Homeobox-leucine zipper family protein / lipid-binding START domain-containing protein
PGSC0003DMG400016703	926	Hypothetical protein	0	0	0	0	0	0	0	0	0	1	1.2669	0.091162	1	0.811676	0.057017	3	2.72926	0.200232		PTHR11439
PGSC0003DMG400016750	627	Hypothetical protein	0	0	0	0	0	0	0	0	0	0	0	0	1	0.811676	0.0943888	0	0	0		PTHR31669,PTHR31669:SF15				GO:0006355
PGSC0003DMG400016768	963	PHD-finger family protein	0	0	0	0	0	0	0	0	0	0	0	0	2	1.62335	0.108708	3	2.72926	0.190485		PTHR33304,PTHR33304:SF7					AT5G61120.1
PGSC0003DMG400016777	1189	Cytochrome P450 hydroxylase	0	0	0	0	0	0	0	0	0	1	1.2669	0.0671916	0	0	0	1	0.909755	0.0489424	PF00067	PTHR24298,PTHR24298:SF178		1.14.13.121		GO:0055114,GO:0020037,GO:0016705,GO:0005506	AT3G26330.1	CYP71B37	cytochrome P450, family 71, subfamily B, polypeptide 37
PGSC0003DMG400016786	545	Hypothetical protein	0	0	0	0	0	0	0	0	0	0	0	0	10	7.30515	1.03568	3	2.72926	0.423254	PF14111
PGSC0003DMG400016811	2985	Hypothetical protein	0	0	0	0	0	0	0	0	0	4	5.06758	0.0961386	2	1.62335	0.0306006	4	3.63902	0.069388
PGSC0003DMG400016825	1629	Axi 1 protein	0	0	0	0	0	0	0	0	0	0	0	0	0	0	0	3	2.72926	0.101525	PF10250	PTHR31818,PTHR31818:SF0					AT1G20550.1		O-fucosyltransferase family protein
PGSC0003DMG400016868	342	Hypothetical protein	0	0	0	0	0	0	0	0	0	0	0	0	1	0.811676	0.251544	0	0	0
PGSC0003DMG400016872	3294	BRASSINOSTEROID INSENSITIVE 1	0	0	0	0	0	0	0	0	0	3	3.80069	0.0649289	1	0.811676	0.0137865	15	13.6463	0.234193	PF00560,PF08263,PF00069	PTHR27000,PTHR27000:SF191	KOG1187	2.7.11.1		GO:0005515,GO:0006468,GO:0005524,GO:0004672	AT5G63930.1		Leucine-rich repeat protein kinase family protein
PGSC0003DMG400016902	2211	Sec14 cytosolic factor	0	0	0	0	0	0	0	0	0	0	0	0	2	0.811676	0.0350864	0	0	0	PF03765,PF00650	PTHR23324,PTHR23324:SF55	KOG1471				AT2G21540.2	ATSFH3,SFH3	SEC14-like 3
PGSC0003DMG400016948	494	Hypothetical protein	0	0	0	0	0	0	0	0	0	4	5.06758	0.880768	7	5.68173	0.932638	7	6.36828	1.16063
PGSC0003DMG400016957	597	WRKY transcription factor	0	0	0	0	0	0	0	0	0	0	0	0	0	0	0	1	0.909755	0.122467	PF03106	PTHR31221,PTHR31221:SF36				GO:0043565,GO:0006355,GO:0003700	AT5G64810.1	ATWRKY51,WRKY51	WRKY DNA-binding protein 51
PGSC0003DMG400016960	1614	Cytochrome P450	0	0	0	0	0	0	0	0	0	0	0	0	0	0	0	1	0.909755	0.0342014	PF00067	PTHR24298,PTHR24298:SF66	KOG0156			GO:0055114,GO:0020037,GO:0016705,GO:0005506	AT5G09970.1	CYP78A7	cytochrome P450, family 78, subfamily A, polypeptide 7
PGSC0003DMG400016982	2068	Bacterial spot disease resistance protein 4	0	0	0	0	0	0	0	0	0	16	20.2704	0.572206	37	29.2208	0.817059	22	19.106	0.54343	PF13855	PTHR11017,PTHR11017:SF169	KOG4579			GO:0005515	AT1G69550.1		disease resistance protein (TIR-NBS-LRR class)
PGSC0003DMG400016985	270	ELI3	0	0	0	0	0	0	0	0	0	0	0	0	2	0.812166	0.434055	4	2.73043	2.14119		PTHR11695,PTHR11695:SF588		1.1.1.71		GO:0055114,GO:0016491,GO:0008270	AT4G39330.1	ATCAD9,CAD9	cinnamyl alcohol dehydrogenase 9
PGSC0003DMG400017009	454	Polyprotein	0	0	0	0	0	0	0	0	0	0	0	0	0	0	0	2	1.81951	0.384442
PGSC0003DMG400017036	582	Multidomain cyclophilin type peptidyl-prolyl cis-trans isomerase	0	0	0	0	0	0	0	0	0	0	0	0	4	3.24671	0.418876	0	0	0	PF00076	PTHR11071,PTHR11071:SF156	KOG0130,KOG0114	5.2.1.8		GO:0003676,GO:0006457,GO:0003755	AT1G53720.1	ATCYP59,CYP59	cyclophilin 59
PGSC0003DMG400017039	1326	1-aminocyclopropane-1-carboxylate synthase	0	0	0	0	0	0	0	0	0	0	0	0	0	0	0	1	0.909755	0.042972	PF00155	PTHR11751,PTHR11751:SF418		4.4.1.14	K01762	GO:0030170,GO:0009058	AT4G26200.1	ACS7,ATACS7	1-amino-cyclopropane-1-carboxylate synthase 7
PGSC0003DMG400017041	444	AF-4 domain containing protein	0	0	0	0	0	0	0	0	0	0	0	0	1	0.811676	0.294566	0	0	0		PTHR12663,PTHR12663:SF0		2.1.1.43			AT5G10950.1		Tudor/PWWP/MBT superfamily protein
PGSC0003DMG400017061	879	Blight resistance protein SH10	0	0	0	0	0	0	0	0	0	0	0	0	4	2.43503	0.182403	5	3.63904	0.285538	PF00931	PTHR23155,PTHR23155:SF562				GO:0043531	AT3G14470.1		NB-ARC domain-containing disease resistance protein
PGSC0003DMG400017080	299	PK-LRR-TM resistance protein	0	0	0	0	0	0	0	0	0	0	0	0	0	0	0	1	0.909755	0.502235	PF00560	PTHR27004,PTHR27004:SF28		2.7.11.1		GO:0005515	AT5G49290.1	ATRLP56,RLP56	receptor like protein 56
PGSC0003DMG400017081	3163	Serine/threonine-protein kinase bri1	0	0	0	0	0	0	0	0	0	0	0	0	3	1.62335	0.0287996	0	0	0	PF00560,PF13855	PTHR27004,PTHR27004:SF28				GO:0005515	AT5G40170.1	AtRLP54,RLP54	receptor like protein 54
PGSC0003DMG400017082	1127	ATP binding protein	0	0	0	0	0	0	0	0	0	0	0	0	0	0	0	2	1.81951	0.104452	PF00069	PTHR24361,PTHR24361:SF334	KOG0198	2.7.11.25		GO:0006468,GO:0005524,GO:0004672	AT4G36950.1	MAPKKK21	mitogen-activated protein kinase kinase kinase 21
PGSC0003DMG400017107	360	DREB2A	0	0	0	0	0	0	0	0	0	0	0	0	0	0	0	1	0.909755	0.307258
PGSC0003DMG400017112	462	Hypothetical protein	0	0	0	0	0	0	0	0	0	0	0	0	1	0.811676	0.147876	1	0.909755	0.186285
PGSC0003DMG400017135	1399	Cytochrome P450	0	0	0	0	0	0	0	0	0	2	2.53379	0.111065	0	0	0	0	0	0	PF00067	PTHR24298,PTHR24298:SF1		1.14.13.117		GO:0055114,GO:0020037,GO:0016705,GO:0005506	AT5G05260.1	CYP79A2	cytochrome p450 79a2
PGSC0003DMG400017162	540	Hypothetical protein	0	0	0	0	0	0	0	0	0	0	0	0	0	0	0	1	0.909755	0.143177	PF06839	PTHR33248,PTHR33248:SF2				GO:0008270	AT5G13920.1		GRF zinc finger / Zinc knuckle protein
PGSC0003DMG400017178	953	Rhicadhesin receptor	0	0	0	0	0	0	0	0	0	1	1.2669	0.0879412	0	0	0	0	0	0	PF07883	PTHR31238,PTHR31238:SF42					AT5G39120.1		RmlC-like cupins superfamily protein
PGSC0003DMG400017257	1917	Cellulose synthase	0	0	0	0	0	0	0	0	0	0	0	0	0	0	0	1	0.909755	0.0281556	PF03552	PTHR13301,PTHR13301:SF62		2.4.1.12,2.7.7.41		GO:0030244,GO:0016760,GO:0016020	AT4G23990.1	ATCSLG3,CSLG3	cellulose synthase like G3
PGSC0003DMG400017263	366	Hypothetical protein	0	0	0	0	0	0	0	0	0	1	1.2669	0.379233	0	0	0	9	8.18779	2.66358
PGSC0003DMG400017272	460	Hypothetical protein	0	0	0	0	0	0	0	0	0	0	0	0	0	0	0	1	0.909755	0.187734
PGSC0003DMG400017280	1554	CYP72A56	0	0	0	0	0	0	0	0	0	4	3.80074	0.147684	8	5.68179	0.21791	12	10.9171	0.428643	PF00067	PTHR24282,PTHR24282:SF33	KOG0157	1.3.3.9		GO:0055114,GO:0020037,GO:0016705,GO:0005506	AT3G14690.1	CYP72A15	cytochrome P450, family 72, subfamily A, polypeptide 15
PGSC0003DMG400017285	1074	Hypothetical protein	0	0	0	0	0	0	0	0	0	2	1.26694	0.0759235	0	0	0	0	0	0
PGSC0003DMG400017308	477	Metal ion binding protein	0	0	0	0	0	0	0	0	0	0	0	0	0	0	0	2	1.81951	0.352179		PTHR22814,PTHR22814:SF34					AT5G48290.1		Heavy metal transport/detoxification superfamily protein
PGSC0003DMG400017319	321	CYP72A56	0	0	0	0	0	0	0	0	0	2	1.26694	0.508325	3	1.62341	0.573458	1	0.909755	0.408751	PF00067	PTHR24282,PTHR24282:SF33		1.14.13.173		GO:0055114,GO:0020037,GO:0016705,GO:0005506	AT3G14650.1	CYP72A11	cytochrome P450, family 72, subfamily A, polypeptide 11
PGSC0003DMG400017525	1215	R2r3-myb transcription factor	0	0	0	0	0	0	0	0	0	0	0	0	0	0	0	2	1.81951	0.0953701	PF00249	PTHR10641,PTHR10641:SF606	KOG0048		K09422		AT5G16770.2	AtMYB9,MYB9	myb domain protein 9
PGSC0003DMG400017561	648	Transmembrane emp24 domain-containing protein 10	0	0	0	0	0	0	0	0	0	1	1.2669	0.14635	0	0	0	1	0.909755	0.108434	PF01105	PTHR22811,PTHR22811:SF58	KOG1691			GO:0016021,GO:0006810	AT1G57620.1		emp24/gp25L/p24 family/GOLD family protein
PGSC0003DMG400017578	1019	ESC	0	0	0	0	0	0	0	0	0	1	1.2669	0.0809501	0	0	0	1	0.909755	0.0591379	PF03479	PTHR31100,PTHR31100:SF15					AT2G45430.1	AHL22	AT-hook motif nuclear-localized protein 22
PGSC0003DMG400017606	444	Hypothetical protein	0	0	0	0	0	0	0	0	0	0	0	0	0	0	0	1	0.909755	0.200195	PF04520	PTHR33083,PTHR33083:SF10					AT3G45210.1		Protein of unknown function, DUF584
PGSC0003DMG400017800	2166	Leucine-rich repeat receptor protein kinase EXS	0	0	0	0	0	0	0	0	0	0	0	0	0	0	0	2	1.81951	0.0491685	PF00560,PF08263,PF00069	PTHR27000,PTHR27000:SF74	KOG1187	2.7.11.1		GO:0005515,GO:0006468,GO:0005524,GO:0004672	AT3G02130.1	RPK2,TOAD2	receptor-like protein kinase 2
PGSC0003DMG400017850	1596	Ubiquitin carboxyl-terminal hydrolase	0	0	0	0	0	0	0	0	0	1	1.2669	0.0477582	0	0	0	0	0	0	PF00443	PTHR24006		3.4.19.12		GO:0036459,GO:0016579	AT4G17895.1	UBP20	ubiquitin-specific protease 20
PGSC0003DMG400017885	438	Hypothetical protein	0	0	0	0	0	0	0	0	0	2	2.53379	0.53934	2	1.62335	0.32232	4	3.63902	0.821218		PTHR35512					AT5G43680.1
PGSC0003DMG400017896	783	Hypothetical protein	0	0	0	0	0	0	0	0	0	3	3.80069	0.339301	1	0.811676	0.0703358	1	0.909755	0.083198
PGSC0003DMG400017907	717	Transposon MuDR mudrA	0	0	0	0	0	0	0	0	0	0	0	0	0	0	0	2	1.81951	0.187759
PGSC0003DMG400017909	654	Hypothetical protein	0	0	0	0	0	0	0	0	0	2	1.26739	0.144518	0	0	0	4	2.72934	0.320984
PGSC0003DMG400017952	1626	Hypothetical protein	0	0	0	0	0	0	0	0	0	0	0	0	1	0.811676	0.0295894	8	7.27804	0.271304
PGSC0003DMG400017964	1572	Hypothetical protein	0	0	0	0	0	0	0	0	0	5	6.33448	0.242934	4	3.24671	0.122919	2	1.81951	0.0705013				4.99.1.1			AT5G26030.2	ATFC-I,FC-I,FC1	ferrochelatase 1
PGSC0003DMG400017966	2283	Hcr2-p3	0	0	0	0	0	0	0	0	0	0	0	0	3	2.43503	0.0611565	23	20.9244	0.533633	PF00560,PF13855	PTHR27004,PTHR27004:SF7	KOG0472			GO:0005515	AT1G47890.1	AtRLP7,RLP7	receptor like protein 7
PGSC0003DMG400017968	1092	Serine/threonine-protein kinase bri1	0	0	0	0	0	0	0	0	0	0	0	0	0	0	0	5	4.54877	0.271411	PF13855	PTHR27004,PTHR27004:SF7				GO:0005515	AT2G33060.1	AtRLP27,RLP27	receptor like protein 27
PGSC0003DMG400017985	1534	Anthocyanin acyltransferase	0	0	0	0	0	0	0	0	0	1	1.2669	0.0499593	0	0	0	2	1.81951	0.072514	PF02458	PTHR31623,PTHR31623:SF11		2.3.1.224		GO:0016747	AT3G26040.1		HXXXD-type acyl-transferase family protein
PGSC0003DMG400018000	459	Hypothetical protein	0	0	0	0	0	0	0	0	0	5	6.33448	1.24356	2	1.62335	0.298832	3	2.72926	0.565402
PGSC0003DMG400018013	1525	Anthocyanin acyltransferase	0	0	0	0	0	0	0	0	0	6	6.33468	0.251487	2	0.811921	0.0318059	1	0.909755	0.0365038	PF02458	PTHR31623,PTHR31623:SF10		2.3.1.150		GO:0016747	AT3G26040.1		HXXXD-type acyl-transferase family protein
PGSC0003DMG400018019	1661	TNP2, partial	0	0	0	0	0	0	0	0	0	20	25.3379	0.912992	47	38.1488	1.35804	21	19.1048	0.695078	PF02992	PTHR10775
PGSC0003DMG400018021	965	Hypothetical protein	0	0	0	0	0	0	0	0	0	4	5.06758	0.346327	1	0.811676	0.054217	1	0.909755	0.0633284							AT1G50770.1		Aminotransferase-like, plant mobile domain family protein
PGSC0003DMG400018037	1770	Pectinesterase	0	0	0	0	0	0	0	0	0	0	0	0	0	0	0	1	0.909755	0.0307967	PF04043,PF01095	PTHR31707,PTHR31707:SF60		3.1.1.11	K01051	GO:0004857,GO:0042545,GO:0030599,GO:0005618	AT2G45220.1		Plant invertase/pectin methylesterase inhibitor superfamily
PGSC0003DMG400018038	1882	Pectinesterase	0	0	0	0	0	0	0	0	0	0	0	0	1	0.811676	0.0251627	0	0	0	PF04043,PF01095	PTHR31707,PTHR31707:SF45		3.1.1.11	K01051	GO:0004857,GO:0042545,GO:0030599,GO:0005618	AT5G51490.1		Plant invertase/pectin methylesterase inhibitor superfamily
PGSC0003DMG400018047	981	Disease resistance protein	0	0	0	0	0	0	0	0	0	1	1.2669	0.0848331	0	0	0	0	0	0	PF00931	PTHR23155,PTHR23155:SF442				GO:0043531	AT1G58390.1		Disease resistance protein (CC-NBS-LRR class) family
PGSC0003DMG400018073	342	Kelch repeat-containing protein	0	0	0	0	0	0	0	0	0	0	0	0	21	16.4931	5.11132	2	1.68996	0.644639	PF13418	PTHR23244,PTHR23244:SF276					AT3G07720.1		Galactose oxidase/kelch repeat superfamily protein
PGSC0003DMG400018118	1401	MATE efflux family protein	0	0	0	0	0	0	0	0	0	0	0	0	0	0	0	2	1.81951	0.0805639	PF01554	PTHR11206,PTHR11206:SF159	KOG1347		K03327	GO:0055085,GO:0016020,GO:0015297,GO:0015238,GO:0006855	AT5G52450.1		MATE efflux family protein
PGSC0003DMG400018119	1425	TRANSPARENT TESTA 12 protein	0	0	0	0	0	0	0	0	0	0	0	0	0	0	0	1	0.909755	0.0394909	PF01554	PTHR11206,PTHR11206:SF159	KOG1347		K03327	GO:0055085,GO:0016020,GO:0015297,GO:0015238,GO:0006855	AT5G52450.1		MATE efflux family protein
PGSC0003DMG400018132	696	Cytochrome P450 71A2 || Cytochrome P450 71A4	0	0	0	0	0	0	0	0	0	0	0	0	1	0.811676	0.0991716	0	0	0	PF00067	PTHR24298,PTHR24298:SF126	KOG0156	1.14.13.102		GO:0055114,GO:0020037,GO:0016705,GO:0005506	AT3G48290.2	CYP71A24	cytochrome P450, family 71, subfamily A, polypeptide 24
PGSC0003DMG400018142	1839	Pectate lyase	0	0	0	0	0	0	0	0	0	0	0	0	1	0.811676	0.0258113	3	2.72926	0.0884936	PF04431,PF00544	PTHR31683,PTHR31683:SF7		4.2.2.2	K01728	GO:0030570	AT1G14420.1	AT59	Pectate lyase family protein
PGSC0003DMG400018209	1181	Hypothetical protein	0	0	0	0	0	0	0	0	0	7	8.86827	0.474133	16	12.9868	0.681985	6	5.45853	0.296056
PGSC0003DMG400018214	693	Germin 12	0	0	0	0	0	0	0	0	0	1	1.2669	0.133288	0	0	0	0	0	0	PF07883	PTHR31238,PTHR31238:SF20					AT5G39130.1		RmlC-like cupins superfamily protein
PGSC0003DMG400018254	687	Germin 3	0	0	0	0	0	0	0	0	0	1	1.2669	0.134894	0	0	0	1	0.909755	0.0996978	PF07883	PTHR31238,PTHR31238:SF20					AT5G39190.1	ATGER2,GER2,GLP2A	germin-like protein 2
PGSC0003DMG400018284	586	Vetispiradiene synthase	0	0	0	0	0	0	0	0	0	0	0	0	0	0	0	8	7.27804	1.00787	PF03936	PTHR31225,PTHR31225:SF17		4.2.3.88		GO:0016829,GO:0010333,GO:0000287	AT5G23960.1	ATTPS21,TPS21	terpene synthase 21
PGSC0003DMG400018357	1251	Tryptophan decarboxylase	0	0	0	0	0	0	0	0	0	0	0	0	1	0.811676	0.0398618	2	1.81951	0.0920943	PF00282	PTHR11999,PTHR11999:SF93	KOG0628	4.1.1.28		GO:0030170,GO:0019752,GO:0016831	AT2G20340.1		Pyridoxal phosphate (PLP)-dependent transferases superfamily protein
PGSC0003DMG400018406	653	Hypothetical protein	0	0	0	0	0	0	0	0	0	40	50.6758	5.79093	30	24.3503	2.67897	28	25.4731	3.00242
PGSC0003DMG400018419	780	Hypothetical protein	0	0	0	0	0	0	0	0	0	3	3.80069	0.341023	1	0.811676	0.0706821	3	2.72926	0.250892
PGSC0003DMG400018485	2875	Dehydration-responsive element-binding protein 2D	0	0	0	0	0	0	0	0	0	1	1.2669	0.0250189	2	1.62335	0.0318454	2	1.81951	0.0361222
PGSC0003DMG400018486	1294	AP2/ERF domain-containing transcription factor	0	0	0	0	0	0	0	0	0	1	1.2669	0.062018	0	0	0	1	0.909755	0.0451172
PGSC0003DMG400018495	489	Hypothetical protein	0	0	0	0	0	0	0	0	0	0	0	0	0	0	0	1	0.909755	0.168703	PF05938
PGSC0003DMG400018553	647	Hypothetical protein	0	0	0	0	0	0	0	0	0	5	5.06842	0.586773	6	4.87006	0.542546	3	1.82049	0.217474
PGSC0003DMG400018554	575	Hypothetical protein	0	0	0	0	0	0	0	0	0	0	0	0	0	0	0	1	0.909755	0.129709
PGSC0003DMG400018581	558	AP2/ERF domain-containing transcription factor	0	0	0	0	0	0	0	0	0	0	0	0	0	0	0	2	1.81951	0.271838	PF00847	PTHR31985,PTHR31985:SF23			K09286	GO:0006355,GO:0003700	AT5G11590.1	TINY2	Integrase-type DNA-binding superfamily protein
PGSC0003DMG400018608	1281	Hypothetical protein	0	0	0	0	0	0	0	0	0	1	1.2669	0.0615319	0	0	0	0	0	0
PGSC0003DMG400018649	1596	Zinc finger protein	0	0	0	0	0	0	0	0	0	0	0	0	0	0	0	5	4.54877	0.173217	PF00657	PTHR22835,PTHR22835:SF268		3.1.1.3		GO:0016788	AT5G55050.1		GDSL-like Lipase/Acylhydrolase superfamily protein
PGSC0003DMG400018669	264	Omega-6 fatty acid desaturase, chloroplastic	0	0	0	0	0	0	0	0	0	2	2.53379	1.78486	14	11.3635	6.45996	0	0	0							AT4G30950.1	FAD6,FADC,SFD4	fatty acid desaturase 6
PGSC0003DMG400018750	1318	MYB transcription factor MYB64	0	0	0	0	0	0	0	0	0	0	0	0	0	0	0	4	3.63902	0.173121	PF00249	PTHR10641,PTHR10641:SF472	KOG0048		K09422		AT5G57620.1	AtMYB36,MYB36	myb domain protein 36
PGSC0003DMG400018781	2966	Hypothetical protein	0	0	0	0	0	0	0	0	0	7	8.86827	0.169394	17	13.7985	0.261873	10	9.09755	0.174663
PGSC0003DMG400018862	852	Exonuclease	0	0	0	0	0	0	0	0	0	0	0	0	1	0.811676	0.063211	0	0	0	PF00929	PTHR12801,PTHR12801:SF66	KOG2249	3.1.13.1	K18327		AT2G48100.2		Exonuclease family protein
PGSC0003DMG400018889	343	Translocation transactivator	0	0	0	0	0	0	0	0	0	0	0	0	0	0	0	1	0.909755	0.34455
PGSC0003DMG400018920	447	Hypothetical protein	0	0	0	0	0	0	0	0	0	1	1.2669	0.260271	0	0	0	0	0	0	PF06839					GO:0008270	AT3G42860.1		zinc knuckle (CCHC-type) family protein
PGSC0003DMG400018949	483	Hypothetical protein	0	0	0	0	0	0	0	0	0	0	0	0	0	0	0	3	2.72926	0.516951	PF14111
PGSC0003DMG400018967	615	Hypothetical protein	0	0	0	0	0	0	0	0	0	1	1.2669	0.157681	6	4.05841	0.484697	1	0.909755	0.117118	PF07727	PTHR11439,PTHR11439:SF185		2.7.7.49			AT4G23160.1	CRK8	cysteine-rich RLK (RECEPTOR-like protein kinase) 8
PGSC0003DMG400018974	2910	Hypothetical protein	0	0	0	0	0	0	0	0	0	1	1.2669	0.0246971	0	0	0	0	0	0	PF10536	PTHR16007,PTHR16007:SF31		3.1.3.16			AT1G32120.1
PGSC0003DMG400018988	1593	Hypothetical protein	0	0	0	0	0	0	0	0	0	4	5.06758	0.191441	2	1.62335	0.060552	6	5.45853	0.208309
PGSC0003DMG400019020	501	Cytochrome c biogenesis protein CCS1, chloroplastic	0	0	0	0	0	0	0	0	0	0	0	0	0	0	0	1	0.909755	0.161911		PTHR31566,PTHR31566:SF0					AT1G49380.1		cytochrome c biogenesis protein family
PGSC0003DMG400019030	1707	Homeobox protein	0	0	0	0	0	0	0	0	0	0	0	0	1	0.811676	0.0280292	1	0.909755	0.0320867	PF00046,PF01852	PTHR24326,PTHR24326:SF189			K09338	GO:0003677,GO:0008289	AT1G05230.1	HDG2	homeodomain GLABROUS 2
PGSC0003DMG400019098	348	Photosystem II 5 kDa protein, chloroplast	0	0	0	0	0	0	0	0	0	0	0	0	2	1.62335	0.486051	0	0	0		PTHR34940,PTHR34940:SF1					AT1G51400.1		Photosystem II 5 kD protein
PGSC0003DMG400019277	483	Hypothetical protein	0	0	0	0	0	0	0	0	0	1	1.2669	0.228424	0	0	0	0	0	0		PTHR34537,PTHR34537:SF1					AT1G02180.1		ferredoxin-related
PGSC0003DMG400019322	774	Galactose oxidase	0	0	0	0	0	0	0	0	0	0	0	0	0	0	0	3	2.72926	0.253528	PF00646	PTHR31790,PTHR31790:SF15				GO:0005515	AT3G16590.1		F-box and associated interaction domains-containing protein
PGSC0003DMG400019323	790	Non-specific lipid-transfer protein	0	0	0	0	0	0	0	0	0	2	2.53379	0.223567	0	0	0	0	0	0	PF14368	PTHR33044,PTHR33044:SF36					AT2G48130.1		Bifunctional inhibitor/lipid-transfer protein/seed storage 2S albumin superfamily protein
PGSC0003DMG400019338	1557	Ammonium transporter	0	0	0	0	0	0	0	0	0	0	0	0	0	0	0	1	0.909755	0.0356411	PF00909	PTHR11730,PTHR11730:SF52	KOG0682		K03320	GO:0016020,GO:0015696,GO:0008519,GO:0072488	AT2G38290.2	AMT2,AMT2;1,ATAMT2	ammonium transporter 2
PGSC0003DMG400019357	882	Lipid binding protein	0	0	0	0	0	0	0	0	0	1	1.2669	0.0969483	0	0	0	0	0	0	PF14368	PTHR33044,PTHR33044:SF13					AT1G05450.2		Bifunctional inhibitor/lipid-transfer protein/seed storage 2S albumin superfamily protein
PGSC0003DMG400019370	1564	Protein kinase APK1A, chloroplast	0	0	0	0	0	0	0	0	0	0	0	0	0	0	0	2	1.81951	0.0709157	PF07714	PTHR27001,PTHR27001:SF160	KOG1187	2.7.11.1	K04733	GO:0006468,GO:0004672	AT2G02800.1	APK2B	protein kinase 2B
PGSC0003DMG400019470	1113	Carboxylic ester hydrolase	0	0	0	0	0	0	0	0	0	0	0	0	0	0	0	1	0.909755	0.0530296	PF00657	PTHR22835,PTHR22835:SF224				GO:0016788	AT5G03610.1		GDSL-like Lipase/Acylhydrolase superfamily protein
PGSC0003DMG400019534	486	Transcription factor	0	0	0	0	0	0	0	0	0	1	1.2669	0.226119	0	0	0	2	1.81951	0.340982	PF04770	PTHR31948					AT1G18835.1	MIF3	mini zinc finger
PGSC0003DMG400019538	1077	42kDa chitin-binding protein	0	0	0	0	0	0	0	0	0	1	1.2669	0.0756641	1	0.811676	0.0475159	0	0	0	PF00187	PTHR22595,PTHR22595:SF50				GO:0008061	AT3G12500.1	ATHCHIB,B-CHI,CHI-B,HCHIB,PR-3,PR3	basic chitinase
PGSC0003DMG400019539	669	42kDa chitin-binding protein	0	0	0	0	0	0	0	0	0	3	3.80069	0.419849	0	0	0	0	0	0	PF00187	PTHR22595,PTHR22595:SF50				GO:0008061	AT3G12500.1	ATHCHIB,B-CHI,CHI-B,HCHIB,PR-3,PR3	basic chitinase
PGSC0003DMG400019594	511	Hypothetical protein	0	0	0	0	0	0	0	0	0	0	0	0	2	1.28616	0.200568	3	2.22809	0.383666
PGSC0003DMG400019603	1493	Salt tolerance protein 5	0	0	0	0	0	0	0	0	0	1	1.2669	0.0544896	4	2.43503	0.103241	0	0	0		PTHR12356,PTHR12356:SF3					AT4G27890.1		HSP20-like chaperones superfamily protein
PGSC0003DMG400019604	4216	Protein phosphatase 2c	0	0	0	0	0	0	0	0	0	9	10.1352	0.246088	9	6.49341	0.0909324	22	19.1048	0.58546	PF00481	PTHR13832,PTHR13832:SF326	KOG0698	3.1.3.16	K14497	GO:0003824,GO:0006470,GO:0004722	AT3G11410.1	AHG3,ATPP2CA,PP2CA	protein phosphatase 2CA
PGSC0003DMG400019608	1524	Heat shock protein	0	0	0	0	0	0	0	0	0	0	0	0	1	0.811676	0.0318198	4	3.63902	0.146126	PF00012	PTHR19375,PTHR19375:SF228					AT5G28540.1	BIP1	heat shock protein 70 (Hsp 70) family protein
PGSC0003DMG400019609	1281	Gag-pro	0	0	0	0	0	0	0	0	0	0	0	0	0	0	0	1	0.909755	0.0447658
PGSC0003DMG400019625	1314	Hypothetical protein	0	0	0	0	0	0	0	0	0	0	0	0	0	0	0	1	0.909755	0.0434362	PF11744	PTHR31086,PTHR31086:SF22	KOG4711			GO:0015743	AT1G08440.1		Aluminium activated malate transporter family protein
PGSC0003DMG400019660	306	Hypothetical protein	0	0	0	0	0	0	0	0	0	0	0	0	0	0	0	1	0.909755	0.468214
PGSC0003DMG400019673	1848	Interferon-induced GTP-binding protein mx	0	0	0	0	0	0	0	0	0	0	0	0	0	0	0	1	0.909755	0.0293365	PF02212,PF00350,PF01031	PTHR11566,PTHR11566:SF45	KOG0446			GO:0005525,GO:0003924	AT1G60500.1	DRP4C	Dynamin related protein 4C
PGSC0003DMG400019740	2655	Disease resistance protein	0	0	0	0	0	0	0	0	0	1	1.2669	0.0272507	0	0	0	5	4.54877	0.0984078	PF00931	PTHR23155,PTHR23155:SF553	KOG4658			GO:0043531	AT1G59780.1		NB-ARC domain-containing disease resistance protein
PGSC0003DMG400019782	753	Sesquiterpene synthase 2	0	0	0	0	0	0	0	0	0	0	0	0	0	0	0	2	1.81951	0.175471	PF03936,PF01397	PTHR31225,PTHR31225:SF15				GO:0016829,GO:0010333,GO:0000287,GO:0008152	AT4G15870.1	ATTS1,TS1	terpene synthase 1
PGSC0003DMG400019783	1296	Sesquiterpene synthase 2	0	0	0	0	0	0	0	0	0	1	1.2669	0.0606983	0	0	0	0	0	0	PF01397,PF03936	PTHR31225,PTHR31225:SF15				GO:0016829,GO:0010333,GO:0008152,GO:0000287	AT5G23960.2	ATTPS21,TPS21	terpene synthase 21
PGSC0003DMG400019800	732	Disease resistance protein RGA1	0	0	0	0	0	0	0	0	0	0	0	0	2	0.811704	0.0767306	2	1.81951	0.182436		PTHR23155					AT1G69550.1		disease resistance protein (TIR-NBS-LRR class)
PGSC0003DMG400019802	1974	Serine-threonine protein kinase, plant-type	0	0	0	0	0	0	0	0	0	0	0	0	0	0	0	1	0.909755	0.0272494	PF08263,PF00069,PF13855	PTHR27000,PTHR27000:SF156	KOG4579	2.7.11.1		GO:0006468,GO:0005524,GO:0004672,GO:0005515	AT5G46330.1	FLS2	Leucine-rich receptor-like protein kinase family protein
PGSC0003DMG400019814	1818	Bromodomain-containing protein	0	0	0	0	0	0	0	0	0	0	0	0	0	0	0	2	1.81951	0.0597628	PF00439	PTHR22881,PTHR22881:SF17			K11723	GO:0005515	AT1G20670.1		DNA-binding bromodomain-containing protein
PGSC0003DMG400019895	789	Hypothetical protein	0	0	0	0	0	0	0	0	0	1	1.2669	0.11197	0	0	0	0	0	0	PF10250	PTHR31288,PTHR31288:SF6					AT3G21190.1		O-fucosyltransferase family protein
PGSC0003DMG400019898	2092	Glycosyl hydrolase family 9	0	0	0	0	0	0	0	0	0	0	0	0	1	0.811677	0.0224653	10	9.09755	0.256632	PF09478,PF00759	PTHR22298,PTHR22298:SF41		3.2.1.4		GO:0030246,GO:0005975,GO:0004553	AT1G48930.1	AtGH9C1,GH9C1	glycosyl hydrolase 9C1
PGSC0003DMG400019926	711	Plant resistance protein	0	0	0	0	0	0	0	0	0	0	0	0	2	1.62335	0.159422	0	0	0		PTHR23155,PTHR23155:SF587
PGSC0003DMG400019949	728	Hypothetical protein	0	0	0	0	0	0	0	0	0	14	17.7365	1.74491	42	34.0904	3.24571	26	23.6536	2.38974
PGSC0003DMG400019988	660	Hypothetical protein	0	0	0	0	0	0	0	0	0	0	0	0	0	0	0	1	0.909755	0.105587
PGSC0003DMG400019997	817	RNase Phy3	0	0	0	0	0	0	0	0	0	0	0	0	0	0	0	1	0.909755	0.0785915	PF00445	PTHR11240	KOG1642	3.1.27.1	K01166	GO:0033897,GO:0003723	AT2G02990.1	ATRNS1,RNS1	ribonuclease 1
PGSC0003DMG400020000	684	Class S F-box protein	0	0	0	0	0	0	0	0	0	0	0	0	0	0	0	1	0.909755	0.10032	PF07734	PTHR32133,PTHR32133:SF123					AT3G07870.1		F-box and associated interaction domains-containing protein
PGSC0003DMG400020012	732	MYB transcription factor MYB117	0	0	0	0	0	0	0	0	0	0	0	0	1	0.811676	0.0767279	0	0	0	PF00249	PTHR10641,PTHR10641:SF646			K09422		AT4G21440.1	ATM4,ATMYB102,MYB102	MYB-like 102
PGSC0003DMG400020013	744	GmMYB29A2 protein	0	0	0	0	0	0	0	0	0	0	0	0	0	0	0	1	0.909755	0.0891949	PF00249	PTHR10641,PTHR10641:SF646			K09422		AT3G23250.1	ATMYB15,ATY19,MYB15	myb domain protein 15
PGSC0003DMG400020046	663	Hypothetical protein	0	0	0	0	0	0	0	0	0	0	0	0	0	0	0	1	0.909755	0.104899		PTHR22814,PTHR22814:SF154
PGSC0003DMG400020070	1148	1-aminocyclopropane-1-carboxylate oxidase	0	0	0	0	0	0	0	0	0	0	0	0	2	1.62335	0.088127	0	0	0	PF14226,PF03171	PTHR10209,PTHR10209:SF111	KOG0143	1.14.11.11		GO:0055114,GO:0016491	AT4G10500.1		2-oxoglutarate (2OG) and Fe(II)-dependent oxygenase superfamily protein
PGSC0003DMG400020079	1251	Flavin monooxygenase	0	0	0	0	0	0	0	0	0	2	2.53379	0.126539	0	0	0	1	0.909755	0.0460471	PF13738	PTHR23023,PTHR23023:SF83	KOG1399	1.14.13.168	K11816		AT4G28720.1	YUC8	Flavin-binding monooxygenase family protein
PGSC0003DMG400020143	1133	Hypothetical protein	0	0	0	0	0	0	0	0	0	1	1.2669	0.0711766	0	0	0	6	5.45853	0.311335
PGSC0003DMG400020144	1035	Mucin	0	0	0	0	0	0	0	0	0	0	0	0	0	0	0	1	0.909755	0.0580007
PGSC0003DMG400020281	493	Ribosomal protein	0	0	0	0	0	0	0	0	0	0	0	0	0	0	0	1	0.909755	0.166376							AT2G13770.1
PGSC0003DMG400020318	1701	Peptide transporter	0	0	0	0	0	0	0	0	0	0	0	0	1	0.811676	0.0281391	0	0	0	PF00854	PTHR11654,PTHR11654:SF125		3.6.3.43	K14638	GO:0016020,GO:0006810,GO:0005215	AT3G54140.1	ATPTR1,PTR1	peptide transporter 1
PGSC0003DMG400020337	777	NtEIG-E80 protein	0	0	0	0	0	0	0	0	0	0	0	0	0	0	0	3	1.81951	0.170126	PF06521	PTHR33649,PTHR33649:SF1					AT3G54040.1		PAR1 protein
PGSC0003DMG400020349	315	Hypothetical protein	0	0	0	0	0	0	0	0	0	0	0	0	0	0	0	2	1.81951	0.861269
PGSC0003DMG400020393	1333	Polygalacturonase 1	0	0	0	0	0	0	0	0	0	1	1.2669	0.0587355	0	0	0	0	0	0	PF12708	PTHR31375,PTHR31375:SF2		3.2.1.15	K01184		AT3G59850.1		Pectin lyase-like superfamily protein
PGSC0003DMG400020404	1693	Hypothetical protein	0	0	0	0	0	0	0	0	0	0	0	0	1	0.811676	0.028287	0	0	0
PGSC0003DMG400020458	900	Myosin XI	0	0	0	0	0	0	0	0	0	2	2.53379	0.188989	0	0	0	1	0.909755	0.0692336	PF00063	PTHR13140,PTHR13140:SF471		3.6.4.1		GO:0016459,GO:0005524,GO:0003774	AT3G58160.1	ATMYOS3,ATXIJ,MYA3,XI-16,XIJ	P-loop containing nucleoside triphosphate hydrolases superfamily protein
PGSC0003DMG400020468	351	Cytochrome P450	0	0	0	0	0	0	0	0	0	3	3.80069	1.2429	25	20.2919	5.97448	4	3.63902	1.30374	PF00067	PTHR24298,PTHR24298:SF132		1.14.13.152		GO:0055114,GO:0020037,GO:0016705,GO:0005506	AT2G45560.1	CYP76C1	cytochrome P450, family 76, subfamily C, polypeptide 1
PGSC0003DMG400020496	434	Hypothetical protein	0	0	0	0	0	0	0	0	0	0	0	0	1	0.811676	0.16361	0	0	0		PTHR12899,PTHR12899:SF6					AT2G43310.1		Ribosomal L18p/L5e family protein
PGSC0003DMG400020534	576	Protein ycf2	0	0	0	0	0	0	0	0	0	0	0	0	3	2.43503	0.318809	1	0.909755	0.129361	PF05695	PTHR33078				GO:0009507,GO:0005524	ATCG00860.1		Chloroplast Ycf2;ATPase, AAA type, core
PGSC0003DMG400020563	811	Hypothetical protein	0	0	0	0	0	0	0	0	0	0	0	0	0	0	0	2	1.81951	0.158734		PTHR33257					AT4G25850.2	ORP4B	OSBP(oxysterol binding protein)-related protein 4B
PGSC0003DMG400020567	2213	Zinc finger protein	0	0	0	0	0	0	0	0	0	0	0	0	0	0	0	1	0.909755	0.0240094	PF00657	PTHR22835,PTHR22835:SF177		3.1.1.3		GO:0016788	AT1G29670.1		GDSL-like Lipase/Acylhydrolase superfamily protein
PGSC0003DMG400020599	906	Hypothetical protein	0	0	0	0	0	0	0	0	0	0	0	0	1	0.811676	0.0585681	0	0	0	PF10604	PTHR31213,PTHR31213:SF3			K14496		AT2G38310.1	PYL4,RCAR10	PYR1-like 4
PGSC0003DMG400020621	1480	Transcription factor || Ethylene insensitive	0	0	0	0	0	0	0	0	0	0	0	0	4	3.24671	0.131557	2	0.909755	0.069834	PF04873	PTHR33305,PTHR33305:SF10			K14514		AT5G10120.1		Ethylene insensitive 3 family protein
PGSC0003DMG400020628	1675	Bristled	0	0	0	0	0	0	0	0	0	0	0	0	0	0	0	2	1.81951	0.0655683	PF03372	PTHR11200,PTHR11200:SF106	KOG0565				AT5G65090.1	BST1,DER4,MRH3	DNAse I-like superfamily protein
PGSC0003DMG400020650	870	Hypothetical protein	0	0	0	0	0	0	0	0	0	0	0	0	0	0	0	1	0.909755	0.0723472	PF05542	PTHR31808,PTHR31808:SF2					AT3G07310.1		Protein of unknown function (DUF760)
PGSC0003DMG400020687	658	Hypothetical protein	0	0	0	0	0	0	0	0	0	3	3.80069	0.429692	2	1.62335	0.176765	13	11.8268	1.37867		PTHR37077
PGSC0003DMG400020689	571	Antifungal protein	0	0	0	0	0	0	0	0	0	0	0	0	0	0	0	7	6.36828	0.917829	PF00187	PTHR22595,PTHR22595:SF34		3.2.1.14		GO:0008061	AT3G12500.1	ATHCHIB,B-CHI,CHI-B,HCHIB,PR-3,PR3	basic chitinase
PGSC0003DMG400020693	1185	Hypothetical protein	0	0	0	0	0	0	0	0	0	0	0	0	1	0.811676	0.0424559	3	2.72926	0.147425	PF07145
PGSC0003DMG400020710	606	Lipid transfer VAS	0	0	0	0	0	0	0	0	0	1	1.2669	0.161082	0	0	0	0	0	0	PF14368	PTHR33044,PTHR33044:SF29					AT5G13900.1		Bifunctional inhibitor/lipid-transfer protein/seed storage 2S albumin superfamily protein
PGSC0003DMG400020731	674	Protein WUSCHEL	0	0	0	0	0	0	0	0	0	1	1.2669	0.138508	0	0	0	0	0	0	PF00046	PTHR24326,PTHR24326:SF295				GO:0003677	AT3G11260.1	WOX5	WUSCHEL related homeobox 5
PGSC0003DMG400020761	816	Serine carboxypeptidase III	0	0	0	0	0	0	0	0	0	0	0	0	3	2.21415	0.182054	1	0.00260255	0.000225194	PF00450	PTHR11802,PTHR11802:SF68		3.4.16.5		GO:0006508,GO:0004185	AT5G22980.1	scpl47	serine carboxypeptidase-like 47
PGSC0003DMG400020788	491	Hypothetical protein	0	0	0	0	0	0	0	0	0	0	0	0	1	0.811676	0.134482	0	0	0
PGSC0003DMG400020886	764	Hypothetical protein	0	0	0	0	0	0	0	0	0	0	0	0	0	0	0	1	0.909755	0.0860154	PF03168	PTHR31852,PTHR31852:SF19					AT2G46150.1		Late embryogenesis abundant (LEA) hydroxyproline-rich glycoprotein family
PGSC0003DMG400020897	681	UDP-glucose:glucosyltransferase	0	0	0	0	0	0	0	0	0	0	0	0	9	6.49393	0.675239	6	4.54888	0.504757	PF00201	PTHR11926,PTHR11926:SF414				GO:0016758,GO:0008152	AT1G01420.1	UGT72B3	UDP-glucosyl transferase 72B3
PGSC0003DMG400020900	1332	UDP-glucose:glucosyltransferase	0	0	0	0	0	0	0	0	0	0	0	0	0	0	0	1	0.909755	0.0427437	PF00201	PTHR11926,PTHR11926:SF414				GO:0016758,GO:0008152	AT5G65550.1		UDP-Glycosyltransferase superfamily protein
PGSC0003DMG400020901	1326	UDP-glucose:glucosyltransferase	0	0	0	0	0	0	0	0	0	0	0	0	0	0	0	13	10.9172	0.51567	PF00201	PTHR11926,PTHR11926:SF414				GO:0016758,GO:0008152	AT5G65550.1		UDP-Glycosyltransferase superfamily protein
PGSC0003DMG400020913	571	NL25	0	0	0	0	0	0	0	0	0	3	2.76662	0.38398	0	0	0	3	2.72926	0.393355	PF13676	PTHR11017				GO:0007165,GO:0005515	AT1G72860.1		Disease resistance protein (TIR-NBS-LRR class) family
PGSC0003DMG400020925	759	Hypothetical protein	0	0	0	0	0	0	0	0	0	0	0	0	2	1.62335	0.146412	2	1.81951	0.173578		PTHR34427,PTHR34427:SF2
PGSC0003DMG400020929	462	C2H2 zinc-finger protein ZPT3-3	0	0	0	0	0	0	0	0	0	1	1.2669	0.245982	0	0	0	0	0	0	PF13912	PTHR26374,PTHR26374:SF175					AT3G60580.1		C2H2-like zinc finger protein
PGSC0003DMG400020935	3339	Tir-nbs-lrr resistance protein	0	0	0	0	0	0	0	0	0	0	0	0	1	0.811676	0.0135907	0	0	0	PF13676,PF00931	PTHR11017,PTHR11017:SF169	KOG4658			GO:0007165,GO:0005515,GO:0043531	AT5G36930.1		Disease resistance protein (TIR-NBS-LRR class) family
PGSC0003DMG400020943	1227	Glycosyltransferase	0	0	0	0	0	0	0	0	0	0	0	0	0	0	0	1	0.909755	0.0479958		PTHR11926,PTHR11926:SF373		2.4.1.271		GO:0016758,GO:0008152	AT1G05530.1	UGT2,UGT75B2	UDP-glucosyl transferase 75B2
PGSC0003DMG400020983	321	Hypothetical protein	0	0	0	0	0	0	0	0	0	0	0	0	1	0.811676	0.28672	1	0.909755	0.408751	PF06813	PTHR21576,PTHR21576:SF28					AT4G19450.1		Major facilitator superfamily protein
PGSC0003DMG400020986	366	EEF53 protein	0	0	0	0	0	0	0	0	0	1	1.2669	0.379233	0	0	0	1	0.909755	0.295953		PTHR31828,PTHR31828:SF7		3.1.1.32			AT4G18550.1		alpha/beta-Hydrolases superfamily protein
PGSC0003DMG400020989	1011	Hypothetical protein	0	0	0	0	0	0	0	0	0	0	0	0	0	0	0	1	0.909755	0.0597233		PTHR35481,PTHR35481:SF1					AT2G38430.1
PGSC0003DMG400021018	1509	Serine-threonine protein kinase, plant-type	0	0	0	0	0	0	0	0	0	1	1.2669	0.0509054	2	1.62335	0.0643529	3	2.72926	0.110853	PF13855,PF00069	PTHR27000,PTHR27000:SF149	KOG1187	2.7.11.1		GO:0005515,GO:0006468,GO:0005524,GO:0004672	AT3G47570.1		Leucine-rich repeat protein kinase family protein
PGSC0003DMG400021045	375	Hypothetical protein	0	0	0	0	0	0	0	0	0	0	0	0	0	0	0	1	0.909755	0.280473
PGSC0003DMG400021150	948	Hypothetical protein	0	0	0	0	0	0	0	0	0	0	0	0	0	0	0	2	1.81951	0.129547	PF04043					GO:0004857	AT3G36659.1		Plant invertase/pectin methylesterase inhibitor superfamily protein
PGSC0003DMG400021155	1357	Iron transporter protein IRT1 || Iron-regulated transporter 2	0	0	0	0	0	0	0	0	0	0	0	0	0	0	0	1	0.909755	0.0418177	PF02535	PTHR11040,PTHR11040:SF48	KOG1558		K14709	GO:0055085,GO:0046873,GO:0030001,GO:0016020	AT1G31260.1	ZIP10	zinc transporter 10 precursor
PGSC0003DMG400021176	1485	Hypothetical protein	0	0	0	0	0	0	0	0	0	0	0	0	0	0	0	2	1.81951	0.0752854	PF08031,PF01565	PTHR32448,PTHR32448:SF22		1.3.3.8		GO:0055114,GO:0050660,GO:0016491	AT2G34790.1	EDA28,MEE23	FAD-binding Berberine family protein
PGSC0003DMG400021211	2943	Argonaute protein group	0	0	0	0	0	0	0	0	0	0	0	0	0	0	0	4	3.63902	0.0704516	PF08699,PF02170,PF16486,PF02171	PTHR22891,PTHR22891:SF4	KOG1041		K11593	GO:0005515,GO:0003676	AT1G31280.1	AGO2	Argonaute family protein
PGSC0003DMG400021219	1287	Carbohydrate oxidase	0	0	0	0	0	0	0	0	0	5	6.33448	0.305979	5	4.05838	0.192881	1	0.909755	0.044518		PTHR32448,PTHR32448:SF25		1.3.3.8			AT1G30700.1		FAD-binding Berberine family protein
PGSC0003DMG400021220	1203	Carbohydrate oxidase	0	0	0	0	0	0	0	0	0	21	26.6048	1.39155	33	26.7853	1.37661	7	6.36828	0.337801		PTHR32448,PTHR32448:SF25		1.3.3.8			AT1G30700.1		FAD-binding Berberine family protein
PGSC0003DMG400021226	2464	Hypothetical protein	0	0	0	0	0	0	0	0	0	0	0	0	1	0.811676	0.0187765	5	4.54877	0.106721	PF10536
PGSC0003DMG400021290	1485	Heat shock protein DnaJ	0	0	0	0	0	0	0	0	0	0	0	0	0	0	0	1	0.909755	0.0376427	PF11926	PTHR10825,PTHR10825:SF30					AT5G27240.1		DNAJ heat shock N-terminal domain-containing protein
PGSC0003DMG400021298	936	Hypothetical protein	0	0	0	0	0	0	0	0	0	4	5.06758	0.359768	1	0.811676	0.0562718	3	1.81962	0.131676	PF13839	PTHR32285,PTHR32285:SF30					AT1G78710.1	TBL42	TRICHOME BIREFRINGENCE-LIKE 42
PGSC0003DMG400021302	483	F-box family protein	0	0	0	0	0	0	0	0	0	0	0	0	0	0	0	3	2.72926	0.516951		PTHR31215,PTHR31215:SF2					AT4G18380.1		F-box family protein
PGSC0003DMG400021332	375	Hypothetical protein	0	0	0	0	0	0	0	0	0	0	0	0	0	0	0	2	1.81951	0.560947
PGSC0003DMG400021360	1278	U-box protein	0	0	0	0	0	0	0	0	0	1	1.2669	0.0617014	0	0	0	7	6.36828	0.314235	PF04564	PTHR22849,PTHR22849:SF48		6.3.2.19		GO:0016567,GO:0004842	AT3G52450.1	PUB22	plant U-box 22
PGSC0003DMG400021457	432	RNase H family protein	0	0	0	0	0	0	0	0	0	0	0	0	2	1.62335	0.329725	4	2.72927	0.632048		PTHR33033					AT5G42905.1		Polynucleotidyl transferase, ribonuclease H-like superfamily protein
PGSC0003DMG400021473	460	Late blight resistance protein	0	0	0	0	0	0	0	0	0	0	0	0	1	0.811676	0.148899	2	0.909763	0.187736
PGSC0003DMG400021520	1194	Cyclin d	0	0	0	0	0	0	0	0	0	0	0	0	3	1.62454	0.0842266	2	0.91273	0.0488547	PF02984,PF00134	PTHR10177,PTHR10177:SF255			K18811	GO:0005634	AT4G37630.2	CYCD5;1	cyclin d5;1
PGSC0003DMG400021579	1077	Cytochrome P450	0	0	0	0	0	0	0	0	0	0	0	0	3	2.43503	0.142548	3	2.72926	0.165641	PF00067	PTHR24298,PTHR24298:SF178	KOG0156	1.14.13.121		GO:0055114,GO:0020037,GO:0016705,GO:0005506	AT3G26320.1	CYP71B36	cytochrome P450, family 71, subfamily B, polypeptide 36
PGSC0003DMG400021623	1110	Amino acid transporter	0	0	0	0	0	0	0	0	0	0	0	0	0	0	0	1	0.909755	0.053205	PF01490	PTHR22950,PTHR22950:SF219	KOG1303		K15015		AT5G16740.1		Transmembrane amino acid transporter family protein
PGSC0003DMG400021640	1933	Hypothetical protein	0	0	0	0	0	0	0	0	0	1	1.2669	0.0385308	1	0.811676	0.0244344	3	2.72926	0.0836855
PGSC0003DMG400021672	1182	F-box family protein	0	0	0	0	0	0	0	0	0	0	0	0	0	0	0	1	0.909755	0.0492923	PF00646	PTHR32133,PTHR32133:SF128				GO:0005515	AT3G07870.1		F-box and associated interaction domains-containing protein
PGSC0003DMG400021698	1825	Hypothetical protein	0	0	0	0	0	0	0	0	0	0	0	0	1	0.000310638	9.9619e-06	7	6.01867	0.196834	PF03140	PTHR31549,PTHR31549:SF27					AT3G50150.1		Plant protein of unknown function (DUF247)
PGSC0003DMG400021733	334	TNP2	0	0	0	0	0	0	0	0	0	6	7.60137	2.77681	4	3.24671	1.05551	4	3.63902	1.47284	PF02992	PTHR10775
PGSC0003DMG400021734	1564	Hypothetical protein	0	0	0	0	0	0	0	0	0	0	0	0	3	2.43503	0.0927186	1	0.909755	0.0354578
PGSC0003DMG400021741	1308	Serine-threonine protein kinase	0	0	0	0	0	0	0	0	0	0	0	0	0	0	0	1	0.909755	0.043672	PF00069	PTHR23257,PTHR23257:SF504	KOG0192	2.7.12.1		GO:0006468,GO:0005524,GO:0004672	AT4G35780.1		ACT-like protein tyrosine kinase family protein
PGSC0003DMG400021751	1074	RWP-RK domain containing protein	0	0	0	0	0	0	0	0	0	1	1.2669	0.0759206	0	0	0	0	0	0	PF02042	PTHR32002					AT1G64530.1		Plant regulator RWP-RK family protein
PGSC0003DMG400021762	447	PsbP domain-containing protein 3, chloroplastic	0	0	0	0	0	0	0	0	0	42	53.2096	23.2862	52	42.2072	16.0878	23	20.9244	10.367	PF01789	PTHR31407,PTHR31407:SF17				GO:0019898,GO:0015979,GO:0009654,GO:0009523,GO:0005509	AT1G76450.1		Photosystem II reaction center PsbP family protein
PGSC0003DMG400021882	947	Hypothetical protein	0	0	0	0	0	0	0	0	0	6	7.60138	0.54201	7	5.68173	0.473032	41	37.2999	3.27018
PGSC0003DMG400021884	848	Hypothetical protein	0	0	0	0	0	0	0	0	0	11	13.1803	1.06063	27	21.187	1.65973	11	9.40188	0.773173	PF14223	PTHR11439					AT5G48050.1
PGSC0003DMG400021922	4194	Multidrug resistance-associated protein 2, 6 (Mrp2, 6), abc-transoprter	0	0	0	0	0	0	0	0	0	1	1.2669	0.0167796	0	0	0	0	0	0	PF00664,PF00005	PTHR24223,PTHR24223:SF165		3.6.3.44	K05665	GO:0055085,GO:0042626,GO:0016021,GO:0006810,GO:0005524,GO:0016887	AT3G60160.1	ATMRP9,MRP9	multidrug resistance-associated protein 9
PGSC0003DMG400021950	1354	Tn7 reverse transcriptase	0	0	0	0	0	0	0	0	0	3	3.80069	0.173031	4	3.24671	0.145567	3	2.72926	0.12578	PF13966	PTHR25952,PTHR25952:SF191					AT1G43730.1		RNA-directed DNA polymerase (reverse transcriptase)-related family protein
PGSC0003DMG400021969	515	DNA binding protein	0	0	0	0	0	0	0	0	0	0	0	0	0	0	0	1	0.909755	0.154647	PF00847	PTHR31677,PTHR31677:SF6				GO:0006355,GO:0003700	AT5G18560.1	PUCHI	Integrase-type DNA-binding superfamily protein
PGSC0003DMG400021982	452	S-protein homologue	0	0	0	0	0	0	0	0	0	0	0	0	1	0.811676	0.153136	0	0	0	PF05938	PTHR31232,PTHR31232:SF4					AT4G16195.1		Plant self-incompatibility protein S1 family
PGSC0003DMG400021998	462	Disease resistance protein RGA3	0	0	0	0	0	0	0	0	0	0	0	0	2	0.811704	0.147881	0	0	0		PTHR23155,PTHR23155:SF580					AT3G14470.1		NB-ARC domain-containing disease resistance protein
PGSC0003DMG400022023	838	Tau class glutathione transferase GSTU36	0	0	0	0	0	0	0	0	0	1	1.2669	0.103519	1	0.811676	0.0645375	0	0	0	PF02798	PTHR11260,PTHR11260:SF203		2.5.1.18		GO:0005515	AT2G29420.1	ATGSTU7,GST25,GSTU7	glutathione S-transferase tau 7
PGSC0003DMG400022059	570	Cytochrome P450	0	0	0	0	0	0	0	0	0	0	0	0	0	0	0	1	0.909755	0.131476	PF00067	PTHR24286,PTHR24286:SF66		1.14.13.184		GO:0055114,GO:0020037,GO:0016705,GO:0005506	AT5G36110.1	CYP716A1	cytochrome P450, family 716, subfamily A, polypeptide 1
PGSC0003DMG400022069	1005	Hypothetical protein	0	0	0	0	0	0	0	0	0	67	84.882	5.51669	56	45.4539	2.89056	71	64.5926	4.27208
PGSC0003DMG400022204	435	Hypothetical protein	0	0	0	0	0	0	0	0	0	0	0	0	1	0.811676	0.16299	0	0	0
PGSC0003DMG400022214	1126	Geranyl geranyl pyrophosphate synthase	0	0	0	0	0	0	0	0	0	0	0	0	0	0	0	12	10.9171	0.627393	PF00348	PTHR12001,PTHR12001:SF57			K13789	GO:0008299	AT4G38460.1	GGR	geranylgeranyl reductase
PGSC0003DMG400022239	556	Seed maturation protein	0	0	0	0	0	0	0	0	0	1	1.2669	0.183015	1	0.811676	0.111788	1	0.909755	0.136689		PTHR37732,PTHR37732:SF1					AT3G12960.1
PGSC0003DMG400022338	258	Hypothetical protein	0	0	0	0	0	0	0	0	0	0	0	0	0	0	0	1	0.909755	0.856049
PGSC0003DMG400022392	1614	Reticuline oxidase	0	0	0	0	0	0	0	0	0	0	0	0	0	0	0	1	0.434517	0.129446	PF08031	PTHR32448,PTHR32448:SF33				GO:0055114,GO:0050660,GO:0016491	AT5G44360.1		FAD-binding Berberine family protein
PGSC0003DMG400022476	420	Cell wall protein pherophorin-C10	0	0	0	0	0	0	0	0	0	0	0	0	0	0	0	1	0.909755	0.222329
PGSC0003DMG400022479	597	Heat shock protein DnaJ N-terminal domain-containing protein	0	0	0	0	0	0	0	0	0	2	2.53379	0.329267	0	0	0	0	0	0	PF11926	PTHR24078,PTHR24078:SF316					AT5G18740.1		Domain of unknown function (DUF3444)
PGSC0003DMG400022482	1167	Heat shock protein DnaJ	0	0	0	0	0	0	0	0	0	1	1.2669	0.0687027	0	0	0	0	0	0	PF11926	PTHR24078,PTHR24078:SF316					AT5G18740.1		Domain of unknown function (DUF3444)
PGSC0003DMG400022518	972	Extensin Dif10	0	0	0	0	0	0	0	0	0	0	0	0	1	0.811676	0.0537433	0	0	0		PTHR35022,PTHR35022:SF3
PGSC0003DMG400022543	1003	ATP binding protein	0	0	0	0	0	0	0	0	0	5	6.33448	0.412704	0	0	0	7	6.36828	0.422244	PF14363	PTHR23070,PTHR23070:SF24					AT3G50930.1	BCS1	cytochrome BC1 synthesis
PGSC0003DMG400022589	1394	Ocs element-binding factor	0	0	0	0	0	0	0	0	0	7	8.86827	0.390339	15	12.1751	0.528024	3	2.72926	0.121556	PF00170	PTHR22952,PTHR22952:SF182				GO:0043565,GO:0006355,GO:0003700	AT4G34590.1	ATB2,AtbZIP11,BZIP11,GBF6	G-box binding factor 6
PGSC0003DMG400022636	808	Germin 5	0	0	0	0	0	0	0	0	0	0	0	0	0	0	0	1	0.909755	0.0797605	PF07883	PTHR31238,PTHR31238:SF5					AT1G10460.1	GLP7	germin-like protein 7
PGSC0003DMG400022644	450	Reverse transcriptase	0	0	0	0	0	0	0	0	0	0	0	0	2	1.62335	0.308465	1	0.909755	0.195333							AT3G24255.1		RNA-directed DNA polymerase (reverse transcriptase)-related family protein
PGSC0003DMG400022645	858	Non-LTR retrolelement reverse transcriptase	0	0	0	0	0	0	0	0	0	5	6.33448	0.502126	3	2.43503	0.187977	4	3.63902	0.29469	PF13966	PTHR25952,PTHR25952:SF191					AT1G43730.1		RNA-directed DNA polymerase (reverse transcriptase)-related family protein
PGSC0003DMG400022665	1518	F-box family protein	0	0	0	0	0	0	0	0	0	0	0	0	0	0	0	2	1.81951	0.0733962	PF00646	PTHR32212,PTHR32212:SF101				GO:0005515	AT5G02700.1		F-box/RNI-like superfamily protein
PGSC0003DMG400022667	1026	AP2/ERF domain-containing transcription factor	0	0	0	0	0	0	0	0	0	1	1.2669	0.0802733	0	0	0	0	0	0	PF00847	PTHR31677,PTHR31677:SF22				GO:0006355,GO:0003700	AT5G18560.1	PUCHI	Integrase-type DNA-binding superfamily protein
PGSC0003DMG400022669	3653	Cellulose synthase D	0	0	0	0	0	0	0	0	0	0	0	0	4	3.24671	0.0494607	0	0	0	PF14570,PF03552	PTHR13301,PTHR13301:SF40		2.4.2.24		GO:0030244,GO:0016760,GO:0016020	AT4G38190.1	ATCSLD4,CSLD4	cellulose synthase like D4
PGSC0003DMG400022728	2208	Xylem serine proteinase 1	0	0	0	0	0	0	0	0	0	1	1.2669	0.0332833	0	0	0	0	0	0	PF05922,PF02225,PF00082	PTHR10795,PTHR10795:SF329		3.4.21.25		GO:0006508,GO:0004252	AT5G67360.1	ARA12	Subtilase family protein
PGSC0003DMG400022745	1245	Hypothetical protein	0	0	0	0	0	0	0	0	0	0	0	0	0	0	0	1	0.909755	0.0463123	PF01585					GO:0003676
PGSC0003DMG400022759	1046	Dehydration-responsive element-binding protein 1B || AP2/ERF domain-containing transcription factor	0	0	0	0	0	0	0	0	0	0	0	0	1	0.811676	0.170072	0	0	0	PF00847	PTHR31985,PTHR31985:SF9				GO:0006355,GO:0003700	AT5G52020.1		Integrase-type DNA-binding superfamily protein
PGSC0003DMG400022818	1575	UDP-glucosyltransferase	0	0	0	0	0	0	0	0	0	74	93.7503	3.58765	91	73.8626	2.79043	83	75.5096	2.91941	PF00201	PTHR11926,PTHR11926:SF356		2.4.1.297		GO:0016758,GO:0008152	AT4G27570.1		UDP-Glycosyltransferase superfamily protein
PGSC0003DMG400022900	2739	Serine/threonine-protein kinase PBS1	0	0	0	0	0	0	0	0	0	0	0	0	0	0	0	1	0.909755	0.0190297	PF00560,PF08263,PF07714	PTHR27008	KOG1187	2.7.11.1		GO:0005515,GO:0006468,GO:0004672	AT3G42880.1		Leucine-rich repeat protein kinase family protein
PGSC0003DMG400022928	681	Hypothetical protein	0	0	0	0	0	0	0	0	0	2	2.53379	0.273076	4	3.24671	0.337593	10	9.09755	1.00949
PGSC0003DMG400023005	1416	Ubiquitin-protein ligase	0	0	0	0	0	0	0	0	0	2	2.53379	0.109526	2	1.62335	0.0691593	0	0	0	PF00646	PTHR32212,PTHR32212:SF129				GO:0005515	AT3G18150.1		RNI-like superfamily protein
PGSC0003DMG400023006	954	F-box/LRR-repeat protein	0	0	0	0	0	0	0	0	0	0	0	0	1	0.811676	0.0549785	1	0.909755	0.0642559	PF07723	PTHR32212,PTHR32212:SF129					AT5G02930.1		F-box/RNI-like superfamily protein
PGSC0003DMG400023037	1195	Hypothetical protein	0	0	0	0	0	0	0	0	0	3	3.80069	0.365108	1	0.811676	0.0420414	17	15.4658	1.27071		PTHR32133,PTHR32133:SF113
PGSC0003DMG400023053	1137	F-Box protein	0	0	0	0	0	0	0	0	0	0	0	0	2	0.812008	0.0445834	0	0	0	PF00646,PF07734	PTHR32133,PTHR32133:SF98				GO:0005515	AT3G23880.1		F-box and associated interaction domains-containing protein
PGSC0003DMG400023066	1914	Diacylglycerol kinase variant B	0	0	0	0	0	0	0	0	0	1	1.2669	0.0389552	1	0.811676	0.0247007	3	2.72926	0.0846147	PF00781	PTHR11255,PTHR11255:SF29		2.7.1.107		GO:0016301	AT2G20900.4	ATDGK5,DGK5	diacylglycerol kinase 5
PGSC0003DMG400023149	1458	Ammonium transporter	0	0	0	0	0	0	0	0	0	0	0	0	0	0	0	2	1.81951	0.076905	PF00909	PTHR11730,PTHR11730:SF54	KOG0682		K03320	GO:0016020,GO:0015696,GO:0008519,GO:0072488	AT2G38290.1	AMT2,AMT2;1,ATAMT2	ammonium transporter 2
PGSC0003DMG400023192	3237	Leucine-rich repeat receptor protein kinase EXS	0	0	0	0	0	0	0	0	0	0	0	0	1	0.811676	0.0140428	0	0	0	PF08263,PF00560,PF13855,PF00069	PTHR27000,PTHR27000:SF33	KOG1187	2.7.11.1		GO:0005515,GO:0006468,GO:0005524,GO:0004672	AT1G34110.1		Leucine-rich receptor-like protein kinase family protein
PGSC0003DMG400023204	1305	Endo-1,4-beta-xylanase A	0	0	0	0	0	0	0	0	0	0	0	0	0	0	0	5	4.54877	0.218954	PF00331	PTHR31490,PTHR31490:SF19		3.2.1.8		GO:0005975,GO:0004553	AT4G38650.1		Glycosyl hydrolase family 10 protein
PGSC0003DMG400023268	314	Hypothetical protein	0	0	0	0	0	0	0	0	0	0	0	0	0	0	0	1	0.909755	0.434511		PTHR27000,PTHR27000:SF10
PGSC0003DMG400023285	1509	Polyprotein || Gag/pol polyprotein	0	0	0	0	0	0	0	0	0	0	0	0	0	0	0	1	0.909755	0.036951
PGSC0003DMG400023312	767	Retrotransposon protein	0	0	0	0	0	0	0	0	0	2	2.53379	0.23246	0	0	0	1	0.909755	0.085558		PTHR24559,PTHR24559:SF207		2.7.7.7,3.1.26.4,2.7.7.49
PGSC0003DMG400023529	663	Hypothetical protein	0	0	0	0	0	0	0	0	0	0	0	0	0	0	0	1	0.909755	0.104899		PTHR22814,PTHR22814:SF134					AT5G19090.1		Heavy metal transport/detoxification superfamily protein
PGSC0003DMG400023541	881	RNase H family protein	0	0	0	0	0	0	0	0	0	0	0	0	2	1.62335	0.12126	2	1.81951	0.142347	PF13456	PTHR33033					AT2G46460.1		Polynucleotidyl transferase, ribonuclease H-like superfamily protein
PGSC0003DMG400023567	1152	Hypothetical protein	0	0	0	0	0	0	0	0	0	0	0	0	0	0	0	2	1.81951	0.101701	PF01585					GO:0003676
PGSC0003DMG400023587	3387	Hypothetical protein	0	0	0	0	0	0	0	0	0	2	2.53379	0.0420272	7	5.68173	0.093715	2	1.81951	0.0303138	PF08263,PF00560,PF00069,PF13855	PTHR27000,PTHR27000:SF149	KOG1187	2.7.11.1	K13420	GO:0005515,GO:0006468,GO:0005524,GO:0004672	AT3G47570.1		Leucine-rich repeat protein kinase family protein
PGSC0003DMG400023591	1481	DNA binding protein	0	0	0	0	0	0	0	0	0	6	6.33448	0.277885	0	0	0	0	0	0		PTHR31218,PTHR31218:SF33				GO:0022857,GO:0016021	AT2G39510.1		nodulin MtN21 /EamA-like transporter family protein
PGSC0003DMG400023606	366	Hypothetical protein	0	0	0	0	0	0	0	0	0	0	0	0	0	0	0	4	3.63902	1.18381
PGSC0003DMG400023614	2010	Serine-threonine protein kinase, plant-type	0	0	0	0	0	0	0	0	0	1	1.2669	0.0369018	0	0	0	7	6.36828	0.186946	PF00069	PTHR27000,PTHR27000:SF149	KOG1187	2.7.11.1		GO:0006468,GO:0005524,GO:0004672	AT3G47570.1		Leucine-rich repeat protein kinase family protein
PGSC0003DMG400023627	613	Receptor kinase	0	0	0	0	0	0	0	0	0	1	1.2669	0.158424	0	0	0	0	0	0
PGSC0003DMG400023629	639	Receptor kinase	0	0	0	0	0	0	0	0	0	1	1.2669	0.149275	0	0	0	0	0	0
PGSC0003DMG400023646	1528	Hypothetical protein	0	0	0	0	0	0	0	0	0	0	0	0	0	0	0	1	0.909755	0.0415983	PF14244	PTHR11439,PTHR11439:SF164		2.7.7.7			AT5G48050.1
PGSC0003DMG400023652	466	TNFR/CD27/30/40/95 cysteine-rich region	0	0	0	0	0	0	0	0	0	2	2.53379	0.484865	0	0	0	0	0	0							AT1G12064.1
PGSC0003DMG400023709	522	VQ motif-containing protein	0	0	0	0	0	0	0	0	0	0	0	0	0	0	0	1	0.909755	0.151255	PF05678	PTHR33143,PTHR33143:SF12					AT3G58000.1		VQ motif-containing protein
PGSC0003DMG400023715	900	Cinnamoyl-CoA reductase	0	0	0	0	0	0	0	0	0	1	1.2669	0.0944946	0	0	0	0	0	0	PF01370	PTHR10366,PTHR10366:SF425	KOG1502	1.1.1.348		GO:0050662,GO:0003824	AT2G45400.1	BEN1	NAD(P)-binding Rossmann-fold superfamily protein
PGSC0003DMG400023728	899	Hypothetical protein	0	0	0	0	0	0	0	0	0	1	1.2669	0.0946277	0	0	0	0	0	0	PF04759	PTHR31696,PTHR31696:SF14					AT2G41660.1	MIZ1	Protein of unknown function, DUF617
PGSC0003DMG400023842	1143	Microsomal oleic acid desaturase	0	0	0	0	0	0	0	0	0	0	0	0	0	0	0	1	0.909755	0.0513373	PF00487	PTHR32100,PTHR32100:SF13		1.3.1.35	K10256	GO:0006629	AT3G12120.2	FAD2	fatty acid desaturase 2
PGSC0003DMG400023890	1389	Alliin lyase 1	0	0	0	0	0	0	0	0	0	0	0	0	0	0	0	1	0.909755	0.0406895	PF04863,PF04864	PTHR11751,PTHR11751:SF126		4.4.1.4		GO:0016846	AT1G34060.1		Pyridoxal phosphate (PLP)-dependent transferases superfamily protein
PGSC0003DMG400023892	1029	NAC transcription factor	0	0	0	0	0	0	0	0	0	0	0	0	0	0	0	2	1.81951	0.116844	PF02365	PTHR31719,PTHR31719:SF32				GO:0006355,GO:0003677	AT5G04410.1	anac078,NAC2	NAC domain containing protein 2
PGSC0003DMG400024003	2004	FAD binding domain containing protein	0	0	0	0	0	0	0	0	0	1	1.26689	0.0551668	0	0	0	0	0	0	PF01565,PF04030	PTHR13878,PTHR13878:SF63	KOG4730	1.1.3.8,1.1.3.37		GO:0055114,GO:0050660,GO:0016491,GO:0016020,GO:0003885	AT2G46760.1		D-arabinono-1,4-lactone oxidase family protein
PGSC0003DMG400024021	416	Hypothetical protein	0	0	0	0	0	0	0	0	0	0	0	0	0	0	0	1	0.909755	0.249966
PGSC0003DMG400024089	633	Hypothetical protein	0	0	0	0	0	0	0	0	0	0	0	0	3	2.43503	0.27949	3	2.72926	0.336648	PF08711	PTHR15141,PTHR15141:SF14				GO:0006351,GO:0005634,GO:0003677	AT5G09850.1		Transcription elongation factor (TFIIS) family protein
PGSC0003DMG400024121	1467	Xyloglucan endotransglycosylase	0	0	0	0	0	0	0	0	0	1	1.2669	0.052578	2	1.62335	0.0664382	3	2.72926	0.114536	PF00722	PTHR31062,PTHR31062:SF20		2.4.1.207		GO:0005975,GO:0004553	AT3G23730.1	XTH16	xyloglucan endotransglucosylase/hydrolase 16
PGSC0003DMG400024125	936	Bromodomain-containing protein	0	0	0	0	0	0	0	0	0	0	0	0	0	0	0	2	1.81951	0.131667	PF00439,PF17035	PTHR22880,PTHR22880:SF172				GO:0005515	AT1G06230.3	GTE4	global transcription factor group E4
PGSC0003DMG400024127	354	Bromodomain-containing protein	0	0	0	0	0	0	0	0	0	0	0	0	1	0.811676	0.235065	0	0	0	PF17035	PTHR22880,PTHR22880:SF172					AT1G06230.3	GTE4	global transcription factor group E4
PGSC0003DMG400024129	1092	Leucoanthocyanidin dioxygenase	0	0	0	0	0	0	0	0	0	0	0	0	0	0	0	1	0.909755	0.0542822	PF14226,PF03171	PTHR10209,PTHR10209:SF96	KOG0143		K06892	GO:0055114,GO:0016491	AT1G55290.1		2-oxoglutarate (2OG) and Fe(II)-dependent oxygenase superfamily protein
PGSC0003DMG400024147	1527	Serine-threonine protein kinase, plant-type	0	0	0	0	0	0	0	0	0	11	13.9359	0.552427	6	4.87006	0.190496	5	4.54877	0.182243	PF00069	PTHR27005,PTHR27005:SF49		2.7.11.1		GO:0006468,GO:0005524,GO:0004672	AT3G57700.1		Protein kinase superfamily protein
PGSC0003DMG400024164	2671	Hypothetical protein	0	0	0	0	0	0	0	0	0	120	152.027	3.249	176	142.855	3.03105	90	81.8779	1.75986
PGSC0003DMG400024205	501	Pit1 protein	0	0	0	0	0	0	0	0	0	1	1.2669	0.215255	0	0	0	0	0	0		PTHR33147,PTHR33147:SF4					AT5G44430.1	PDF1.2c	plant defensin 1.2C
PGSC0003DMG400024207	1599	Subtilase	0	0	0	0	0	0	0	0	0	12	15.2027	0.571879	22	17.8569	0.663273	7	6.36828	0.241982	PF02225,PF00082	PTHR10795,PTHR10795:SF410		3.4.21.25		GO:0006508,GO:0004252	AT5G67360.1	ARA12	Subtilase family protein
PGSC0003DMG400024297	6041	Integrase core domain containing protein	0	0	0	0	0	0	0	0	0	0	0	0	3	2.43503	0.0248399	3	1.81951	0.0186761
PGSC0003DMG400024312	1074	Homeobox protein	0	0	0	0	0	0	0	0	0	0	0	0	2	1.62335	0.0953476	0	0	0	PF01852	PTHR24326,PTHR24326:SF288				GO:0008289	AT4G00730.1	AHDP,ANL2	Homeobox-leucine zipper family protein / lipid-binding START domain-containing protein
PGSC0003DMG400024373	904	HAT family dimerisation domain containing protein	0	0	0	0	0	0	0	0	0	1	1.2669	0.0939662	1	0.811676	0.0587278	0	0	0		PTHR11697,PTHR11697:SF137					AT3G29763.1		General transcription factor 2-related zinc finger protein
PGSC0003DMG400024387	4759	Hypothetical protein	0	0	0	0	0	0	0	0	0	810	1025.49	14.7003	1548	1255.76	18.5028	894	812.667	11.4809
PGSC0003DMG400024407	825	Nucleotide binding protein	0	0	0	0	0	0	0	0	0	2	1.2669	0.142923	0	0	0	4	3.63902	0.374883		PTHR22847,PTHR22847:SF447					AT1G49540.2	ELP2	elongator protein 2
PGSC0003DMG400024426	2557	Proline-rich receptor kinase PERK6 || Somatic embryogenesis receptor kinase	0	0	0	0	0	0	0	0	0	1	1.26689	0.0535838	0	0	0	0	0	0	PF07714	PTHR27001,PTHR27001:SF55	KOG1187	2.7.11.1		GO:0006468,GO:0004672	AT2G18470.1	PERK4	roline-rich extensin-like receptor kinase 4
PGSC0003DMG400024450	967	Short-chain type alcohol dehydrogenase	0	0	0	0	0	0	0	0	0	0	0	0	0	0	0	12	10.9171	0.757951	PF13561						AT1G63380.1		NAD(P)-binding Rossmann-fold superfamily protein
PGSC0003DMG400024452	708	Pyridoxal-dependent decarboxylase, C-terminal sheet domain containing protein	0	0	0	0	0	0	0	0	0	1	1.2669	0.129438	0	0	0	0	0	0	PF02784,PF00278	PTHR11482,PTHR11482:SF47		4.1.1.17		GO:0003824	AT3G14390.1		Pyridoxal-dependent decarboxylase family protein
PGSC0003DMG400024563	634	Hypothetical protein	0	0	0	0	0	0	0	0	0	0	0	0	3	2.43503	0.278887	5	4.54877	0.559778
PGSC0003DMG400024646	330	Expansin	0	0	0	0	0	0	0	0	0	0	0	0	0	0	0	2	0.909768	0.379806	PF01357	PTHR31867,PTHR31867:SF27					AT5G02260.1	ATEXP9,ATEXPA9,ATHEXP ALPHA 1.10,EXP9,EXPA9	expansin A9
PGSC0003DMG400024682	779	Hypothetical protein	0	0	0	0	0	0	0	0	0	2	2.53379	0.227734	2	1.62335	0.141597	4	3.63902	0.335103
PGSC0003DMG400024692	2532	Lipoxygenase	0	0	0	0	0	0	0	0	0	1	1.2669	0.0286811	0	0	0	0	0	0	PF00305	PTHR11771,PTHR11771:SF48		1.13.11.58		GO:0055114,GO:0046872,GO:0016702	AT3G22400.1	LOX5	PLAT/LH2 domain-containing lipoxygenase family protein
PGSC0003DMG400024760	432	Hypothetical protein	0	0	0	0	0	0	0	0	0	2	2.53379	0.552646	2	1.62335	0.329725	3	2.72926	0.632046
PGSC0003DMG400024773	444	Methyl binding domain protein	0	0	0	0	0	0	0	0	0	0	0	0	4	3.24671	0.630481	1	0.909755	0.200195	PF01429	PTHR12396,PTHR12396:SF11				GO:0005634,GO:0003677	AT3G46580.1	ATMBD5,MBD05,MBD5	methyl-CPG-binding domain protein 5
PGSC0003DMG400024775	582	RING-H2 finger protein ATL18	0	0	0	0	0	0	0	0	0	0	0	0	1	0.811676	0.104719	0	0	0	PF13639	PTHR14155				GO:0008270,GO:0005515	AT4G38140.1		RING/U-box superfamily protein
PGSC0003DMG400024780	1143	F-box protein	0	0	0	0	0	0	0	0	0	0	0	0	0	0	0	1	0.909755	0.0513373	PF00646	PTHR32133				GO:0005515	AT5G03970.2		F-box associated ubiquitination effector family protein
PGSC0003DMG400024813	822	Class III peroxidase	0	0	0	0	0	0	0	0	0	2	2.53379	0.212269	1	0.811676	0.0661232	6	5.45853	0.46774	PF00141	PTHR31235,PTHR31235:SF16		1.11.1.7	K00430	GO:0055114,GO:0020037,GO:0006979,GO:0004601	AT4G25980.1		Peroxidase superfamily protein
PGSC0003DMG400024827	1515	Nucleotide binding protein	0	0	0	0	0	0	0	0	0	2	2.53379	0.10135	8	6.49341	0.256263	2	1.81951	0.0735641		PTHR19862,PTHR19862:SF14			K15361		AT3G05090.1	LRS1	Transducin/WD40 repeat-like superfamily protein
PGSC0003DMG400024833	1161	F-box family protein	0	0	0	0	0	0	0	0	0	0	0	0	0	0	0	1	0.909755	0.0503728	PF08268	PTHR32133,PTHR32133:SF117					AT5G62510.1		F-box family protein
PGSC0003DMG400024902	616	SRF-type transcription factor family protein	0	0	0	0	0	0	0	0	0	0	0	0	0	0	0	1	0.909755	0.116834	PF00319	PTHR11945,PTHR11945:SF160				GO:0046983,GO:0003677	AT5G39810.1	AGL98	AGAMOUS-like 98
PGSC0003DMG400024920	697	Lactoylglutathione lyase	0	0	0	0	0	0	0	0	0	3	2.53379	0.399776	0	0	0	4	3.63902	0.447395	PF12681	PTHR10374,PTHR10374:SF13	KOG2944	4.4.1.5			AT1G80160.1		Lactoylglutathione lyase / glyoxalase I family protein
PGSC0003DMG400024956	489	Hypothetical protein	0	0	0	0	0	0	0	0	0	0	0	0	1	0.811676	0.135328	0	0	0							AT5G67265.1
PGSC0003DMG400025061	780	NAC transcription factor	0	0	0	0	0	0	0	0	0	0	0	0	0	0	0	1	0.909755	0.0836306	PF02365	PTHR31989,PTHR31989:SF19				GO:0006355,GO:0003677	AT5G04410.1	anac078,NAC2	NAC domain containing protein 2
PGSC0003DMG400025088	474	Hypothetical protein	0	0	0	0	0	0	0	0	0	1	1.2669	0.235632	0	0	0	1	0.909755	0.178038
PGSC0003DMG400025115	716	Hypothetical protein	0	0	0	0	0	0	0	0	0	4	5.06758	0.668354	6	4.87006	0.552923	4	2.72926	0.373078
PGSC0003DMG400025128	871	Hypothetical protein	0	0	0	0	0	0	0	0	0	0	0	0	1	0.811676	0.0614957	1	0.909755	0.0722389	PF13639	PTHR14155,PTHR14155:SF110			K16282	GO:0008270,GO:0005515	AT5G41400.1		RING/U-box superfamily protein
PGSC0003DMG400025131	800	Calcium-binding EF hand family protein	0	0	0	0	0	0	0	0	0	1	1.2669	0.109955	0	0	0	0	0	0	PF13499	PTHR10891,PTHR10891:SF574	KOG0027				AT5G39670.1		Calcium-binding EF-hand family protein
PGSC0003DMG400025146	567	UPF0497 membrane protein 3	0	0	0	0	0	0	0	0	0	0	0	0	0	0	0	1	0.909755	0.132559	PF04535	PTHR11615,PTHR11615:SF141					AT5G15290.1		Uncharacterised protein family (UPF0497)
PGSC0003DMG400025151	1286	WIN1	0	0	0	0	0	0	0	0	0	3	3.80069	0.183754	7	5.68173	0.270275	3	2.72926	0.133677	PF00847	PTHR31194,PTHR31194:SF14				GO:0006355,GO:0003700	AT5G19790.1	RAP2.11	related to AP2 11
PGSC0003DMG400025180	1431	Multidrug resistance pump	0	0	0	0	0	0	0	0	0	0	0	0	0	0	0	1	0.909755	0.0392979	PF01554	PTHR11206,PTHR11206:SF181	KOG1347		K03327	GO:0055085,GO:0016020,GO:0015297,GO:0015238,GO:0006855	AT1G47530.1		MATE efflux family protein
PGSC0003DMG400025236	315	Hypothetical protein	0	0	0	0	0	0	0	0	0	3	3.80069	1.59741	2	1.62335	0.597304	0	0	0
PGSC0003DMG400025247	1038	Hypothetical protein	0	0	0	0	0	0	0	0	0	0	0	0	1	0.811676	0.0496529	0	0	0
PGSC0003DMG400025273	1557	Multidrug resistance pump	0	0	0	0	0	0	0	0	0	1	1.2669	0.0491195	0	0	0	0	0	0	PF01554	PTHR11206,PTHR11206:SF103	KOG1347		K03327	GO:0055085,GO:0016020,GO:0015297,GO:0015238,GO:0006855	AT4G23030.1		MATE efflux family protein
PGSC0003DMG400025275	1500	Littorine mutase/monooxygenase	0	0	0	0	0	0	0	0	0	0	0	0	0	0	0	2	0.909754	0.0613941	PF00067	PTHR24298,PTHR24298:SF122	KOG0156			GO:0055114,GO:0020037,GO:0016705,GO:0005506	AT2G45550.1	CYP76C4	cytochrome P450, family 76, subfamily C, polypeptide 4
PGSC0003DMG400025467	1325	Hypothetical protein	0	0	0	0	0	0	0	0	0	9	10.9759	0.512444	8	5.82283	0.267628	0	0	0
PGSC0003DMG400025490	1191	Peroxidase	0	0	0	0	0	0	0	0	0	2	2.53379	0.134115	0	0	0	0	0	0	PF00141	PTHR31235,PTHR31235:SF39		1.11.1.7	K00430	GO:0055114,GO:0020037,GO:0006979,GO:0004601	AT1G05260.1	RCI3,RCI3A	Peroxidase superfamily protein
PGSC0003DMG400025525	945	TAGL11 transcription factor	0	0	0	0	0	0	0	0	0	0	0	0	0	0	0	1	0.909755	0.0687273	PF01486,PF00319	PTHR11945,PTHR11945:SF187	KOG0014			GO:0006355,GO:0005634,GO:0003700,GO:0046983,GO:0003677	AT4G09960.3	AGL11,STK	K-box region and MADS-box transcription factor family protein
PGSC0003DMG400025631	996	F-box protein interaction domain containing protein	0	0	0	0	0	0	0	0	0	2	2.53379	0.166513	0	0	0	1	0.909755	0.0608529		PTHR32133,PTHR32133:SF88					AT1G20790.1		F-box family protein
PGSC0003DMG400025634	1303	F-box protein interaction domain containing protein	0	0	0	0	0	0	0	0	0	0	0	0	0	0	0	2	1.81951	0.087741		PTHR32133,PTHR32133:SF88					AT1G20790.1		F-box family protein
PGSC0003DMG400025636	384	Receptor kinase	0	0	0	0	0	0	0	0	0	2	2.53379	0.688531	2	1.62335	0.403968	2	1.81951	0.533065		PTHR27000,PTHR27000:SF114		2.7.11.1			AT3G47090.1		Leucine-rich repeat protein kinase family protein
PGSC0003DMG400025659	1659	Hypothetical protein	0	0	0	0	0	0	0	0	0	1	1.2669	0.0457117	0	0	0	0	0	0
PGSC0003DMG400025670	945	Potassium channel NKT1	0	0	0	0	0	0	0	0	0	0	0	0	1	0.811676	0.0556176	0	0	0	PF11834	PTHR10217,PTHR10217:SF504					AT2G26650.1	AKT1,ATAKT1,KT1	K+ transporter 1
PGSC0003DMG400025675	1089	F-box protein	0	0	0	0	0	0	0	0	0	0	0	0	1	0.811676	0.0468949	0	0	0	PF00646,PF08268	PTHR31790,PTHR31790:SF10				GO:0005515	AT1G31080.1		F-box family protein
PGSC0003DMG400025676	630	F-box protein	0	0	0	0	0	0	0	0	0	0	0	0	0	0	0	1	0.909755	0.113004		PTHR31790,PTHR31790:SF10					AT1G19160.1		F-box family protein
PGSC0003DMG400025718	954	Hypothetical protein	0	0	0	0	0	0	0	0	0	0	0	0	1	0.811678	0.0549786	0	0	0		PTHR33914,PTHR33914:SF2					AT2G03810.2		18S pre-ribosomal assembly protein gar2-related
PGSC0003DMG400025748	2408	Hypothetical protein	0	0	0	0	0	0	0	0	0	0	0	0	1	0.811676	0.0192465	0	0	0	PF06075	PTHR31928,PTHR31928:SF9					AT3G19610.1		Plant protein of unknown function (DUF936)
PGSC0003DMG400025783	924	Transcription factor bHLH95	0	0	0	0	0	0	0	0	0	0	0	0	0	0	0	1	0.909755	0.0669292	PF00010	PTHR11514,PTHR11514:SF57				GO:0046983	AT1G49770.1	RGE1,ZOU	basic helix-loop-helix (bHLH) DNA-binding superfamily protein
PGSC0003DMG400025817	324	Gibberellin receptor GID1	0	0	0	0	0	0	0	0	0	0	0	0	1	0.811676	0.281104	0	0	0		PTHR23024,PTHR23024:SF157		4.2.1.105,3.1.1.1			AT1G47480.1		alpha/beta-Hydrolases superfamily protein
PGSC0003DMG400025842	1416	Anthranilate N-hydroxycinnamoyl/benzoyltransferase	0	0	0	0	0	0	0	0	0	3	3.80069	0.164289	8	6.49341	0.276637	9	8.18779	0.358055	PF02458	PTHR31896,PTHR31896:SF12				GO:0016747	AT5G67150.1		HXXXD-type acyl-transferase family protein
PGSC0003DMG400025883	957	NB-ARC domain containing protein	0	0	0	0	0	0	0	0	0	0	0	0	1	0.811676	0.0547687	0	0	0
PGSC0003DMG400026046	687	Ethylene-responsive transcription factor 13	0	0	0	0	0	0	0	0	0	0	0	0	0	0	0	9	8.18779	0.89728	PF00847	PTHR31190,PTHR31190:SF21				GO:0006355,GO:0003700	AT2G44840.1	ATERF13,EREBP,ERF13	ethylene-responsive element binding factor 13
PGSC0003DMG400026065	249	Hypothetical protein	0	0	0	0	0	0	0	0	0	0	0	0	2	0.811795	0.548066	3	2.72926	3.0004
PGSC0003DMG400026160	1578	F-box family protein	0	0	0	0	0	0	0	0	0	1	1.2669	0.048377	0	0	0	0	0	0	PF00646,PF08387	PTHR32212,PTHR32212:SF56				GO:0005515	AT4G03220.1		Protein with RNI-like/FBD-like domains
PGSC0003DMG400026173	1101	F-Box protein	0	0	0	0	0	0	0	0	0	0	0	0	3	2.43503	0.13887	1	0.909755	0.0537382	PF07734	PTHR32133,PTHR32133:SF98					AT3G23880.1		F-box and associated interaction domains-containing protein
PGSC0003DMG400026176	732	MYB domain class transcription factor	0	0	0	0	0	0	0	0	0	0	0	0	0	0	0	1	0.909755	0.091218	PF00249	PTHR10641,PTHR10641:SF541	KOG0048		K09422		AT2G31180.1	ATMYB14,MYB14,MYB14AT	myb domain protein 14
PGSC0003DMG400026215	1590	Cationic amino acid transporter	0	0	0	0	0	0	0	0	0	1	1.2669	0.0479627	0	0	0	0	0	0	PF13906,PF00324	PTHR11785,PTHR11785:SF331	KOG1286			GO:0055085,GO:0016020,GO:0006810,GO:0015171,GO:0003333	AT5G04770.1	ATCAT6,CAT6	cationic amino acid transporter 6
PGSC0003DMG400026242	1316	Cationic amino acid transporter	0	0	0	0	0	0	0	0	0	0	0	0	0	0	0	2	1.81951	0.0867162	PF13906,PF13520	PTHR11785,PTHR11785:SF331				GO:0016020,GO:0015171,GO:0003333	AT5G04770.1	ATCAT6,CAT6	cationic amino acid transporter 6
PGSC0003DMG400026268	871	Hypothetical protein	0	0	0	0	0	0	0	0	0	0	0	0	2	1.62335	0.122991	3	2.72926	0.216717
PGSC0003DMG400026296	1873	Glycosyltransferase, CAZy family GT47	0	0	0	0	0	0	0	0	0	0	0	0	0	0	0	1	0.909755	0.0288973	PF03016	PTHR11062,PTHR11062:SF86	KOG1021				AT2G29040.1		Exostosin family protein
PGSC0003DMG400026318	378	Hypothetical protein	0	0	0	0	0	0	0	0	0	0	0	0	2	1.62335	0.415668	0	0	0	PF05553	PTHR33098,PTHR33098:SF3					AT5G57510.1
PGSC0003DMG400026381	493	Lipid transfer protein family protein	0	0	0	0	0	0	0	0	0	0	0	0	0	0	0	1	0.909755	0.166376	PF14368	PTHR33214,PTHR33214:SF6					AT3G18280.1		Bifunctional inhibitor/lipid-transfer protein/seed storage 2S albumin superfamily protein
PGSC0003DMG400026425	1068	Desacetoxyvindoline 4-hydroxylase	0	0	0	0	0	0	0	0	0	2	2.53379	0.152877	1	0.811676	0.0479926	2	1.81951	0.111576	PF14226,PF03171	PTHR10209,PTHR10209:SF135	KOG0143	1.14.11.20		GO:0055114,GO:0016491	AT5G59530.1		2-oxoglutarate (2OG) and Fe(II)-dependent oxygenase superfamily protein
PGSC0003DMG400026499	536	Hypothetical protein	0	0	0	0	0	0	0	0	0	4	5.06758	0.774228	5	4.05838	0.589551	1	0.909755	0.144897
PGSC0003DMG400026560	1341	UDP-glucose:glucosyltransferase	0	0	0	0	0	0	0	0	0	1	1.2669	0.0583277	0	0	0	0	0	0	PF00201	PTHR11926,PTHR11926:SF366				GO:0016758,GO:0008152	AT5G49690.1		UDP-Glycosyltransferase superfamily protein
PGSC0003DMG400026582	513	SRF-type transcription factor family protein	0	0	0	0	0	0	0	0	0	4	5.06758	0.829152	8	6.49341	1.00669	6	5.45853	0.933869	PF00319	PTHR11945,PTHR11945:SF160				GO:0046983,GO:0003677	AT5G39810.1	AGL98	AGAMOUS-like 98
PGSC0003DMG400026590	678	Major pollen allergen Ory s 1	0	0	0	0	0	0	0	0	0	1	1.2669	0.137375	0	0	0	0	0	0	PF03330,PF01357	PTHR31692,PTHR31692:SF10					AT4G17030.1	AT-EXPR,ATEXLB1,ATEXPR1,ATHEXP BETA 3.1,EXLB1,EXPR	expansin-like B1
PGSC0003DMG400026594	1741	Cytochrome P450	0	0	0	0	0	0	0	0	0	50	63.3448	2.16484	39	31.6554	1.06947	73	66.4121	2.29055	PF00067	PTHR24282,PTHR24282:SF16	KOG0157	1.3.3.9		GO:0055114,GO:0020037,GO:0016705,GO:0005506	AT3G14690.1	CYP72A15	cytochrome P450, family 72, subfamily A, polypeptide 15
PGSC0003DMG400026615	417	Hypothetical protein	0	0	0	0	0	0	0	0	0	0	0	0	0	0	0	1	0.909755	0.225445
PGSC0003DMG400026619	1169	GDSL esterase/lipase || GDSL-motif lipase/hydrolase family protein	0	0	0	0	0	0	0	0	0	1	1.2669	0.082437	0	0	0	0	0	0	PF00657	PTHR22835,PTHR22835:SF261		3.1.1.3		GO:0016788	AT5G45960.1		GDSL-like Lipase/Acylhydrolase superfamily protein
PGSC0003DMG400026659	831	Retroelement pol polyprotein	0	0	0	0	0	0	0	0	0	0	0	0	0	0	0	1	0.909755	0.0768396		PTHR11439,PTHR11439:SF191		2.7.7.49			AT4G23160.1	CRK8	cysteine-rich RLK (RECEPTOR-like protein kinase) 8
PGSC0003DMG400026677	696	Nucleotide binding protein	0	0	0	0	0	0	0	0	0	4	5.06758	0.53	1	0.811676	0.0819876	2	1.81951	0.195756	PF00400	PTHR22850,PTHR22850:SF112				GO:0005515	AT4G34280.1		transducin family protein / WD-40 repeat family protein
PGSC0003DMG400026679	770	Protein kinase	0	0	0	0	0	0	0	0	0	0	0	0	0	0	0	1	0.909755	0.0851053	PF00069	PTHR24361,PTHR24361:SF422		2.7.11.25		GO:0006468,GO:0005524,GO:0004672	AT3G50310.1	MAPKKK20	mitogen-activated protein kinase kinase kinase 20
PGSC0003DMG400026694	306	Hypothetical protein	0	0	0	0	0	0	0	0	0	0	0	0	1	0.811676	0.318536	0	0	0		PTHR31190,PTHR31190:SF10
PGSC0003DMG400026719	970	SKP1 3	0	0	0	0	0	0	0	0	0	12	15.2027	1.03233	26	21.1036	1.40082	14	11.8268	0.817906	PF03931,PF01466	PTHR11165,PTHR11165:SF65	KOG1724		K03094	GO:0006511	AT5G42190.1	ASK2,SKP1B	E3 ubiquitin ligase SCF complex subunit SKP1/ASK1 family protein
PGSC0003DMG400026787	567	Hypothetical protein	0	0	0	0	0	0	0	0	0	2	2.53379	0.355385	6	4.87006	0.652104	2	1.81951	0.265118
PGSC0003DMG400026847	959	Hypothetical protein	0	0	0	0	0	0	0	0	0	0	0	0	4	2.43503	0.731733	5	4.54877	1.0866
PGSC0003DMG400026850	526	Gag-pol protein	0	0	0	0	0	0	0	0	0	0	0	0	1	0.811676	0.12123	0	0	0		PTHR24559,PTHR24559:SF207
PGSC0003DMG400026851	785	Gag-pol polyprotein	0	0	0	0	0	0	0	0	0	3	3.80069	0.338163	6	4.87006	0.42064	9	8.18779	0.746209		PTHR24559,PTHR24559:SF207
PGSC0003DMG400026852	847	60S ribosomal protein L13	0	0	0	0	0	0	0	0	0	3	3.80069	0.30631	3	2.43503	0.191035	5	4.54877	0.374654	PF01294	PTHR11722,PTHR11722:SF1				GO:0006412,GO:0005840,GO:0005622,GO:0003735	AT3G49010.1	ATBBC1,BBC1,RSU2	breast basic conserved 1
PGSC0003DMG400026890	534	Zeatin O-xylosyltransferase	0	0	0	0	0	0	0	0	0	0	0	0	0	0	0	2	1.81951	0.291544	PF00201	PTHR11926,PTHR11926:SF409		2.4.2.40		GO:0016758,GO:0008152	AT2G18570.1		UDP-Glycosyltransferase superfamily protein
PGSC0003DMG400026925	651	PGPS/D3	0	0	0	0	0	0	0	0	0	2	2.53379	0.2908	0	0	0	1	0.909755	0.107708
PGSC0003DMG400026947	525	Agenet domain-containing protein	0	0	0	0	0	0	0	0	0	0	0	0	0	0	0	4	3.63902	0.599383	PF05641	PTHR31917					AT1G06340.1		Plant Tudor-like protein
PGSC0003DMG400026988	2073	Methylputrescine oxidase	0	0	0	0	0	0	0	0	0	1	1.2669	0.0356679	2	1.62335	0.0452721	5	4.54877	0.129034	PF02727,PF02728,PF01179	PTHR10638,PTHR10638:SF34				GO:0055114,GO:0048038,GO:0009308,GO:0008131,GO:0005507	AT2G42490.1		Copper amine oxidase family protein
PGSC0003DMG400027027	1032	Hypothetical protein	0	0	0	0	0	0	0	0	0	0	0	0	0	0	0	1	0.909755	0.0582106	PF08458,PF05703	PTHR31351,PTHR31351:SF6					AT3G22810.1		Plant protein of unknown function (DUF828) with plant pleckstrin homology-like region
PGSC0003DMG400027034	723	Hypothetical protein	0	0	0	0	0	0	0	0	0	1	1.2669	0.125803	0	0	0	0	0	0	PF02469	PTHR36069,PTHR36069:SF1					AT5G16920.1		Fasciclin-like arabinogalactan family protein
PGSC0003DMG400027055	783	RNA binding protein	0	0	0	0	0	0	0	0	0	0	0	0	1	0.811676	0.0703358	1	0.909755	0.083198	PF05641	PTHR31917					AT1G09320.1		agenet domain-containing protein
PGSC0003DMG400027112	390	Hypothetical protein	0	0	0	0	0	0	0	0	0	0	0	0	0	0	0	1	0.909755	0.257984
PGSC0003DMG400027141	994	Zeamatin	0	0	0	0	0	0	0	0	0	0	0	0	1	0.811676	0.0523069	1	0.909755	0.0610068	PF00314	PTHR31048,PTHR31048:SF5					AT5G02140.1		Pathogenesis-related thaumatin superfamily protein
PGSC0003DMG400027146	1179	Chalcone synthase B	0	0	0	0	0	0	0	0	0	2	2.53379	0.13574	0	0	0	2	0.915556	0.0497591	PF08541,PF00195	PTHR11877,PTHR11877:SF27		2.3.1.74	K00660	GO:0016747,GO:0008610	AT5G13930.1	ATCHS,CHS,TT4	Chalcone and stilbene synthase family protein
PGSC0003DMG400027202	1154	MYB-like DNA-binding domain protein	0	0	0	0	0	0	0	0	0	0	0	0	0	0	0	2	0.915556	0.0510671	PF00249	PTHR10641,PTHR10641:SF574			K09422		AT3G24310.1	ATMYB71,MYB305	myb domain protein 305
PGSC0003DMG400027246	2097	Ulp1 protease family, C-terminal catalytic domain containing protein	0	0	0	0	0	0	0	0	0	0	0	0	0	0	0	1	0.909755	0.0254798	PF09331,PF02902	PTHR31470,PTHR31470:SF14				GO:0008234,GO:0006508	AT1G37020.1		Cysteine proteinases superfamily protein
PGSC0003DMG400027255	2423	Monovalent cation:proton antiporter	0	0	0	0	0	0	0	0	0	0	0	0	0	0	0	1	0.909755	0.0217383	PF00999	PTHR32468,PTHR32468:SF18	KOG1650			GO:0055085,GO:0016021,GO:0015299,GO:0006812	AT3G52080.1	chx28	cation/hydrogen exchanger 28
PGSC0003DMG400027290	531	Transposon MuDR mudrA	0	0	0	0	0	0	0	0	0	0	0	0	0	0	0	1	0.909755	0.147105
PGSC0003DMG400027301	388	Catechol O-methyltransferase	0	0	0	0	0	0	0	0	0	0	0	0	1	0.811676	0.198264	0	0	0	PF08100	PTHR11746,PTHR11746:SF103		2.1.1.68		GO:0046983	AT5G54160.1	ATOMT1,OMT1	O-methyltransferase 1
PGSC0003DMG400027306	608	Hypothetical protein	0	0	0	0	0	0	0	0	0	0	0	0	2	1.62335	0.196982	0	0	0
PGSC0003DMG400027325	2514	BED finger-nbs-lrr resistance protein	0	0	0	0	0	0	0	0	0	0	0	0	0	0	0	1	0.909755	0.0208823	PF13855,PF00931	PTHR23155,PTHR23155:SF497	KOG4658		K13459	GO:0005515,GO:0043531	AT1G12280.1		LRR and NB-ARC domains-containing disease resistance protein
PGSC0003DMG400027345	377	Hypothetical protein	0	0	0	0	0	0	0	0	0	0	0	0	2	1.62335	0.417684	0	0	0
PGSC0003DMG400027348	625	Early tobacco anther 1	0	0	0	0	0	0	0	0	0	8	10.1352	1.23253	6	4.87006	0.568827	10	9.09755	1.14343		PTHR34109,PTHR34109:SF2					AT5G48480.1		Lactoylglutathione lyase / glyoxalase I family protein
PGSC0003DMG400027367	327	Hypothetical protein	0	0	0	0	0	0	0	0	0	2	2.53379	0.97248	0	0	0	1	0.909755	0.388984
PGSC0003DMG400027447	2646	Aspartyl protease family protein	0	0	0	0	0	0	0	0	0	0	0	0	0	0	0	1	0.909755	0.0197541	PF14541,PF14543	PTHR13683,PTHR13683:SF314	KOG1339	3.4.23.12		GO:0006508,GO:0004190	AT2G28220.1		Eukaryotic aspartyl protease family protein
PGSC0003DMG400027493	2154	Hypothetical protein	0	0	0	0	0	0	0	0	0	0	0	0	1	0.811676	0.0217115	0	0	0
PGSC0003DMG400027529	1249	Eukaryotic translation initiation factor 2c	0	0	0	0	0	0	0	0	0	0	0	0	0	0	0	1	0.909755	0.0461352	PF02171	PTHR22891,PTHR22891:SF20				GO:0003676	AT5G21150.1	AGO9	Argonaute family protein
PGSC0003DMG400027539	1630	Hypothetical protein	0	0	0	0	0	0	0	0	0	36	45.6082	1.67873	28	22.7269	0.826232	31	28.2024	1.04836	PF02536	PTHR13068,PTHR13068:SF28	KOG1267		K15032	GO:0006355,GO:0005739,GO:0003690	AT1G21150.1		Mitochondrial transcription termination factor family protein
PGSC0003DMG400027550	435	Hypothetical protein	0	0	0	0	0	0	0	0	0	1	1.2669	0.272956	2	1.62335	0.32598	22	20.0146	4.57508
PGSC0003DMG400027554	1407	Phosphofructokinase	0	0	0	0	0	0	0	0	0	0	0	0	0	0	0	2	1.81951	0.0801625	PF00365	PTHR13697,PTHR13697:SF7	KOG2440	2.7.1.11	K00850	GO:0006096,GO:0003872	AT4G26270.1	PFK3	phosphofructokinase 3
PGSC0003DMG400027581	1779	Inactive receptor kinase	0	0	0	0	0	0	0	0	0	0	0	0	0	0	0	2	1.81951	0.0612417	PF08263,PF07714	PTHR27008,PTHR27008:SF22	KOG1187	2.7.11.1		GO:0006468,GO:0004672	AT5G58300.2		Leucine-rich repeat protein kinase family protein
PGSC0003DMG400027655	796	Protein kinase family protein	0	0	0	0	0	0	0	0	0	2	2.53379	0.221358	0	0	0	0	0	0
PGSC0003DMG400027716	1092	E8 protein homolog	0	0	0	0	0	0	0	0	0	0	0	0	0	0	0	1	0.909755	0.0542822	PF14226,PF03171	PTHR10209,PTHR10209:SF101	KOG0143	1.14.11.20		GO:0055114,GO:0016491	AT1G06620.1		2-oxoglutarate (2OG) and Fe(II)-dependent oxygenase superfamily protein
PGSC0003DMG400027753	814	Auxin-regulated protein	0	0	0	0	0	0	0	0	0	0	0	0	0	0	0	1	0.909755	0.0789773	PF06136	PTHR31083,PTHR31083:SF4					AT5G59790.1		Domain of unknown function (DUF966)
PGSC0003DMG400027824	333	Serine-threonine protein kinase, plant-type	0	0	0	0	0	0	0	0	0	0	0	0	0	0	0	2	0.910012	0.371145	PF00560	PTHR27000		2.7.11.1		GO:0005515	AT5G63930.1		Leucine-rich repeat protein kinase family protein
PGSC0003DMG400027834	996	'chromo' domain containing protein	0	0	0	0	0	0	0	0	0	0	0	0	0	0	0	4	3.63902	0.243412
PGSC0003DMG400027837	1257	Hypothetical protein	0	0	0	0	0	0	0	0	0	0	0	0	1	0.811676	0.0396416	0	0	0
PGSC0003DMG400027840	1967	Pectinesterase	0	0	0	0	0	0	0	0	0	1	1.2669	0.0377941	0	0	0	1	0.909755	0.0273575	PF04043,PF01095	PTHR31707,PTHR31707:SF52		3.1.1.11	K01051	GO:0004857,GO:0042545,GO:0030599,GO:0005618	AT3G05610.1		Plant invertase/pectin methylesterase inhibitor superfamily
PGSC0003DMG400027911	690	Transposon MuDR mudrA	0	0	0	0	0	0	0	0	0	0	0	0	0	0	0	1	0.909755	0.0990837
PGSC0003DMG400027941	774	Late blight resistance protein	0	0	0	0	0	0	0	0	0	1	1.2669	0.11484	0	0	0	0	0	0
PGSC0003DMG400027961	1151	Purine transporter	0	0	0	0	0	0	0	0	0	1	1.2669	0.0698451	0	0	0	0	0	0	PF16913	PTHR31376,PTHR31376:SF1				GO:0016021,GO:0005215	AT1G28220.1	ATPUP3,PUP3	purine permease 3
PGSC0003DMG400028024	606	Hypothetical protein	0	0	0	0	0	0	0	0	0	0	0	0	0	0	0	2	1.81951	0.239466
PGSC0003DMG400028028	1486	Hypothetical protein	0	0	0	0	0	0	0	0	0	0	0	0	0	0	0	4	3.63902	0.150454	PF07279	PTHR33593,PTHR33593:SF3					AT5G62280.1		Protein of unknown function (DUF1442)
PGSC0003DMG400028031	819	Purine transporter	0	0	0	0	0	0	0	0	0	0	0	0	0	0	0	1	0.909755	0.0783363	PF16913	PTHR31376,PTHR31376:SF1				GO:0016021,GO:0005215	AT1G28220.1	ATPUP3,PUP3	purine permease 3
PGSC0003DMG400028044	516	Hypothetical protein	0	0	0	0	0	0	0	0	0	0	0	0	1	0.811676	0.124742	3	2.72926	0.46246
PGSC0003DMG400028045	1293	Endo-1,4-beta-glucanase	0	0	0	0	0	0	0	0	0	0	0	0	1	0.811676	0.0383699	1	0.909755	0.0442729	PF00759	PTHR22298,PTHR22298:SF45		3.2.1.4		GO:0005975,GO:0004553	AT1G23210.1	AtGH9B6,GH9B6	glycosyl hydrolase 9B6
PGSC0003DMG400028095	1374	Cytochrome P450	0	0	0	0	0	0	0	0	0	2	2.53379	0.113407	1	0.811676	0.0357868	0	0	0	PF00067	PTHR24296,PTHR24296:SF1	KOG0157			GO:0055114,GO:0020037,GO:0016705,GO:0005506	AT4G39490.1	CYP96A10	cytochrome P450, family 96, subfamily A, polypeptide 10
PGSC0003DMG400028146	1224	Aluminum-activated malate transporter	0	0	0	0	0	0	0	0	0	0	0	0	0	0	0	1	0.909755	0.0472648	PF11744	PTHR31086,PTHR31086:SF3				GO:0015743	AT3G11680.1		Aluminium activated malate transporter family protein
PGSC0003DMG400028195	398	Hypothetical protein	0	0	0	0	0	0	0	0	0	6	7.60137	1.92737	9	7.30509	1.70583	6	5.45853	1.48442
PGSC0003DMG400028254	711	SAUR family protein	0	0	0	0	0	0	0	0	0	0	0	0	0	0	0	2	1.81951	0.189977	PF02519	PTHR31374,PTHR31374:SF28			K14488	GO:0009733	AT2G36210.1		SAUR-like auxin-responsive protein family
PGSC0003DMG400028275	780	Cys2-His2 type zinc finger protein	0	0	0	0	0	0	0	0	0	2	2.53379	0.227349	0	0	0	0	0	0	PF13912	PTHR26374,PTHR26374:SF208					AT1G27730.1	STZ,ZAT10	salt tolerance zinc finger
PGSC0003DMG400028277	2544	Glutamate-ammonia ligase	0	0	0	0	0	0	0	0	0	1	1.2669	0.028535	0	0	0	0	0	0	PF04909,PF00120	PTHR20852,PTHR20852:SF16	KOG0683	6.3.1.2		GO:0016787,GO:0006807,GO:0004356	AT3G53180.1		glutamate-ammonia ligases;catalytics;glutamate-ammonia ligases
PGSC0003DMG400028324	1258	SNAP25 homologous protein SNAP30	0	0	0	0	0	0	0	0	0	0	0	0	0	0	0	1	0.909755	0.0457416		PTHR19305,PTHR19305:SF7	KOG3065		K18211		AT1G13890.1	ATSNAP30,SNAP30	soluble N-ethylmaleimide-sensitive factor adaptor protein 30
PGSC0003DMG400028377	1152	14-3-3 protein Lil 1433-2 || 14-3-3 protein Lil 1433-3	0	0	0	0	0	0	0	0	0	0	0	0	1	0.811676	0.0438839	1	0.909755	0.0508504	PF00244	PTHR18860,PTHR18860:SF12	KOG0841		K06630	GO:0019904	AT1G26480.1	GF14 IOTA,GRF12	general regulatory factor 12
PGSC0003DMG400028398	701	Hypothetical protein	0	0	0	0	0	0	0	0	0	1	1.2669	0.131207	3	2.43503	0.243643	0	0	0
PGSC0003DMG400028432	1134	Ubiquitin-protein ligase	0	0	0	0	0	0	0	0	0	0	0	0	0	0	0	1	0.909755	0.0518335	PF00646,PF08268	PTHR32133,PTHR32133:SF89				GO:0005515	AT3G17530.1		F-box and associated interaction domains-containing protein
PGSC0003DMG400028447	471	Lipoprotein	0	0	0	0	0	0	0	0	0	1	1.2669	0.238137	0	0	0	1	0.909755	0.180031	PF06884	PTHR31360,PTHR31360:SF1					AT5G45690.1		Protein of unknown function (DUF1264)
PGSC0003DMG400028472	2226	Subtilase	0	0	0	0	0	0	0	0	0	0	0	0	0	0	0	1	0.909755	0.0238551	PF05922,PF02225,PF00082	PTHR10795,PTHR10795:SF370		3.4.21.25		GO:0006508,GO:0004252	AT1G04110.1	SDD1	Subtilase family protein
PGSC0003DMG400028525	2319	Vegetative cell wall protein gp1	0	0	0	0	0	0	0	0	0	1	1.2669	0.0777654	1	0.811676	0.0200439	0	0	0	PF03140	PTHR31549,PTHR31549:SF23					AT3G02645.1		Plant protein of unknown function (DUF247)
PGSC0003DMG400028556	710	RNA-directed DNA polymerase (Reverse transcriptase)	0	0	0	0	0	0	0	0	0	0	0	0	1	0.811676	0.0798587	0	0	0
PGSC0003DMG400028609	505	Hypothetical protein	0	0	0	0	0	0	0	0	0	0	0	0	2	1.62335	0.257697	4	3.63902	0.639068
PGSC0003DMG400028647	1092	Forever young oxidoreductase || Short-chain dehydrogenase	0	0	0	0	0	0	0	0	0	0	0	0	0	0	0	2	0.909886	0.05429	PF00106	PTHR24320,PTHR24320:SF73	KOG1208	1.1.1.300		GO:0016491,GO:0008152	AT5G53090.1		NAD(P)-binding Rossmann-fold superfamily protein
PGSC0003DMG400028756	407	Hypothetical protein	0	0	0	0	0	0	0	0	0	3	3.55718	0.864743	5	3.52467	0.79169	0	0	0
PGSC0003DMG400028779	1175	NAC domain protein	0	0	0	0	0	0	0	0	0	1	1.2669	0.0681454	0	0	0	0	0	0	PF02365	PTHR31744,PTHR31744:SF3				GO:0006355,GO:0003677	AT3G18400.1	anac058,NAC058	NAC domain containing protein 58
PGSC0003DMG400028833	957	Hypothetical protein	0	0	0	0	0	0	0	0	0	0	0	0	0	0	0	1	0.909755	0.0640002	PF14009	PTHR33052,PTHR33052:SF13
PGSC0003DMG400028862	411	Reverse transcriptase	0	0	0	0	0	0	0	0	0	1	1.2669	0.302436	0	0	0	3	1.81954	0.463899
PGSC0003DMG400028865	1317	Zinc knuckle family protein	0	0	0	0	0	0	0	0	0	1	1.2669	0.0595685	0	0	0	1	0.909755	0.0433192		PTHR34072,PTHR34072:SF2
PGSC0003DMG400028881	354	WPP domain-interacting protein 1	0	0	0	0	0	0	0	0	0	2	2.21964	0.712687	0	0	0	0	0	0		PTHR34562,PTHR34562:SF1					AT4G26455.1	WIP1	WPP domain interacting protein 1
PGSC0003DMG400028940	1317	E3 ubiquitin-protein ligase RF298	0	0	0	0	0	0	0	0	0	0	0	0	2	1.62335	0.0751329	0	0	0		PTHR10044,PTHR10044:SF119					AT4G03000.2		RING/U-box superfamily protein
PGSC0003DMG400028962	828	Zinc finger protein	0	0	0	0	0	0	0	0	0	1	1.2669	0.105138	0	0	0	3	2.72926	0.231625	PF01529	PTHR22883,PTHR22883:SF57		2.3.1.225	K16675	GO:0008270	AT5G41060.1		DHHC-type zinc finger family protein
PGSC0003DMG400028968	814	Hypothetical protein	0	0	0	0	0	0	0	0	0	0	0	0	0	0	0	7	6.36828	0.552841	PF07649	PTHR13871,PTHR13871:SF50				GO:0055114,GO:0047134	AT2G44380.1		Cysteine/Histidine-rich C1 domain family protein
PGSC0003DMG400029043	929	Hypothetical protein	0	0	0	0	0	0	0	0	0	0	0	0	0	0	0	1	0.909755	0.0664683	PF07727	PTHR11439		2.7.7.49			AT4G23160.1	CRK8	cysteine-rich RLK (RECEPTOR-like protein kinase) 8
PGSC0003DMG400029054	733	Hypothetical protein	0	0	0	0	0	0	0	0	0	0	0	0	0	0	0	1	0.909755	0.0910459
PGSC0003DMG400029111	1379	Hypothetical protein	0	0	0	0	0	0	0	0	0	1	1.2669	0.0564655	4	3.24671	0.142555	0	0	0
PGSC0003DMG400029117	825	Hypothetical protein	0	0	0	0	0	0	0	0	0	0	0	0	0	0	0	4	2.7293	0.232745	PF03080	PTHR31589,PTHR31589:SF26					AT2G38255.1		Protein of Unknown Function (DUF239)
PGSC0003DMG400029120	1113	Actin	0	0	0	0	0	0	0	0	0	1	1.2669	0.072717	0	0	0	0	0	0	PF00022	PTHR11937,PTHR11937:SF247			K10355		AT5G09810.1	ACT7	actin 7
PGSC0003DMG400029121	1113	Actin	0	0	0	0	0	0	0	0	0	1	1.2669	0.072717	2	1.62335	0.0914008	0	0	0	PF00022	PTHR11937,PTHR11937:SF247	KOG0676		K10355		AT5G09810.1	ACT7	actin 7
PGSC0003DMG400029212	975	Major pollen allergen Jun v 1	0	0	0	0	0	0	0	0	0	0	0	0	0	0	0	1	0.909755	0.0625081	PF00544	PTHR31683,PTHR31683:SF8		4.2.2.2	K01728		AT5G09280.1		Pectin lyase-like superfamily protein
PGSC0003DMG400029249	1431	Protein kinase	0	0	0	0	0	0	0	0	0	0	0	0	0	0	0	3	2.72926	0.117894	PF00069	PTHR27005,PTHR27005:SF49	KOG1187	2.7.10.2		GO:0006468,GO:0005524,GO:0004672	AT3G57700.1		Protein kinase superfamily protein
PGSC0003DMG400029253	1885	Hypothetical protein	0	0	0	0	0	0	0	0	0	0	0	0	0	0	0	1	0.909755	0.0286912	PF06203	PTHR31319,PTHR31319:SF7				GO:0005515	AT1G04500.1		CCT motif family protein
PGSC0003DMG400029280	1782	Thioredoxin domain-containing protein	0	0	0	0	0	0	0	0	0	0	0	0	1	0.811676	0.0267244	0	0	0	PF07839	PTHR33349,PTHR33349:SF2				GO:0005516	AT5G39380.1		Plant calmodulin-binding protein-related
PGSC0003DMG400029316	928	Cyclin B	0	0	0	0	0	0	0	0	0	1	1.2669	0.0909154	0	0	0	3	2.72926	0.19968	PF02984,PF00134	PTHR10177,PTHR10177:SF250				GO:0005634	AT1G20610.1	CYCB2;3	Cyclin B2;3
PGSC0003DMG400029340	1980	C2 domain-containing protein	0	0	0	0	0	0	0	0	0	0	0	0	0	0	0	17	15.4658	0.461676	PF00168	PTHR32246,PTHR32246:SF16				GO:0005515	AT1G04540.1		Calcium-dependent lipid-binding (CaLB domain) family protein
PGSC0003DMG400029343	732	Caleosin	0	0	0	0	0	0	0	0	0	0	0	0	2	1.62335	0.153456	9	8.18779	0.820962	PF05042	PTHR31495		1.11.2.3	K17991		AT4G26740.1	ATPXG1,ATS1,CLO1	seed gene 1
PGSC0003DMG400029346	1482	Resveratrol/hydroxycinnamic acid O-glucosyltransferase	0	0	0	0	0	0	0	0	0	1	1.2669	0.0519682	1	0.811676	0.032839	1	0.909755	0.037731	PF00201	PTHR11926,PTHR11926:SF167	KOG1192			GO:0016758,GO:0008152	AT4G15480.1	UGT84A1	UDP-Glycosyltransferase superfamily protein
PGSC0003DMG400029356	1342	Polygalacturonase 4	0	0	0	0	0	0	0	0	0	2	2.53379	0.128346	0	0	0	0	0	0	PF00295	PTHR31375,PTHR31375:SF40		3.2.1.15		GO:0005975,GO:0004650	AT3G59850.1		Pectin lyase-like superfamily protein
PGSC0003DMG400029414	1632	PS60 protein	0	0	0	0	0	0	0	0	0	1	1.2669	0.0465669	0	0	0	1	0.909755	0.0337706	PF07731,PF07732,PF00394	PTHR11709,PTHR11709:SF90		1.10.3.3		GO:0055114,GO:0016491,GO:0005507	AT1G76160.1	sks5	SKU5 similar 5
PGSC0003DMG400029480	765	Meprin and TRAF homology domain-containing protein / MATH domain-containing protein	0	0	0	0	0	0	0	0	0	0	0	0	0	0	0	1	0.909755	0.0858624	PF00917		KOG1987	3.4.19.12		GO:0005515	AT3G17380.1		TRAF-like family protein
PGSC0003DMG400029481	1488	Meprin and TRAF homology domain-containing protein / MATH domain-containing protein	0	0	0	0	0	0	0	0	0	0	0	0	1	0.811676	0.0326895	0	0	0	PF00917		KOG1987	3.4.19.12		GO:0005515	AT3G17380.1		TRAF-like family protein
PGSC0003DMG400029493	708	Glucosyltransferase	0	0	0	0	0	0	0	0	0	0	0	0	2	0.811683	0.0801567	2	0.90976	0.095553		PTHR11926,PTHR11926:SF409		2.4.1.203		GO:0016758,GO:0008152	AT3G16520.1	UGT88A1	UDP-glucosyl transferase 88A1
PGSC0003DMG400029523	351	Major latex	0	0	0	0	0	0	0	0	0	0	0	0	0	0	0	2	0.909763	0.325938	PF00407	PTHR31907,PTHR31907:SF4				GO:0009607,GO:0006952	AT1G70850.1	MLP34	MLP-like protein 34
PGSC0003DMG400029556	1878	Leucine-rich repeat transmembrane protein kinase	0	0	0	0	0	0	0	0	0	0	0	0	1	0.811676	0.0252216	0	0	0	PF13855,PF00069	PTHR27008,PTHR27008:SF5	KOG1187	2.7.11.1		GO:0005515,GO:0006468,GO:0005524,GO:0004672	AT4G31250.1		Leucine-rich repeat protein kinase family protein
PGSC0003DMG400029607	2029	Hypothetical protein	0	0	0	0	0	0	0	0	0	5	6.33448	0.182604	3	2.43503	0.0695162	13	11.8268	0.343573
PGSC0003DMG400029630	489	Hypothetical protein	0	0	0	0	0	0	0	0	0	0	0	0	0	0	0	1	0.909755	0.168703
PGSC0003DMG400029676	1781	Hypothetical protein	0	0	0	0	0	0	0	0	0	0	0	0	2	0.811677	0.0277487	0	0	0	PF00232	PTHR10353,PTHR10353:SF37		3.2.1.149,3.2.1.21	K01188	GO:0005975,GO:0004553	AT2G44480.1	BGLU17	beta glucosidase 17
PGSC0003DMG400029711	447	Hypothetical protein	0	0	0	0	0	0	0	0	0	0	0	0	0	0	0	2	1.81951	0.395468
PGSC0003DMG400029715	1011	Transposon MuDR mudrA	0	0	0	0	0	0	0	0	0	0	0	0	0	0	0	1	0.909755	0.0597233
PGSC0003DMG400029766	621	Nodulin	0	0	0	0	0	0	0	0	0	0	0	0	0	0	0	1	0.909755	0.115437	PF01988	PTHR31851,PTHR31851:SF6	KOG4473				AT3G43660.1		Vacuolar iron transporter (VIT) family protein
PGSC0003DMG400029768	784	Nodulin	0	0	0	0	0	0	0	0	0	1	1.2669	0.11291	0	0	0	0	0	0	PF01988	PTHR31851,PTHR31851:SF6	KOG4473				AT3G43660.1		Vacuolar iron transporter (VIT) family protein
PGSC0003DMG400029769	566	Nodulin	0	0	0	0	0	0	0	0	0	0	0	0	0	0	0	2	1.81951	0.265848	PF01988	PTHR31851,PTHR31851:SF6	KOG4473				AT3G43660.1		Vacuolar iron transporter (VIT) family protein
PGSC0003DMG400029781	664	F-box domain-containing protein	0	0	0	0	0	0	0	0	0	0	0	0	0	0	0	2	1.81951	0.209342	PF05617						AT3G03272.1		Protein of unknown function (DUF1278)
PGSC0003DMG400029816	388	Hypothetical protein	0	0	0	0	0	0	0	0	0	0	0	0	2	1.62335	0.396528	0	0	0
PGSC0003DMG400029838	523	ATP binding protein	0	0	0	0	0	0	0	0	0	1	1.2669	0.201086	0	0	0	0	0	0		PTHR23070,PTHR23070:SF24					AT3G50930.1	BCS1	cytochrome BC1 synthesis
PGSC0003DMG400029896	390	Gcn4-complementing protein	0	0	0	0	0	0	0	0	0	3	3.80069	1.002	1	0.811676	0.196455	2	1.81951	0.515967	PF01412	PTHR23180,PTHR23180:SF244				GO:0005096	AT1G60860.1	AGD2	ARF-GAP domain 2
PGSC0003DMG400029913	1488	Homeobox protein	0	0	0	0	0	0	0	0	0	0	0	0	1	0.811676	0.0326895	0	0	0	PF01852	PTHR24326,PTHR24326:SF288				GO:0008289	AT3G61150.1	HD-GL2-1,HDG1	homeodomain GLABROUS 1
PGSC0003DMG400029916	844	Pollen specific actin-depolymerizing factor 2	0	0	0	0	0	0	0	0	0	0	0	0	0	0	0	2	1.81951	0.150563	PF00241	PTHR11913,PTHR11913:SF30	KOG1735		K05765	GO:0005622,GO:0003779,GO:0030042,GO:0015629	AT4G25590.1	ADF7	actin depolymerizing factor 7
PGSC0003DMG400029932	1132	ATP binding protein	0	0	0	0	0	0	0	0	0	0	0	0	0	0	0	2	1.81951	0.10389	PF00069	PTHR24361,PTHR24361:SF334		2.7.11.25		GO:0006468,GO:0005524,GO:0004672	AT5G67080.1	MAPKKK19	mitogen-activated protein kinase kinase kinase 19
PGSC0003DMG400029965	6471	Non-LTR retroelement reverse transcriptase	0	0	0	0	0	0	0	0	0	1	0.0669931	0.000565698	56	45.178	0.380401	1	0.0674215	0.000570601	PF00078	PTHR19446,PTHR19446:SF368		2.7.7.49			AT1G43760.1		DNAse I-like superfamily protein
PGSC0003DMG400030004	741	Hypothetical protein	0	0	0	0	0	0	0	0	0	4	4.35731	0.418579	0	0	0	1	0.00350786	0.000345838		PTHR10825,PTHR10825:SF23					AT5G13250.1		RING finger protein
PGSC0003DMG400030068	591	Hypothetical protein	0	0	0	0	0	0	0	0	0	1	1.2669	0.16709	1	0.811676	0.102476	1	0.909755	0.124361	PF03080	PTHR31589,PTHR31589:SF9					AT4G10220.1		Protein of Unknown Function (DUF239)
PGSC0003DMG400030159	644	Hypothetical protein	0	0	0	0	0	0	0	0	0	3	3.80069	0.442907	2	1.62336	0.181996	14	11.8269	1.42244		PTHR27004,PTHR27004:SF5					AT1G58190.2	AtRLP9,RLP9	receptor like protein 9
PGSC0003DMG400030182	1374	Hypothetical protein	0	0	0	0	0	0	0	0	0	0	0	0	1	0.811676	0.0357868	1	0.909755	0.0412107	PF03018	PTHR21495,PTHR21495:SF51					AT2G39430.1		Disease resistance-responsive (dirigent-like protein) family protein
PGSC0003DMG400030222	957	F-box family protein	0	0	0	0	0	0	0	0	0	0	0	0	0	0	0	1	0.909755	0.0640002	PF12937	PTHR24006,PTHR24006:SF523	KOG2120			GO:0005515	AT3G48880.1		RNI-like superfamily protein
PGSC0003DMG400030225	1140	Endo-beta-1,4-D-glucanase	0	0	0	0	0	0	0	0	0	4	5.06758	0.282611	2	1.62335	0.0888545	1	0.909755	0.0515016	PF01453,PF00759	PTHR22298,PTHR22298:SF19		3.2.1.4		GO:0005975,GO:0004553	AT1G64390.1	AtGH9C2,GH9C2	glycosyl hydrolase 9C2
PGSC0003DMG400030242	2616	Hypothetical protein	0	0	0	0	0	0	0	0	0	12	13.936	0.304577	16	12.9868	0.281748	29	26.3829	0.579991
PGSC0003DMG400030263	588	Nitrate transporter	0	0	0	0	0	0	0	0	0	1	1.2669	0.168345	0	0	0	0	0	0	PF00854	PTHR11654,PTHR11654:SF110		3.6.3.43		GO:0016020,GO:0006810,GO:0005215	AT3G54140.1	ATPTR1,PTR1	peptide transporter 1
PGSC0003DMG400030265	1008	Glucosyltransferase	0	0	0	0	0	0	0	0	0	0	0	0	0	0	0	2	0.909795	0.0599485	PF00201	PTHR11926,PTHR11926:SF276	KOG1192	2.4.1.203		GO:0016758,GO:0008152	AT2G15490.3	UGT73B4	UDP-glycosyltransferase 73B4
PGSC0003DMG400030288	393	Pto-like serine/threonine kinase	0	0	0	0	0	0	0	0	0	1	1.2669	0.329093	0	0	0	0	0	0		PTHR27003,PTHR27003:SF94		2.7.11.1			AT5G59700.1		Protein kinase superfamily protein
PGSC0003DMG400030330	661	Hypothetical protein	0	0	0	0	0	0	0	0	0	1	1.2669	0.142321	0	0	0	0	0	0		PTHR33912,PTHR33912:SF1
PGSC0003DMG400030349	1796	CYP86A33 fatty acid omega-hydroxylase	0	0	0	0	0	0	0	0	0	6	7.60137	0.250891	2	1.62335	0.0529884	0	0	0	PF00067	PTHR24296,PTHR24296:SF26	KOG0157	1.14.14.1,1.14.15.3	K15401	GO:0055114,GO:0020037,GO:0016705,GO:0005506	AT5G58860.1	CYP86,CYP86A1	cytochrome P450, family 86, subfamily A, polypeptide 1
PGSC0003DMG400030369	1764	Pyruvate decarboxylase isozyme 2	0	0	0	0	0	0	0	0	0	1	1.2669	0.0426647	0	0	0	4	3.63902	0.12366	PF02775,PF00205,PF02776	PTHR18968,PTHR18968:SF121		4.1.1.1	K01568	GO:0030976,GO:0003824,GO:0000287	AT4G33070.1		Thiamine pyrophosphate dependent pyruvate decarboxylase family protein
PGSC0003DMG400030637	489	Hypothetical protein	0	0	0	0	0	0	0	0	0	0	0	0	0	0	0	5	4.54877	0.843514		PTHR38225,PTHR38225:SF2
PGSC0003DMG400030648	1412	Aquaporin NIP-type	0	0	0	0	0	0	0	0	0	0	0	0	0	0	0	2	1.81951	0.079831	PF00230	PTHR19139,PTHR19139:SF181	KOG0223		K09874	GO:0016020,GO:0006810,GO:0005215	AT5G37820.1	NIP4;2,NLM5	NOD26-like intrinsic protein 4;2
PGSC0003DMG400030655	913	Hypothetical protein	0	0	0	0	0	0	0	0	0	0	0	0	1	0.811676	0.0580157	0	0	0
PGSC0003DMG400030667	566	Hypothetical protein	0	0	0	0	0	0	0	0	0	0	0	0	0	0	0	1	0.909755	0.132924		PTHR33702,PTHR33702:SF3					AT2G47485.1
PGSC0003DMG400030717	794	Hypothetical protein	0	0	0	0	0	0	0	0	0	0	0	0	4	3.24671	0.276377	11	10.0073	0.898147	PF05617						AT2G14378.1		Protein of unknown function (DUF1278)
PGSC0003DMG400030730	894	Dimethylaniline monooxygenase	0	0	0	0	0	0	0	0	0	0	0	0	0	0	0	1	0.909755	0.0698347	PF00743	PTHR23023,PTHR23023:SF126		1.14.13.8	K00485	GO:0055114,GO:0050661,GO:0050660,GO:0004499	AT1G19250.1	FMO1	flavin-dependent monooxygenase 1
PGSC0003DMG400030764	1204	Cationic peroxidase isozyme 40K	0	0	0	0	0	0	0	0	0	0	0	0	3	2.43503	0.125026	0	0	0	PF00141	PTHR31235		1.11.1.7	K00430	GO:0055114,GO:0020037,GO:0006979,GO:0004601	AT2G39040.1		Peroxidase superfamily protein
PGSC0003DMG400030902	999	Dicyanin	0	0	0	0	0	0	0	0	0	0	0	0	0	0	0	17	15.4658	1.0306	PF02298	PTHR33021,PTHR33021:SF12				GO:0009055	AT1G45063.2		copper ion binding;electron carriers
PGSC0003DMG400030987	978	Ubiquitin-protein ligase	0	0	0	0	0	0	0	0	0	1	1.2669	0.0851555	2	1.62335	0.106688	2	1.81951	0.124532	PF00646	PTHR32212,PTHR32212:SF67				GO:0005515	AT3G26922.1		F-box/RNI-like superfamily protein
PGSC0003DMG400031004	303	Hypothetical protein	0	0	0	0	0	0	0	0	0	0	0	0	1	0.811676	0.325765	0	0	0	PF10914	PTHR31204					AT2G32380.1		Transmembrane protein 97, predicted
PGSC0003DMG400031107	874	Hypothetical protein	0	0	0	0	0	0	0	0	0	1	1.2669	0.0980802	0	0	0	0	0	0
PGSC0003DMG400031125	704	Non-specific lipid-transfer protein	0	0	0	0	0	0	0	0	0	0	0	0	0	0	0	1	0.909755	0.0963153		PTHR33076,PTHR33076:SF9					AT3G51600.1	LTP5	lipid transfer protein 5
PGSC0003DMG400031138	1977	MA3 domain-containing protein	0	0	0	0	0	0	0	0	0	1	1.2669	0.0375828	0	0	0	0	0	0	PF02847	PTHR12626,PTHR12626:SF2					AT1G22730.1		MA3 domain-containing protein
PGSC0003DMG400031157	459	Ankyrin repeat-containing protein	0	0	0	0	0	0	0	0	0	0	0	0	1	0.811676	0.149416	3	1.81952	0.376937	PF12796	PTHR24177,PTHR24177:SF35					AT1G14480.1		Ankyrin repeat family protein
PGSC0003DMG400031158	783	Ankyrin repeat-containing protein	0	0	0	0	0	0	0	0	0	0	0	0	0	0	0	6	4.54878	0.415991	PF13962	PTHR24177,PTHR24177:SF35					AT5G51160.1		Ankyrin repeat family protein
PGSC0003DMG400031173	1638	Flotillin-1	0	0	0	0	0	0	0	0	0	0	0	0	0	0	0	2	1.81951	0.0672589	PF01145	PTHR13806,PTHR13806:SF23	KOG2668		K07192		AT5G25260.1		SPFH/Band 7/PHB domain-containing membrane-associated protein family
PGSC0003DMG400031199	1305	Cytochrome P450	0	0	0	0	0	0	0	0	0	1	1.2669	0.0602089	0	0	0	0	0	0	PF00067	PTHR24296,PTHR24296:SF1	KOG0157			GO:0055114,GO:0020037,GO:0016705,GO:0005506	AT4G39490.1	CYP96A10	cytochrome P450, family 96, subfamily A, polypeptide 10
PGSC0003DMG400031207	1452	Hypothetical protein	0	0	0	0	0	0	0	0	0	1	1.2669	0.0532024	0	0	0	0	0	0		PTHR35463,PTHR35463:SF1					AT5G64820.1
PGSC0003DMG400031293	1113	F-box	0	0	0	0	0	0	0	0	0	0	0	0	0	0	0	1	0.909755	0.0530296		PTHR31790,PTHR31790:SF26					AT3G23880.1		F-box and associated interaction domains-containing protein
PGSC0003DMG400031304	1350	SET domain protein	0	0	0	0	0	0	0	0	0	0	0	0	2	0.811684	0.0365155	0	0	0	PF05033,PF02182	PTHR22884,PTHR22884:SF355		2.1.1.43		GO:0034968,GO:0018024,GO:0008270,GO:0005634,GO:0042393	AT2G22740.2	SDG23,SUVH6	SU(VAR)3-9 homolog 6
PGSC0003DMG400031404	900	Abhydrolase domain containing	0	0	0	0	0	0	0	0	0	0	0	0	0	0	0	1	0.909755	0.0692336	PF12697	PTHR10992,PTHR10992:SF742	KOG1454	3.1.1.3			AT5G09430.1		alpha/beta-Hydrolases superfamily protein
PGSC0003DMG400031446	870	Hcr2-0A	0	0	0	0	0	0	0	0	0	0	0	0	0	0	0	2	1.81951	0.144694	PF13855	PTHR27004,PTHR27004:SF4				GO:0005515	AT3G11010.1	AtRLP34,RLP34	receptor like protein 34
PGSC0003DMG400031460	729	60S ribosomal protein L23	0	0	0	0	0	0	0	0	0	2	2.53379	0.248812	20	16.2335	1.54281	6	5.45853	0.550429	PF00238	PTHR11761,PTHR11761:SF10	KOG0901			GO:0006412,GO:0005840,GO:0003735	AT3G04400.1	emb2171	Ribosomal protein L14p/L23e family protein
PGSC0003DMG400031469	780	Gag-pol polyprotein	0	0	0	0	0	0	0	0	0	3	3.80069	0.341023	1	0.811676	0.0706821	3	2.72926	0.250892	PF08284
PGSC0003DMG400031513	982	Extensin (ext)	0	0	0	0	0	0	0	0	0	0	0	0	9	7.30509	0.477727	0	0	0
PGSC0003DMG400031545	570	Hypothetical protein	0	0	0	0	0	0	0	0	0	1	1.2669	0.176294	0	0	0	0	0	0
PGSC0003DMG400031846	1194	CXE carboxylesterase	0	0	0	0	0	0	0	0	0	0	0	0	1	0.811676	0.0420825	4	3.63902	0.194782	PF07859	PTHR23024,PTHR23024:SF183		4.2.1.105,3.1.1.1		GO:0016787,GO:0008152	AT1G19190.1		alpha/beta-Hydrolases superfamily protein
PGSC0003DMG400031901	521	Nectarin-1	0	0	0	0	0	0	0	0	0	2	2.53379	0.404593	0	0	0	0	0	0	PF00190	PTHR31238,PTHR31238:SF11				GO:0045735	AT1G09560.1	GLP5	germin-like protein 5
PGSC0003DMG400031911	616	Hypothetical protein	0	0	0	0	0	0	0	0	0	1	1.2669	0.157312	1	0.811676	0.0967211	0	0	0
PGSC0003DMG400032097	431	Inosine-uridine preferring nucleoside hydrolase	0	0	0	0	0	0	0	0	0	3	3.80069	0.832391	0	0	0	1	0.909755	0.211606	PF01156	PTHR12304,PTHR12304:SF22					AT5G18890.1		Inosine-uridine preferring nucleoside hydrolase family protein
PGSC0003DMG400032207	813	Lipoxygenase	0	0	0	0	0	0	0	0	0	0	0	0	0	0	0	7	6.03	0.524333	PF00305	PTHR11771,PTHR11771:SF42		1.13.11.12		GO:0055114,GO:0046872,GO:0016702	AT3G45140.1	ATLOX2,LOX2	lipoxygenase 2
PGSC0003DMG400032228	1510	Hypothetical protein	0	0	0	0	0	0	0	0	0	0	0	0	0	0	0	2	1.81951	0.0738455	PF04819	PTHR16007,PTHR16007:SF29					AT1G55230.1		Family of unknown function (DUF716)
PGSC0003DMG400032259	999	Protease inhibitor	0	0	0	0	0	0	0	0	0	3	3.80069	0.290004	0	0	0	0	0	0
PGSC0003DMG400032486	860	Hypothetical protein	0	0	0	0	0	0	0	0	0	4	5.06758	0.400504	5	4.05838	0.312386	4	3.63902	0.293793
PGSC0003DMG400032527	662	Chitin-binding lectin 1	0	0	0	0	0	0	0	0	0	2	2.53379	0.28404	0	0	0	0	0	0	PF00187	PTHR22595,PTHR22595:SF34		3.2.1.14		GO:0008061	AT3G12500.1	ATHCHIB,B-CHI,CHI-B,HCHIB,PR-3,PR3	basic chitinase
PGSC0003DMG400032750	361	Hypothetical protein	0	0	0	0	0	0	0	0	0	2	2.53379	0.780487	8	6.49341	1.8113	7	6.36828	2.1372
PGSC0003DMG400032784	2077	Hypothetical protein	0	0	0	0	0	0	0	0	0	2	2.53379	0.0711848	0	0	0	2	1.81951	0.0515035
PGSC0003DMG400033092	496	SRF-type transcription factor family protein	0	0	0	0	0	0	0	0	0	8	10.1352	1.75007	9	7.30509	1.19173	2	1.81951	0.329347	PF00319	PTHR11945,PTHR11945:SF160				GO:0046983,GO:0003677	AT5G39810.1	AGL98	AGAMOUS-like 98
PGSC0003DMG400033113	1349	Allyl alcohol dehydrogenase	0	0	0	0	0	0	0	0	0	0	0	0	0	0	0	1	0.909755	0.0421097	PF16884,PF00107	PTHR11695,PTHR11695:SF564	KOG1196	1.1.1.54,1.3.1.102		GO:0055114,GO:0016491,GO:0008270	AT5G37980.1		Zinc-binding dehydrogenase family protein
PGSC0003DMG400033149	839	Hypothetical protein	0	0	0	0	0	0	0	0	0	0	0	0	1	0.811676	0.0644409	0	0	0		PTHR35104,PTHR35104:SF1					AT1G55365.1
PGSC0003DMG400033179	577	Non-LTR retroelement reverse transcriptase	0	0	0	0	0	0	0	0	0	1	1.2669	0.173115	0	0	0	0	0	0				2.7.7.49			AT3G24255.1		RNA-directed DNA polymerase (reverse transcriptase)-related family protein
PGSC0003DMG400033371	1202	Helicase	0	0	0	0	0	0	0	0	0	0	0	0	1	0.811676	0.041756	0	0	0	PF05970	PTHR10492		3.6.4.12		GO:0006281,GO:0003678,GO:0000723	AT3G51700.1		PIF1 helicase
PGSC0003DMG400033559	1223	NBS-LRR resistance protein	0	0	0	0	0	0	0	0	0	0	0	0	0	0	0	1	0.909755	0.0473111
PGSC0003DMG400033589	1243	Periaxin	0	0	0	0	0	0	0	0	0	7	8.86827	0.446249	0	0	0	0	0	0		PTHR33088,PTHR33088:SF10					AT5G09530.1		hydroxyproline-rich glycoprotein family protein
PGSC0003DMG400033617	869	Cytochrome P450	0	0	0	0	0	0	0	0	0	0	0	0	0	0	0	2	1.81951	0.144912	PF00067	PTHR24298,PTHR24298:SF1		1.14.13.117		GO:0055114,GO:0020037,GO:0016705,GO:0005506	AT5G05260.1	CYP79A2	cytochrome p450 79a2
PGSC0003DMG400033635	913	Hypothetical protein	0	0	0	0	0	0	0	0	0	40	50.6758	3.99571	16	12.9868	1.06018	35	31.8414	2.69919
PGSC0003DMG400033692	495	Stelar K+ outward rectifying channel	0	0	0	0	0	0	0	0	0	0	0	0	2	1.50557	0.246371	0	0	0	PF11834	PTHR10217,PTHR10217:SF514					AT3G02850.1	SKOR	STELAR K+ outward rectifier
[truncated: 351 more rows]
