# Supplementary material for: Dual RNA Sequencing Reveals the Genome-Wide Expression Profiles During the Compatible and Incompatible Interactions Between Solanum tuberosum and Phytophthora infestans
Source: Front Plant Sci. 2022 Mar 3;13:817199. doi: 10.3389/fpls.2022.817199 (PMC8993506; doi:10.3389/fpls.2022.817199)
Supplement: Supplementary file 6 [file Table_3.xlsx]

## Sheet: Sheet1
Table S3 The 338 up-regulated genes in incompatible interaction when compared with compatible interaction
#GeneID	Length	Putative_function	R1-Count	R1-Normalized	R1-FPKM	R2-Count	R2-Normalized	R2-FPKM	R3-Count	R3-Normalized	R3-FPKM	S1-Count	S1-Normalized	S1-FPKM	S2-Count	S2-Normalized	S2-FPKM	S3-Count	S3-Normalized	S3-FPKM	Putative_function	Pfam	Panther	KOG	EC	KO	GO	Best-hit-arabi-name	arabi-symbol	arabi-defline
PGSC0003DMG400000246	3823	DNAhelicasehomolog||Trehalose-6-phosphatesynthase	332	410.176	13.372	686	694.353	20.443	626	533.854	14.179	130	164.696	7.048	309	249.996	7.48	118	107.351	4.638	DNA helicase homolog || Trehalose-6-phosphate synthase	PF02358,PF14214,PF00982	PTHR10788,PTHR10788:SF48		2.4.1.15		GO:0005992,GO:0003824	AT4G17770.1	ATTPS5,TPS5	trehalose phosphatase/synthase 5
PGSC0003DMG400000350	1505	ZincfingerCCCHdomain-containingprotein20	430	532.099	21.619	189	191.301	7.756	246	210.125	8.401	100	126.678	5.106	51	41.396	1.646	82	73.958	3.013	Zinc finger CCCH domain-containing protein 20	PF00642	PTHR14493	KOG1595			GO:0046872	AT4G29190.1		Zinc finger C-x8-C-x5-C-x3-H type family protein
PGSC0003DMG400000595	1478	Flavonolsynthase/flavanone3-hydroxylase	164	201.99	10.882	258	260.129	13.92	199	169.979	8.961	40	50.676	2.484	4	3.247	0.167	4	3.639	0.164	Flavonol synthase/flavanone 3-hydroxylase	PF14226,PF03171	PTHR10209,PTHR10209:SF105	KOG0143	1.14.17.4		GO:0055114,GO:0016491	AT3G19000.1		2-oxoglutarate (2OG) and Fe(II)-dependent oxygenase superfamily protein
PGSC0003DMG400000645	396	42kDachitin-bindingprotein	174	215.621	58.158	134	135.632	36.071	159	135.812	33.083	57	72.213	18.487	4	3.247	0.765	4	3.639	1	42kDa chitin-binding protein	PF00187	PTHR22595,PTHR22595:SF34		3.2.1.14		GO:0008061	AT3G12500.1	ATHCHIB,B-CHI,CHI-B,HCHIB,PR-3,PR3	basic chitinase
PGSC0003DMG400000655	4359	Mutatortransposase-likepolypeptide||Serine/threonine-proteinphosphatase7longformhomolog||Calcineurin-likephosphoesterasefamilyprotein	1055	1306.12	23.912	2600	2630.64	47.565	2203	1881.73	34.176	156	197.636	3.432	336	272.724	4.819	212	192.868	3.528	Mutator transposase-like polypeptide || Serine/threonine-protein phosphatase 7 long form homolog || Calcineurin-like phosphoesterase family protein	PF10536	PTHR31973,PTHR31973:SF25		3.1.3.16			AT1G48120.1		hydrolases;protein serine/threonine phosphatases
PGSC0003DMG400001024	1143	Hypotheticalprotein	167	206.947	11.633	411	416.004	23.316	414	353.625	19.444	18	22.804	1.268	41	33.279	1.816	13	11.827	0.667	Hypothetical protein
PGSC0003DMG400001149	1830	Alleneoxidesynthase2	407	504.355	16.407	792	801.644	26.034	1090	931.041	29.901	137	173.565	5.61	242	196.426	6.28	288	262.009	8.542	Allene oxide synthase 2	PF00067	PTHR24286,PTHR24286:SF50		4.2.1.92	K01723	GO:0055114,GO:0020037,GO:0016705,GO:0005506	AT5G42650.1	AOS,CYP74A,DDE2	allene oxide synthase
PGSC0003DMG400001166	4408	RNA-directedDNApolymerase(Reversetranscriptase)	54	66.917	0.906	95	96.157	1.885	77	65.771	1.109	5	6.334	0.131	2	1.623	0.055	2	1.82	0.063	RNA-directed DNA polymerase (Reverse transcriptase)	PF00078	PTHR19446,PTHR19446:SF368		2.7.7.49			AT1G43760.1		DNAse I-like superfamily protein
PGSC0003DMG400001335	4063	KHdomain-containingprotein	83	101.614	2.142	133	133.607	2.313	168	142.646	2.727	34	41.808	0.686	61	48.701	0.697	52	46.397	0.688	KH domain-containing protein	PF00013	PTHR10288,PTHR10288:SF151	KOG2190		K13162	GO:0003723	AT5G15270.2		RNA-binding KH domain-containing protein
PGSC0003DMG400001367	659	Rapidalkalinizationfactor4	838	1038.45	119.84	1208	1222.71	140.252	893	762.771	84.163	379	480.153	54.169	401	325.482	35.369	224	203.785	23.703	Rapid alkalinization factor 4		PTHR39112,PTHR39112:SF1
PGSC0003DMG400001390	2683	Hypotheticalprotein	36	44.611	1.003	59	59.718	1.377	77	65.771	1.46	0	0	0	2	0.812	0.019	0	0	0	Hypothetical protein
PGSC0003DMG400001591	936	Glycine-richprotein2	3390	4200.18	335.789	4151	4201.35	335.509	5024	4290.58	332.434	16	19.077	1.845	15	11.795	1.287	10	8.685	1.015	Glycine-rich protein 2	PF00098,PF00313	PTHR11544				GO:0008270,GO:0003676,GO:0006355,GO:0003677	AT4G36020.1	CSDP1	cold shock domain protein 1
PGSC0003DMG400001681	1567	Phosphatidylinositoln-acetylglucosaminyltransferasesubunitp	137	169.365	29.062	190	191.428	31.018	237	202.046	27.585	30	36.836	6.023	49	39.129	3.711	68	61.073	8.426	Phosphatidylinositol n-acetylglucosaminyltransferase subunit p				2.4.1.198			AT2G39445.1		Phosphatidylinositol N-acetylglucosaminyltransferase, GPI19/PIG-P subunit
PGSC0003DMG400001688	910	Ethphon-inducedprotein	737	913.292	68.172	1448	1465.63	108.973	1895	1618.65	117.339	234	296.454	21.805	740	600.641	43.106	381	346.617	26.005	Ethphon-induced protein	PF04570	PTHR33059,PTHR33059:SF32					AT2G44670.1		Protein of unknown function (DUF581)
PGSC0003DMG400001904	718	Non-specificlipid-transferprotein1	6209	7694.21	786.928	2436	2465.66	250.827	1963	1676.73	164.786	2834	3590.38	359.895	1171	950.473	92.147	645	586.792	60.435	Non-specific lipid-transfer protein 1	PF00234	PTHR33076,PTHR33076:SF11					AT2G38540.1	ATLTP1,LP1,LTP1	lipid transfer protein 1
PGSC0003DMG400001934	3407	Domainsrearrangedmethyltransferase||DNAmethyltransferase	1079	1337.1	29.025	1186	1199.43	26.141	1068	911.396	19.833	329	415.541	9.103	185	150.16	3.242	94	85.517	1.912	Domains rearranged methyltransferase || DNA methyltransferase	PF00145	PTHR23068,PTHR23068:SF12		2.1.1.37			AT5G14620.1	DMT7,DRM2	domains rearranged methyltransferase 2
PGSC0003DMG400002213	4107	Aldehydedehydrogenase	210	258.993	6.897	342	346.164	7.87	327	279.312	5.827	0	0	0	0	0	0	0	0	0	Aldehyde dehydrogenase	PF00171	PTHR11699,PTHR11699:SF180		1.2.1.3	K00128	GO:0055114,GO:0016491,GO:0008152	AT3G48000.1	ALDH2,ALDH2A,ALDH2B4	aldehyde dehydrogenase 2B4
PGSC0003DMG400002217	4917	NBS-LRRresistanceprotein	188	231.731	3.822	261	264.178	4.113	236	201.583	2.994	0	0	0	1	0.812	0.017	0	0	0	NBS-LRR resistance protein	PF00931	PTHR23155,PTHR23155:SF587	KOG4658			GO:0043531	AT3G46530.1	RPP13	NB-ARC domain-containing disease resistance protein
PGSC0003DMG400002346	1936	Hypotheticalprotein	27	33.459	1.022	68	68.828	2.099	87	74.313	2.243	0	0	0	0	0	0	2	1.82	0.056	Hypothetical protein
PGSC0003DMG400002520	1582	Zincfingerprotein	1071	1325.95	51.851	1757	1778.39	68.093	1344	1147.99	43.384	417	528.296	20.272	427	346.586	13.029	329	299.309	11.519	Zinc finger protein	PF00657	PTHR22835,PTHR22835:SF170		3.1.1.3		GO:0016788	AT3G16370.1		GDSL-like Lipase/Acylhydrolase superfamily protein
PGSC0003DMG400002546	1846	Pollen-specifickinasepartnerprotein	28	33.459	1.107	27	27.329	0.879	37	30.75	0.978	3	2.534	0.081	1	0.812	0.034	2	1.82	0.078	Pollen-specific kinase partner protein	PF03759	PTHR33101,PTHR33101:SF10				GO:0005089	AT1G79860.1	ATROPGEF12,MEE64,ROPGEF12	RHO guanyl-nucleotide exchange factor 12
PGSC0003DMG400002581	1553	Succinicsemialdehydereductaseisofom2	1443	1788.17	73.884	1298	1312.79	54.1	1331	1136.04	46.158	0	0	0	0	0	0	0	0	0	Succinic semialdehyde reductase isofom2	PF03807,PF14833	PTHR22981,PTHR22981:SF53	KOG0409		K18121	GO:0051287	AT1G17650.1	GLYR2,GR2	glyoxylate reductase 2
PGSC0003DMG400002831	2126	Hypotheticalprotein	32	38.692	1.772	43	43.088	1.744	48	40.546	1.474	0	0	0	0	0	0	2	1.164	0.075	Hypothetical protein		PTHR31558,PTHR31558:SF3					AT1G59650.1	CW14	Protein of unknown function (DUF1336)
PGSC0003DMG400002898	748	Hypotheticalprotein	33	40.894	3.954	107	108.303	10.418	89	76.021	7.078	6	7.601	0.721	20	16.234	1.492	10	9.098	0.885	Hypothetical protein	PF04043	PTHR31080,PTHR31080:SF26		3.1.1.11		GO:0004857	AT5G20740.1		Plant invertase/pectin methylesterase inhibitor superfamily protein
PGSC0003DMG400002965	494	HistoneH4	131	162.335	29.224	143	144.741	25.812	105	89.688	15.067	2	2.534	0.44	5	4.058	0.666	1	0.91	0.166	Histone H4	PF15511	PTHR10484	KOG3467		K11254		AT2G28740.1	HIS4	histone H4
PGSC0003DMG400003610	2786	Hypotheticalprotein	16	18.588	0.382	22	22.268	0.456	40	34.167	0.695	0	0	0	0	0	0	0	0	0	Hypothetical protein
PGSC0003DMG400004146	3112	ReceptorproteinkinaseCLAVATA1	112	138.791	2.528	224	226.727	4.125	187	159.729	2.888	51	64.612	1.173	122	99.025	1.786	33	30.022	0.547	Receptor protein kinase CLAVATA1	PF08263,PF00069,PF13855	PTHR27000,PTHR27000:SF99	KOG1187	2.7.11.1		GO:0006468,GO:0005524,GO:0004672,GO:0005515	AT1G08590.1		Leucine-rich receptor-like protein kinase family protein
PGSC0003DMG400004235	4457	RibonucleasePfamilyprotein||RNaseHfamilyprotein	122	151.183	2.707	206	207.497	3.112	213	181.083	3.001	52	65.879	1.167	88	70.616	1.481	65	58.224	0.871	Ribonuclease P family protein || RNase H family protein	PF01868	PTHR13348		3.1.26.5		GO:0030677,GO:0008033,GO:0006379,GO:0006364,GO:0004540,GO:0003723,GO:0000172	AT2G43190.1		ribonuclease P family protein
PGSC0003DMG400004295	2484	NBS-LRRprotein	130	161.096	3.74	311	314.787	7.3	252	215.25	4.952	58	73.48	1.698	129	104.706	2.401	61	55.495	1.291	NBS-LRR protein	PF00931	PTHR23155,PTHR23155:SF514	KOG4658			GO:0043531	AT1G50180.1		NB-ARC domain-containing disease resistance protein
PGSC0003DMG400004342	699	O-methyltransferase	35	43.372	5.849	93	94.132	16.726	60	51.25	6.032	6	7.601	2.275	18	14.61	3.023	5	4.549	1.485	O-methyltransferase	PF00891	PTHR11746,PTHR11746:SF84				GO:0008171	AT5G54160.1	ATOMT1,OMT1	O-methyltransferase 1
PGSC0003DMG400004494	1539	Ulp1proteasefamily,C-terminalcatalyticdomaincontainingprotein	20	24.784	0.981	26	26.317	1.04	23	19.646	0.766	0	0	0	0	0	0	0	0	0	Ulp1 protease family, C-terminal catalytic domain containing protein	PF09331	PTHR31470,PTHR31470:SF14					AT3G32960.1		Domain of unknown function (DUF1985)
PGSC0003DMG400004575	1428	Hypotheticalprotein	490	605.97	61.954	1251	1265.22	130.512	909	775.583	76.582	7	8.868	0.933	67	54.382	5.393	35	31.841	3.447	Hypothetical protein
PGSC0003DMG400005037	707	COP1-interactingprotein7	37	45.851	4.791	37	37.451	3.892	45	38.438	3.856	0	0	0	0	0	0	0	0	0	COP1-interacting protein 7		PTHR31008,PTHR31008:SF0					AT5G43310.1		COP1-interacting protein-related
PGSC0003DMG400005192	563	40SribosomalproteinS11	154	190.837	27.837	85	86.035	12.454	123	105.062	14.485	26	32.939	4.669	28	22.727	3.074	32	29.112	4.289	40S ribosomal protein S11	PF00366,PF16205	PTHR10744,PTHR10744:SF10	KOG1728		K02949	GO:0006412,GO:0005840,GO:0005622,GO:0003735	AT4G30800.1		Nucleic acid-binding, OB-fold-like protein
PGSC0003DMG400005206	1440	Pectinesterase	380	469.657	22.988	265	267.214	14.305	355	302.375	16.784	139	174.831	10.772	61	49.512	2.777	41	37.3	2.601	Pectinesterase	PF01095	PTHR31321,PTHR31321:SF15		3.1.1.11	K01051	GO:0042545,GO:0030599,GO:0005618	AT5G19730.1		Pectin lyase-like superfamily protein
PGSC0003DMG400005273	1233	Peroxidase	147	180.923	9.285	647	654.879	34.339	418	357.041	20.018	15	17.737	0.964	37	30.032	1.711	11	10.007	0.515	Peroxidase	PF00141	PTHR31235,PTHR31235:SF45		1.11.1.7	K00430	GO:0055114,GO:0020037,GO:0006979,GO:0004601	AT1G05260.1	RCI3,RCI3A	Peroxidase superfamily protein
PGSC0003DMG400005431	7533	Hypotheticalprotein	148	182.491	2.688	192	193.897	2.944	249	212.434	2.52	0	0	0	1	0.795	0.007	0	0	0	Hypothetical protein
PGSC0003DMG400005537	4358	Hypotheticalprotein	88	107.811	1.649	158	158.912	3.176	172	146.916	2.533	25	30.406	2.154	54	43.831	1.42	30	27.293	0.548	Hypothetical protein
PGSC0003DMG400005584	1156	Flavonol4'-sulfotransferase	217	268.907	14.911	302	305.484	16.89	202	172.542	9.361	16	20.27	1.112	44	35.714	1.923	22	20.015	1.114	Flavonol 4'-sulfotransferase	PF00685	PTHR11783,PTHR11783:SF84	KOG1584			GO:0008146	AT3G45070.1		P-loop containing nucleoside triphosphate hydrolases superfamily protein
PGSC0003DMG400005855	1541	S-adenosylmethionine-dependentmethyltransferase	811	1003.75	41.476	471	475.722	20.018	410	350.207	14.452	367	464.951	18.419	131	106.33	4.212	116	105.531	4.219	S-adenosylmethionine-dependent methyltransferase		PTHR12176,PTHR12176:SF19					AT5G44600.1		S-adenosyl-L-methionine-dependent methyltransferases superfamily protein
PGSC0003DMG400005970	3934	Lateblightresistanceprotein||LateblightresistanceproteinhomologR1B-16	73	90.462	2.124	120	121.461	2.712	123	105.063	2.559	11	13.936	0.338	12	9.74	0.15	20	17.285	0.342	Late blight resistance protein || Late blight resistance protein homolog R1B-16	PF00931	PTHR23155,PTHR23155:SF489	KOG4658			GO:0043531	AT5G35450.1		Disease resistance protein (CC-NBS-LRR class) family
PGSC0003DMG400006048	3063	Hypotheticalprotein	543	672.287	12.454	626	632.986	11.714	545	464.89	8.549	159	200.915	3.708	71	57.578	1.056	17	15.121	0.28	Hypothetical protein	PF07676	PTHR32161,PTHR32161:SF8					AT1G21680.1		DPP6 N-terminal domain-like protein
PGSC0003DMG400006239	4881	26SproteasomeregulatorycomplexATPaseRPT3	51	62.462	1.782	180	181.811	4.702	193	164.277	3.437	10	12.669	0.303	30	23.629	0.45	31	27.769	0.502	26S proteasome regulatory complex ATPase RPT3	PF00004	PTHR23073,PTHR23073:SF8		3.6.4.8		GO:0005524	AT5G58290.1	RPT3	regulatory particle triple-A ATPase 3
PGSC0003DMG400006358	2202	Hypotheticalprotein	36	44.611	1.182	19	19.231	0.509	35	29.896	0.784	0	0	0	0	0	0	0	0	0	Hypothetical protein
PGSC0003DMG400006535	1386	Hypotheticalprotein	82	101.615	4.542	72	72.877	3.25	118	99.938	4.389	1	1.267	0.056	0	0	0	0	0	0	Hypothetical protein	PF03140	PTHR31549,PTHR31549:SF2					AT3G50170.1		Plant protein of unknown function (DUF247)
PGSC0003DMG400006732	2044	Hypotheticalprotein	102	125.159	4.352	209	210.532	7.373	181	153.75	5.432	7	7.601	0.258	28	22.727	0.759	11	9.098	0.721	Hypothetical protein		PTHR33063
PGSC0003DMG400006781	2545	Subtilase	4009	4967.96	112.351	4950	5010.27	113.174	3187	2722.23	61.015	1892	2396.97	53.965	1419	1151.77	25.735	809	735.992	16.67	Subtilase	PF05922,PF00082	PTHR10795,PTHR10795:SF394	KOG1153	3.4.14.10		GO:0006508,GO:0004252	AT5G67090.1		Subtilisin-like serine endopeptidase family protein
PGSC0003DMG400007240	1619	Subtilasefamilyprotein	65	80.348	5.118	155	155.929	9.317	124	105.335	4.99	23	28.066	1.686	49	39.164	2.543	14	12.651	0.752	Subtilase family protein	PF05922	PTHR10795,PTHR10795:SF427		3.4.21.25			AT5G45650.1		subtilase family protein
PGSC0003DMG400007263	5040	Cyclopropanefattyacidsynthase	101	124.588	1.778	175	176.802	2.514	232	198.022	2.667	9	10.378	0.251	18	14.61	0.178	11	9.783	0.205	Cyclopropane fatty acid synthase	PF08241	PTHR10108,PTHR10108:SF795		2.1.1.79	K00574	GO:0008168,GO:0008152	AT3G23510.1		Cyclopropane-fatty-acyl-phospholipid synthase
PGSC0003DMG400007349	2357	Ser/Thrproteinphosphatasefamilyprotein	49	60.721	1.53	70	70.848	1.82	62	52.954	1.348	15	19.001	0.486	15	12.173	0.309	14	12.732	0.328	Ser/Thr protein phosphatase family protein	PF03711			4.1.1.19		GO:0003824
PGSC0003DMG400007456	351	Calmodulin	25	30.98	10.835	44	44.536	15.295	36	30.75	9.441	4	5.068	1.657	7	5.682	1.673	3	2.729	0.978	Calmodulin	PF13499	PTHR10891,PTHR10891:SF638					AT3G25600.1		Calcium-binding EF-hand family protein
PGSC0003DMG400007701	1778	Lactosepermease	115	142.508	6.334	105	105.266	4.65	112	95.667	4.251	8	10.135	0.438	5	3.247	0.126	4	3.639	0.144	Lactose permease	PF13347	PTHR11328,PTHR11328:SF34	KOG4830				AT3G60070.1		Major facilitator superfamily protein
PGSC0003DMG400007760	1245	BetvIallergenfamilyprotein||Majorlatex	342	423.807	22.344	602	608.318	32.152	506	431.354	22.912	23	29.139	1.463	28	21.915	1.082	4	3.639	0.185	Bet v I allergen family protein || Major latex	PF00407	PTHR31907,PTHR31907:SF4				GO:0009607,GO:0006952	AT1G70830.3	MLP28	MLP-like protein 28
PGSC0003DMG400007795	1254	Haloaciddehalogenasesuperfamilyprotein	309	381.675	19.255	483	488.881	24.663	409	348.5	17.265	96	121.622	6.067	124	100.648	4.929	52	47.307	2.388	Haloacid dehalogenase superfamily protein	PF13242	PTHR19288,PTHR19288:SF25	KOG2961	3.1.3.27	K01094		AT3G58830.1		haloacid dehalogenase (HAD) superfamily protein
PGSC0003DMG400007870	3131	NBS-LRRprotein	66	81.787	1.48	127	128.546	2.324	109	93.104	1.673	0	0	0	2	0.812	0.015	0	0	0	NBS-LRR protein	PF00931	PTHR23155,PTHR23155:SF643				GO:0043531	AT3G46530.1	RPP13	NB-ARC domain-containing disease resistance protein
PGSC0003DMG400007872	2949	NBS-LRRprotein||DiseaseresistanceproteinGpa2	51	63.199	1.219	93	94.132	1.814	98	82.854	1.586	0	0	0	0	0	0	0	0	0	NBS-LRR protein || Disease resistance protein Gpa2	PF00931	PTHR23155,PTHR23155:SF514				GO:0043531	AT3G46530.1	RPP13	NB-ARC domain-containing disease resistance protein
PGSC0003DMG400007874	1333	Hypotheticalprotein	51	62.525	2.926	73	73.719	3.441	124	105.907	4.865	0	0	0	1	0	0	0	0	0	Hypothetical protein	PF02536	PTHR13068,PTHR13068:SF28	KOG1267		K15032	GO:0006355,GO:0005739,GO:0003690	AT5G07900.1		Mitochondrial transcription termination factor family protein
PGSC0003DMG400007908	1686	ZeatinO-glucosyltransferase||UDP-glucosyltransferase	61	75.591	3.074	81	81.986	3.279	81	68.333	2.696	3	2.534	0.101	0	0	0	3	1.82	0.073	Zeatin O-glucosyltransferase || UDP-glucosyltransferase	PF00201	PTHR11926,PTHR11926:SF276		2.4.1.203		GO:0016758,GO:0008152	AT2G29740.1	UGT71C2	UDP-glucosyl transferase 71C2
PGSC0003DMG400008035	2228	Hypotheticalprotein	113	140.03	3.662	79	79.962	2.088	131	111.896	2.896	17	21.537	0.56	32	25.974	0.67	27	24.563	0.643	Hypothetical protein
PGSC0003DMG400008070	954	SAURfamilyprotein	97	120.203	8.449	124	125.51	8.79	118	100.792	6.892	37	46.875	3.25	52	42.207	2.859	20	18.195	1.285	SAUR family protein	PF02519	PTHR31374,PTHR31374:SF16			K14488	GO:0009733	AT2G28085.1		SAUR-like auxin-responsive protein family
PGSC0003DMG400008394	4808	Cc-nbs-lrrresistanceprotein	189	232.97	2.742	342	346.164	4.05	620	529.583	6.188	68	84.882	1.157	145	117.693	1.612	111	100.983	1.393	Cc-nbs-lrr resistance protein	PF00931	PTHR23155,PTHR23155:SF606	KOG4658			GO:0043531	AT3G14470.1		NB-ARC domain-containing disease resistance protein
PGSC0003DMG400008538	1431	Dehydration-responsiveelementbindingprotein3	660	817.873	35.226	790	799.619	34.362	681	581.687	24.631	246	311.656	13.309	336	272.723	11.481	239	217.431	9.392	Dehydration-responsive element binding protein 3	PF00847	PTHR31657,PTHR31657:SF9			K09286	GO:0006355,GO:0003700	AT1G78080.1	RAP2.4	related to AP2 4
PGSC0003DMG400008632	1413	ChalconesynthaseJ	108	133.834	5.85	99	100.205	4.37	82	70.042	3.009	17	21.537	0.933	11	8.928	0.381	7	6.368	0.279	Chalcone synthase J	PF08541,PF00195	PTHR11877,PTHR11877:SF27		2.3.1.74	K00660	GO:0016747,GO:0008610	AT5G13930.1	ATCHS,CHS,TT4	Chalcone and stilbene synthase family protein
PGSC0003DMG400008767	12843	RNA-bindingprotein	284	351.502	1.567	569	575.119	2.548	500	426.451	1.899	135	170.199	0.735	207	167.361	0.825	182	164.818	0.899	RNA-binding protein	PF00076					GO:0003676	AT1G32790.2	CID11	CTC-interacting domain 11
PGSC0003DMG400008846	4757	P-typetrefoil	193	238.323	4.249	324	327.386	5.901	235	200.229	3.553	75	93.762	1.628	123	99.061	1.742	80	72.318	1.236	P-type trefoil	PF04632	PTHR30509,PTHR30509:SF9				GO:0006810,GO:0005886	AT2G28780.1
PGSC0003DMG400009268	699	Proteinaseinhibitor	9552	11835.7	1593.24	18619	18844.7	2508.75	13641	11651.7	1476.42	3548	4493.68	523.314	4295	3485.33	389.359	2359	2146.11	261.296	Proteinase inhibitor	PF02428	PTHR33832,PTHR33832:SF2				GO:0004867
PGSC0003DMG400009351	579	TAF7(TBP-ASSOCIATEDFACTOR7)	34	42.133	5.887	44	44.536	6.177	37	30.939	4.095	7	7.858	1.068	7	5.131	0.667	2	0.91	0.128	TAF7 (TBP-ASSOCIATED FACTOR 7)	PF04658	PTHR12228			K03132	GO:0006367,GO:0005669	AT1G55300.1	TAF7	TBP-associated factor 7
PGSC0003DMG400009455	3756	DiseaseresistanceproteinR3a	57	70.635	1.054	76	76.925	1.146	109	93.104	1.38	9	10.136	0.151	10	7.305	0.108	12	10.008	0.149	Disease resistance protein R3a	PF13191	PTHR23155,PTHR23155:SF567	KOG4658				AT3G14460.1		LRR and NB-ARC domains-containing disease resistance protein
PGSC0003DMG400009511	826	Asparticproteaseinhibitor8	75	92.94	7.867	256	259.117	21.837	199	169.979	13.92	0	0	0	1	0.812	0.066	3	2.729	0.232	Aspartic protease inhibitor 8	PF00197	PTHR33107,PTHR33107:SF3				GO:0004866	AT1G17860.1		Kunitz family trypsin and protease inhibitor protein
PGSC0003DMG400009513	788	Asparticproteaseinhibitor5	341	422.568	38.079	1202	1216.64	109.118	987	843.062	73.343	1	1.267	0.112	18	14.61	1.256	12	10.917	0.99	Aspartic protease inhibitor 5	PF00197	PTHR33107,PTHR33107:SF3				GO:0004866	AT1G73325.1		Kunitz family trypsin and protease inhibitor protein
PGSC0003DMG400009638	835	Sinapylalcoholdehydrogenase2||Sinapylalcoholdehydrogenase-like3	62	76.831	6.412	183	184.216	15.506	129	110.188	8.9	7	8.868	0.728	42	34.09	2.723	21	18.195	1.527	Sinapyl alcohol dehydrogenase 2 || Sinapyl alcohol dehydrogenase-like 3		PTHR11695,PTHR11695:SF588		1.1.1.71		GO:0055114,GO:0016491,GO:0008270	AT4G39330.1	ATCAD9,CAD9	cinnamyl alcohol dehydrogenase 9
PGSC0003DMG400009793	3148	Hypotheticalprotein	593	733.607	13.963	832	842.131	16.263	770	656.854	12.924	244	309.123	6.933	303	245.126	4.92	228	206.515	3.78	Hypothetical protein	PF11904	PTHR12447,PTHR12447:SF8	KOG0522				AT3G04470.1		Ankyrin repeat family protein
PGSC0003DMG400009852	2020	Hypotheticalprotein	20	24.05	0.701	58	57.803	1.682	56	47.073	1.356	0	0	0	0	0	0	1	0.91	0.027	Hypothetical protein
PGSC0003DMG400010170	841	Miraculin	58	71.874	5.942	99	100.205	8.248	45	38.438	3.077	10	12.669	1.03	0	0	0	5	4.549	0.378	Miraculin	PF00197	PTHR33107,PTHR33107:SF5				GO:0004866	AT1G73260.1	ATKTI1,KTI1	kunitz trypsin inhibitor 1
PGSC0003DMG400010320	1802	11Sglobulinisoform4	42	52.047	2.41	72	72.877	2.797	52	44.417	1.833	11	13.936	0.489	20	15.422	0.653	4	3.639	0.178	11S globulin isoform 4	PF00190	PTHR31189,PTHR31189:SF1				GO:0045735	AT5G44120.2	ATCRA1,CRA1,CRU1	RmlC-like cupins superfamily protein
PGSC0003DMG400010331	3978	Serine-threonineproteinkinase,plant-type	23	28.502	0.4	66	66.804	0.937	97	82.854	1.157	1	1.267	0.018	1	0.812	0.011	7	6.368	0.089	Serine-threonine protein kinase, plant-type	PF13855,PF00069	PTHR27000,PTHR27000:SF137	KOG1187	2.7.11.1		GO:0005515,GO:0006468,GO:0005524,GO:0004672	AT3G47570.1		Leucine-rich repeat protein kinase family protein
PGSC0003DMG400010406	1144	Hydroxyproline-richglycoprotein	68	84.266	5.704	67	67.816	4.55	63	53.813	3.547	16	20.27	1.354	22	17.857	1.166	8	6.368	0.433	Hydroxyproline-rich glycoprotein		PTHR34291,PTHR34291:SF1					AT5G65660.1		hydroxyproline-rich glycoprotein family protein
PGSC0003DMG400010470	2812	Subtilase	1172	1452.34	29.488	2467	2497.04	50.646	2232	1906.5	38.4	289	366.133	7.404	267	216.718	4.353	289	262.919	5.346	Subtilase	PF05922,PF00082	PTHR10795,PTHR10795:SF400		3.4.14.10		GO:0006508,GO:0004252	AT5G67090.1		Subtilisin-like serine endopeptidase family protein
PGSC0003DMG400010472	958	Thylakoidlumen15.0kDaprotein	1222	1514.3	105.883	1644	1664.02	115.924	1420	1212.92	82.515	490	620.779	42.811	703	570.608	38.454	399	362.992	25.502	Thylakoid lumen 15.0 kDa protein		PTHR35514,PTHR35514:SF1					AT5G52970.1		thylakoid lumen 15.0 kDa protein
PGSC0003DMG400010728	1424	PhospholipaseA1	116	143.747	6.531	199	201.423	9.177	152	128.979	5.741	0	0	0	0	0	0	0	0	0	Phospholipase A1		PTHR31828		3.1.1.32			AT4G18550.1		alpha/beta-Hydrolases superfamily protein
PGSC0003DMG400010895	4332	LateblightresistanceproteinRpi-blb2	261	322.192	5.002	447	451.431	6.621	546	465.521	7.156	3	3.801	0.073	32	25.974	0.497	26	23.654	0.458	Late blight resistance protein Rpi-blb2	PF00931	PTHR23155,PTHR23155:SF587	KOG4658			GO:0043531	AT5G43470.1	HRT,RCY1,RPP8	Disease resistance protein (CC-NBS-LRR class) family
PGSC0003DMG400010963	3306	Hypotheticalprotein	236	291.212	6.266	295	298.592	6.49	276	235.75	5.151	54	67.145	1.5	94	76.297	1.743	52	47.307	0.978	Hypothetical protein	PF00069	PTHR27005,PTHR27005:SF61		2.7.11.1		GO:0006468,GO:0005524,GO:0004672	AT1G79670.1	RFO1,WAKL22	Wall-associated kinase family protein
PGSC0003DMG400010987	2188	WRKY13	270	333.346	10.29	265	267.214	8.118	238	203.292	6.109	62	77.281	2.418	21	16.234	0.506	21	19.105	0.608	WRKY 13	PF03106	PTHR31221,PTHR31221:SF27				GO:0043565,GO:0006355,GO:0003700	AT2G37260.1	ATWRKY44,DSL1,TTG2,WRKY44	WRKY family transcription factor family protein
PGSC0003DMG400010995	1885	CytochromeP450hydroxylase	2610	3234.06	120.936	4858	4916.25	195.327	3736	3190.46	116.86	568	718.33	29.882	705	572.108	24.919	339	307.926	13.425	Cytochrome P450 hydroxylase	PF00067	PTHR24298,PTHR24298:SF83	KOG0156	1.14.13.121		GO:0055114,GO:0020037,GO:0016705,GO:0005506	AT3G26300.1	CYP71B34	cytochrome P450, family 71, subfamily B, polypeptide 34
PGSC0003DMG400011171	857	Transcriptionfactor	469	581.186	46.878	510	516.21	41.461	281	240.021	18.758	172	217.906	17.299	255	206.977	16.001	70	63.683	5.165	Transcription factor		PTHR33124,PTHR33124:SF5					AT4G30410.2		sequence-specific DNA binding transcription factors
PGSC0003DMG400011235	526	Steroidbindingprotein	58	71.874	11.671	136	137.656	22.164	136	116.167	17.72	0	0	0	0	0	0	0	0	0	Steroid binding protein	PF00173	PTHR10281			K17278		AT2G24940.1	AtMAPR2,MAPR2	membrane-associated progesterone binding protein 2
PGSC0003DMG400011269	1624	Calmodulin-bindingproteinfamily	284	350.694	13.365	403	407.907	15.586	342	292.125	10.723	43	54.477	2.021	79	64.123	2.451	17	14.556	0.543	Calmodulin-binding protein family	PF13178	PTHR32295,PTHR32295:SF0					AT1G01110.2	IQD18	IQ-domain 18
PGSC0003DMG400011271	2643	WRKYDNA-bindingprotein	69	85.505	1.856	117	118.425	2.568	125	106.771	2.298	0	0	0	1	0.812	0.017	7	6.368	0.138	WRKY DNA-binding protein	PF03106	PTHR31221,PTHR31221:SF35			K18835	GO:0043565,GO:0006355,GO:0003700	AT5G56270.1	ATWRKY2,WRKY2	WRKY DNA-binding protein 2
PGSC0003DMG400011425	1794	Cc-nbs-lrrresistanceprotein	33	40.894	1.36	21	21.256	0.706	33	28.188	0.925	0	0	0	2	1.623	0.053	1	0.91	0.03	Cc-nbs-lrr resistance protein	PF00931	PTHR23155,PTHR23155:SF510				GO:0043531	AT4G27220.1		NB-ARC domain-containing disease resistance protein
PGSC0003DMG400011518	3121	R2lateblightresistanceprotein||Triosephosphateisomerase,chloroplastic	62	76.307	1.564	70	70.443	1.407	91	77.353	1.603	21	26.603	0.537	19	15.238	0.312	24	21.773	0.427	R2 late blight resistance protein || Triosephosphate isomerase, chloroplastic	PF00121	PTHR21139,PTHR21139:SF7		5.3.1.1		GO:0008152,GO:0004807	AT2G21170.2	PDTPI,TIM	triosephosphate isomerase
PGSC0003DMG400011724	5937	Esterase/lipasesuperfamilyprotein	158	195.794	3.313	112	113.364	1.815	103	87.125	1.15	0	0	0	0	0	0	0	0	0	Esterase/lipase superfamily protein		PTHR10992,PTHR10992:SF740					AT2G36290.1		alpha/beta-Hydrolases superfamily protein
PGSC0003DMG400011732	846	Hypotheticalprotein	52	64.438	6.762	44	44.536	4.397	57	48.687	4.847	0	0	0	0	0	0	1	0.91	0.075	Hypothetical protein
PGSC0003DMG400011953	664	Non-specificlipid-transferprotein2	1557	1929.44	220.266	131	132.595	15.047	128	109.333	11.94	482	610.644	68.166	1	0.812	0.087	23	20.924	2.407	Non-specific lipid-transfer protein 2	PF00234	PTHR33076,PTHR33076:SF2					AT2G38530.1	cdf3,LP2,LTP2	lipid transfer protein 2
PGSC0003DMG400012017	856	Pectinmethylesteraseinhibitorisoform	1983	2457.34	198.509	7369	7458.73	599.984	3448	2945.17	230.512	519	657.519	52.277	2656	2155.81	166.908	698	635.009	51.581	Pectin methylesterase inhibitor isoform	PF04043	PTHR31080,PTHR31080:SF19		3.1.1.11		GO:0004857	AT5G62360.1		Plant invertase/pectin methylesterase inhibitor superfamily protein
PGSC0003DMG400012024	1322	O-methyltransferase	26	32.219	1.646	29	28.341	1.429	50	41.854	2.107	0	0	0	0	0	0	2	0.91	0.047	O-methyltransferase	PF08100,PF00891	PTHR11746,PTHR11746:SF84				GO:0046983,GO:0008171	AT4G35160.1		O-methyltransferase family protein
PGSC0003DMG400012111	2544	Granule-boundstarchsynthase1,chloroplastic/amyloplastic	1104	1368.08	35.424	1409	1425.14	36.697	1317	1124.93	28.709	286	362.332	9.291	237	192.368	4.835	163	147.38	3.782	Granule-bound starch synthase 1, chloroplastic/amyloplastic	PF00534,PF08323	PTHR12526,PTHR12526:SF383		2.4.1.242	K13679		AT1G32900.1		UDP-Glycosyltransferase superfamily protein
PGSC0003DMG400012142	963	Hypotheticalprotein	128	158.618	11.018	82	82.999	5.744	69	58.938	3.984	46	58.277	3.993	14	11.364	0.761	14	12.737	0.889	Hypothetical protein	PF03168	PTHR31852,PTHR31852:SF22					AT1G64450.1		Glycine-rich protein family
PGSC0003DMG400012252	1611	Trehalase	112	138.791	5.489	217	218.631	8.796	227	193.896	7.624	33	40.541	1.622	64	51.947	2.05	53	47.307	1.913	Trehalase	PF01204	PTHR23403,PTHR23403:SF1		3.2.1.28	K01194	GO:0005991,GO:0004555	AT4G24040.1	ATTRE1,TRE1	trehalase 1
PGSC0003DMG400012650	6404	TMVresistanceproteinN	468	579.946	7.499	1130	1142.75	13.759	1052	898.583	9.607	69	87.416	1.849	141	114.447	2.414	69	62.773	1.372	TMV resistance protein N	PF00931	PTHR11017,PTHR11017:SF162	KOG4658			GO:0043531	AT1G27170.1		transmembrane receptors;ATP binding
PGSC0003DMG400012720	1792	CalmodulinbindingproteinSUN	65	80.548	2.869	125	126.522	4.368	110	93.958	3.205	23	29.139	1.051	63	50.324	1.735	27	24.563	0.855	Calmodulin binding protein SUN	PF00612,PF13178	PTHR32295,PTHR32295:SF41				GO:0005515	AT5G03960.1	IQD12	IQ-domain 12
PGSC0003DMG400012785	1224	Hypotheticalprotein	31	38.415	1.989	40	40.487	2.09	31	26.479	1.343	1	1.267	0.065	0	0	0	0	0	0	Hypothetical protein		PTHR31485,PTHR31485:SF6					AT5G13500.3
PGSC0003DMG400013018	1144	Sigmafactorsigbregulationproteinrsbq	115	142.508	8.002	217	219.642	12.298	229	195.604	10.744	34	43.075	2.392	60	48.701	2.655	49	44.578	2.513	Sigma factor sigb regulation protein rsbq	PF12697	PTHR10992,PTHR10992:SF776	KOG4178,KOG1454				AT4G37470.1		alpha/beta-Hydrolases superfamily protein
PGSC0003DMG400013137	1636	Reversetranscriptase	17	21.066	0.778	35	35.426	1.306	25	21.354	0.777	0	0	0	0	0	0	0	0	0	Reverse transcriptase	PF14244	PTHR37610,PTHR37610:SF1					AT1G21280.1
PGSC0003DMG400013167	1336	MAR-bindingprotein	48	59.482	6.947	68	68.828	8.391	74	63.208	6.789	3	3.801	0.781	22	17.045	2.323	13	11.827	1.957	MAR-binding protein		PTHR10894,PTHR10894:SF1					AT3G05060.1		NOP56-like pre RNA processing ribonucleoprotein
PGSC0003DMG400013559	1627	UDP-glucosyltransferase	77	94.18	3.499	103	104.254	3.866	112	95.667	3.503	26	32.939	1.215	20	16.234	0.591	26	23.654	0.881	UDP-glucosyltransferase	PF00201	PTHR11926,PTHR11926:SF272				GO:0016758,GO:0008152	AT2G29730.1	UGT71D1	UDP-glucosyl transferase 71D1
PGSC0003DMG400013589	2581	DNAbindingprotein	28	33.458	0.956	56	55.67	1.403	91	76.875	2.135	1	1.267	0.057	2	0.812	0.02	3	1.82	0.082	DNA binding protein	PF02362	PTHR31674,PTHR31674:SF6				GO:0003677	AT2G24700.1		Transcriptional factor B3 family protein
PGSC0003DMG400013616	2570	Transcriptionfactor	22	27.262	0.61	78	78.95	1.765	141	120.086	2.669	1	1.267	0.028	2	0.893	0.02	10	8.278	0.186	Transcription factor	PF02042,PF00564	PTHR32002				GO:0005515	AT4G24020.1	NLP7	NIN like protein 7
PGSC0003DMG400013617	1983	Transcriptionfactor	27	32.219	0.958	29	29.353	0.872	30	25.625	0.753	0	0	0	0	0	0	0	0	0	Transcription factor	PF02042	PTHR32002,PTHR32002:SF4					AT1G64530.1		Plant regulator RWP-RK family protein
PGSC0003DMG400013815	2178	Nitratetransporter	369	457.266	12.259	211	213.569	5.718	200	170.833	4.532	161	203.97	5.439	95	77.109	2.038	64	58.224	1.564	Nitrate transporter	PF00854	PTHR11654,PTHR11654:SF78		3.6.3.26	K14638	GO:0016020,GO:0006810,GO:0005215	AT1G12110.1	ATNRT1,B-1,CHL1,CHL1-1,NRT1,NRT1.1	nitrate transporter 1.1
PGSC0003DMG400013820	2886	Hypotheticalprotein	218	269.145	5.314	92	92.666	1.828	161	137.239	2.689	1	0	0	1	0	0	1	0	0	Hypothetical protein
PGSC0003DMG400014054	1886	Oligopeptidetransporter	196	241.644	8.326	450	454.467	14.645	445	379.25	11.976	79	100.085	4.226	205	166.394	6.213	63	56.405	2.162	Oligopeptide transporter	PF00854	PTHR11654,PTHR11654:SF155			K14638	GO:0016020,GO:0006810,GO:0005215	AT2G40460.1		Major facilitator superfamily protein
PGSC0003DMG400014459	1926	PhosphoethanolamineN-methyltransferase	1182	1464.74	45	2174	2200.47	67.495	1395	1191.56	36.166	142	179.899	5.493	276	224.023	6.771	65	59.134	1.821	Phosphoethanolamine N-methyltransferase	PF08241	PTHR10108,PTHR10108:SF934	KOG1269	2.1.1.103	K05929	GO:0008168,GO:0008152	AT3G18000.1	NMT1,PEAMT,XPL1	S-adenosyl-L-methionine-dependent methyltransferases superfamily protein
PGSC0003DMG400014562	791	Hypotheticalprotein	50	61.96	5.555	65	65.792	5.871	67	57.229	4.954	0	0	0	0	0	0	0	0	0	Hypothetical protein				2.5.1.27,2.5.1.75,2.5.1.112
PGSC0003DMG400014664	907	Sugartransporter	43	52.046	4.115	78	78.95	7.312	82	69.187	5.796	10	12.669	1.28	20	15.422	1.425	10	8.188	0.752	Sugar transporter	PF07690	PTHR23500,PTHR23500:SF96				GO:0055085,GO:0016021	AT4G35300.1	TMT2	tonoplast monosaccharide transporter2
PGSC0003DMG400014741	1821	Hypotheticalprotein	21	26.023	0.851	43	43.524	1.421	78	66.625	2.151	0	0	0	7	4.87	0.157	1	0.91	0.03	Hypothetical protein
PGSC0003DMG400014816	306	Hypotheticalprotein	19	23.545	11.708	30	30.365	14.715	40	34.167	14.185	0	0	0	0	0	0	0	0	0	Hypothetical protein	PF04674	PTHR31279,PTHR31279:SF7					AT5G51550.1	EXL3	EXORDIUM like 3
PGSC0003DMG400014836	620	Steroidbindingprotein	144	178.445	22.502	267	270.251	33.855	256	218.667	26.257	0	0	0	0	0	0	0	0	0	Steroid binding protein	PF00173	PTHR10281			K17278		AT2G24940.1	AtMAPR2,MAPR2	membrane-associated progesterone binding protein 2
PGSC0003DMG400014961	680	Hypotheticalprotein	39	48.329	5.334	75	75.913	8.329	68	58.083	6.141	9	11.402	1.231	18	14.61	1.522	7	6.368	0.708	Hypothetical protein
PGSC0003DMG400015130	490	DefensinP322	4253	5269.09	961.966	3757	3801.73	687.346	3185	2719.67	462.808	1719	2177.79	383.571	1040	844.143	140.3	674	613.175	113.31	Defensin P322	PF00304	PTHR33147					AT2G02100.1	LCR69,PDF2.2	low-molecular-weight cysteine-rich 69
PGSC0003DMG400015273	1583	Alpha-galactosidase	169	209.425	8.059	145	146.765	5.615	200	170.833	6.462	64	81.081	3.094	75	60.876	2.287	55	50.037	1.936	Alpha-galactosidase	PF16499	PTHR11452,PTHR11452:SF32	KOG2366	3.2.1.22	K07407		AT5G08370.1	AGAL2,AtAGAL2	alpha-galactosidase 2
PGSC0003DMG400015287	784	Proteinaseinhibitortype-2CEVI57	54	66.917	6.071	20	20.244	1.828	56	47.833	4.189	0	0	0	0	0	0	0	0	0	Proteinase inhibitor type-2 CEVI57	PF02428	PTHR33832,PTHR33832:SF3				GO:0004867
PGSC0003DMG400015299	2209	Hypotheticalprotein	285	353.173	9.322	546	552.648	14.568	454	387.792	10.13	98	124.156	3.26	170	137.985	3.591	62	56.405	1.492	Hypothetical protein
PGSC0003DMG400015528	5334	Hypotheticalprotein	425	525.422	8.872	570	576.939	17.057	704	601.333	16.652	3	2.535	0.052	1	0.812	0.016	1	0.91	0.019	Hypothetical protein
PGSC0003DMG400015542	516	Transmembraneprotein14	87	107.811	18.06	106	107.291	17.816	111	94.813	14.891	2	1.268	0.206	2	0.815	0.125	2	0.91	0.154	Transmembrane protein 14	PF03647	PTHR12668,PTHR12668:SF5	KOG4267			GO:0016020	AT3G43520.1		Transmembrane proteins 14C
PGSC0003DMG400015591	1970	Nitratetransporter	284	351.933	10.652	592	599.208	17.924	593	505.667	15.09	79	100.085	2.981	163	131.491	3.877	150	136.463	4.106	Nitrate transporter	PF00854	PTHR11654,PTHR11654:SF137	KOG1237		K14638	GO:0016020,GO:0006810,GO:0005215	AT1G52190.1		Major facilitator superfamily protein
PGSC0003DMG400015870	1375	Endo-1,4-beta-glucanase	18	22.306	1.404	28	28.341	2.434	26	22.208	1.582	0	0	0	0	0	0	0	0	0	Endo-1,4-beta-glucanase	PF00759	PTHR22298,PTHR22298:SF31		3.2.1.4		GO:0005975,GO:0004553	AT3G43860.1	AtGH9A4,GH9A4	glycosyl hydrolase 9A4
PGSC0003DMG400016029	4416	NBS-codingresistancegeneanalog	118	146.226	1.841	208	210.533	2.647	218	186.208	2.331	0	0	0	0	0	0	0	0	0	NBS-coding resistance gene analog	PF13191	PTHR23155,PTHR23155:SF626					AT1G58390.1		Disease resistance protein (CC-NBS-LRR class) family
PGSC0003DMG400016171	2207	Hypotheticalprotein	32	39.655	1.081	45	45.548	1.217	82	70.042	1.88	0	0	0	1	0.812	0.021	1	0.91	0.024	Hypothetical protein	PF00078	PTHR19446,PTHR19446:SF368		2.7.7.49			AT3G24255.1		RNA-directed DNA polymerase (reverse transcriptase)-related family protein
PGSC0003DMG400016176	852	Hypotheticalprotein	782	969.056	78.762	166	168.021	13.598	164	140.083	11.029	372	471.285	37.696	38	30.844	2.402	45	40.939	3.346	Hypothetical protein		PTHR34124,PTHR34124:SF2					AT5G16250.1
PGSC0003DMG400016177	9981	Acyl-[acyl-carrier-protein]desaturase,chloroplastic	261	323.382	3.07	393	397.092	3.776	442	376.943	2.836	39	49.035	0.511	70	56.326	0.781	54	48.311	0.604	Acyl-[acyl-carrier-protein] desaturase, chloroplastic	PF03405	PTHR31155,PTHR31155:SF4		1.14.19.2	K03921	GO:0055114,GO:0045300,GO:0006631	AT3G02630.1		Plant stearoyl-acyl-carrier-protein desaturase family protein
PGSC0003DMG400016191	1698	Anthocyanidinerhamnosyl-transferase	435	537.814	20.163	849	859.338	32.119	692	590.231	21.941	43	54.475	2.046	59	47.889	1.745	46	40.939	1.485	Anthocyanidine rhamnosyl-transferase	PF00201	PTHR11926,PTHR11926:SF194		2.4.1.273		GO:0016758,GO:0008152	AT2G22590.1		UDP-Glycosyltransferase superfamily protein
PGSC0003DMG400016548	2255	Hypotheticalprotein	68	84.266	2.175	87	88.059	2.269	100	85.417	2.182	2	2.534	0.065	4	3.247	0.083	4	3.639	0.094	Hypothetical protein
PGSC0003DMG400016858	1002	Membraneprotein	975	1207.99	79.835	1189	1202.56	79.2	1203	1027.12	66.143	185	233.297	15.219	449	363.937	23.228	115	103.917	6.899	Membrane protein
PGSC0003DMG400016875	787	Hypotheticalprotein	61	75.591	6.823	35	35.426	3.183	68	58.083	5.061	4	5.068	0.449	0	0	0	8	7.278	0.661	Hypothetical protein
PGSC0003DMG400017007	4391	MAR-bindingprotein	2036	2521.78	43.201	1849	1870.5	35.23	1843	1573.37	30.111	767	970.442	15.659	728	590.901	9.848	357	323.873	6.239	MAR-binding protein		PTHR10894,PTHR10894:SF1					AT3G05060.1		NOP56-like pre RNA processing ribonucleoprotein
PGSC0003DMG400017062	3096	DiseaseresistanceproteinRGA1	186	230.492	4.221	115	116.401	2.13	140	119.583	2.174	0	0	0	0	0	0	2	0.91	0.017	Disease resistance protein RGA1	PF13855,PF00931	PTHR23155,PTHR23155:SF562	KOG4658			GO:0005515,GO:0043531	AT3G14470.1		NB-ARC domain-containing disease resistance protein
PGSC0003DMG400017191	1437	Glucosyl/glucuronosyltransferases	116	143.747	6.161	161	162.96	6.969	146	124.708	5.256	18	22.804	0.969	32	25.974	1.088	4	3.639	0.156	Glucosyl/glucuronosyl transferases	PF00201	PTHR11926,PTHR11926:SF342	KOG1192			GO:0016758,GO:0008152	AT5G65550.1		UDP-Glycosyltransferase superfamily protein
PGSC0003DMG400017266	1215	Hypotheticalprotein	88	109.05	5.696	138	139.68	7.275	111	94.813	4.851	28	35.473	1.834	15	12.175	0.619	20	18.195	0.954	Hypothetical protein	PF05553	PTHR33098,PTHR33098:SF15					AT4G14380.1
PGSC0003DMG400017452	2217	Ubiquitin-proteinligase	234	289.973	7.674	274	276.324	7.299	232	197.313	5.148	107	135.558	3.639	158	127.433	3.324	71	63.683	1.687	Ubiquitin-protein ligase	PF00646,PF08268	PTHR32212,PTHR32212:SF89				GO:0005515	AT1G13570.1		F-box/RNI-like superfamily protein
PGSC0003DMG400017594	3071	Site-1protease||Subtilasefamilyprotein	56	69.395	1.309	111	112.352	2.352	118	100.792	1.882	3	3.801	0.158	12	8.928	0.168	8	6.368	0.18	Site-1 protease || Subtilase family protein	PF00082	PTHR10795,PTHR10795:SF364		3.4.21.112	K08653	GO:0006508,GO:0004252	AT5G19660.1	ATS1P,ATSBT6.1,S1P	SITE-1 protease
PGSC0003DMG400017829	3258	C2domain-containingprotein	139	172.249	2.987	106	107.291	1.859	89	76.021	1.309	30	38.007	0.657	24	19.48	0.335	20	18.195	0.316	C2 domain-containing protein	PF00168,PF08372	PTHR10024,PTHR10024:SF182				GO:0005515	AT5G17980.1		C2 calcium/lipid-binding plant phosphoribosyltransferase family protein
PGSC0003DMG400017873	4489	Tetratricopeptiderepeatprotein	97	118.963	7.138	193	195.35	8.921	225	191.333	6.912	1	1.267	0.077	4	3.247	0.569	0	0	0	Tetratricopeptide repeat protein	PF16669	PTHR26312,PTHR26312:SF88
PGSC0003DMG400017880	1785	SignalrecognitionparticleGTPase,FtsY	52	64.439	2.156	45	45.548	1.521	32	27.333	0.902	16	20.27	0.674	6	4.87	0.16	2	1.82	0.061	Signal recognition particle GTPase, FtsY
PGSC0003DMG400017908	2830	Hypotheticalprotein	817	1012.43	22.925	1969	1992.97	46.693	1741	1487.11	36.906	244	307.855	8.363	657	533.271	13.461	305	277.475	7.773	Hypothetical protein	PF05623	PTHR31343,PTHR31343:SF7					AT4G03420.1		Protein of unknown function (DUF789)
PGSC0003DMG400017951	4602	Non-LTRreversetranscriptase	40	48.547	0.821	82	82.584	1.221	81	69.018	1.16	0	0	0	0	0	0	0	0	0	Non-LTR reverse transcriptase	PF13966	PTHR25952,PTHR25952:SF191					AT2G02520.1		RNA-directed DNA polymerase (reverse transcriptase)-related family protein
PGSC0003DMG400018136	808	CytochromeP45071A2	38	47.09	4.104	134	134.62	11.679	119	101.646	8.562	11	13.936	1.194	20	16.234	1.352	17	15.466	1.356	Cytochrome P450 71A2	PF00067	PTHR24298,PTHR24298:SF154		1.14.13.102		GO:0055114,GO:0020037,GO:0016705,GO:0005506	AT3G48310.1	CYP71A22	cytochrome P450, family 71, subfamily A, polypeptide 22
PGSC0003DMG400018163	3239	Serine-threonineproteinkinase,plant-type	104	128.877	2.249	146	147.778	2.577	128	109.333	1.895	29	36.74	0.639	46	37.337	0.646	34	30.932	0.54	Serine-threonine protein kinase, plant-type	PF08263,PF00560,PF13855	PTHR27000,PTHR27000:SF187	KOG0472	2.7.11.1		GO:0005515	AT4G20140.1	GSO1	Leucine-rich repeat transmembrane protein kinase
PGSC0003DMG400018169	2410	CyclinD2.1protein	151	187.119	4.998	272	274.3	7.135	217	184.5	4.754	11	13.936	0.333	16	12.987	0.325	11	10.007	0.241	Cyclin D2.1 protein		PTHR10177,PTHR10177:SF234					AT5G65420.1	CYCD4;1	CYCLIN D4;1
PGSC0003DMG400018322	1267	ProteinULTRAPETALA2||ProteinULTRAPETALA1	406	501.877	25.293	346	349.201	19.559	423	360.458	20.887	128	160.896	8.715	150	121.751	6.295	127	114.63	6.355	Protein ULTRAPETALA 2 || Protein ULTRAPETALA1	PF01342	PTHR34053,PTHR34053:SF1				GO:0003677	AT4G28190.1	ULT,ULT1	Developmental regulator, ULTRAPETALA
PGSC0003DMG400018668	1518	Auxin:hydrogensymporter	18	21.066	0.928	44	44.536	1.913	70	58.937	2.553	2	1.267	0.055	9	7.305	0.314	3	1.82	0.08	Auxin:hydrogen symporter	PF03547	PTHR31651	KOG2722		K07088	GO:0055085,GO:0016021	AT5G65980.1		Auxin efflux carrier family protein
PGSC0003DMG400018692	2411	Actin	16	18.588	0.446	41	41.499	0.994	54	45.271	1.076	0	0	0	2	0.812	0.019	0	0	0	Actin
PGSC0003DMG400018694	2677	DiseaseresistanceproteinR3a	29	34.698	0.743	71	71.865	1.555	114	96.521	2.176	2	1.267	0.033	2	0.812	0.021	1	0.91	0.024	Disease resistance protein R3a		PTHR23155,PTHR23155:SF567					AT3G14460.1		LRR and NB-ARC domains-containing disease resistance protein
PGSC0003DMG400018782	772	Hypotheticalprotein	70	86.744	8.035	40	40.487	3.732	38	32.458	2.9	4	5.068	0.461	2	1.623	0.143	0	0	0	Hypothetical protein
PGSC0003DMG400018856	774	Elicitor-inducibleproteinEIG-J7	250	309.801	28.597	234	236.849	21.758	283	241.729	21.524	67	84.882	7.694	64	51.947	4.569	52	47.307	4.394	Elicitor-inducible protein EIG-J7	PF01477	PTHR31718,PTHR31718:SF9				GO:0005515	AT2G22170.1		Lipase/lipooxygenase, PLAT/LH2 family protein
PGSC0003DMG400018980	2130	ATPDR11/PDR11	69	85.505	4.39	65	65.792	2.603	104	87.979	4.251	0	0	0	0	0	0	0	0	0	ATPDR11/PDR11		PTHR19241,PTHR19241:SF307					AT2G36380.1	ATPDR6,PDR6	pleiotropic drug resistance 6
PGSC0003DMG400019032	1409	Hypotheticalprotein	55	68.156	3.129	50	49.972	2.911	76	64.916	3.47	19	24.071	1.074	18	13.894	0.912	18	15.6	1.013	Hypothetical protein		PTHR31592					AT5G20580.2
PGSC0003DMG400019039	705	Serine-threonineproteinkinase,plant-type	16	18.588	1.95	44	43.637	4.553	40	33.314	3.355	0	0	0	0	0	0	0	0	0	Serine-threonine protein kinase, plant-type	PF07714	PTHR27000,PTHR27000:SF183		2.7.11.1		GO:0006468,GO:0004672	AT3G47570.1		Leucine-rich repeat protein kinase family protein
PGSC0003DMG400019141	1927	Glyoxaloxidase	648	803.003	24.656	1258	1273.32	39.034	796	679.916	20.625	155	196.369	5.993	409	331.976	10.028	99	90.066	2.771	Glyoxal oxidase	PF09118,PF07250	PTHR32208,PTHR32208:SF8		1.1.3.9			AT3G53950.1		glyoxal oxidase-related protein
PGSC0003DMG400019163	2230	Dihydroxy-aciddehydratase	166	205.708	5.374	74	74.901	1.954	105	89.688	2.33	47	59.544	1.548	24	18.669	0.485	20	18.195	0.476	Dihydroxy-acid dehydratase	PF00920	PTHR21000,PTHR21000:SF5		4.2.1.9	K01687	GO:0008152,GO:0003824	AT3G23940.1		dehydratase family
PGSC0003DMG400019203	1063	Hypotheticalprotein	383	474.614	29.151	547	553.66	33.897	531	453.562	27.194	159	201.436	12.223	236	191.556	11.39	145	131.914	8.136	Hypothetical protein		PTHR36006,PTHR36006:SF2					AT1G78995.1
PGSC0003DMG400019516	868	Chitin-bindinglectin	38	47.09	3.812	61	61.743	4.983	81	68.333	5.282	7	8.868	0.734	2	1.623	0.152	5	4.549	0.45	Chitin-binding lectin	PF00187	PTHR22595,PTHR22595:SF50				GO:0008061	AT3G12500.1	ATHCHIB,B-CHI,CHI-B,HCHIB,PR-3,PR3	basic chitinase
PGSC0003DMG400019536	1589	Hypotheticalprotein	723	895.943	36.945	1219	1233.84	49.422	1657	1415.36	56.15	86	108.953	4.83	201	162.335	6.446	230	208.334	8.782	Hypothetical protein	PF12697	PTHR26374,PTHR26374:SF200					AT1G74640.1		alpha/beta-Hydrolases superfamily protein
PGSC0003DMG400019741	3497	NRC1	49	59.482	1.023	81	80.974	1.385	130	111.042	1.886	3	3.801	0.065	6	4.87	0.083	40	35.48	0.868	NRC1	PF00931	PTHR23155,PTHR23155:SF553	KOG4658			GO:0043531	AT5G35450.1		Disease resistance protein (CC-NBS-LRR class) family
PGSC0003DMG400019761	4648	Hypotheticalprotein	71	87.139	1.957	126	127.108	1.975	155	132.112	2.974	22	27.556	0.602	35	27.656	0.343	22	19.275	0.361	Hypothetical protein
PGSC0003DMG400019765	5021	Polyprotein	72	89.223	0.982	177	179.155	1.97	202	172.542	1.89	29	35.473	0.389	58	46.266	0.506	35	31.841	0.351	Polyprotein
PGSC0003DMG400019846	11581	Hypotheticalprotein	218	269.929	1.258	331	334.404	2.351	396	338.072	2.702	98	123.849	0.577	139	112.511	0.523	72	65.409	0.443	Hypothetical protein
PGSC0003DMG400019874	672	Hypotheticalprotein	29	35.937	4.033	46	46.56	5.195	51	43.563	4.68	0	0	0	0	0	0	0	0	0	Hypothetical protein
PGSC0003DMG400019900	3159	DiseaseresistanceproteinRGA4	114	140.03	2.535	274	277.337	5.003	337	287.854	5.202	37	45.608	0.834	100	80.356	1.474	85	76.419	1.506	Disease resistance protein RGA4	PF00931	PTHR23155,PTHR23155:SF562				GO:0043531	AT3G14470.1		NB-ARC domain-containing disease resistance protein
PGSC0003DMG400020375	3882	Endonuclease/exonuclease/phosphatasefamilyprotein	371	459.744	6.807	859	868.447	12.909	669	571.437	8.404	7	8.868	0.131	5	4.058	0.065	9	8.188	0.121	Endonuclease/exonuclease/phosphatase family protein	PF03372	PTHR11200,PTHR11200:SF133	KOG0565	3.1.3.56			AT2G43900.1		Endonuclease/exonuclease/phosphatase family protein
PGSC0003DMG400020595	1687	Caryophyllene/alpha-humulenesynthase	195	241.644	11.427	446	451.431	21.958	363	309.209	14.85	36	45.608	1.929	210	170.452	7.45	36	31.841	1.484	Caryophyllene/alpha-humulene synthase	PF01397,PF03936	PTHR31225,PTHR31225:SF15		4.2.3.104	K15803	GO:0016829,GO:0010333,GO:0008152,GO:0000287	AT5G23960.2	ATTPS21,TPS21	terpene synthase 21
PGSC0003DMG400020815	3229	Hypotheticalprotein	39	48.329	0.846	88	89.072	1.558	65	55.521	0.965	0	0	0	2	1.623	0.028	0	0	0	Hypothetical protein
PGSC0003DMG400020859	6840	TNP2-liketransposonprotein	106	130.116	3.139	143	144.741	3.379	120	101.646	2.539	23	29.139	1.01	33	25.974	0.454	9	8.188	0.193	TNP2-like transposon protein		PTHR33499,PTHR33499:SF3
PGSC0003DMG400020870	5084	RNaseHfamilyprotein	317	391.588	7.858	582	588.074	11.294	612	522.749	9.868	133	167.23	3.232	142	115.258	2.151	92	83.697	1.653	RNase H family protein	PF13456	PTHR33033					AT5G51080.2		RNase H family protein
PGSC0003DMG400020968	1176	Flavonol4'-sulfotransferase	435	537.814	34.872	621	628.562	34.166	575	490.291	27.562	176	221.707	11.971	123	99.836	5.292	71	64.593	3.551	Flavonol 4'-sulfotransferase	PF00685	PTHR11783,PTHR11783:SF93	KOG1584		K01025	GO:0008146	AT3G45070.1		P-loop containing nucleoside triphosphate hydrolases superfamily protein
PGSC0003DMG400020972	2799	RibosomalRNAmethyltransferase	221	273.863	5.783	268	271.264	5.629	221	187.916	3.933	56	70.946	1.491	145	117.693	2.511	65	58.224	1.256	Ribosomal RNA methyltransferase	PF11861,PF01728,PF07780	PTHR10920,PTHR10920:SF13		2.1.1.167	K14857	GO:0032259,GO:0008168,GO:0006364,GO:0005634,GO:0001510,GO:0031167,GO:0008649	AT4G25730.1		FtsJ-like methyltransferase family protein
PGSC0003DMG400021293	629	Hypotheticalprotein	20	24.784	3.06	42	41.499	5.091	42	35.875	4.222	0	0	0	0	0	0	0	0	0	Hypothetical protein
PGSC0003DMG400021434	2707	RNaseHfamilyprotein	49	60.721	1.285	119	120.449	2.545	108	92.25	1.935	0	0	0	0	0	0	0	0	0	RNase H family protein	PF13966	PTHR33033,PTHR33033:SF11					AT5G16486.1		RNA-directed DNA polymerase (reverse transcriptase)-related family protein
PGSC0003DMG400021455	2765	Integralmembranefamilyprotein	640	793.089	22.426	904	915.007	31.002	1019	870.396	25.776	277	349.663	9.554	537	435.871	14.146	324	294.761	10.081	Integral membrane family protein	PF00892	PTHR22911,PTHR22911:SF60				GO:0016021,GO:0016020	AT3G02690.1		nodulin MtN21 /EamA-like transporter family protein
PGSC0003DMG400021458	1604	ALA-interactingsubunit5	111	137.55	5.422	177	179.156	7.048	176	149.479	5.802	27	33.455	1.282	69	55.484	2.1	20	17.739	0.672	ALA-interacting subunit 5	PF03381	PTHR10926,PTHR10926:SF28	KOG2952			GO:0016020	AT1G79450.1	ALIS5	ALA-interacting subunit 5
PGSC0003DMG400021796	1306	GTP-bindingprotein||Rab	162	200.751	10.96	202	204.46	11.13	261	222.937	11.912	57	72.213	3.9	93	75.486	4.004	75	68.232	3.739	GTP-binding protein || Rab	PF08477	PTHR24073,PTHR24073:SF474	KOG0094			GO:0007264,GO:0005525	AT5G10260.1	AtRABH1e,RABH1e	RAB GTPase homolog H1E
PGSC0003DMG400021822	4960	P-glycoprotein21||Multidrugresistanceprotein1,2	172	211.904	4.556	334	338.067	6.769	289	246	5.423	0	0	0	0	0	0	0	0	0	P-glycoprotein 21 || Multidrug resistance protein 1, 2	PF00664	PTHR24221,PTHR24221:SF138				GO:0055085,GO:0042626,GO:0016021,GO:0006810,GO:0005524	AT3G62150.1	PGP21	P-glycoprotein 21
PGSC0003DMG400021838	557	Hypotheticalprotein	463	573.751	85.094	401	405.883	59.732	275	234.896	32.898	119	150.761	21.72	142	115.258	15.833	44	40.029	5.997	Hypothetical protein
PGSC0003DMG400021875	3352	CytochromeP450	43	53.286	0.969	121	121.461	2.393	136	116.167	2.268	3	3.801	0.266	15	12.175	0.773	12	10.917	0.714	Cytochrome P450	PF00067	PTHR24298,PTHR24298:SF180				GO:0055114,GO:0020037,GO:0016705,GO:0005506	AT4G31500.1	ATR4,CYP83B1,RED1,RNT1,SUR2	cytochrome P450, family 83, subfamily B, polypeptide 1
PGSC0003DMG400021881	2967	Hypotheticalprotein	21	26.023	0.499	53	53.645	1.027	50	42.708	0.812	0	0	0	3	1.623	0.031	1	0.91	0.017	Hypothetical protein
PGSC0003DMG400021894	2427	Hypotheticalprotein	38	47.09	1.121	74	74.901	1.781	96	82	1.934	6	7.601	0.18	13	10.552	0.248	9	8.188	0.195	Hypothetical protein
PGSC0003DMG400022030	2258	Transcriptionfactor	33	40.894	1.099	70	70.851	1.961	76	64.063	1.733	0	0	0	0	0	0	0	0	0	Transcription factor	PF02042	PTHR32002,PTHR32002:SF4					AT4G38340.1		Plant regulator RWP-RK family protein
PGSC0003DMG400022083	2773	Hypotheticalprotein	106	131.355	2.707	164	164.985	3.397	184	156.313	3.196	0	0	0	0	0	0	0	0	0	Hypothetical protein
PGSC0003DMG400022138	4942	COP9signalosomecomplexsubunit6b	159	195.794	9.641	137	138.668	6.331	205	174.25	8.119	15	19.003	0.59	29	22.728	0.884	21	18.196	0.557	COP9 signalosome complex subunit 6b	PF01398	PTHR10540,PTHR10540:SF8				GO:0005515	AT5G56280.1	CSN6A	COP9 signalosome subunit 6A
PGSC0003DMG400022313	2153	Tetraacyldisaccharide4'-kinasefamilyprotein	71	87.983	3.062	99	99.193	3.511	83	70.896	2.462	24	30.406	1.016	46	37.337	1.248	15	13.646	0.507	Tetraacyldisaccharide 4'-kinase family protein	PF02606	PTHR30160,PTHR30160:SF13		2.7.1.130	K00912	GO:0009245,GO:0009029,GO:0005524	AT3G20480.1		tetraacyldisaccharide 4\'-kinase family protein
PGSC0003DMG400022365	3227	Beta-galactosidase	513	634.471	13.124	602	608.318	12.687	444	378.395	7.694	159	200.17	4.1	182	147.725	2.976	56	50.037	1.079	Beta-galactosidase	PF02140,PF01301	PTHR23421,PTHR23421:SF72		3.2.1.145		GO:0030246,GO:0005975,GO:0004553	AT2G28470.1	BGAL8	beta-galactosidase 8
PGSC0003DMG400022437	1844	Stem-specificproteinTSJT1	810	1003.75	38.948	245	247.983	9.857	298	254.542	9.588	194	244.511	9.373	133	107.953	4.244	90	81.878	3.202	Stem-specific protein TSJT1	PF12481	PTHR11772,PTHR11772:SF15					AT4G27450.1		Aluminium induced protein with YGL and LRDR motifs
PGSC0003DMG400022592	1059	ATPbindingprotein	95	117.724	7.264	60	60.731	3.735	241	205.854	12.398	1	1.267	0.077	2	1.623	0.097	8	6.368	0.395	ATP binding protein	PF14363	PTHR23070,PTHR23070:SF24					AT3G50930.1	BCS1	cytochrome BC1 synthesis
PGSC0003DMG400022910	1545	Patatin3	123	152.422	7.164	25	25.304	1.301	57	47.833	1.862	15	19.003	1.013	1	0.812	0.031	5	4.549	0.372	Patatin 3		PTHR32176,PTHR32176:SF8		3.1.1.26			AT4G37050.1	AtPLAIVC,PLA V,PLP4	PATATIN-like protein 4
PGSC0003DMG400023119	730	CYP92B3	65	79.71	7.968	53	53.07	5.277	86	72.656	6.985	4	5.067	0.497	8	5.942	0.564	5	4.066	0.409	CYP92B3	PF00067	PTHR24298,PTHR24298:SF166		1.14.13.21		GO:0055114,GO:0020037,GO:0016705,GO:0005506	AT5G25180.1	CYP71B14	cytochrome P450, family 71, subfamily B, polypeptide 14
PGSC0003DMG400023218	788	C2domain-containingprotein	664	822.829	74.148	1707	1727.78	154.963	2044	1745.92	151.888	112	141.892	14.277	518	420.449	40.117	320	291.122	29.528	C2 domain-containing protein	PF00168	PTHR23180,PTHR23180:SF289	KOG1030			GO:0005515	AT1G70810.1		Calcium-dependent lipid-binding (CaLB domain) family protein
PGSC0003DMG400023221	651	MLP34	32	38.416	4.512	89	89.072	10.397	92	77.729	8.722	0	0	0	0	0	0	1	0.91	0.108	MLP 34	PF00407	PTHR31907,PTHR31907:SF4				GO:0009607,GO:0006952	AT1G70850.1	MLP34	MLP-like protein 34
PGSC0003DMG400023237	7615	Hypotheticalprotein	49	60.721	0.461	106	106.279	0.796	94	80.292	0.604	0	0	0	0	0	0	0	0	0	Hypothetical protein	PF07727	PTHR11439,PTHR11439:SF185		2.7.7.49			AT4G23160.1	CRK8	cysteine-rich RLK (RECEPTOR-like protein kinase) 8
PGSC0003DMG400023279	1197	Hypotheticalprotein	44	54.525	2.899	39	39.475	2.093	33	28.187	1.468	0	0	0	1	0.812	0.05	0	0	0	Hypothetical protein	PF13347	PTHR11328,PTHR11328:SF34	KOG4830				AT3G60070.1		Major facilitator superfamily protein
PGSC0003DMG400023388	4798	Pleiotropicdrugresistanceprotein2	60	74.352	0.874	105	106.279	1.249	113	96.521	1.124	18	21.537	0.253	33	26.785	0.313	13	11.827	0.158	Pleiotropic drug resistance protein 2	PF14510,PF08370,PF00005,PF01061	PTHR19241,PTHR19241:SF223	KOG0061			GO:0016887,GO:0005524,GO:0016020	AT2G36380.1	ATPDR6,PDR6	pleiotropic drug resistance 6
PGSC0003DMG400023395	863	Hypotheticalprotein	106	131.355	10.499	267	270.251	21.511	181	154.604	11.977	38	48.142	3.788	110	89.284	6.843	43	39.12	3.144	Hypothetical protein	PF04844	PTHR33057,PTHR33057:SF1					AT5G04820.1	ATOFP13,OFP13	ovate family protein 13
PGSC0003DMG400023555	1542	Hypotheticalprotein	207	256.515	10.135	147	148.79	5.866	173	147.771	5.748	55	69.679	2.732	14	11.364	0.44	32	29.112	1.153	Hypothetical protein		PTHR35493,PTHR35493:SF1					AT4G17240.1
PGSC0003DMG400023659	1511	Thioredoxin	81	100.375	5.274	290	292.519	14.693	356	304.083	16.145	19	22.804	1.226	80	64.122	3.503	40	35.48	2.133	Thioredoxin		PTHR10438,PTHR10438:SF245				GO:0045454,GO:0015035,GO:0006662	AT1G08570.2	ACHT4	atypical CYS HIS rich thioredoxin 4
PGSC0003DMG400023730	3058	F-boxfamilyprotein	369	456.027	16.931	413	418.029	16.299	460	392.917	14.722	80	101.352	3.373	145	117.693	3.786	165	149.2	5.111	F-box family protein	PF00646,PF10442	PTHR14939,PTHR14939:SF5				GO:0005515	AT5G63520.1
PGSC0003DMG400023735	1429	Hypotheticalprotein	779	965.338	41.644	1401	1418.06	61.036	1532	1308.58	55.5	256	324.325	13.872	550	446.422	18.822	421	383.007	16.571	Hypothetical protein
PGSC0003DMG400023741	461	Hypotheticalprotein	578	716.259	145.202	327	330.982	66.39	321	274.187	51.437	71	89.95	17.529	43	34.902	6.381	31	28.202	5.797	Hypothetical protein		PTHR33659
PGSC0003DMG400023759	1973	Malesterilityprotein	93	115.246	3.79	112	113.364	3.755	132	111.896	3.618	34	43.074	1.379	35	28.409	0.903	37	33.661	1.119	Male sterility protein	PF03015,PF07993	PTHR11011,PTHR11011:SF25	KOG1221	1.2.1.50,1.2.1.84	K13356	GO:0080019	AT4G33790.1	CER4,FAR3,G7	Jojoba acyl CoA reductase-related male sterility protein
PGSC0003DMG400023798	915	Embryo-specific3	153	189.194	14.024	185	186.361	13.76	181	153.799	11.074	71	89.245	6.519	68	54.989	3.92	31	27.653	2.06	Embryo-specific 3	PF06232	PTHR31718,PTHR31718:SF2					AT2G41475.1		Embryo-specific protein 3, (ATS3)
PGSC0003DMG400023933	2229	Hypotheticalprotein	165	204.468	7.552	247	250.008	9.554	291	248.562	9.494	77	96.284	3.972	113	91.719	3.466	83	75.51	2.966	Hypothetical protein
PGSC0003DMG400024060	1084	Xyloglucanendotransglucosylase/hydrolaseproteinA	139	172.249	10.329	215	217.618	13.008	212	181.083	10.605	41	51.943	3.078	27	21.915	1.273	26	23.654	1.424	Xyloglucan endotransglucosylase/hydrolase protein A	PF06955,PF00722	PTHR31062,PTHR31062:SF1		2.4.1.207	K08235	GO:0048046,GO:0016762,GO:0006073,GO:0005618,GO:0005975,GO:0004553	AT1G11545.1	XTH8	xyloglucan endotransglucosylase/hydrolase 8
PGSC0003DMG400024206	8000	Nprotein	353	437.439	3.15	571	576.941	4.143	522	445.021	3.167	20	24.071	0.194	38	30.032	0.238	14	11.827	0.086	N protein	PF13676,PF00931	PTHR11017,PTHR11017:SF169				GO:0007165,GO:0005515,GO:0043531	AT5G17680.1		disease resistance protein (TIR-NBS-LRR class), putative
PGSC0003DMG400024496	381	Ulp1proteasefamily,C-terminalcatalyticdomaincontainingprotein	39	48.329	14.112	40	40.487	11.643	51	43.563	11.397	0	0	0	0	0	0	1	0.91	0.271	Ulp1 protease family, C-terminal catalytic domain containing protein	PF02902	PTHR31470,PTHR31470:SF14				GO:0008234,GO:0006508
PGSC0003DMG400024908	3406	Hypotheticalprotein	49	60.721	1.969	52	51.621	1.673	91	76.875	2.211	17	20.27	0.434	16	12.987	0.253	17	15.466	0.453	Hypothetical protein	PF11705				K03024	GO:0006359	AT4G01590.2
PGSC0003DMG400025331	1276	Shortchainalcoholdehydrogenase	239	296.169	19.615	610	616.415	35.728	434	370.709	26.341	109	138.092	7.48	263	212.659	11.598	150	135.553	10.603	Short chain alcohol dehydrogenase	PF00106	PTHR24322,PTHR24322:SF498		1.1.1.223,1.1.1.243		GO:0016491,GO:0008152	AT2G47140.1		NAD(P)-binding Rossmann-fold superfamily protein
PGSC0003DMG400025333	1290	Shortchainalcoholdehydrogenase	290	358.511	24.457	473	477.83	31.05	518	441.994	28.598	84	105.24	8.144	82	66.41	5.202	116	104.624	8.735	Short chain alcohol dehydrogenase	PF08659	PTHR24322,PTHR24322:SF498	KOG0725	1.1.1.223,1.1.1.243			AT3G29250.1		NAD(P)-binding Rossmann-fold superfamily protein
PGSC0003DMG400025334	3375	Nitratetransporter	485	601.014	11.893	300	302.641	5.6	290	247.708	4.617	183	230.575	4.526	143	115.258	2.224	75	68.232	1.338	Nitrate transporter	PF00854	PTHR11654,PTHR11654:SF184			K14638	GO:0016020,GO:0006810,GO:0005215	AT1G69850.1	ATNRT1:2,NRT1:2,NTL1	nitrate transporter 1:2
PGSC0003DMG400025492	1231	Peroxidase	812	1006.23	51.74	1004	1016.22	52.112	1190	1016.46	51.218	291	368.667	18.765	400	324.671	16.246	249	226.529	11.689	Peroxidase	PF00141	PTHR31235,PTHR31235:SF39		1.11.1.7	K00430	GO:0055114,GO:0020037,GO:0006979,GO:0004601	AT1G05260.1	RCI3,RCI3A	Peroxidase superfamily protein
PGSC0003DMG400025501	1827	MATEeffluxfamilyprotein	50	60.721	2.065	45	45.548	1.614	72	61.5	1.992	0	0	0	1	0.812	0.026	2	1.82	0.077	MATE efflux family protein	PF01554	PTHR11206,PTHR11206:SF143	KOG1347		K03327	GO:0055085,GO:0016020,GO:0015297,GO:0015238,GO:0006855	AT3G21690.1		MATE efflux family protein
PGSC0003DMG400025596	2694	BRASSINOSTEROIDINSENSITIVE1-associatedreceptorkinase1	68	83.1	2.259	95	95.815	2.633	100	85.029	2.482	8	8.868	0.309	5	4.058	0.14	10	8.188	0.288	BRASSINOSTEROID INSENSITIVE 1-associated receptor kinase 1	PF00069	PTHR27009,PTHR27009:SF19		3.1.4.46		GO:0006468,GO:0005524,GO:0004672	AT5G15680.1		ARM repeat superfamily protein
PGSC0003DMG400025677	965	Hypotheticalprotein	25	30.98	2.402	57	57.694	4.361	54	46.125	3.187	4	5.068	0.346	14	10.552	0.705	3	1.82	0.148	Hypothetical protein	PF10536	PTHR31973,PTHR31973:SF25		3.1.3.16			AT1G48120.1		hydrolases;protein serine/threonine phosphatases
PGSC0003DMG400025949	1843	Hypotheticalprotein	85	104.459	3.371	82	82.731	2.666	109	92.863	2.959	1	1.064	0.034	1	0.001	0	1	0.004	0	Hypothetical protein	PF04484	PTHR31807,PTHR31807:SF7					AT2G20815.1		Family of unknown function (DUF566)
PGSC0003DMG400025992	1387	Cysteine-typepeptidase	15	18.588	0.83	28	28.341	1.263	29	24.771	1.087	0	0	0	2	1.623	0.071	1	0.91	0.041	Cysteine-type peptidase		PTHR12419,PTHR12419:SF14					AT3G57810.2		Cysteine proteinases superfamily protein
PGSC0003DMG400026354	1590	Hypotheticalprotein	247	306.083	14.229	350	353.249	17.168	466	398.041	17.817	99	125.423	6.348	147	119.316	6.429	112	101.893	6.038	Hypothetical protein	PF11250	PTHR33155,PTHR33155:SF9					AT5G22390.1		Protein of unknown function (DUF3049)
PGSC0003DMG400026612	7402	Hypotheticalprotein	312	386.631	8.323	510	516.21	7.035	467	398.895	6.178	103	129.223	4.059	230	186.686	3.21	127	114.629	7.423	Hypothetical protein
PGSC0003DMG400026617	1351	MethylketonesynthaseIb	436	540.293	29.193	529	535.441	27.865	433	369	19.677	74	92.483	5.004	49	39.772	2.14	39	35.48	1.867	Methylketone synthase Ib	PF00561	PTHR10992,PTHR10992:SF784					AT2G23590.1	ATMES8,MES8	methyl esterase 8
PGSC0003DMG400026632	1790	Malonyltransferase	150	184.672	6.159	222	223.892	7.454	117	99.781	3.284	50	63.079	2.09	65	52.501	1.72	16	13.655	0.456	Malonyltransferase	PF02458	PTHR31625,PTHR31625:SF2		2.3.1.153		GO:0016747	AT3G29635.1		HXXXD-type acyl-transferase family protein
PGSC0003DMG400026700	3307	Hydroxymethylglutaryl-CoAlyase,mitochondrial||26Sproteasomeregulatorysubunit7,psd7	237	293.691	7.505	416	421.066	10.078	377	321.167	8.773	74	93.75	2.748	120	96.589	3.075	97	88.246	1.921	Hydroxymethylglutaryl-CoA lyase, mitochondrial || 26S proteasome regulatory subunit 7, psd7	PF01398	PTHR10540,PTHR10540:SF7				GO:0005515	AT3G11270.1	MEE34	Mov34/MPN/PAD-1 family protein
PGSC0003DMG400026798	1682	Hypotheticalprotein	17	21.066	0.754	23	23.28	0.831	31	26.479	0.934	0	0	0	3	2.435	0.085	4	2.729	0.098	Hypothetical protein
PGSC0003DMG400026840	2373	DiseaseresistanceproteinBS2	173	213.143	8.478	216	217.618	8.827	180	152.896	5.738	30	36.74	1.297	93	74.674	2.136	53	47.307	1.658	Disease resistance protein BS2		PTHR23155,PTHR23155:SF626					AT1G27170.1		transmembrane receptors;ATP binding
PGSC0003DMG400026860	2097	Ubiquitin-proteinligase	186	230.492	13.238	292	294.544	17.05	255	217.812	12.376	15	17.737	0.805	30	23.539	1.344	25	21.834	1.174	Ubiquitin-protein ligase	PF08387	PTHR32212					AT4G27050.2		F-box/RNI-like superfamily protein
PGSC0003DMG400026883	459	Hypotheticalprotein	4509	5586.35	1200.95	5702	5771.43	1226.68	2643	2257.56	446.913	1265	1601.36	329.976	605	490.255	94.434	477	433.953	94.505	Hypothetical protein
PGSC0003DMG400027281	1581	Hypotheticalprotein	264	327.149	12.561	480	485.845	18.616	360	307.5	11.629	124	157.095	5.986	237	192.367	7.236	110	100.073	3.852	Hypothetical protein		PTHR34960,PTHR34960:SF1					AT3G57400.1
PGSC0003DMG400027358	2573	TypeIIinositol5-phosphatase	174	214.382	4.99	336	339.079	7.697	311	264.791	6.071	10	12.669	1.42	13	10.552	1.14	19	17.285	1.997	Type II inositol 5-phosphatase	PF03372	PTHR11200,PTHR11200:SF137		3.1.3.36			AT2G43900.1		Endonuclease/exonuclease/phosphatase family protein
PGSC0003DMG400027369	1978	Hypotheticalprotein	199	246.601	7.355	152	153.851	4.581	148	126.417	3.726	55	69.679	2.066	60	48.701	1.43	27	24.563	0.734	Hypothetical protein
PGSC0003DMG400027577	2167	Superoxidedismutase	1252	1550.24	100.231	2640	2671.13	171.825	1360	1161.67	72.402	342	432.012	27.053	254	206.165	11.774	147	133.734	7.46	Superoxide dismutase	PF00081,PF02777	PTHR11404,PTHR11404:SF25	KOG0876	1.15.1.1	K04564	GO:0055114,GO:0046872,GO:0006801,GO:0004784	AT5G51100.1	FSD2	Fe superoxide dismutase 2
PGSC0003DMG400027611	1758	Heatshockprotein70	67	83.027	3.313	107	108.303	4.3	118	100.792	3.875	22	26.605	0.956	22	17.857	0.6	16	14.556	0.69	Heat shock protein 70	PF00012	PTHR19375,PTHR19375:SF211					AT5G49910.1	cpHsc70-2,CPHSC70-2EAT SHOCK PROTEIN 70-2,HSC70-7	chloroplast heat shock protein 70-2
PGSC0003DMG400027638	3920	Mutatortransposase-likepolypeptide	257	317.236	6.042	517	523.295	10.082	535	456.98	8.703	15	19.003	0.293	51	41.396	0.891	32	29.112	0.929	Mutator transposase-like polypeptide	PF10536	PTHR31973,PTHR31973:SF25		3.1.3.16			AT1G48120.1		hydrolases;protein serine/threonine phosphatases
PGSC0003DMG400027929	2318	Hypotheticalprotein	187	231.731	5.802	202	204.46	5.113	288	246	6.099	0	0	0	0	0	0	0	0	0	Hypothetical protein
PGSC0003DMG400028020	1081	Shortchainalcoholdehydrogenase	125	153.661	17.836	265	268.227	29.099	271	231.479	23.933	11	12.669	0.793	16	12.175	0.792	4	3.639	0.265	Short chain alcohol dehydrogenase	PF00106	PTHR24321,PTHR24321:SF6		1.1.1.198		GO:0016491,GO:0008152	AT3G51680.1		NAD(P)-binding Rossmann-fold superfamily protein
PGSC0003DMG400028048	889	Pectinmethylesteraseinhibitorisoform	2729	3381.78	260.117	11542	11682.5	894.965	4374	3736.12	278.842	1062	1345.44	101.93	5553	4507.24	332.927	1341	1219.98	94.331	Pectin methylesterase inhibitor isoform	PF04043	PTHR31080,PTHR31080:SF19		3.1.1.11		GO:0004857	AT5G62360.1		Plant invertase/pectin methylesterase inhibitor superfamily protein
PGSC0003DMG400028123	1570	Cellnumberregulator5	220	272.624	11.959	356	360.334	16.58	320	272.479	11.687	103	129.223	5.717	107	86.038	4.202	108	98.254	4.404	Cell number regulator 5	PF04749	PTHR15907,PTHR15907:SF39					AT2G40935.1		PLAC8 family protein
PGSC0003DMG400028147	3248	Proteinkinase||Serine/threonine-proteinkinasePBS1	947	1172.28	23.102	2192	2218.69	45.652	1645	1405.1	28.59	422	533.363	10.931	807	655.023	12.28	447	405.751	8.233	Protein kinase || Serine/threonine-protein kinase PBS1	PF08263,PF07714	PTHR27001,PTHR27001:SF109	KOG1187	2.7.11.1		GO:0006468,GO:0004672	AT2G01820.1		Leucine-rich repeat protein kinase family protein
PGSC0003DMG400028199	2244	OJ000223_09.10protein	616	762.109	26.005	722	729.779	24.674	705	602.187	19.624	289	364.866	13.476	335	271.912	9.992	239	217.432	8.129	OJ000223_09.10 protein	PF09588						AT1G67660.1		Restriction endonuclease, type II-like superfamily protein
PGSC0003DMG400028211	901	Hypotheticalprotein	327	405.219	30.635	376	380.578	28.658	418	357.042	26.205	131	165.963	12.361	175	142.043	10.32	150	136.463	10.37	Hypothetical protein		PTHR15852,PTHR15852:SF15					AT5G17840.1		DnaJ/Hsp40 cysteine-rich domain superfamily protein
PGSC0003DMG400028212	4693	Leucine-richrepeatprotein	685	848.854	14.915	1030	1042.54	18.661	811	692.729	12.998	137	172.298	2.951	86	69.804	1.173	103	92.795	1.652	Leucine-rich repeat protein	PF00560,PF07714	PTHR27003,PTHR27003:SF88	KOG0617	2.7.11.1		GO:0005515,GO:0006468,GO:0004672	AT3G03770.2		Leucine-rich repeat protein kinase family protein
PGSC0003DMG400028298	658	Hypotheticalprotein	120	148.704	17.198	80	80.974	9.308	64	54.667	6.044	14	17.737	2.005	4	3.247	0.354	1	0.91	0.106	Hypothetical protein
PGSC0003DMG400028350	723	Flavonol4'-sulfotransferase	53	65.678	6.653	79	79.962	8.057	24	20.5	1.996	0	0	0	0	0	0	0	0	0	Flavonol 4'-sulfotransferase	PF00685	PTHR11783,PTHR11783:SF69	KOG1584			GO:0008146	AT3G45070.1		P-loop containing nucleoside triphosphate hydrolases superfamily protein
PGSC0003DMG400028399	789	Hypotheticalprotein	126	156.095	14.042	172	173.896	15.57	174	148.308	12.881	38	47.961	4.239	42	33.355	2.862	32	28.82	2.609	Hypothetical protein
PGSC0003DMG400028435	3776	Serine-threonineproteinkinase,plant-type	87	106.571	2.067	79	78.95	1.433	171	145.208	2.757	6	6.334	0.134	0	0	0	4	2.729	0.058	Serine-threonine protein kinase, plant-type	PF07714,PF13855	PTHR27000,PTHR27000:SF31	KOG0472	2.7.11.1		GO:0006468,GO:0004672,GO:0005515	AT3G47570.1		Leucine-rich repeat protein kinase family protein
PGSC0003DMG400028596	1292	RNaseHfamilyprotein	37	44.611	3.099	89	90.084	6.079	62	52.958	3.674	9	11.402	0.772	28	22.727	1.281	9	8.188	0.506	RNase H family protein
PGSC0003DMG400028637	1146	2-oxoglutarate-dependentdioxygenase	103	127.638	7.152	412	417.017	23.299	267	228.062	12.501	0	0	0	0	0	0	0	0	0	2-oxoglutarate-dependent dioxygenase	PF14226,PF03171	PTHR10209,PTHR10209:SF174	KOG0143			GO:0055114,GO:0016491	AT1G52790.1		2-oxoglutarate (2OG) and Fe(II)-dependent oxygenase superfamily protein
PGSC0003DMG400028678	818	Pectinesteraseinhibitor	281	348.216	29.857	522	528.356	45.1	453	386.937	32.084	117	148.227	12.497	153	124.186	10.179	163	148.29	12.79	Pectinesterase inhibitor	PF04043	PTHR31080,PTHR31080:SF1				GO:0004857	AT5G64620.1	ATC/VIF2,C/VIF2	cell wall / vacuolar inhibitor of fructosidase 2
PGSC0003DMG400028773	1772	Hypotheticalprotein	630	779.458	26.342	203	205.471	7.236	215	182.792	6.477	250	316.724	11.252	7	4.87	0.218	22	19.105	0.795	Hypothetical protein	PF00232	PTHR10353,PTHR10353:SF37		3.2.1.21,3.2.1.119	K01188	GO:0005975,GO:0004553	AT2G44480.1	BGLU17	beta glucosidase 17
PGSC0003DMG400029005	741	Phytoenesynthase2,chloroplastic	26	32.219	3.155	20	20.244	1.972	42	35.875	3.382	0	0	0	0	0	0	1	0.91	0.09	Phytoene synthase 2, chloroplastic	PF00494	PTHR31480,PTHR31480:SF2		2.5.1.32		GO:0016740,GO:0009058	AT5G17230.3	PSY	PHYTOENE SYNTHASE
PGSC0003DMG400029256	1461	Anthocyaninacyltransferase	48	58.318	7.689	69	68.885	10.252	60	51.069	5.634	7	7.602	0.317	5	4.057	0.167	12	10.139	0.555	Anthocyanin acyltransferase	PF02458	PTHR31623,PTHR31623:SF5		2.3.1.224		GO:0016747	AT1G24420.1		HXXXD-type acyl-transferase family protein
PGSC0003DMG400029347	1698	Resveratrol/hydroxycinnamicacidO-glucosyltransferase	164	203.229	7.194	556	562.77	19.883	480	410	14.311	53	67.146	2.36	150	121.751	4.229	100	90.976	3.228	Resveratrol/hydroxycinnamic acid O-glucosyltransferase	PF00201	PTHR11926,PTHR11926:SF167	KOG1192			GO:0016758,GO:0008152	AT4G15480.1	UGT84A1	UDP-Glycosyltransferase superfamily protein
PGSC0003DMG400029392	1163	Serine/threonine-proteinkinase	350	433.721	24.433	119	120.449	7.38	133	113.604	6.531	156	197.636	10.762	39	31.655	1.693	39	35.48	1.96	Serine/threonine-protein kinase	PF00069	PTHR24350	KOG0580	2.7.11.1	K08850	GO:0006468,GO:0005524,GO:0004672,GO:0007049	AT4G32830.1	AtAUR1,AUR1	ataurora1
PGSC0003DMG400029586	2695	ResistanceproteinPSH-RGH6	36	43.991	1.451	93	93.57	3.116	77	65.699	2.054	9	10.707	0.289	16	12.319	0.336	18	15.855	0.468	Resistance protein PSH-RGH6	PF00931	PTHR23155,PTHR23155:SF626				GO:0043531	AT3G46530.1	RPP13	NB-ARC domain-containing disease resistance protein
PGSC0003DMG400029610	2180	Hypotheticalprotein	124	153.661	4.115	91	92.108	2.463	120	102.5	2.716	21	26.605	0.709	23	18.669	0.493	21	19.105	0.513	Hypothetical protein
PGSC0003DMG400029966	1781	Sodiumtransporterhkt1	31	38.415	1.433	23	22.268	0.766	31	26.479	0.907	7	8.868	0.351	1	0.812	0.032	3	1.82	0.073	Sodium transporter hkt1	PF02386	PTHR31064				GO:0055085,GO:0008324,GO:0006812	AT4G10310.1	ATHKT1,HKT1	high-affinity K+ transporter 1
PGSC0003DMG400030007	1689	Hypotheticalprotein	23	28.502	1.621	30	29.353	1.586	43	36.729	1.95	0	0	0	0	0	0	0	0	0	Hypothetical protein				3.1.3.57,3.1.3.7			AT5G63980.1	ALX8,ATSAL1,FRY1,HOS2,RON1,SAL1	Inositol monophosphatase family protein
PGSC0003DMG400030483	543	Hypotheticalprotein	41	50.807	7.842	429	434.224	66.484	274	234.042	34.036	7	8.868	1.328	138	112.011	15.966	35	31.841	4.967	Hypothetical protein
PGSC0003DMG400030490	874	Hypotheticalprotein	52	64.439	5.067	40	40.487	3.17	26	22.208	1.693	0	0	0	0	0	0	0	0	0	Hypothetical protein
PGSC0003DMG400030731	1133	Metallocarboxypeptidaseinhibitor	56	69.395	7.617	53	53.645	5.923	84	70.896	7.482	6	7.601	0.826	3	2.435	0.255	4	3.639	0.407	Metallocarboxypeptidase inhibitor	PF02977
PGSC0003DMG400030981	2152	Polygalacturonasenon-catalyticsubunitAroGP3||Polygalacturonase-1non-catalyticsubunitbeta	356	441.156	12.55	589	595.326	16.964	660	563.562	15.85	115	144.658	4.093	8	6.336	0.178	40	35.481	1.009	Polygalacturonase non-catalytic subunit AroGP3 || Polygalacturonase-1 non-catalytic subunit beta	PF03181	PTHR31458,PTHR31458:SF2					AT1G70370.2	PG2	polygalacturonase 2
PGSC0003DMG400031031	1753	Alpha-l-fucosidase	409	505.595	20.363	708	715.609	27.121	624	533	19.779	178	225.507	8.589	396	321.424	12.463	121	110.081	4.115	Alpha-l-fucosidase	PF01120	PTHR10030,PTHR10030:SF25		3.2.1.51	K01206	GO:0005975,GO:0004560	AT2G28100.1	ATFUC1,FUC1	alpha-L-fucosidase 1
PGSC0003DMG400031180	1626	Hypotheticalprotein	22	27.262	1.014	33	33.402	1.24	25	21.354	0.782	0	0	0	1	0.812	0.03	0	0	0	Hypothetical protein
PGSC0003DMG400031192	1209	Glucanendo-1,3-beta-glucosidase	53	65.678	3.593	41	41.499	2.264	62	52.958	2.835	0	0	0	1	0.812	0.043	0	0	0	Glucan endo-1,3-beta-glucosidase	PF00332	PTHR32227,PTHR32227:SF53		3.2.1.39		GO:0005975,GO:0004553	AT5G64790.1		O-Glycosyl hydrolases family 17 protein
PGSC0003DMG400031193	6767	Hypotheticalprotein	866	1072.78	23.796	1033	1044.89	20.866	1248	1065.98	19.515	312	394.963	10.352	464	376.204	9.559	416	378.089	9.372	Hypothetical protein	PF14413,PF04446	PTHR12729,PTHR12729:SF6	KOG2721	2.7.7.79	K10761	GO:0008193,GO:0006400,GO:0000287	AT2G31580.1		tRNAHis guanylyltransferase
PGSC0003DMG400031360	1690	UDP-glucoronosyl/UDP-glucosyltransferasefamilyprotein	176	218.099	7.761	609	615.406	21.861	728	620.98	21.793	40	50.676	1.791	313	254.055	8.871	114	103.71	3.7	UDP-glucoronosyl/UDP-glucosyl transferase family protein	PF00201	PTHR11926,PTHR11926:SF202		2.4.1.203		GO:0016758,GO:0008152	AT2G36970.1		UDP-Glycosyltransferase superfamily protein
PGSC0003DMG400031453	2388	Hypotheticalprotein	148	183.402	4.445	131	132.595	3.21	158	134.958	3.24	0	0	0	0	0	0	0	0	0	Hypothetical protein
PGSC0003DMG400031495	315	Senescence-associatedprotein	3036	3761.08	1724.78	9136	9246.83	4140.6	6892	5886.68	2283.17	0	0	0	0	0	0	0	0	0	Senescence-associated protein		PTHR33047
PGSC0003DMG400031695	369	Hypotheticalprotein	20	24.784	7.749	31	31.378	9.651	53	45.271	12.588	2	2.534	0.746	1	0.812	0.217	0	0	0	Hypothetical protein		PTHR12832,PTHR12832:SF20					AT1G22930.1		T-complex protein 11
PGSC0003DMG400031758	1537	PhospholipaseA1	374	463.462	19.517	1267	1282.43	53.675	1033	882.354	36.522	121	153.294	6.402	402	326.294	13.417	115	104.622	4.419	Phospholipase A1	PF01764	PTHR31828,PTHR31828:SF7		3.1.1.32		GO:0006629	AT4G18550.1		alpha/beta-Hydrolases superfamily protein
PGSC0003DMG400032251	1710	Hypotheticalprotein	72	89.223	3.702	98	99.193	3.58	117	99.938	4.005	0	0	0	2	0.812	0.035	0	0	0	Hypothetical protein	PF04570	PTHR33059,PTHR33059:SF26					AT3G22550.1		Protein of unknown function (DUF581)
PGSC0003DMG400032794	1359	Hypotheticalprotein	99	122.288	5.594	117	118.18	5.393	107	90.825	4.08	10	12.663	0.574	24	19.078	0.852	5	4.348	0.2	Hypothetical protein	PF13962	PTHR24177,PTHR24177:SF49
PGSC0003DMG400033104	667	Hypotheticalprotein	120	148.704	16.867	114	115.388	13.011	145	123.854	13.442	15	19.003	2.108	15	12.175	1.302	9	8.188	0.936	Hypothetical protein
PGSC0003DMG400033587	624	Proline-richprotein	959	1188.39	148.447	161	162.96	20.223	304	259.667	30.901	259	328.126	39.995	33	26.785	3.135	51	46.398	5.845	Proline-rich protein
PGSC0003DMG400033662	4722	Hydrolase||Hydrolase/proteinserine/threoninephosphatase	475	587.382	10.503	814	822.899	15.079	926	790.104	14.927	0	0	0	2	0.812	0.022	0	0	0	Hydrolase || Hydrolase/ protein serine/threonine phosphatase		PTHR34211,PTHR34211:SF2					AT4G11800.1		Calcineurin-like metallo-phosphoesterase superfamily protein
PGSC0003DMG400033664	6309	RNaseHfamilyprotein	34	40.927	0.734	80	79.999	0.694	76	64.465	0.558	4	4.357	0.038	13	10.343	0.309	13	11.256	0.181	RNase H family protein	PF13966						AT1G60720.1		RNA-directed DNA polymerase (reverse transcriptase)-related family protein
PGSC0003DMG400033673	3274	Hypotheticalprotein	93	114.007	1.967	278	281.385	4.85	294	250.271	4.289	7	7.602	0.131	12	8.929	0.153	7	6.368	0.11	Hypothetical protein
PGSC0003DMG400033679	2517	Hypotheticalprotein	261	323.432	7.403	198	200.411	4.582	211	180.229	4.088	55	69.679	1.588	33	26.785	0.606	72	65.502	1.502	Hypothetical protein
PGSC0003DMG400035020	1965	Hypotheticalprotein	80	97.897	3.05	98	99.193	3.302	158	134.104	4.679	0	0	0	0	0	0	1	0.91	0.028	Hypothetical protein
PGSC0003DMG400035146	654	ALYprotein	66	81.787	9.542	70	70.852	8.216	72	61.5	6.857	0	0	0	0	0	0	0	0	0	ALY protein	PF00076	PTHR19965,PTHR19965:SF29			K12881	GO:0003676	AT5G59950.5		RNA-binding (RRM/RBD/RNP motifs) family protein
PGSC0003DMG400035539	1738	Sugartransporter	154	189.598	6.569	243	245.959	9.286	293	250.271	9.65	12	13.936	0.477	36	28.409	1.15	21	19.105	0.66	Sugar transporter	PF00083	PTHR23500,PTHR23500:SF96				GO:0055085,GO:0022857,GO:0016021	AT4G35300.5	TMT2	tonoplast monosaccharide transporter2
PGSC0003DMG400035689	1368	FlavonoidglucoyltransferaseUGT73N1	168	208.186	12.802	254	257.093	16.373	237	202.438	12.13	15	17.737	1.345	9	7.305	0.474	28	25.473	1.726	Flavonoid glucoyltransferase UGT73N1	PF00201	PTHR11926,PTHR11926:SF248	KOG1192	2.4.1.203	K13496	GO:0016758,GO:0008152	AT2G36800.1	DOGT1,UGT73C5	don-glucosyltransferase 1
PGSC0003DMG400037185	1176	F-boxprotein	38	47.09	2.558	54	54.658	2.96	40	34.167	1.817	0	0	0	1	0.812	0.043	0	0	0	F-box protein	PF00646	PTHR31264,PTHR31264:SF2				GO:0005515	AT5G03970.1		F-box associated ubiquitination effector family protein
PGSC0003DMG400038085	1644	F-boxfamilyprotein	41	50.807	1.866	44	44.536	1.632	54	46.125	1.669	0	0	0	0	0	0	0	0	0	F-box family protein	PF10442,PF08495	PTHR14939,PTHR14939:SF5					AT5G63520.1
PGSC0003DMG400038517	1341	Hypotheticalprotein	32	39.655	1.843	43	43.524	2.017	34	29.042	1.325	3	2.534	0.117	3	2.435	0.11	4	3.639	0.17	Hypothetical protein	PF14111	PTHR34427,PTHR34427:SF2					AT3G31430.1
PGSC0003DMG400040148	1122	Hypotheticalprotein	125	154.9	8.906	150	151.826	8.703	140	119.583	6.722	7	8.868	0.504	7	5.682	0.317	10	9.098	0.525	Hypothetical protein
PGSC0003DMG400040260	996	Glucanendo-1,3-beta-glucosidase,basicisoform1	56	68.68	4.573	206	207.732	13.784	228	194.724	12.632	1	0.048	0.003	1	0.015	0.001	21	18.389	1.23	Glucan endo-1,3-beta-glucosidase, basic isoform 1	PF00332	PTHR32227,PTHR32227:SF114		3.2.1.39		GO:0005975,GO:0004553	AT4G16260.1		Glycosyl hydrolase superfamily protein
PGSC0003DMG400042063	1289	Hypotheticalprotein	29	35.937	1.749	75	75.462	3.666	79	67.272	3.213	0	0	0	0	0	0	0	0	0	Hypothetical protein
PGSC0003DMG400042108	3123	Proteophosphoglycanppg4	351	433.721	17.392	385	388.676	17.297	576	492	19.409	0	0	0	0	0	0	0	0	0	Proteophosphoglycan ppg4
PGSC0003DMG400042445	2340	Subtilisin-likeprotease	1779	2204.54	54.631	2377	2405.94	59.544	1842	1573.37	38.609	552	699.326	17.245	650	527.59	12.902	438	398.473	9.891	Subtilisin-like protease	PF05922,PF00082	PTHR10795,PTHR10795:SF417		3.4.14.10		GO:0006508,GO:0004252	AT5G67090.1		Subtilisin-like serine endopeptidase family protein
PGSC0003DMG400042461	1420	Hypotheticalprotein	149	183.402	10.652	183	184.216	9.589	229	194.75	9.611	0	0	0	0	0	0	1	0.91	0.156	Hypothetical protein
PGSC0003DMG400044276	558	RRNAintron-encodedhomingendonuclease	1607	1991.4	294.526	3238	3276.53	480.854	2446	2089.29	291.839	0	0	0	0	0	0	0	0	0	RRNA intron-encoded homing endonuclease		PTHR34410,PTHR34410:SF2
PGSC0003DMG400045097	2063	Hypotheticalprotein	157	194.555	5.538	23	23.28	0.663	40	34.167	0.962	0	0	0	0	0	0	0	0	0	Hypothetical protein	PF10539	PTHR10857,PTHR10857:SF31					AT5G01660.1
PGSC0003DMG400046276	564	Hypotheticalprotein	10770	13345.6	1941.32	29509	29868.2	4311.8	17747	15158.6	2084.47	0	0	0	0	0	0	0	0	0	Hypothetical protein		PTHR33047,PTHR33047:SF4
PGSC0003DMG400046427	993	Flavonol4'-sulfotransferase	161	199.512	13.335	328	331.994	22.112	192	164	10.678	6	7.601	0.501	32	25.974	1.676	6	5.459	0.367	Flavonol 4'-sulfotransferase	PF00685	PTHR11783,PTHR11783:SF84	KOG1584			GO:0008146	AT2G03760.1	AtSOT1,AtSOT12,ATST1,RAR047,SOT12,ST,ST1	sulphotransferase 12
PGSC0003DMG401004779	5826	CytochromeP450	220	271.385	7.347	249	252.032	6.768	317	269.916	6.925	97	122.889	2.802	104	84.414	1.902	76	69.141	1.382	Cytochrome P450	PF00067	PTHR24298,PTHR24298:SF114	KOG0156			GO:0055114,GO:0020037,GO:0016705,GO:0005506	AT4G12320.1	CYP706A6	cytochrome P450, family 706, subfamily A, polypeptide 6
PGSC0003DMG401007649	3309	N(2),N(2)-dimethylguanosinetRNAmethyltransferase1	126	156.137	5.48	136	137.196	3.476	136	116.139	3.463	0	0	0	0	0	0	0	0	0	N(2),N(2)-dimethylguanosine tRNA methyltransferase 1	PF02005	PTHR10631,PTHR10631:SF5		2.1.1.216		GO:0008033,GO:0004809,GO:0003723	AT5G15810.1		N2,N2-dimethylguanosine tRNA methyltransferase
PGSC0003DMG401007871	4549	NBS-LRRprotein||DiseaseresistanceproteinGpa2	243	301.126	4.171	564	570.868	7.721	546	466.375	6.187	76	95.017	1.577	99	80.356	1.326	106	96.434	1.592	NBS-LRR protein || Disease resistance protein Gpa2	PF00931	PTHR23155,PTHR23155:SF643				GO:0043531	AT1G50180.1		NB-ARC domain-containing disease resistance protein
PGSC0003DMG401010056	5746	CONSTANS3||CONSTANSprotein	426	527.899	6.942	731	738.889	10.678	1057	902.854	12.548	187	236.909	3.471	426	345.774	5.049	388	352.984	4.145	CONSTANS 3 || CONSTANS protein	PF00643,PF06203	PTHR31319,PTHR31319:SF13	KOG1601			GO:0008270,GO:0005622,GO:0005515	AT3G02380.1	ATCOL2,COL2	CONSTANS-like 2
PGSC0003DMG401010918	3445	Calcineurin-likephosphoesterasefamilyprotein	832	1029.78	24.111	1808	1829	44.209	1632	1393.14	34.007	75	95.017	1.928	115	92.531	1.844	68	60.954	1.342	Calcineurin-like phosphoesterase family protein	PF10536	PTHR31973,PTHR31973:SF25		3.1.3.16			AT1G48120.1		hydrolases;protein serine/threonine phosphatases
PGSC0003DMG401010988	973	AThookmotiffamilyprotein	99	121.442	8.499	98	98.181	6.986	109	92.25	6.289	7	7.601	0.575	6	4.058	0.286	5	3.639	0.281	AT hook motif family protein		PTHR37384					AT3G58090.1		Disease resistance-responsive (dirigent-like protein) family protein
PGSC0003DMG401011400	2929	Beta-glucosidase	1916	2374.31	74.588	4780	4837.19	152.129	4798	4097.44	129.362	375	473.818	14.342	754	611.192	18.903	318	288.392	8.828	Beta-glucosidase	PF00232	PTHR10353,PTHR10353:SF29	KOG0626	3.2.1.21	K01188	GO:0005975,GO:0004553	AT1G02850.5	BGLU11	beta glucosidase 11
PGSC0003DMG401011522	2652	HJTR2GH1protein	108	133.834	2.895	269	272.275	5.882	238	203.292	4.359	16	20.27	0.437	37	30.032	0.642	49	44.578	0.966	HJTR2GH1 protein	PF00931	PTHR23155,PTHR23155:SF634				GO:0043531	AT3G46530.1	RPP13	NB-ARC domain-containing disease resistance protein
PGSC0003DMG401011794	1993	Hypotheticalprotein	170	210.664	7.397	166	167.009	5.956	131	111.042	4.003	76	96.284	3.149	68	55.194	2.229	37	33.661	1.165	Hypothetical protein	PF13947	PTHR27005				GO:0030247	AT1G16090.1	WAKL7	wall associated kinase-like 7
PGSC0003DMG401014997	1281	Zincfingerprotein	304	376.717	18.475	59	59.718	2.921	105	89.687	4.52	87	110.22	5.353	11	8.928	0.427	10	9.098	0.49	Zinc finger protein	PF00657	PTHR22835,PTHR22835:SF276		3.1.1.3		GO:0016788	AT2G04570.1		GDSL-like Lipase/Acylhydrolase superfamily protein
PGSC0003DMG401015928	5412	Hypotheticalprotein	324	401.502	6.777	460	465.6	7.032	473	404.02	6.085	68	86.149	1.222	135	109.576	1.757	91	82.788	1.246	Hypothetical protein		PTHR21551,PTHR21551:SF4					AT4G14990.1		Topoisomerase II-associated protein PAT1
PGSC0003DMG401016626	1443	Dopaminebeta-monooxygenase	96	118.963	5.074	142	143.729	6.117	114	97.375	4.084	35	44.341	1.875	29	23.539	0.982	12	10.917	0.467	Dopamine beta-monooxygenase	PF03188,PF04526	PTHR23130,PTHR23130:SF95	KOG4293			GO:0016021	AT3G25290.1		Auxin-responsive family protein
PGSC0003DMG401017626	4552	Alpha-amylase	113	138.922	1.693	287	289.695	3.528	205	174.576	2.117	35	43.99	0.535	81	65.363	0.791	39	35.432	0.432	Alpha-amylase		PTHR10357,PTHR10357:SF171		3.2.1.1		GO:0003824	AT1G69830.1	AMY3,ATAMY3	alpha-amylase-like 3
PGSC0003DMG401019042	519	CytochromeP450like_TBP	9223	11429.2	1896.58	26642	26965.5	4436	17281	14760.8	2297.81	0	0	0	0	0	0	0	0	0	Cytochrome P450 like_TBP		PTHR33047
PGSC0003DMG401019255	1442	Pectinesterase3	98	121.442	5.423	269	272.276	12.011	167	141.792	6.12	21	26.605	1.159	71	57.629	2.468	14	12.737	0.608	Pectinesterase 3	PF01095	PTHR31707,PTHR31707:SF16		3.1.1.11		GO:0042545,GO:0030599,GO:0005618	AT1G11580.1	ATPMEPCRA,PMEPCRA	methylesterase PCR A
PGSC0003DMG401019533	675	Gip1	708	877.355	97.843	379	383.615	42.532	301	257.104	27.455	326	413.008	45.061	51	41.396	4.356	56	50.946	5.725	Gip1	PF02704	PTHR23201,PTHR23201:SF21					AT5G15230.1	GASA4	GAST1 protein homolog 4
PGSC0003DMG401021841	5239	ReplicationfactorA	255	314.757	4.036	227	228.752	2.788	431	368.145	5.149	34	41.808	0.813	70	56.006	1.106	49	44.578	0.82	Replication factor A	PF08646	PTHR23273			K07466		AT5G08020.1	ATRPA70B,RPA70B	RPA70-kDa subunit B
PGSC0003DMG401022579	1756	Ubiquitin-proteinligase||Bg55protein	161	198.272	7.929	123	123.485	4.91	120	102.5	4.247	54	68.412	2.655	35	27.597	1.078	22	20.015	0.766	Ubiquitin-protein ligase || Bg55 protein		PTHR22849,PTHR22849:SF40					AT4G36550.1		ARM repeat superfamily protein
PGSC0003DMG401023575	3750	Hypotheticalprotein	232	286.256	7.362	219	220.654	3.475	303	258.812	4.973	2	2.534	0.045	8	6.493	0.341	2	1.82	0.056	Hypothetical protein	PF00560,PF13855	PTHR27004,PTHR27004:SF5	KOG0472	2.7.11.1		GO:0005515	AT1G74170.1	AtRLP13,RLP13	receptor like protein 13
PGSC0003DMG401024306	970	Hypotheticalprotein	41	50.807	7.495	44	44.535	5.863	48	40.146	5.4	1	1.267	0.301	0	0	0	0	0	0	Hypothetical protein
PGSC0003DMG401025689	1593	O-methyltransferase	262	323.432	13.167	539	545.563	22.018	559	476.625	19.123	11	13.936	0.568	50	40.584	1.632	6	5.459	0.225	O-methyltransferase	PF08100,PF00891	PTHR11746,PTHR11746:SF84				GO:0046983,GO:0008171	AT4G35160.1		O-methyltransferase family protein
PGSC0003DMG401028714	1924	Hypotheticalprotein	51	63.199	3.712	40	40.487	4.148	45	37.583	1.827	0	0	0	1	0.812	0.025	0	0	0	Hypothetical protein	PF02207	PTHR13513				GO:0008270	AT4G23860.2		PHD finger protein-related
PGSC0003DMG401029613	3042	Hypotheticalprotein	421	521.704	18.708	448	453.455	16.622	474	404.021	16.204	0	0	0	0	0	0	0	0	0	Hypothetical protein
PGSC0003DMG401031174	491	Hypotheticalprotein	39	48.329	8.79	32	32.39	5.835	38	32.458	5.505	0	0	0	1	0.812	0.134	0	0	0	Hypothetical protein
PGSC0003DMG402001384	1090	ProteinGAST1	3264	4043.66	240.836	6152	6225.98	369.655	3911	3340.06	194.328	958	1212.87	71.393	1283	1040.9	60.073	322	292.795	17.51	Protein GAST1
PGSC0003DMG402002511	3275	Jacalin-domainprotein	161	199.511	6.498	230	232.801	8.604	216	184.5	7.479	49	62.078	5.02	76	61.687	3.734	50	45.488	2.71	Jacalin-domain protein	PF01419	PTHR23244,PTHR23244:SF320					AT1G73040.1		Mannose-binding lectin superfamily protein
PGSC0003DMG402004120	1795	Auxin-inducedprotein5NG4	287	354.412	15.102	629	635.647	28.47	684	583.396	24.237	120	152.027	6.427	329	267.042	11.562	162	146.47	6.753	Auxin-induced protein 5NG4		PTHR31218,PTHR31218:SF36				GO:0022857,GO:0016021	AT3G28070.1		nodulin MtN21 /EamA-like transporter family protein
PGSC0003DMG402005535	2326	Hypotheticalprotein	47	58.243	1.733	131	132.595	3.303	135	114.458	3.027	15	19.003	0.542	60	48.701	1.258	26	22.744	0.622	Hypothetical protein
PGSC0003DMG402005679	1752	CytochromeP450	77	95.419	3.402	346	349.2	13.231	423	361.313	14.482	3	3.801	0.133	104	84.414	3.417	36	32.751	1.332	Cytochrome P450	PF00067	PTHR24298,PTHR24298:SF178	KOG0156	1.14.13.121		GO:0055114,GO:0020037,GO:0016705,GO:0005506	AT3G26320.1	CYP71B36	cytochrome P450, family 71, subfamily B, polypeptide 36
PGSC0003DMG402012560	957	Hypotheticalprotein	23	28.502	1.996	28	28.341	1.977	60	51.25	3.491	0	0	0	0	0	0	0	0	0	Hypothetical protein
PGSC0003DMG402017018	2209	Hypotheticalprotein	119	147.465	3.893	165	167.009	4.402	183	156.312	4.083	12	15.203	0.399	22	17.857	0.465	19	17.285	0.457	Hypothetical protein
PGSC0003DMG402017934	1955	Pectinesterase	1065	1319.75	47.41	1750	1771.31	62.313	1345	1148.85	41.267	420	532.096	19.133	835	676.938	23.834	365	332.06	12.284	Pectinesterase	PF04043,PF01095	PTHR31707,PTHR31707:SF25		3.1.1.11	K01051	GO:0004857,GO:0042545,GO:0030599,GO:0005618	AT4G02320.1		Plant invertase/pectin methylesterase inhibitor superfamily
PGSC0003DMG402019042	1180	CytochromeP450like_TBP	15426	19115.9	1034.04	61646	62395.7	3365.6	29481	25181.7	1333.47	0	0	0	0	0	0	0	0	0	Cytochrome P450 like_TBP		PTHR33187,PTHR33187:SF1
PGSC0003DMG402023672	493	Hypotheticalprotein	43	52.047	9.401	81	80.974	14.489	101	86.271	14.539	10	12.669	2.209	9	6.493	1.069	13	11.827	2.163	Hypothetical protein
PGSC0003DMG402024306	1942	Hypotheticalprotein	31	37.915	1.677	48	48.307	1.759	85	72.387	2.987	0	0	0	1	0	0	0	0	0	Hypothetical protein
PGSC0003DMG402025689	1346	Hypotheticalprotein	323	400.262	18.517	592	599.208	27.653	459	392.062	17.81	0	0	0	1	0.812	0.037	0	0	0	Hypothetical protein	PF08100,PF00891	PTHR11746,PTHR11746:SF84	KOG3178	2.1.1.240		GO:0046983,GO:0008171	AT4G35160.1		O-methyltransferase family protein
PGSC0003DMG402025920	957	MethylketonesynthaseIa	54	66.917	4.685	32	32.39	2.259	38	32.458	2.211	8	10.135	0.7	0	0	0	1	0.91	0.064	Methylketone synthase Ia	PF12697	PTHR10992,PTHR10992:SF784		4.1.1.56			AT2G23610.1	ATMES3,MES3	methyl esterase 3
PGSC0003DMG402032143	761	Hypotheticalprotein	203	251.558	23.759	296	299.604	28.156	314	268.208	24.414	78	98.818	9.161	129	104.706	9.412	69	62.773	5.967	Hypothetical protein
PGSC0003DMG403007838	1867	Purpleacidphosphatase3	1140	1411.45	45.168	1658	1677.18	53.9	1061	906.271	28.765	463	586.573	18.554	518	419.637	13.172	239	217.432	6.96	Purple acid phosphatase 3	PF14008,PF16656,PF00149	PTHR22953,PTHR22953:SF13	KOG1378			GO:0016787	AT5G34850.1	ATPAP26,PAP26	purple acid phosphatase 26
PGSC0003DMG403029613	2541	Hypotheticalprotein	48	59.482	1.83	19	19.231	0.653	31	25.625	0.589	0	0	0	0	0	0	0	0	0	Hypothetical protein
