# Supplementary material for: Dual RNA Sequencing Reveals the Genome-Wide Expression Profiles During the Compatible and Incompatible Interactions Between Solanum tuberosum and Phytophthora infestans
Source: Front Plant Sci. 2022 Mar 3;13:817199. doi: 10.3389/fpls.2022.817199 (PMC8993506; doi:10.3389/fpls.2022.817199)
Supplement: Supplementary file 8 [file Table_5.xlsx]

## Sheet: 27601586095856
Table S5 The 581 potato genes showed opposite expression trend in compatible and incompatible interactions
#GeneID	Length	Putative_function	R1-Count	R1-Normalized	R1-FPKM	R2-Count	R2-Normalized	R2-FPKM	R3-Count	R3-Normalized	R3-FPKM	S1-Count	S1-Normalized	S1-FPKM	S2-Count	S2-Normalized	S2-FPKM	S3-Count	S3-Normalized	S3-FPKM	Putative_function	Pfam	Panther	KOG	EC	KO	GO	Best-hit-arabi-name	arabi-symbol	arabi-defline
PGSC0003DMG400000034	570	Kiwellin	0	0	0	0	0	0	2	0.856	0.116	5	5.069	0.705	3	1.626	0.216	0	0	0	Kiwellin		PTHR33191,PTHR33191:SF4
PGSC0003DMG400001584	514	Hypotheticalprotein	2	1.239	0.209	1	1.012	0.169	3	2.563	0.405	3	2.534	0.413	7	5.682	0.878	1	0.91	0.155	Hypothetical protein
PGSC0003DMG400002008	802	PhotosystemQ(B)protein||Proteinycf2	0	0	0	0	0	0	1	0.854	0.073	5	6.334	0.548	6	4.87	0.409	0	0	0	Photosystem Q(B) protein || Protein ycf2	PF00124	PTHR33149,PTHR33149:SF4		1.10.3.9		GO:0045156,GO:0019684,GO:0009772	ATCG00020.1		photosystem II reaction center protein A
PGSC0003DMG400002715	1197	Hypotheticalprotein	0	0	0	0	0	0	3	1.708	0.089	2	2.534	0.291	2	0.812	0.136	0	0	0	Hypothetical protein
PGSC0003DMG400003226	1036	SAURfamilyprotein	0	0	0	0	0	0	1	0.854	0.053	4	5.068	0.317	1	0.812	0.05	1	0.91	0.058	SAUR family protein	PF02519	PTHR31374,PTHR31374:SF15				GO:0009733	AT2G46690.1		SAUR-like auxin-responsive protein family
PGSC0003DMG400003951	495	Hypotheticalprotein	0	0	0	0	0	0	2	1.708	0.286	1	1.267	0.219	0	0	0	0	0	0	Hypothetical protein
PGSC0003DMG400004411	303	Brixdomain-containingprotein	0	0	0	0	0	0	2	1.708	0.726	1	1.267	0.588	0	0	0	0	0	0	Brix domain-containing protein		PTHR12661					AT5G61770.3	PPAN	PETER PAN-like protein
PGSC0003DMG400004618	507	Invertaseinhibitor	0	0	0	0	0	0	2	1.708	0.276	1	1.267	0.211	2	1.623	0.256	0	0	0	Invertase inhibitor	PF04043	PTHR31080,PTHR31080:SF18				GO:0004857	AT1G47960.1	ATC/VIF1,C/VIF1	cell wall / vacuolar inhibitor of fructosidase 1
PGSC0003DMG400004776	1767	CytochromeP450	0	0	0	0	0	0	1	0.854	0.029	2	2.534	0.085	3	2.435	0.081	1	0.91	0.031	Cytochrome P450	PF00067	PTHR24298,PTHR24298:SF114	KOG0156			GO:0055114,GO:0020037,GO:0016705,GO:0005506	AT4G12300.1	CYP706A4	cytochrome P450, family 706, subfamily A, polypeptide 4
PGSC0003DMG400004864	1248	Transcriptionfactor	0	0	0	0	0	0	1	0.854	0.042	1	1.267	0.063	3	2.435	0.12	0	0	0	Transcription factor		PTHR31442,PTHR31442:SF10					AT4G16110.1	ARR2,RR2	response regulator 2
PGSC0003DMG400005239	490	Glutaredoxin	0	0	0	0	0	0	1	0.854	0.145	1	1.267	0.223	0	0	0	0	0	0	Glutaredoxin	PF00462	PTHR10168,PTHR10168:SF62	KOG1752	1.8.1.9		GO:0045454,GO:0015035,GO:0009055	AT5G14070.1	ROXY2	Thioredoxin superfamily protein
PGSC0003DMG400005428	339	Hypotheticalprotein	0	0	0	0	0	0	2	1.708	0.564	1	1.267	0.447	0	0	0	0	0	0	Hypothetical protein
PGSC0003DMG400005787	3328	Coiled-coildomain-containingprotein	0	0	0	0	0	0	1	0.854	0.014	1	1.267	0.021	1	0.812	0.014	0	0	0	Coiled-coil domain-containing protein	PF07765	PTHR13140,PTHR13140:SF470					AT5G41790.1	CIP1	COP1-interactive protein 1
PGSC0003DMG400006059	1242	F-boxfamilyprotein	0	0	0	0	0	0	1	0.854	0.043	2	2.534	0.128	3	2.435	0.121	0	0	0	F-box family protein	PF03478	PTHR13710,PTHR13710:SF86					AT2G17030.1		F-box family protein with a domain of unknown function (DUF295)
PGSC0003DMG400006944	1330	Abscissionpolygalacturonase	0	0	0	0	0	0	2	1.708	0.079	1	1.267	0.059	0	0	0	0	0	0	Abscission polygalacturonase	PF12708	PTHR31375,PTHR31375:SF38		3.2.1.15	K01184		AT2G43870.1		Pectin lyase-like superfamily protein
PGSC0003DMG400007239	2210	Rootphototropismprotein	3	3.718	0.099	3	3.037	0.086	9	7.688	0.202	5	5.068	0.143	2	1.623	0.045	2	0.91	0.026	Root phototropism protein	PF00651,PF03000	PTHR32370,PTHR32370:SF37				GO:0005515	AT5G10250.1	DOT3	Phototropic-responsive NPH3 family protein
PGSC0003DMG400007663	709	Hypotheticalprotein	0	0	0	0	0	0	1	0.854	0.085	1	1.267	0.129	0	0	0	0	0	0	Hypothetical protein
PGSC0003DMG400008578	940	Hypotheticalprotein	2	2.478	0.178	2	2.024	0.144	5	4.271	0.297	5	6.334	0.447	4	3.247	0.224	2	1.82	0.131	Hypothetical protein		PTHR33472,PTHR33472:SF2					AT2G20362.1
PGSC0003DMG400008900	653	Zeamatin	1	1.239	0.145	1	1.012	0.118	5	4.271	0.477	1	1.267	0.145	0	0	0	0	0	0	Zeamatin	PF00314	PTHR31048,PTHR31048:SF21					AT5G02140.1		Pathogenesis-related thaumatin superfamily protein
PGSC0003DMG400009138	478	Hypotheticalprotein	0	0	0	0	0	0	1	0.854	0.151	1	1.267	0.232	0	0	0	0	0	0	Hypothetical protein
PGSC0003DMG400009313	1673	CytochromeP450	0	0	0	0	0	0	1	0.854	0.03	5	6.334	0.226	3	2.435	0.086	2	1.82	0.066	Cytochrome P450	PF00067	PTHR24298,PTHR24298:SF178		1.14.13.121		GO:0055114,GO:0020037,GO:0016705,GO:0005506	AT3G26300.1	CYP71B34	cytochrome P450, family 71, subfamily B, polypeptide 34
PGSC0003DMG400010787	2990	RNaseHfamilyprotein	0	0	0	0	0	0	2	1.708	0.032	2	2.534	0.048	1	0.812	0.015	1	0.91	0.017	RNase H family protein	PF13966						AT1G33710.1		RNA-directed DNA polymerase (reverse transcriptase)-related family protein
PGSC0003DMG400010879	1794	Hypotheticalprotein	0	0	0	0	0	0	3	2.563	0.084	1	1.267	0.042	0	0	0	0	0	0	Hypothetical protein	PF03081	PTHR12542,PTHR12542:SF17	KOG2344		K07195	GO:0006887,GO:0000145	AT5G59730.1	ATEXO70H7,EXO70H7	exocyst subunit exo70 family protein H7
PGSC0003DMG400012526	989	DREB1	0	0	0	0	0	0	3	2.563	0.168	4	5.068	0.336	0	0	0	0	0	0	DREB1	PF00847	PTHR31839,PTHR31839:SF0				GO:0006355,GO:0003700	AT1G63030.1	ddf2	Integrase-type DNA-binding superfamily protein
PGSC0003DMG400013021	1481	Hypotheticalprotein	17	20.365	0.843	23	22.32	0.922	50	41.981	1.709	11	12.99	0.533	2	1.607	0.065	1	0.037	0.002	Hypothetical protein	PF12767	PTHR21277,PTHR21277:SF11				GO:0070461	AT4G33890.2
PGSC0003DMG400013486	6183	Diseaseresistanceprotein	1	0.032	0	1	0.049	0	42	35.044	0.31	46	58.228	0.515	1	0.103	0.001	1	0.075	0.001	Disease resistance protein	PF12061,PF00931	PTHR23155,PTHR23155:SF425	KOG4658			GO:0043531	AT3G46730.1		NB-ARC domain-containing disease resistance protein
PGSC0003DMG400013526	982	Leafycotyledon1	0	0	0	0	0	0	1	0.854	0.056	2	2.534	0.169	5	4.058	0.265	0	0	0	Leafy cotyledon1	PF00808	PTHR11064,PTHR11064:SF33					AT5G47670.1	L1L,NF-YB6	nuclear factor Y, subunit B6
PGSC0003DMG400013953	1632	Serine-threonineproteinkinase,plant-type	0	0	0	0	0	0	1	0.854	0.031	1	1.267	0.047	1	0.812	0.029	0	0	0	Serine-threonine protein kinase, plant-type	PF00560,PF13855,PF00069	PTHR27000,PTHR27000:SF149		2.7.11.1		GO:0005515,GO:0006468,GO:0005524,GO:0004672	AT3G47090.1		Leucine-rich repeat protein kinase family protein
PGSC0003DMG400014712	634	FLU(FLUORESCENTINBLUELIGHT);binding	0	0	0	0	0	0	4	2.599	0.303	3	3.786	0.451	0	0	0	0	0	0	FLU (FLUORESCENT IN BLUE LIGHT); binding	PF13424	PTHR10098,PTHR10098:SF117					AT3G14110.3	FLU	Tetratricopeptide repeat (TPR)-like superfamily protein
PGSC0003DMG400015449	2453	Extensin	1	1.239	0.029	1	1.012	0.024	6	5.125	0.12	2	2.534	0.059	2	1.623	0.038	0	0	0	Extensin	PF00560,PF08263	PTHR32093,PTHR32093:SF31				GO:0005515	AT3G19020.1		Leucine-rich repeat (LRR) family protein
PGSC0003DMG400015592	1200	Nitratetransporter	0	0	0	0	0	0	1	0.854	0.044	6	7.601	0.399	9	7.305	0.377	3	2.729	0.145	Nitrate transporter	PF00854	PTHR11654,PTHR11654:SF150				GO:0016020,GO:0006810,GO:0005215	AT3G16180.1		Major facilitator superfamily protein
PGSC0003DMG400015851	939	CXEcarboxylesterase	0	0	0	0	0	0	1	0.854	0.06	1	1.267	0.09	0	0	0	0	0	0	CXE carboxylesterase	PF00135	PTHR23024,PTHR23024:SF184	KOG1515	3.1.1.1			AT5G16080.1	AtCXE17,CXE17	carboxyesterase 17
PGSC0003DMG400016179	636	FloweringlocusT	0	0	0	0	0	0	1	0.854	0.099	1	1.267	0.15	0	0	0	0	0	0	Flowering locus T	PF01161	PTHR11362,PTHR11362:SF9	KOG3346		K16223	GO:0048573,GO:0009909,GO:0008429	AT1G65480.1	FT	PEBP (phosphatidylethanolamine-binding protein) family protein
PGSC0003DMG400016282	1243	DNA-repairproteinXRCC4	16	18.588	1.033	13	13.158	0.729	36	30.75	1.672	26	32.939	1.81	57	45.454	2.433	23	20.924	1.167	DNA-repair protein XRCC4	PF06632	PTHR28559			K10886	GO:0006310,GO:0006302,GO:0005634,GO:0003677	AT3G23100.1	XRCC4	homolog of human DNA ligase iv-binding protein XRCC4
PGSC0003DMG400016665	507	Annexin	0	0	0	0	0	0	1	0.854	0.138	1	1.267	0.211	0	0	0	0	0	0	Annexin	PF00191	PTHR10502,PTHR10502:SF113				GO:0005544,GO:0005509	AT5G12380.1	ANNAT8	annexin 8
PGSC0003DMG400016816	1766	ExopolygalacturonasecloneGBGE184	1	1.239	0.042	1	1.012	0.034	3	2.563	0.086	1	1.267	0.043	1	0.812	0.027	0	0	0	Exopolygalacturonase clone GBGE184	PF12708	PTHR31375,PTHR31375:SF16		3.2.1.15	K01213		AT4G18180.1		Pectin lyase-like superfamily protein
PGSC0003DMG400017243	1191	Desacetoxyvindoline4-hydroxylase	0	0	0	0	0	0	1	0.854	0.045	2	2.534	0.143	0	0	0	0	0	0	Desacetoxyvindoline 4-hydroxylase	PF14226	PTHR10209,PTHR10209:SF122	KOG0143	1.14.11.20			AT1G04350.1		2-oxoglutarate (2OG) and Fe(II)-dependent oxygenase superfamily protein
PGSC0003DMG400017438	1344	Aminoacidtransporter	1	1.239	0.057	1	1.012	0.047	4	3.417	0.155	1	1.267	0.058	1	0.812	0.037	0	0	0	Amino acid transporter	PF01490	PTHR22950,PTHR22950:SF316	KOG1303				AT5G40780.1	LHT1	lysine histidine transporter 1
PGSC0003DMG400017585	2041	AuxinresponsefactorARF16	0	0	0	0	0	0	63	53.813	1.654	6	6.334	0.182	4	3.247	0.092	3	2.729	0.079	Auxin response factor ARF16		PTHR31384,PTHR31384:SF32					AT4G30080.1	ARF16	auxin response factor 16
PGSC0003DMG400018359	1513	Tryptophandecarboxylase	0	0	0	0	0	0	1	0.854	0.034	1	1.267	0.051	3	2.435	0.096	0	0	0	Tryptophan decarboxylase	PF00282	PTHR11999,PTHR11999:SF93			K01592	GO:0030170,GO:0019752,GO:0016831	AT2G20340.1		Pyridoxal phosphate (PLP)-dependent transferases superfamily protein
PGSC0003DMG400018600	399	Hypotheticalprotein	0	0	0	0	0	0	1	0.854	0.205	1	1.267	0.32	0	0	0	0	0	0	Hypothetical protein
PGSC0003DMG400018733	870	Hypotheticalprotein	2	2.478	0.196	2	2.024	0.159	8	6.833	0.524	4	5.068	0.395	2	1.623	0.123	1	0.91	0.072	Hypothetical protein
PGSC0003DMG400018866	1085	Ubiquitin-proteinligase||F-boxfamilyprotein	0	0	0	0	0	0	2	1.708	0.1	1	1.267	0.075	0	0	0	0	0	0	Ubiquitin-protein ligase || F-box family protein		PTHR32212,PTHR32212:SF101					AT5G02920.1		F-box/RNI-like superfamily protein
PGSC0003DMG400019052	315	Hypotheticalprotein	0	0	0	0	0	0	1	0.854	0.331	1	1.267	0.532	1	0.812	0.299	0	0	0	Hypothetical protein							AT1G75670.2		DNA-directed RNA polymerases
PGSC0003DMG400019096	1009	Hypotheticalprotein	2	2.478	0.162	1	1.012	0.066	9	7.688	0.491	3	3.801	0.246	6	4.87	0.308	1	0.91	0.06	Hypothetical protein
PGSC0003DMG400019656	761	GMPsynthase||DNA-3-methyladenineglycosylase	0	0	0	0	0	0	2	1.708	0.301	2	2.534	0.235	0	0	0	0	0	0	GMP synthase || DNA-3-methyladenine glycosylase	PF03352	PTHR31116,PTHR31116:SF2		3.2.2.20		GO:0008725,GO:0006284	AT5G44680.1		DNA glycosylase superfamily protein
PGSC0003DMG400020291	601	Ubiquitincarboxyl-terminalhydrolase	0	0	0	0	0	0	3	2.454	0.308	1	0.232	0.03	0	0	0	0	0	0	Ubiquitin carboxyl-terminal hydrolase	PF00443	PTHR24006,PTHR24006:SF499		3.4.19.12		GO:0036459,GO:0016579	AT2G40930.1	ATUBP5,PDE323,UBP5	ubiquitin-specific protease 5
PGSC0003DMG400021980	644	Auxin-inducedSAUR	4	4.957	0.591	6	6.073	0.72	15	12.813	1.459	1	1.267	0.148	2	1.623	0.182	0	0	0	Auxin-induced SAUR	PF02519	PTHR31175,PTHR31175:SF11				GO:0009733	AT1G29500.1		SAUR-like auxin-responsive protein family
PGSC0003DMG400022131	629	Lipidbindingprotein	0	0	0	0	0	0	1	0.854	0.101	13	16.47	1.985	0	0	0	0	0	0	Lipid binding protein		PTHR33088					AT5G09520.1		hydroxyproline-rich glycoprotein family protein
PGSC0003DMG400022189	1698	Serine-threonineproteinkinase,plant-type	0	0	0	0	0	0	1	0.854	0.03	1	1.267	0.045	0	0	0	0	0	0	Serine-threonine protein kinase, plant-type	PF13855,PF00069	PTHR27008,PTHR27008:SF38	KOG1187	2.7.11.1		GO:0005515,GO:0006468,GO:0005524,GO:0004672	AT2G26730.1		Leucine-rich repeat protein kinase family protein
PGSC0003DMG400022769	1980	Clathrinassemblyprotein	3	3.718	0.111	4	4.049	0.12	13	11.104	0.327	1	1.267	0.038	4	3.247	0.095	0	0	0	Clathrin assembly protein	PF07651	PTHR22951,PTHR22951:SF19				GO:0005543	AT1G25240.1		ENTH/VHS/GAT family protein
PGSC0003DMG400022949	600	Alpha-hydroxynitrilelyase	0	0	0	0	0	0	1	0.854	0.107	1	1.267	0.163	0	0	0	0	0	0	Alpha-hydroxynitrile lyase		PTHR10992,PTHR10992:SF780		3.1.1.1			AT3G10870.1	ATMES17,MES17	methyl esterase 17
PGSC0003DMG400022994	1077	Setdomainprotein	0	0	0	0	0	0	1	0.854	0.05	1	1.267	0.076	0	0	0	0	0	0	Set domain protein	PF00856	PTHR22884		2.1.1.43	K11423	GO:0005515	AT1G76710.1	ASHH1,SDG26	SET domain group 26
PGSC0003DMG400023274	1486	SNKR2GH5protein	1	1.239	0.067	1	1.012	0.042	5	4.271	0.206	4	5.068	0.272	10	8.117	0.418	3	2.729	0.149	SNKR2GH5 protein		PTHR23155,PTHR23155:SF402					AT5G48620.1		Disease resistance protein (CC-NBS-LRR class) family
PGSC0003DMG400023498	2715	Leucine-richrepeatreceptorproteinkinaseEXS	0	0	0	0	0	0	1	0.854	0.018	1	1.267	0.027	0	0	0	0	0	0	Leucine-rich repeat receptor protein kinase EXS	PF13855	PTHR27004,PTHR27004:SF17	KOG0472	2.7.11.1		GO:0005515	AT4G20140.1	GSO1	Leucine-rich repeat transmembrane protein kinase
PGSC0003DMG400024403	1960	Hcr2-p3	0	0	0	0	0	0	1	0.854	0.025	3	3.801	0.114	2	1.623	0.048	1	0.91	0.027	Hcr2-p3	PF00560	PTHR27004,PTHR27004:SF4	KOG0617	2.7.11.1		GO:0005515	AT1G35710.1		Protein kinase family protein with leucine-rich repeat domain
PGSC0003DMG400024412	1506	Serine-threonineproteinkinase,plant-type	0	0	0	0	0	0	2	1.708	0.068	1	1.267	0.051	0	0	0	0	0	0	Serine-threonine protein kinase, plant-type	PF13855,PF00069	PTHR27000,PTHR27000:SF149	KOG1187	2.7.11.1		GO:0005515,GO:0006468,GO:0005524,GO:0004672	AT3G47570.1		Leucine-rich repeat protein kinase family protein
PGSC0003DMG400024530	2041	Phytochelatinsynthetase||ProteinCOBRA	0	0	0	0	0	0	5	4.271	0.155	1	1.267	0.046	1	0.812	0.029	0	0	0	Phytochelatin synthetase || Protein COBRA	PF04833	PTHR31673,PTHR31673:SF6				GO:0031225,GO:0016049,GO:0010215	AT5G15630.1	COBL4,IRX6	COBRA-like extracellular glycosyl-phosphatidyl inositol-anchored protein family
PGSC0003DMG400025164	1299	Hypotheticalprotein	4	4.957	0.239	4	4.049	0.195	16	13.667	0.647	10	11.402	0.545	17	13.799	0.649	2	0.91	0.044	Hypothetical protein
PGSC0003DMG400025825	1407	MethylketonesynthaseIb||MethylketonesynthaseIa	0	0	0	0	0	0	2	0.854	0.048	6	6.334	0.316	6	4.058	0.183	2	1.82	0.105	Methylketone synthase Ib || Methylketone synthase Ia	PF00561	PTHR10992,PTHR10992:SF784					AT2G23590.1	ATMES8,MES8	methyl esterase 8
PGSC0003DMG400026023	1013	Nuc-1negativeregulatoryproteinpreg	0	0	0	0	0	0	3	2.563	0.163	4	3.801	0.245	3	1.623	0.113	1	0.91	0.146	Nuc-1 negative regulatory protein preg		PTHR15615,PTHR15615:SF15					AT2G45080.1	cycp3;1	cyclin p3;1
PGSC0003DMG400026221	988	MajorpollenallergenOrys1	0	0	0	0	0	0	2	0.854	0.081	1	1.267	0.084	0	0	0	0	0	0	Major pollen allergen Ory s 1	PF03330,PF01357	PTHR31692,PTHR31692:SF10					AT4G17030.1	AT-EXPR,ATEXLB1,ATEXPR1,ATHEXP BETA 3.1,EXLB1,EXPR	expansin-like B1
PGSC0003DMG400027056	525	Agenetdomain-containingprotein	0	0	0	0	0	0	1	0.854	0.131	1	1.267	0.2	0	0	0	0	0	0	Agenet domain-containing protein	PF05641	PTHR31917,PTHR31917:SF8					AT1G06340.1		Plant Tudor-like protein
PGSC0003DMG400027163	564	ZeatinO-xylosyltransferase	0	0	0	0	0	0	1	0.854	0.117	1	1.267	0.179	0	0	0	0	0	0	Zeatin O-xylosyltransferase	PF00201	PTHR11926,PTHR11926:SF409		2.4.2.40		GO:0016758,GO:0008152	AT2G15490.1	UGT73B4	UDP-glycosyltransferase 73B4
PGSC0003DMG400027466	1806	DNA/RNAbindingprotein	0	0	0	0	0	0	1	0.854	0.028	3	3.801	0.125	2	1.623	0.053	2	1.82	0.06	DNA/RNA binding protein	PF14392,PF14111	PTHR31286					AT2G01050.1		zinc ion binding;nucleic acid binding
PGSC0003DMG400027540	2971	Hypotheticalprotein	0	0	0	0	0	0	3	1.708	0.032	23	29.139	0.556	21	17.045	0.323	13	11.827	0.227	Hypothetical protein	PF02536	PTHR13068,PTHR13068:SF28			K15032	GO:0006355,GO:0005739,GO:0003690	AT1G21150.1		Mitochondrial transcription termination factor family protein
PGSC0003DMG400028038	434	ZincfingerproteinKNUCKLES	0	0	0	0	0	0	1	0.854	0.177	1	1.267	0.274	0	0	0	0	0	0	Zinc finger protein KNUCKLES							AT5G14010.1	KNU	C2H2 and C2HC zinc fingers superfamily protein
PGSC0003DMG400028056	696	DiseaseresistanceproteinRPS2	0	0	0	0	0	0	1	0.854	0.088	1	1.267	0.133	2	1.623	0.164	0	0	0	Disease resistance protein RPS2	PF00931	PTHR23155,PTHR23155:SF500				GO:0043531	AT4G27190.1		NB-ARC domain-containing disease resistance protein
PGSC0003DMG400028249	1022	UPF0497membraneprotein	0	0	0	0	0	0	1	0.854	0.054	2	2.534	0.161	0	0	0	0	0	0	UPF0497 membrane protein	PF04535	PTHR11615,PTHR11615:SF116					AT2G36100.1		Uncharacterised protein family (UPF0497)
PGSC0003DMG400028537	737	Hypotheticalprotein	0	0	0	0	0	0	2	1.708	0.162	4	5.068	0.49	4	3.247	0.304	1	0.91	0.09	Hypothetical protein		PTHR33564,PTHR33564:SF2					AT3G15760.1
PGSC0003DMG400029513	2127	Cyclin	0	0	0	0	0	0	1	0.854	0.023	1	1.267	0.035	0	0	0	0	0	0	Cyclin	PF02984,PF03018,PF00134	PTHR10177,PTHR10177:SF202			K06627	GO:0005634	AT1G14750.1	SDS	Cyclin family protein
PGSC0003DMG400029576	1791	Polyphenoloxidase	0	0	0	0	0	0	2	1.708	0.056	1	1.267	0.042	0	0	0	0	0	0	Polyphenol oxidase	PF12142,PF12143,PF00264	PTHR11474,PTHR11474:SF40		1.14.18.1	K00422	GO:0055114,GO:0004097,GO:0016491,GO:0008152
PGSC0003DMG400030247	660	Hypotheticalprotein	0	0	0	0	0	0	1	0.854	0.094	1	1.267	0.143	0	0	0	0	0	0	Hypothetical protein		PTHR32166					AT5G33406.1		hAT dimerisation domain-containing protein / transposase-related
PGSC0003DMG400030436	390	Hypotheticalprotein	0	0	0	0	0	0	4	3.417	0.856	1	1.267	0.334	1	0.812	0.196	0	0	0	Hypothetical protein		PTHR22970,PTHR22970:SF22
PGSC0003DMG400030437	2187	DNAbindingprotein	1	0.003	0	0	0	0	11	9.389	0.248	2	2.463	0.065	1	0	0	0	0	0	DNA binding protein		PTHR22970,PTHR22970:SF22					AT5G04110.1	GYRB3	DNA GYRASE B3
PGSC0003DMG400030657	309	Hypotheticalprotein	0	0	0	0	0	0	1	0.854	0.346	1	1.267	0.559	0	0	0	0	0	0	Hypothetical protein		PTHR33168,PTHR33168:SF10
PGSC0003DMG400031160	1175	Hypotheticalprotein	0	0	0	0	0	0	1	0.854	0.045	1	1.267	0.068	0	0	0	0	0	0	Hypothetical protein	PF13962	PTHR24177,PTHR24177:SF35					AT5G51160.1		Ankyrin repeat family protein
PGSC0003DMG400031185	2064	TospovirusresistanceproteinD||TospovirusresistanceproteinC	0	0	0	0	0	0	2	1.708	0.071	1	1.267	0.036	2	1.623	0.067	0	0	0	Tospovirus resistance protein D || Tospovirus resistance protein C	PF00931	PTHR23155,PTHR23155:SF594				GO:0043531	AT3G46530.1	RPP13	NB-ARC domain-containing disease resistance protein
PGSC0003DMG400031843	586	CXEcarboxylesterase	0	0	0	0	0	0	1	0.854	0.111	1	1.267	0.169	0	0	0	0	0	0	CXE carboxylesterase	PF07859	PTHR23024,PTHR23024:SF183		4.2.1.105,3.1.1.1		GO:0016787,GO:0008152	AT3G48700.1	ATCXE13,CXE13	carboxyesterase 13
PGSC0003DMG400032829	1761	C3HLdomainclasstranscriptionfactor	4	4.957	0.168	5	5.061	0.172	14	11.958	0.401	5	6.334	0.214	1	0.812	0.027	0	0	0	C3HL domain class transcription factor	PF00642	PTHR14493,PTHR14493:SF53				GO:0046872	AT1G03790.1	SOM	Zinc finger C-x8-C-x5-C-x3-H type family protein
PGSC0003DMG400034668	420	Hypotheticalprotein	2	2.478	0.596	2	2.024	0.481	8	6.833	1.499	3	2.534	0.581	4	2.435	0.518	0	0	0	Hypothetical protein	PF12776
PGSC0003DMG400034953	1647	Sodium/hydrogenexchanger	0	0	0	0	0	0	1	0.854	0.031	1	1.267	0.046	0	0	0	0	0	0	Sodium/hydrogen exchanger	PF00999	PTHR10110,PTHR10110:SF101	KOG1965			GO:0055085,GO:0016021,GO:0015299,GO:0006812,GO:0055075,GO:0009651,GO:0006814,GO:0005886,GO:0005774	AT5G55470.1	ATNHX3,NHX3	Na+/H+ (sodium hydrogen) exchanger 3
PGSC0003DMG400035337	441	L24ribosomalprotein	1	0.374	0.082	1	0.415	0.09	231	197.215	39.813	39	48.147	10.127	162	131.073	25.736	0	0	0	L24 ribosomal protein	PF00467,PF16906	PTHR11143	KOG3401		K02898	GO:0015934,GO:0006412,GO:0003735	AT3G49910.1		Translation protein SH3-like family protein
PGSC0003DMG400035805	531	KID-containingprotein	0	0	0	0	0	0	1	0.854	0.128	1	1.267	0.196	0	0	0	0	0	0	KID-containing protein		PTHR33172,PTHR33172:SF7					AT5G24890.1
PGSC0003DMG400035826	321	Ubiquitincarboxyl-terminalhydrolase16	0	0	0	0	0	0	1	0.854	0.317	1	1.267	0.508	1	0.812	0.287	0	0	0	Ubiquitin carboxyl-terminal hydrolase 16				3.4.19.12
PGSC0003DMG400036508	183	Hypotheticalprotein	0	0	0	0	0	0	1	0.854	2.852	9	11.402	60.661	1	0.812	2.081	1	0.91	8.52	Hypothetical protein
PGSC0003DMG400041679	1137	Ubiquitin-proteinligase	0	0	0	0	0	0	1	0.854	0.047	1	1.267	0.071	2	1.623	0.089	0	0	0	Ubiquitin-protein ligase	PF00646	PTHR32212,PTHR32212:SF132				GO:0005515	AT1G13570.1		F-box/RNI-like superfamily protein
PGSC0003DMG400043401	618	3-5exonuclease	0	0	0	0	0	0	1	0.854	0.103	1	1.267	0.157	2	1.623	0.193	0	0	0	3-5 exonuclease	PF01612	PTHR13620		3.6.4.12		GO:0008408,GO:0006139,GO:0003676	AT2G36110.1		Polynucleotidyl transferase, ribonuclease H-like superfamily protein
PGSC0003DMG400045477	774	Senescence-associatedprotein5	0	0	0	0	0	0	1	0.854	0.076	1	1.267	0.115	0	0	0	0	0	0	Senescence-associated protein 5	PF00335	PTHR32191,PTHR32191:SF2				GO:0016021	AT1G18520.1	TET11	tetraspanin11
PGSC0003DMG400045667	1374	AnthranilateN-benzoyltransferaseprotein	0	0	0	0	0	0	1	0.854	0.038	1	1.267	0.057	0	0	0	0	0	0	Anthranilate N-benzoyltransferase protein	PF02458	PTHR31642,PTHR31642:SF6		2.3.1.84		GO:0016747	AT1G32910.1		HXXXD-type acyl-transferase family protein
PGSC0003DMG400045962	924	LateblightresistanceproteinRpi-blb2	0	0	0	0	0	0	1	0.854	0.061	1	1.267	0.091	0	0	0	0	0	0	Late blight resistance protein Rpi-blb2	PF00931	PTHR23155,PTHR23155:SF587				GO:0043531	AT5G43470.1	HRT,RCY1,RPP8	Disease resistance protein (CC-NBS-LRR class) family
PGSC0003DMG400046906	1821	Hypotheticalprotein	0	0	0	0	0	0	1	0.854	0.028	1	1.267	0.041	1	0.812	0.026	0	0	0	Hypothetical protein	PF01053,PF00724	PTHR11751,PTHR11751:SF317	KOG0257			GO:0030170,GO:0055114,GO:0016491,GO:0010181	AT1G77670.1		Pyridoxal phosphate (PLP)-dependent transferases superfamily protein
PGSC0003DMG401008895	1119	Shortchainalcoholdehydrogenase	0	0	0	0	0	0	2	1.708	0.096	4	3.801	0.217	0	0	0	0	0	0	Short chain alcohol dehydrogenase	PF13561	PTHR24322,PTHR24322:SF410	KOG0725	1.1.1.206	K08081		AT2G29340.1		NAD-dependent epimerase/dehydratase family protein
PGSC0003DMG401009742	2127	RNaseHfamilyprotein	0	0	0	0	0	0	1	0.854	0.023	2	2.534	0.069	1	0.812	0.022	0	0	0	RNase H family protein	PF13456,PF13966	PTHR33033,PTHR33033:SF11		3.1.26.4			AT3G09510.1		Ribonuclease H-like superfamily protein
PGSC0003DMG401011536	1660	Anthocyaninacyltransferase	12	14.87	0.869	12	12.146	0.764	41	35.021	1.854	42	53.21	2.92	31	25.162	1.386	36	32.751	1.96	Anthocyanin acyltransferase	PF02458	PTHR31623,PTHR31623:SF6		2.3.1.224		GO:0016747	AT3G26040.1		HXXXD-type acyl-transferase family protein
PGSC0003DMG401016199	694	Hypotheticalprotein	0	0	0	0	0	0	1	0.854	0.088	1	1.267	0.133	0	0	0	0	0	0	Hypothetical protein
PGSC0003DMG401016888	1096	SCUTL2	1	1.239	0.095	2	1.012	0.078	6	4.271	0.319	6	7.601	0.576	1	0.812	0.06	2	1.82	0.141	SCUTL2	PF00314	PTHR31048,PTHR31048:SF10					AT1G75030.1	ATLP-3,TLP-3	thaumatin-like protein 3
PGSC0003DMG402002654	368	Hypotheticalprotein	0	0	0	0	0	0	4	3.417	0.955	3	2.534	0.75	0	0	0	0	0	0	Hypothetical protein
PGSC0003DMG402024031	850	Hypotheticalprotein	2	2.478	0.202	2	2.024	0.164	5	4.271	0.337	2	2.534	0.203	2	1.623	0.127	0	0	0	Hypothetical protein
PGSC0003DMG400000103	1359	UDP-glucose:glucosyltransferase	0	0	0	1	1.012	0.046	1	0.854	0.038	1	1.267	0.057	0	0	0	0	0	0	UDP-glucose:glucosyltransferase	PF00201	PTHR11926,PTHR11926:SF342	KOG1192			GO:0016758,GO:0008152	AT5G49690.1		UDP-Glycosyltransferase superfamily protein
PGSC0003DMG400000265	667	Hypotheticalprotein	0	0	0	4	3.128	0.353	11	9.004	0.977	2	1.28	0.142	0	0	0	0	0	0	Hypothetical protein
PGSC0003DMG400000820	900	Hypotheticalprotein	0	0	0	1	1.012	0.076	1	0.854	0.063	1	1.267	0.094	0	0	0	0	0	0	Hypothetical protein							AT2G32235.1
PGSC0003DMG400001024	1143	Hypotheticalprotein	167	206.947	11.633	411	416.004	23.316	414	353.625	19.444	18	22.804	1.268	41	33.279	1.816	13	11.827	0.667	Hypothetical protein
PGSC0003DMG400001290	471	CytochromeP45092B1	0	0	0	1	1.012	0.196	2	1.708	0.31	4	5.068	0.953	2	1.623	0.287	1	0.91	0.18	Cytochrome P450 92B1	PF00067	PTHR24298,PTHR24298:SF166		1.14.13.28		GO:0055114,GO:0020037,GO:0016705,GO:0005506	AT5G06900.1	CYP93D1	cytochrome P450, family 93, subfamily D, polypeptide 1
PGSC0003DMG400001430	2472	SPX,N-terminal;EXS,C-terminal	70	86.698	4.606	179	180.508	10.226	160	136.388	7.919	84	105.446	3.822	123	99.134	3.899	68	60.958	1.425	SPX, N-terminal; EXS, C-terminal	PF03105,PF03124	PTHR10783,PTHR10783:SF52				GO:0016021	AT1G14040.1		EXS (ERD1/XPR1/SYG1) family protein
PGSC0003DMG400001620	2579	ARMrepeatcontainingprotein	4	4.957	0.11	10	10.122	0.225	12	10.25	0.226	5	6.334	0.141	4	3.247	0.072	3	2.729	0.061	ARM repeat containing protein	PF00514	PTHR23315,PTHR23315:SF101				GO:0005515	AT4G34940.1	ARO1	armadillo repeat only 1
PGSC0003DMG400001698	1671	Ankyrinrepeat-containingprotein	0	0	0	1	1.012	0.036	2	1.708	0.061	1	1.267	0.045	0	0	0	0	0	0	Ankyrin repeat-containing protein	PF13962,PF12796	PTHR24177,PTHR24177:SF35	KOG4412				AT5G51160.1		Ankyrin repeat family protein
PGSC0003DMG400002275	2966	Cc-nbs-lrrresistanceprotein	3	3.718	0.097	16	15.183	0.322	9	7.687	0.203	86	107.688	2.149	240	194.802	3.836	63	57.314	1.144	Cc-nbs-lrr resistance protein	PF00931	PTHR23155,PTHR23155:SF442	KOG4658		K13459	GO:0043531	AT4G27190.1		NB-ARC domain-containing disease resistance protein
PGSC0003DMG400002816	601	Hypotheticalprotein	0	0	0	2	2.024	0.266	3	2.563	0.322	1	1.267	0.163	3	2.435	0.3	0	0	0	Hypothetical protein	PF12023	PTHR33193					AT3G05725.1		Protein of unknown function (DUF3511)
PGSC0003DMG400002830	681	Zincfingerprotein	1	1.239	0.136	8	8.097	0.887	14	11.958	1.262	4	5.068	0.546	4	3.247	0.338	2	1.82	0.202	Zinc finger protein	PF13639	PTHR22763,PTHR22763:SF78		6.3.2.19		GO:0008270,GO:0005515	AT3G02340.1		RING/U-box superfamily protein
PGSC0003DMG400002840	4707	Kelchrepeat-containingF-boxfamilyprotein	0	0	0	4	4.049	0.048	1	0.854	0.01	1	1.267	0.015	0	0	0	0	0	0	Kelch repeat-containing F-box family protein		PTHR24413,PTHR24413:SF138					AT1G14330.1		Galactose oxidase/kelch repeat superfamily protein
PGSC0003DMG400003738	791	CBSdomain-containingprotein	0	0	0	5	5.061	0.452	10	8.542	0.739	7	8.868	0.781	6	4.87	0.417	2	1.82	0.164	CBS domain-containing protein	PF00571	PTHR11911					AT1G47271.1		Cystathionine beta-synthase (CBS) family protein
PGSC0003DMG400004126	606	F-box	0	0	0	2	1.711	0.222	1	0.854	0.106	6	6.863	0.873	1	0.812	0.099	1	0	0	F-box	PF00646	PTHR32133,PTHR32133:SF89				GO:0005515	AT1G47340.1		F-box and associated interaction domains-containing protein
PGSC0003DMG400004316	2132	Exostosinfamilyprotein	0	0	0	1	1.012	0.028	1	0.854	0.023	2	2.534	0.069	5	4.058	0.11	0	0	0	Exostosin family protein	PF03016	PTHR11062,PTHR11062:SF108	KOG1021	2.4.2.41			AT5G25820.1		Exostosin family protein
PGSC0003DMG400004417	807	'chromo'domaincontainingprotein	13	16.11	1.406	48	48.585	4.222	57	48.688	4.108	64	81.081	6.957	122	99.025	8.257	47	42.759	3.755	'chromo' domain containing protein
PGSC0003DMG400004547	735	Proteinaseinhibitortype-2P303.51	183	226.774	22.457	432	437.26	43.077	567	484.307	46.144	98	124.156	12.058	93	75.486	7.098	64	58.224	5.805	Proteinase inhibitor type-2 P303.51	PF02428	PTHR33832,PTHR33832:SF4				GO:0004867
PGSC0003DMG400004657	1271	Non-imprintedinPrader-Willi/Angelmansyndromeregionprotein	2	2.478	0.123	11	11.134	0.55	14	11.958	0.581	9	10.135	0.497	16	12.987	0.626	3	2.729	0.136	Non-imprinted in Prader-Willi/Angelman syndrome region protein	PF05653	PTHR12570,PTHR12570:SF20				GO:0016021,GO:0015693,GO:0015095	AT4G13800.1		Protein of unknown function (DUF803)
PGSC0003DMG400004830	1203	Hypotheticalprotein	0	0	0	3	2.024	0.107	2	0.856	0.044	3	2.534	0.133	3	1.628	0.084	0	0	0	Hypothetical protein
PGSC0003DMG400004848	1314	HeterogeneousnuclearribonucleoproteinA1	1	1.239	0.059	5	5.061	0.24	7	5.979	0.279	3	3.801	0.179	6	4.87	0.226	1	0.91	0.043	Heterogeneous nuclear ribonucleoprotein A1	PF00076	PTHR24012,PTHR24012:SF318	KOG0131,KOG0144		K12741	GO:0003676	AT1G17640.1		RNA-binding (RRM/RBD/RNP motifs) family protein
PGSC0003DMG400005050	765	CytochromeP450hydroxylase	0	0	0	1	1.012	0.094	1	0.854	0.077	5	6.334	0.583	7	5.682	0.507	1	0.91	0.086	Cytochrome P450 hydroxylase	PF00067	PTHR24298,PTHR24298:SF83		1.14.13.121		GO:0055114,GO:0020037,GO:0016705,GO:0005506	AT4G36220.1	CYP84A1,FAH1	ferulic acid 5-hydroxylase 1
PGSC0003DMG400005170	1972	NBS-codingresistancegeneanalog	1	0.004	0	38	38.45	1.149	25	21.347	0.631	7	8.861	0.264	43	34.895	1.028	1	0.458	0.014	NBS-coding resistance gene analog	PF00931	PTHR23155,PTHR23155:SF569				GO:0043531	AT3G46530.1	RPP13	NB-ARC domain-containing disease resistance protein
PGSC0003DMG400005273	1233	Peroxidase	147	180.923	9.285	647	654.879	34.339	418	357.041	20.018	15	17.737	0.964	37	30.032	1.711	11	10.007	0.515	Peroxidase	PF00141	PTHR31235,PTHR31235:SF45		1.11.1.7	K00430	GO:0055114,GO:0020037,GO:0006979,GO:0004601	AT1G05260.1	RCI3,RCI3A	Peroxidase superfamily protein
PGSC0003DMG400005354	438	Hypotheticalprotein	0	0	0	1	1.012	0.222	3	2.563	0.523	1	1.267	0.27	0	0	0	0	0	0	Hypothetical protein
PGSC0003DMG400005366	795	BTBandTAZdomainprotein3	0	0	0	3	3.037	0.269	3	2.563	0.22	2	2.534	0.222	2	1.623	0.138	1	0.91	0.082	BTB and TAZ domain protein 3	PF00651	PTHR24413,PTHR24413:SF140				GO:0005515	AT1G05690.1	BT3	BTB and TAZ domain protein 3
PGSC0003DMG400005377	1458	Bindingprotein||Pentatricopeptiderepeat-containingprotein,mitochondrial	11	13.631	0.574	28	28.341	1.192	34	29.042	1.204	13	16.47	0.688	27	21.915	0.903	11	10.007	0.423	Binding protein || Pentatricopeptide repeat-containing protein, mitochondrial	PF01535	PTHR24015,PTHR24015:SF583					AT2G25580.1		Tetratricopeptide repeat (TPR)-like superfamily protein
PGSC0003DMG400005486	888	Nucleicacidbindingprotein	53	65.678	5.059	232	234.825	18.015	156	133.25	9.959	100	126.69	9.612	155	125.81	9.306	67	60.954	4.72	Nucleic acid binding protein							AT2G41940.1	ZFP8	zinc finger protein 8
PGSC0003DMG400005528	1644	DNAbindingprotein	42	52.047	1.911	107	108.303	3.969	118	100.792	3.648	32	40.541	1.478	34	27.597	0.994	19	17.285	0.636	DNA binding protein	PF00010,PF14215	PTHR11514,PTHR11514:SF40				GO:0046983	AT1G32640.1	ATMYC2,JAI1,JIN1,MYC2,RD22BP1,ZBF1	Basic helix-loop-helix (bHLH) DNA-binding family protein
PGSC0003DMG400005618	326	Universalstressproteinfamilyprotein	0	0	0	1	1.012	0.415	4	3.417	1.227	1	1.267	0.49	0	0	0	0	0	0	Universal stress protein family protein		PTHR31964,PTHR31964:SF13					AT1G48960.1		Adenine nucleotide alpha hydrolases-like superfamily protein
PGSC0003DMG400005817	1139	CytochromeP450	0	0	0	3	2.024	0.114	4	2.563	0.142	33	41.808	2.334	19	15.422	0.845	18	16.376	0.929	Cytochrome P450	PF00067	PTHR24286,PTHR24286:SF11	KOG0157			GO:0055114,GO:0020037,GO:0016705,GO:0005506	AT1G12740.1	CYP87A2	cytochrome P450, family 87, subfamily A, polypeptide 2
PGSC0003DMG400006071	777	Hypotheticalprotein	2	2.478	0.228	7	7.085	0.648	6	5.125	0.454	5	6.334	0.571	2	1.623	0.142	1	0.91	0.084	Hypothetical protein
PGSC0003DMG400006094	1179	Hypotheticalprotein	0	0	0	4	4.049	0.219	1	0.854	0.045	2	2.534	0.136	1	0.812	0.043	1	0.91	0.049	Hypothetical protein
PGSC0003DMG400006107	1577	F-Boxprotein	1	0.021	0.001	5	4.082	0.157	2	1.088	0.041	37	46.516	1.778	52	41.502	1.566	1	0.018	0.001	F-Box protein	PF00646	PTHR31790,PTHR31790:SF26				GO:0005515	AT3G23880.1		F-box and associated interaction domains-containing protein
PGSC0003DMG400006172	318	Hypotheticalprotein	0	0	0	1	1.012	0.442	1	0.854	0.324	1	1.267	0.52	4	3.247	1.17	0	0	0	Hypothetical protein
PGSC0003DMG400006290	594	Madsboxprotein	0	0	0	2	1.012	0.135	1	0.854	0.109	2	1.267	0.166	0	0	0	0	0	0	Mads box protein	PF00319	PTHR11945,PTHR11945:SF185				GO:0046983,GO:0003677	AT5G60440.1	AGL62	AGAMOUS-like 62
PGSC0003DMG400006762	1911	Hypotheticalprotein	19	22.504	0.697	48	48.07	1.487	45	37.942	1.162	18	22.804	0.702	19	14.707	0.448	10	9.098	0.283	Hypothetical protein
PGSC0003DMG400007241	1597	Zincfingerprotein	16	19.827	0.753	45	45.548	1.725	44	37.583	1.405	9	11.402	0.43	10	8.117	0.302	3	2.729	0.104	Zinc finger protein	PF00657	PTHR22835,PTHR22835:SF177		3.1.1.3		GO:0016788	AT1G29660.1		GDSL-like Lipase/Acylhydrolase superfamily protein
PGSC0003DMG400007340	3913	MultidrugresistanceproteinABCtransporterfamily	27	33.458	1.043	40	40.487	2.274	50	41.854	1.962	23	27.872	2.355	22	17.857	0.548	14	12.737	0.268	Multidrug resistance protein ABC transporter family	PF00664,PF00005	PTHR24223,PTHR24223:SF213		3.6.3.44		GO:0055085,GO:0042626,GO:0016021,GO:0006810,GO:0005524,GO:0016887	AT3G59140.1	ATMRP14,MRP14	multidrug resistance-associated protein 14
PGSC0003DMG400007606	1485	Diseaseresistanceprotein	0	0	0	2	2.024	0.083	2	1.708	0.069	1	1.267	0.052	2	1.623	0.066	0	0	0	Disease resistance protein	PF00931	PTHR23155,PTHR23155:SF442				GO:0043531	AT1G58410.1		Disease resistance protein (CC-NBS-LRR class) family
PGSC0003DMG400007667	774	NB-ARCdomaincontainingprotein	0	0	0	2	2.024	0.186	1	0.854	0.076	1	1.267	0.115	0	0	0	0	0	0	NB-ARC domain containing protein
PGSC0003DMG400007724	1599	Pentatricopeptiderepeat-containingprotein||Bindingprotein	1	0	0	6	5.17	0.702	7	5.172	0.332	8	10.047	0.812	7	5.681	0.504	2	1.559	0.215	Pentatricopeptide repeat-containing protein || Binding protein		PTHR24015,PTHR24015:SF356					AT1G20230.1		Pentatricopeptide repeat (PPR) superfamily protein
PGSC0003DMG400007840	672	Histidine-richglycoprotein||GF10963	0	0	0	2	1.012	0.16	7	5.953	0.764	1	1.267	0.196	1	0.812	0.119	0	0	0	Histidine-rich glycoprotein || GF10963
PGSC0003DMG400008633	1002	ChalconesynthaseG	0	0	0	3	3.037	0.2	1	0.854	0.055	1	1.267	0.083	0	0	0	0	0	0	Chalcone synthase G	PF08392,PF08541	PTHR11877,PTHR11877:SF27		2.3.1.74	K00660	GO:0016747,GO:0016020,GO:0006633,GO:0008610	AT5G13930.1	ATCHS,CHS,TT4	Chalcone and stilbene synthase family protein
PGSC0003DMG400009140	1296	Hypotheticalprotein	113	138.791	9.714	301	304.665	21.592	272	232.333	15.994	95	120.355	9.033	263	213.471	15.583	76	69.141	5.005	Hypothetical protein
PGSC0003DMG400009269	490	FIG4AtFIG4	0	0	0	3	2.878	0.52	12	9.983	1.699	3	3.467	0.611	0	0	0	0	0	0	FIG4 AtFIG4							AT1G22620.1	ATSAC1	Phosphoinositide phosphatase family protein
PGSC0003DMG400009293	864	ATPbindingprotein	0	0	0	1	1.012	0.08	3	2.563	0.198	4	5.068	0.398	6	4.87	0.373	1	0.91	0.073	ATP binding protein	PF00069	PTHR24361,PTHR24361:SF384	KOG0198	2.7.11.25		GO:0006468,GO:0005524,GO:0004672	AT5G67080.1	MAPKKK19	mitogen-activated protein kinase kinase kinase 19
PGSC0003DMG400009785	724	ProteinSENSITIVITYTOREDLIGHTREDUCED	1	1.239	0.125	4	4.049	2.076	5	4.271	1.86	3	3.801	1.813	2	1.623	0.667	2	1.82	0.994	Protein SENSITIVITY TO RED LIGHT REDUCED		PTHR28626,PTHR28626:SF3					AT5G59560.1	SRR1	sensitivity to red light reduced protein (SRR1)
PGSC0003DMG400010221	1446	PhospholipaseA1	136	168.531	7.171	452	457.504	19.424	334	285.292	11.938	330	418.076	17.641	553	448.857	18.673	213	193.778	8.269	Phospholipase A1	PF01764	PTHR31828,PTHR31828:SF3	KOG4569	3.1.1.32		GO:0006629	AT4G18550.1		alpha/beta-Hydrolases superfamily protein
PGSC0003DMG400010257	747	Leucineaminopeptidase,chloroplastic	0	0	0	1	1.012	0.098	1	0.854	0.08	3	3.801	0.361	3	2.435	0.224	0	0	0	Leucine aminopeptidase, chloroplastic	PF00883	PTHR11963,PTHR11963:SF18		3.4.11.1,3.4.11.5		GO:0006508,GO:0005622,GO:0004177	AT2G24200.1		Cytosol aminopeptidase family protein
PGSC0003DMG400010669	3485	Peptidaseaspartic,activesite||Oligopeptidetransporter	44	54.525	1.127	91	92.108	2.454	97	82.854	2.401	32	40.541	1.509	57	46.266	1.706	37	32.751	0.825	Peptidase aspartic, active site || Oligopeptide transporter	PF03169	PTHR22601,PTHR22601:SF11				GO:0055085	AT5G64410.1	ATOPT4,OPT4	oligopeptide transporter 4
PGSC0003DMG400011009	737	Subtilisininhibitor1	0	0	0	3	3.037	0.298	6	5.125	0.487	1	1.267	0.123	0	0	0	0	0	0	Subtilisin inhibitor 1	PF00280	PTHR33091				GO:0009611,GO:0004867	AT2G38900.2		Serine protease inhibitor, potato inhibitor I-type family protein
PGSC0003DMG400011079	1577	ERglycerol-phosphateacyltransferase	0	0	0	2	2.024	0.078	3	2.563	0.097	4	5.068	0.194	0	0	0	0	0	0	ER glycerol-phosphate acyltransferase	PF01553	PTHR15486,PTHR15486:SF7		2.3.1.198,2.3.1.15	K13508	GO:0016746,GO:0008152	AT2G38110.1	ATGPAT6,GPAT6	glycerol-3-phosphate acyltransferase 6
PGSC0003DMG400011114	1017	Cc-nbs-lrrresistanceprotein	0	0	0	2	1.012	0.065	2	0.854	0.054	1	1.267	0.081	0	0	0	0	0	0	Cc-nbs-lrr resistance protein	PF00931	PTHR23155,PTHR23155:SF606				GO:0043531	AT3G14470.1		NB-ARC domain-containing disease resistance protein
PGSC0003DMG400011454	2269	Hypotheticalprotein	0	0	0	5	5.061	0.179	3	2.562	0.185	5	6.334	0.957	4	2.435	0.173	3	1.82	0.175	Hypothetical protein	PF14111	PTHR33233					AT2G01050.1		zinc ion binding;nucleic acid binding
PGSC0003DMG400011529	2328	R2	0	0	0	3	3.037	0.076	3	2.563	0.063	9	11.402	0.283	4	3.247	0.08	5	4.549	0.114	R2	PF00931	PTHR23155,PTHR23155:SF634	KOG4658			GO:0043531	AT3G46530.1	RPP13	NB-ARC domain-containing disease resistance protein
PGSC0003DMG400011577	2066	Diseaseresistance-responsivefamilyprotein	0	0	0	2	1.012	0.029	1	0.854	0.024	2	2.534	0.072	4	2.435	0.068	1	0.91	0.026	Disease resistance-responsive family protein	PF03018	PTHR21495,PTHR21495:SF39					AT3G24020.1		Disease resistance-responsive (dirigent-like protein) family protein
PGSC0003DMG400011807	480	ARF-GAPdomain13	1	0.007	0.001	5	4.638	0.868	49	41.147	7.233	16	19.974	3.638	29	22.749	3.903	12	10.098	1.933	ARF-GAP domain 13		PTHR23180,PTHR23180:SF245					AT4G21160.3	AGD12,ZAC	Calcium-dependent ARF-type GTPase activating protein family
PGSC0003DMG400011824	1383	5'-nucleotidasesurE	1	1.239	0.056	3	3.037	0.136	5	4.271	0.188	14	17.737	0.788	14	11.363	0.656	3	2.729	0.123	5'-nucleotidase surE	PF01975	PTHR30457,PTHR30457:SF0		3.1.3.5	K03787	GO:0016787	AT4G14930.1		Survival protein SurE-like phosphatase/nucleotidase
PGSC0003DMG400011850	741	Hypotheticalprotein	0	0	0	7	7.085	0.69	4	3.417	0.322	4	3.801	0.365	1	0.812	0.076	0	0	0	Hypothetical protein
PGSC0003DMG400012148	1280	Ubiquitin-proteinligase	0	0	0	1	1.012	0.05	2	1.708	0.082	3	3.801	0.185	9	7.305	0.349	1	0.91	0.045	Ubiquitin-protein ligase	PF03478	PTHR11102,PTHR11102:SF68					AT2G17690.1	SDC	F-box family protein with a domain of unknown function (DUF295)
PGSC0003DMG400012518	1992	Serineprotease	0	0	0	4	4.049	0.12	6	5.125	0.15	4	5.068	0.149	11	8.928	0.26	3	2.729	0.081	Serine protease	PF02225,PF00082	PTHR10795,PTHR10795:SF411		3.4.21.25		GO:0006508,GO:0004252	AT5G67360.1	ARA12	Subtilase family protein
PGSC0003DMG400012689	2299	Endonuclease/exonuclease/phosphatase	11	13.631	0.344	28	28.341	0.715	28	23.917	0.598	7	8.868	0.223	4	3.247	0.081	3	2.729	0.069	Endonuclease/exonuclease/phosphatase	PF14111	PTHR33233,PTHR33233:SF1
PGSC0003DMG400012924	3304	Retrotransposonprotein,unclassified	1	0.007	0	47	47.569	1.632	60	51.083	1.407	4	4.135	0.355	9	6.859	0.572	0	0	0	Retrotransposon protein, unclassified	PF07727	PTHR11439,PTHR11439:SF185		2.7.7.49			AT4G23160.1	CRK8	cysteine-rich RLK (RECEPTOR-like protein kinase) 8
PGSC0003DMG400013114	267	Pleiotropicdrugresistanceprotein1	0	0	0	2	2.024	1.513	2	0.855	0.51	4	5.068	3.434	3	2.435	1.342	0	0	0	Pleiotropic drug resistance protein 1	PF00005	PTHR19241,PTHR19241:SF221		3.6.3.25		GO:0016887,GO:0005524	AT3G16340.1	ATPDR1,PDR1	pleiotropic drug resistance 1
PGSC0003DMG400013252	761	Auxin-inducedSAUR	11	13.631	1.287	30	30.365	2.854	35	29.896	2.721	16	20.27	1.879	41	33.279	2.991	12	10.917	1.038	Auxin-induced SAUR	PF02519	PTHR31175,PTHR31175:SF7				GO:0009733	AT1G29500.1		SAUR-like auxin-responsive protein family
PGSC0003DMG400013371	998	Calmodulinbindingprotein	31	38.415	2.552	90	91.096	6.03	119	101.646	6.578	23	29.139	1.91	56	45.454	2.915	19	17.285	1.153	Calmodulin binding protein	PF02519	PTHR31175,PTHR31175:SF7				GO:0009733	AT1G29460.1		SAUR-like auxin-responsive protein family
PGSC0003DMG400013465	630	MtN3	0	0	0	1	1.012	0.124	2	0.854	0.1	10	12.669	1.523	6	4.058	0.469	8	6.368	0.791	MtN3	PF03083	PTHR10791,PTHR10791:SF23					AT3G14770.1		Nodulin MtN3 family protein
PGSC0003DMG400013824	1571	Legumain	5	4.957	0.312	11	11.134	0.666	17	14.521	0.829	1	1.267	0.05	1	0.812	0.049	0	0	0	Legumain	PF01650	PTHR12000,PTHR12000:SF18	KOG1348	3.4.22.34		GO:0008233,GO:0006508	AT4G32940.1	GAMMA-VPE,GAMMAVPE	gamma vacuolar processing enzyme
PGSC0003DMG400013929	1669	CytochromeP45092B1	19	23.545	0.85	52	52.633	1.896	45	38.438	1.368	7	8.868	0.318	4	3.247	0.115	2	1.82	0.066	Cytochrome P450 92B1	PF00067	PTHR24298,PTHR24298:SF166	KOG0156	1.14.13.21		GO:0055114,GO:0020037,GO:0016705,GO:0005506	AT5G07990.1	CYP75B1,D501,TT7	Cytochrome P450 superfamily protein
PGSC0003DMG400014056	2123	Hypotheticalprotein	0	0	0	1	1.012	0.028	3	2.563	0.07	1	1.267	0.035	1	0.812	0.022	0	0	0	Hypothetical protein
PGSC0003DMG400014591	1419	Hypotheticalprotein	3	3.715	0.162	8	8.095	0.351	11	9.395	0.402	18	22.632	0.976	31	24.609	1.046	2	1.616	0.07	Hypothetical protein
PGSC0003DMG400014753	3016	M18S-3Ap	3	3.563	0.067	22	21.513	0.405	41	34.522	0.645	27	34.136	0.641	68	54.645	1.019	20	17.713	0.334	M18S-3Ap	PF08263,PF00560,PF13855	PTHR27004	KOG0472			GO:0005515	AT2G34930.1		disease resistance family protein / LRR family protein
PGSC0003DMG400014807	1063	Proteinkinase	0	0	0	4	4.049	0.248	4	3.417	0.205	4	5.068	0.308	8	6.493	0.386	1	0.91	0.056	Protein kinase	PF07714	PTHR24361,PTHR24361:SF384	KOG0198	2.7.11.25		GO:0006468,GO:0004672	AT5G67080.1	MAPKKK19	mitogen-activated protein kinase kinase kinase 19
PGSC0003DMG400014892	2183	PERK1kinase	0	0	0	3	2.024	0.054	3	2.563	0.068	21	26.605	0.71	15	12.175	0.322	19	16.376	0.44	PERK1 kinase	PF07714	PTHR27001,PTHR27001:SF89	KOG2345,KOG0580	2.7.11.1		GO:0006468,GO:0004672	AT4G34440.1		Protein kinase superfamily protein
PGSC0003DMG400015012	759	Pre-mRNA-splicingfactorcwc23	0	0	0	3	3.037	0.286	3	2.563	0.234	1	1.267	0.118	1	0.812	0.073	0	0	0	Pre-mRNA-splicing factor cwc23	PF00076,PF00226	PTHR24078,PTHR24078:SF287	KOG0691		K09537	GO:0003676	AT5G23590.1		DNAJ heat shock N-terminal domain-containing protein
PGSC0003DMG400015631	1916	Endonuclease/exonuclease/phosphatase	16	19.827	0.613	58	58.706	1.811	62	52.958	1.617	22	27.872	0.856	33	26.785	0.814	12	10.917	0.338	Endonuclease/exonuclease/phosphatase	PF14111	PTHR33233					AT2G07760.1		Zinc knuckle (CCHC-type) family protein
PGSC0003DMG400015634	1413	Pollen-specifickinasepartnerprotein	3	2.481	0.108	8	7.088	0.309	11	8.543	0.367	3	3.801	0.165	6	4.061	0.173	0	0	0	Pollen-specific kinase partner protein	PF03759	PTHR33101,PTHR33101:SF10				GO:0005089	AT1G79860.1	ATROPGEF12,MEE64,ROPGEF12	RHO guanyl-nucleotide exchange factor 12
PGSC0003DMG400015973	990	Hypotheticalprotein	2	2.191	0.147	13	12.149	0.812	7	5.486	0.358	7	8.191	0.542	5	3.799	0.246	0	0	0	Hypothetical protein	PF00240	PTHR10666,PTHR10666:SF123	KOG0001			GO:0005515
PGSC0003DMG400016211	540	Hypotheticalprotein	0	0	0	2	2.024	0.877	1	0.854	0.125	1	1.267	0.516	0	0	0	0	0	0	Hypothetical protein	PF03959	PTHR22778,PTHR22778:SF23	KOG2551				AT5G65400.1		alpha/beta-Hydrolases superfamily protein
PGSC0003DMG400016481	2159	Solublestarchsynthase3,chloroplastic/amyloplastic	25	29.868	0.809	72	72.382	1.957	68	57.627	1.543	24	30.077	0.81	62	49.953	1.333	17	15.38	0.417	Soluble starch synthase 3, chloroplastic/amyloplastic		PTHR12526,PTHR12526:SF341		2.4.1.21			AT1G11720.2	ATSS3,SS3	starch synthase 3
PGSC0003DMG400016560	753	Auxin-inducedSAUR	10	12.392	1.187	34	34.414	3.281	29	24.771	2.286	12	15.203	1.429	21	17.045	1.553	5	4.549	0.439	Auxin-induced SAUR	PF02519	PTHR31175,PTHR31175:SF7				GO:0009733	AT1G29500.1		SAUR-like auxin-responsive protein family
PGSC0003DMG400016564	643	Auxin-inducedSAUR	10	11.153	1.333	42	41.5	4.931	55	46.125	5.265	14	16.47	1.924	24	19.48	2.189	9	7.278	0.877	Auxin-induced SAUR	PF02519	PTHR31175,PTHR31175:SF7				GO:0009733	AT1G29500.1		SAUR-like auxin-responsive protein family
PGSC0003DMG400017034	2145	Curculin-like(mannose-binding)lectinfamilyprotein/PANdomain-containingprotein	21	26.023	0.71	66	66.804	1.819	57	48.688	1.313	29	36.74	0.996	20	16.234	0.436	22	20.015	0.547	Curculin-like (mannose-binding) lectin family protein / PAN domain-containing protein	PF01453	PTHR32444,PTHR32444:SF6		2.7.11.1			AT3G51710.1		D-mannose binding lectin protein with Apple-like carbohydrate-binding domain
PGSC0003DMG400017137	1760	BlightresistanceproteinT118	0	0	0	11	10.122	0.386	12	9.396	0.315	6	7.601	0.288	15	12.175	0.456	4	3.639	0.124	Blight resistance protein T118	PF13855	PTHR23155,PTHR23155:SF562				GO:0005515	AT3G14470.1		NB-ARC domain-containing disease resistance protein
PGSC0003DMG400017202	1133	2-heptaprenyl-1,4-naphthoquinonemethyltransferase	0	0	0	1	1.012	0.057	2	1.708	0.095	3	3.801	0.214	6	4.87	0.269	2	1.82	0.104	2-heptaprenyl-1,4-naphthoquinone methyltransferase	PF08241	PTHR10108,PTHR10108:SF795		2.1.1.79		GO:0008168,GO:0008152	AT3G23470.1		Cyclopropane-fatty-acyl-phospholipid synthase
PGSC0003DMG400018050	2106	DiseaseresistanceproteinRGA1	0	0	0	1	1.012	0.028	1	0.854	0.024	2	2.534	0.07	0	0	0	0	0	0	Disease resistance protein RGA1	PF00931	PTHR23155,PTHR23155:SF562	KOG4658			GO:0043531	AT3G14470.1		NB-ARC domain-containing disease resistance protein
PGSC0003DMG400018113	1736	R2r3-mybtranscriptionfactor	10	12.392	0.428	33	33.402	1.151	25	21.354	0.727	12	15.203	0.521	9	7.305	0.248	11	10.007	0.346	R2r3-myb transcription factor	PF00249	PTHR10641,PTHR10641:SF466	KOG0048		K09422		AT5G26660.1	ATMYB86,MYB86	myb domain protein 86
PGSC0003DMG400018397	669	Woundinducedprotein	0	0	0	1	1.012	0.114	2	1.708	0.185	1	1.267	0.14	5	4.058	0.432	0	0	0	Wound induced protein	PF12609	PTHR33090					AT4G10265.1		Wound-responsive family protein
PGSC0003DMG400018410	558	UPF0497membraneprotein1	0	0	0	16	16.195	2.377	10	8.542	1.193	7	8.868	1.274	19	15.422	2.113	4	3.639	0.544	UPF0497 membrane protein 1	PF04535	PTHR11615,PTHR11615:SF81					AT1G14160.1		Uncharacterised protein family (UPF0497)
PGSC0003DMG400018933	3808	Pentatricopeptiderepeat-containingprotein	4	4.957	0.073	11	11.134	0.164	9	7.688	0.112	16	20.27	0.297	7	5.682	0.083	10	9.098	0.134	Pentatricopeptide repeat-containing protein	PF01535	PTHR24015,PTHR24015:SF537					AT2G17033.1		pentatricopeptide (PPR) repeat-containing protein
PGSC0003DMG400019008	619	Reversetranscriptase	0	0	0	3	3.037	0.381	4	3.417	0.411	1	1.267	0.156	1	0.812	0.096	0	0	0	Reverse transcriptase	PF00078	PTHR19446,PTHR19446:SF366		2.7.7.49			ATMG01250.1		RNA-directed DNA polymerase (reverse transcriptase)
PGSC0003DMG400019240	563	ATPbindingprotein	0	0	0	2	2.024	0.293	1	0.854	0.118	1	1.267	0.18	6	4.87	0.659	0	0	0	ATP binding protein	PF11883	PTHR27002,PTHR27002:SF138		2.7.11.1		GO:0004674	AT4G23150.1	CRK7	cysteine-rich RLK (RECEPTOR-like protein kinase) 7
PGSC0003DMG400019581	459	Hypotheticalprotein	0	0	0	1	1.012	0.205	4	3.417	0.646	5	6.334	1.244	2	1.623	0.299	1	0.91	0.188	Hypothetical protein
PGSC0003DMG400019617	474	Hypotheticalprotein	3	3.499	0.676	14	13.72	2.623	27	23.001	4.125	4	5.068	0.943	19	15.145	2.65	2	1.665	0.326	Hypothetical protein		PTHR33177					AT3G11600.1
PGSC0003DMG400019703	2574	PpPPR_98protein	0	0	0	8	7.113	0.159	7	5.307	0.118	13	15.86	0.353	0	0	0	0	0	0	PpPPR_98 protein	PF12854,PF14432,PF01535,PF13041	PTHR24015,PTHR24015:SF811					AT3G57430.1	OTP84	Tetratricopeptide repeat (TPR)-like superfamily protein
PGSC0003DMG400019730	725	Membranereceptor1	0	0	0	8	8.097	0.813	20	17.083	1.657	5	5.068	0.501	30	24.35	2.331	0	0	0	Membrane receptor 1	PF13947	PTHR33138,PTHR33138:SF7				GO:0030247	AT5G53110.1		RING/U-box superfamily protein
PGSC0003DMG400019770	3601	Hypotheticalprotein	6	7.435	0.116	18	18.219	0.284	25	21.354	0.331	1	1.267	0.02	3	2.435	0.038	0	0	0	Hypothetical protein
PGSC0003DMG400019801	3048	Hypotheticalprotein	0	0	0	6	6.073	0.113	1	0.854	0.016	6	7.601	0.141	5	3.247	0.06	3	2.729	0.051	Hypothetical protein	PF08263,PF00069,PF13855	PTHR27000,PTHR27000:SF156	KOG1187	2.7.11.1		GO:0006468,GO:0005524,GO:0004672,GO:0005515	AT5G46330.1	FLS2	Leucine-rich receptor-like protein kinase family protein
PGSC0003DMG400019859	2292	Nucleartranscriptionfactor,X-boxbinding	2	1.239	0.032	9	8.097	0.208	17	14.521	0.369	5	6.334	0.162	11	8.117	0.206	3	1.82	0.047	Nuclear transcription factor, X-box binding	PF02705	PTHR30540,PTHR30540:SF34			K03549	GO:0071805,GO:0016020,GO:0015079	AT2G40540.2	ATKT2,ATKUP2,KT2,KUP2,SHY3,TRK2	potassium transporter 2
PGSC0003DMG400019981	3071	Pentatricopeptiderepeat-containingprotein	4	4.957	0.092	12	12.146	0.224	15	12.813	0.235	3	3.801	0.07	6	4.87	0.089	2	1.82	0.034	Pentatricopeptide repeat-containing protein	PF01535,PF13041	PTHR24015,PTHR24015:SF53					AT3G58590.1		Pentatricopeptide repeat (PPR) superfamily protein
PGSC0003DMG400021042	759	NBS-LRRresistanceprotein	3	3.718	0.416	15	14.171	1.521	10	8.542	0.916	3	3.801	0.416	9	6.493	0.686	0	0	0	NBS-LRR resistance protein		PTHR23155,PTHR23155:SF562					AT3G14470.1		NB-ARC domain-containing disease resistance protein
PGSC0003DMG400021743	669	Hypotheticalprotein	0	0	0	3	3.037	0.341	3	2.563	0.277	5	6.334	0.7	6	4.87	0.519	1	0.91	0.104	Hypothetical protein	PF14223						AT5G48050.1
PGSC0003DMG400021999	2949	Serine-threonineproteinkinase,plant-type	0	0	0	1	1.012	0.02	1	0.854	0.016	1	1.267	0.554	0	0	0	1	0.91	0.018	Serine-threonine protein kinase, plant-type	PF13855,PF00069	PTHR27000,PTHR27000:SF156	KOG1187	2.7.11.1	K13420	GO:0005515,GO:0006468,GO:0005524,GO:0004672	AT3G47570.1		Leucine-rich repeat protein kinase family protein
PGSC0003DMG400022044	747	Valacyclovirhydrolase	7	8.199	0.794	18	17.894	1.724	20	16.832	1.57	20	25.147	2.39	14	11.243	1.035	6	5.218	0.509	Valacyclovir hydrolase		PTHR10992,PTHR10992:SF808		3.1.1.73			AT1G29840.1		alpha/beta-Hydrolases superfamily protein
PGSC0003DMG400022295	546	Hypotheticalprotein	0	0	0	3	3.037	0.461	8	6.833	0.986	1	1.267	0.188	0	0	0	0	0	0	Hypothetical protein	PF14368	PTHR33122,PTHR33122:SF5					AT5G55410.2		Bifunctional inhibitor/lipid-transfer protein/seed storage 2S albumin superfamily protein
PGSC0003DMG400022520	409	Hypotheticalprotein	0	0	0	3	3.037	0.758	5	4.271	0.982	4	5.068	1.221	4	3.247	0.723	2	1.82	0.468	Hypothetical protein
PGSC0003DMG400023249	2139	NBS-LRRresistanceprotein	0	0	0	1	1.012	0.028	1	0.854	0.023	1	1.267	0.034	0	0	0	0	0	0	NBS-LRR resistance protein	PF00931	PTHR23155,PTHR23155:SF587	KOG4658			GO:0043531	AT5G43470.1	HRT,RCY1,RPP8	Disease resistance protein (CC-NBS-LRR class) family
PGSC0003DMG400023360	5504	WRKYtranscriptionfactor	697	863.721	12.486	1746	1767.25	26.392	1509	1288.94	18.863	422	534.629	7.597	996	807.617	12.014	195	176.492	2.549	WRKY transcription factor	PF03106	PTHR31221,PTHR31221:SF1			K18835	GO:0043565,GO:0006355,GO:0003700	AT4G26440.1	ATWRKY34,MSP3,WRKY34	WRKY DNA-binding protein 34
PGSC0003DMG400023669	1742	Hypotheticalprotein	126	156.139	6.817	273	276.324	14.002	280	238.312	10.538	128	160.895	16.131	233	189.121	13.73	125	112.81	7.376	Hypothetical protein
PGSC0003DMG400023848	2031	Microsomaloleicaciddesaturase	0	0	0	4	4.049	0.117	2	1.708	0.049	6	7.601	0.219	6	4.87	0.139	2	1.82	0.053	Microsomal oleic acid desaturase	PF08743,PF00487	PTHR32100,PTHR32100:SF13	KOG2866	1.3.1.35		GO:0006629	AT3G12120.1	FAD2	fatty acid desaturase 2
PGSC0003DMG400024230	2933	GTPbindingprotein	40	48.979	1.343	185	186.918	5.211	148	126.144	3.476	100	126.655	3.957	212	171.976	4.136	87	78.45	2.04	GTP binding protein							AT3G57180.1	BPG2	P-loop containing nucleoside triphosphate hydrolases superfamily protein
PGSC0003DMG400024286	1785	Ca2+antiporter/cationexchanger	26	31.328	1.048	98	98.88	3.302	81	68.578	2.264	110	138.142	4.591	77	61.754	2.029	43	38.516	1.291	Ca2+ antiporter/cation exchanger	PF01699	PTHR12266,PTHR12266:SF2	KOG2399		K13754	GO:0055085,GO:0016021	AT5G17860.1	CAX7	calcium exchanger 7
PGSC0003DMG400024350	494	Hypotheticalprotein	0	0	0	2	2.024	0.361	2	1.708	0.287	5	6.334	1.101	2	1.623	0.266	2	1.82	0.332	Hypothetical protein
PGSC0003DMG400024466	2320	ATP-bindingcassettetransporter	0	0	0	2	2.024	0.051	5	4.271	0.106	1	1.267	0.032	0	0	0	0	0	0	ATP-binding cassette transporter	PF00005,PF01061	PTHR19241,PTHR19241:SF158	KOG0061			GO:0016887,GO:0005524,GO:0016020	AT5G19410.1		ABC-2 type transporter family protein
PGSC0003DMG400024630	1959	CytochromeP450	24	29.741	0.897	103	104.254	3.138	140	119.583	3.562	27	34.206	1.025	66	53.571	1.589	15	13.646	0.412	Cytochrome P450	PF00067	PTHR24298,PTHR24298:SF112	KOG0156			GO:0055114,GO:0020037,GO:0016705,GO:0005506	AT1G74110.1	CYP78A10	cytochrome P450, family 78, subfamily A, polypeptide 10
PGSC0003DMG400024643	1951	Flavonoid3'-monooxygenase	51	63.199	2.045	193	195.35	6.328	149	126.416	4.077	30	38.007	1.221	91	73.863	2.384	17	15.466	0.503	Flavonoid 3'-monooxygenase	PF00067	PTHR24298,PTHR24298:SF104	KOG0156	1.14.13.21	K05280	GO:0055114,GO:0020037,GO:0016705,GO:0005506	AT5G07990.1	CYP75B1,D501,TT7	Cytochrome P450 superfamily protein
PGSC0003DMG400025219	1446	Acyltransferase2	8	9.914	0.422	28	28.341	1.203	20	17.083	0.715	15	19.003	0.802	10	8.117	0.338	4	3.639	0.155	Acyltransferase 2	PF02458	PTHR31642,PTHR31642:SF42		2.3.1.232,2.3.1.196		GO:0016747	AT3G03480.1	CHAT	acetyl CoA:(Z)-3-hexen-1-ol acetyltransferase
PGSC0003DMG400025638	3584	Choline/ethanolaminekinase	41	50.807	1.373	125	125.51	3.271	111	94.812	2.718	60	76.014	2.275	133	107.953	3.127	53	47.307	1.183	Choline/ethanolamine kinase	PF01633	PTHR22603,PTHR22603:SF39		2.7.1.32			AT4G09760.1		Protein kinase superfamily protein
PGSC0003DMG400025781	924	TranscriptionfactorbHLH95	0	0	0	1	1.012	0.074	1	0.854	0.061	1	1.267	0.091	0	0	0	0	0	0	Transcription factor bHLH95	PF00010	PTHR11514,PTHR11514:SF57				GO:0046983	AT1G49770.1	RGE1,ZOU	basic helix-loop-helix (bHLH) DNA-binding superfamily protein
PGSC0003DMG400026554	1464	Hypotheticalprotein	16	19.827	0.832	53	53.645	2.245	47	40.146	1.656	9	11.402	0.474	26	21.104	0.866	4	3.639	0.153	Hypothetical protein	PF14416,PF13839	PTHR32285,PTHR32285:SF48					AT5G15900.1	TBL19	TRICHOME BIREFRINGENCE-LIKE 19
PGSC0003DMG400026566	651	Hypotheticalprotein	4	4.957	0.582	10	10.122	1.181	11	9.396	1.054	31	39.274	4.507	84	68.181	7.532	18	16.376	1.939	Hypothetical protein
PGSC0003DMG400027261	1449	Glucosyltransferase	0	0	0	3	3.037	0.129	3	2.563	0.107	15	19.003	0.8	10	8.117	0.337	11	10.007	0.426	Glucosyltransferase	PF00201	PTHR11926,PTHR11926:SF409	KOG1192	2.4.1.203	K13495	GO:0016758,GO:0008152	AT4G34131.1	UGT73B3	UDP-glucosyl transferase 73B3
PGSC0003DMG400027705	1556	Hypotheticalprotein	4	3.83	0.15	11	11.134	0.434	8	6.672	0.257	13	15.701	0.609	21	16.652	0.638	5	4.233	0.166	Hypothetical protein
PGSC0003DMG400027720	873	1-Cysperoxiredoxin	0	0	0	2	2.024	0.159	1	0.854	0.065	1	1.267	0.098	1	0.812	0.061	0	0	0	1-Cys peroxiredoxin	PF08534,PF10417	PTHR10681	KOG0854	1.11.1.15	K11188	GO:0016491,GO:0055114,GO:0051920	AT1G48130.1	ATPER1,PER1	1-cysteine peroxiredoxin 1
PGSC0003DMG400027760	3146	Hypotheticalprotein	14	17.157	0.309	34	34.105	0.735	41	34.305	0.735	11	13.291	0.519	14	11.105	0.325	3	2.729	0.142	Hypothetical protein
PGSC0003DMG400028825	1437	ProteinTRANSPARENTTESTA12||MATEtransporter	0	0	0	1	1.012	0.043	2	1.708	0.072	1	1.267	0.054	0	0	0	0	0	0	Protein TRANSPARENT TESTA 12 || MATE transporter	PF01554	PTHR11206,PTHR11206:SF85	KOG1347		K03327	GO:0055085,GO:0016020,GO:0015297,GO:0015238,GO:0006855	AT3G59030.1	ATTT12,TT12	MATE efflux family protein
PGSC0003DMG400028841	1971	EXO70-G1protein	3	3.718	0.111	7	7.085	0.212	10	8.542	0.253	3	3.801	0.113	4	3.247	0.096	1	0.91	0.027	EXO70-G1 protein	PF03081	PTHR12542,PTHR12542:SF16	KOG2344		K07195	GO:0006887,GO:0000145	AT4G31540.1	ATEXO70G1,EXO70G1	exocyst subunit exo70 family protein G1
PGSC0003DMG400028886	693	Hypotheticalprotein	0	0	0	2	1.013	0.108	2	0.856	0.088	2	1.267	0.133	1	0.812	0.082	0	0	0	Hypothetical protein
PGSC0003DMG400028997	429	Hypotheticalprotein	0	0	0	1	1.012	0.231	4	3.417	0.723	3	3.801	0.839	7	5.682	1.167	1	0.91	0.213	Hypothetical protein		PTHR34890,PTHR34890:SF2
PGSC0003DMG400029331	1135	Expansin	0	0	0	1	1.012	0.057	3	2.563	0.142	4	5.068	0.284	2	1.623	0.089	1	0.91	0.052	Expansin	PF03330,PF01357	PTHR31867,PTHR31867:SF4					AT1G20190.1	ATEXP11,ATEXPA11,ATHEXP ALPHA 1.14,EXP11,EXPA11	expansin 11
PGSC0003DMG400029973	750	Phosphoglycerate/bisphosphoglyceratemutasefamilyprotein	0	0	0	2	2.024	0.194	6	5.125	0.475	1	1.267	0.12	1	0.812	0.074	0	0	0	Phosphoglycerate/bisphosphoglycerate mutase family protein	PF00300	PTHR23029,PTHR23029:SF18	KOG0235	5.4.2.11			AT3G05170.1		Phosphoglycerate mutase family protein
PGSC0003DMG400031060	391	Hypotheticalprotein	2	2.478	0.686	7	7.085	1.933	7	5.979	1.491	2	1.267	0.332	7	4.87	1.173	0	0	0	Hypothetical protein
PGSC0003DMG400031331	667	Hypotheticalprotein	0	0	0	2	2.024	0.228	1	0.854	0.093	2	2.534	0.281	0	0	0	0	0	0	Hypothetical protein
PGSC0003DMG400031535	689	Glycine-richproteinA3	0	0	0	1	1.012	0.109	2	1.708	0.177	9	11.402	1.209	0	0	0	0	0	0	Glycine-rich protein A3	PF07172	PTHR33980					AT2G05540.1		Glycine-rich protein family
PGSC0003DMG400032516	1285	Hypotheticalprotein	0	0	0	7	6.095	0.484	2	1.137	0.123	5	5.922	0.287	3	1.928	0.092	1	0.31	0.035	Hypothetical protein
PGSC0003DMG400032780	1675	Hypotheticalprotein	470	581.185	22.961	1609	1627.58	65.639	1170	999.374	39.444	478	605.576	23.906	1005	814.924	31.822	389	352.985	13.715	Hypothetical protein		PTHR35300,PTHR35300:SF1
PGSC0003DMG400033171	1636	CytochromeP450	4	4.957	0.183	18	18.219	0.671	14	11.958	0.435	4	5.068	0.186	8	6.493	0.235	3	2.729	0.101	Cytochrome P450	PF00067	PTHR24296,PTHR24296:SF1				GO:0055114,GO:0020037,GO:0016705,GO:0005506	AT2G23180.1	CYP96A1	cytochrome P450, family 96, subfamily A, polypeptide 1
PGSC0003DMG400033591	1608	Periaxin	0	0	0	3	3.037	0.114	1	0.854	0.032	19	24.071	0.9	7	5.682	0.21	4	3.639	0.137	Periaxin		PTHR33088,PTHR33088:SF10					AT5G09530.1		hydroxyproline-rich glycoprotein family protein
PGSC0003DMG400036028	321	Hypotheticalprotein	0	0	0	4	4.049	1.726	4	3.417	1.269	2	2.534	1.017	2	1.623	0.573	1	0.91	0.409	Hypothetical protein
PGSC0003DMG400036905	342	Hypotheticalprotein	0	0	0	1	1.012	0.369	1	0.854	0.277	1	1.267	0.439	1	0.812	0.252	0	0	0	Hypothetical protein	PF15697	PTHR33730,PTHR33730:SF4					AT1G15400.3
PGSC0003DMG400039267	1176	Hypotheticalprotein	0	0	0	2	2.024	0.11	1	0.854	0.045	1	1.267	0.068	0	0	0	0	0	0	Hypothetical protein
PGSC0003DMG400040387	678	Hypotheticalprotein	0	0	0	2	2.024	0.223	9	7.688	0.816	6	7.601	0.824	2	1.623	0.17	3	2.729	0.305	Hypothetical protein		PTHR12276,PTHR12276:SF58					AT3G46540.1		ENTH/VHS family protein
PGSC0003DMG400041103	516	Leucine-richrepeatresistanceprotein	0	0	0	5	5.061	0.84	8	6.833	1.073	2	2.534	0.411	3	2.435	0.374	0	0	0	Leucine-rich repeat resistance protein
PGSC0003DMG400041267	642	Non-LTRretroelementreversetranscriptase	0	0	0	5	5.061	0.603	4	3.417	0.391	4	5.068	0.593	2	1.623	0.183	1	0.91	0.11	Non-LTR retroelement reverse transcriptase		PTHR31696,PTHR31696:SF6					AT1G40390.1		DNAse I-like superfamily protein
PGSC0003DMG400042183	1116	LRX2	1	0.016	0.001	28	27.504	1.587	44	37.349	2.113	14	17.159	0.982	78	63.103	3.542	1	0.412	0.024	LRX2	PF05678	PTHR33783,PTHR33783:SF2					AT1G32610.2		hydroxyproline-rich glycoprotein family protein
PGSC0003DMG400043109	414	Hypotheticalprotein	0	0	0	1	1.012	0.247	1	0.854	0.192	1	1.267	0.298	0	0	0	0	0	0	Hypothetical protein		PTHR31973,PTHR31973:SF31
PGSC0003DMG401008541	326	Hypotheticalprotein	0	0	0	2	2.024	0.829	4	2.563	0.92	1	1.267	0.49	1	0.812	0.277	0	0	0	Hypothetical protein
PGSC0003DMG401010218	1170	PhospholipaseA1	2	2.478	0.135	8	8.097	0.441	8	6.833	0.366	2	2.534	0.137	0	0	0	0	0	0	Phospholipase A1	PF01764	PTHR31828,PTHR31828:SF3	KOG4569	3.1.1.32		GO:0006629	AT4G18550.1		alpha/beta-Hydrolases superfamily protein
PGSC0003DMG401011400	2929	Beta-glucosidase	1916	2374.31	74.588	4780	4837.19	152.129	4798	4097.44	129.362	375	473.818	14.342	754	611.192	18.903	318	288.392	8.828	Beta-glucosidase	PF00232	PTHR10353,PTHR10353:SF29	KOG0626	3.2.1.21	K01188	GO:0005975,GO:0004553	AT1G02850.5	BGLU11	beta glucosidase 11
PGSC0003DMG401015022	1705	Sesquiterpenesynthase	21	26.023	0.941	75	74.901	3.156	59	50.396	2.375	22	26.605	0.931	65	51.947	1.993	9	8.188	0.344	Sesquiterpene synthase	PF03936	PTHR31225,PTHR31225:SF1		4.2.3.126		GO:0016829,GO:0010333,GO:0000287	AT5G23960.1	ATTPS21,TPS21	terpene synthase 21
PGSC0003DMG401020596	2073	Hypotheticalprotein	0	0	0	2	2.024	0.108	3	1.708	0.056	4	3.801	0.138	5	3.247	0.126	0	0	0	Hypothetical protein		PTHR31704,PTHR31704:SF27					AT4G35920.2	MCA1	PLAC8 family protein
PGSC0003DMG401021786	1455	Hypotheticalprotein	26	32.219	1.464	45	45.548	3.072	45	37.583	3.094	29	36.74	2.932	47	37.337	2.037	25	22.744	1.149	Hypothetical protein		PTHR33499,PTHR33499:SF1
PGSC0003DMG401029739	585	N-ethylmaleimidesensitivefusionprotein	0	0	0	2	1.013	0.138	2	0.856	0.112	1	1.267	0.17	2	0.813	0.104	0	0	0	N-ethylmaleimide sensitive fusion protein		PTHR23078		3.6.4.6			AT4G04910.1	NSF	AAA-type ATPase family protein
PGSC0003DMG401032158	588	Hypotheticalprotein	2	2.478	0.338	10	10.122	1.372	15	12.813	1.659	4	5.068	0.673	6	4.87	0.619	0	0	0	Hypothetical protein
PGSC0003DMG402000083	1452	Hypotheticalprotein	0	0	0	9	8.769	0.371	9	7.298	0.304	5	6.266	0.263	5	3.876	0.16	0	0	0	Hypothetical protein
PGSC0003DMG402001693	1097	Pentatricopeptiderepeat-containingprotein	3	3.718	0.244	9	9.11	0.537	10	7.688	0.444	12	15.203	0.888	5	4.058	0.257	6	5.459	0.359	Pentatricopeptide repeat-containing protein	PF03407	PTHR24015,PTHR24015:SF817					AT1G28695.1		Nucleotide-diphospho-sugar transferase family protein
PGSC0003DMG402008541	1704	Hypotheticalprotein	8	9.099	0.321	17	16.337	0.851	25	20.5	0.713	16	20.253	1	15	11.515	0.586	13	11.778	0.416	Hypothetical protein
PGSC0003DMG402010218	1394	PhospholipaseA1	0	0	0	5	5.061	0.224	1	0.854	0.037	1	1.267	0.056	1	0.812	0.035	0	0	0	Phospholipase A1	PF01764	PTHR31828,PTHR31828:SF3	KOG4569	3.1.1.32		GO:0006629	AT4G18550.1		alpha/beta-Hydrolases superfamily protein
PGSC0003DMG402021870	765	CytochromeP450monooxygenaseCYP83E9	0	0	0	3	3.037	0.283	1	0.854	0.077	1	1.267	0.117	0	0	0	0	0	0	Cytochrome P450 monooxygenase CYP83E9	PF00067	PTHR24298,PTHR24298:SF180				GO:0055114,GO:0020037,GO:0016705,GO:0005506	AT3G44250.1	CYP71B38	cytochrome P450, family 71, subfamily B, polypeptide 38
PGSC0003DMG402022175	841	GJ16813	0	0	0	1	1.012	0.083	1	0.854	0.068	1	1.267	0.103	0	0	0	0	0	0	GJ16813		PTHR22814,PTHR22814:SF137		2.7.10.2			AT3G06130.1		Heavy metal transport/detoxification superfamily protein
PGSC0003DMG402023595	1408	CytochromeP450	1	1.239	0.054	4	4.049	0.177	3	2.563	0.111	4	5.068	0.22	1	0.812	0.035	2	1.82	0.08	Cytochrome P450	PF00067	PTHR24296,PTHR24296:SF1				GO:0055114,GO:0020037,GO:0016705,GO:0005506	AT4G39490.1	CYP96A10	cytochrome P450, family 96, subfamily A, polypeptide 10
PGSC0003DMG402025557	1015	NADHdehydrogenase	2	2.047	0.133	7	6.868	0.445	6	4.34	0.275	4	4.212	0.27	4	2.763	0.174	2	1.575	0.103	NADH dehydrogenase
PGSC0003DMG402028367	1100	Hypotheticalprotein	2	2.478	0.146	8	8.097	0.475	13	11.104	0.639	2	2.534	0.148	4	3.247	0.185	0	0	0	Hypothetical protein
PGSC0003DMG402028487	1749	Hypotheticalprotein	6	6.196	0.212	22	22.268	0.761	18	15.375	0.519	21	26.605	0.905	28	22.727	0.764	12	10.917	0.375	Hypothetical protein
PGSC0003DMG403002270	581	Muttdomainprotein	0	0	0	6	6.073	1.924	2	1.708	0.356	5	6.334	1.918	9	7.305	2.006	2	1.82	0.599	Mutt domain protein		PTHR13994,PTHR13994:SF9		3.6.1.22,3.6.1.13			AT5G47240.1	atnudt8,NUDT8	nudix hydrolase homolog 8
PGSC0003DMG400001645	668	Auxin-inducedSAUR	2	2.478	0.281	9	9.11	1.025	33	28.188	3.053	3	3.801	0.421	6	4.87	0.52	0	0	0	Auxin-induced SAUR	PF02519	PTHR31929			K14488	GO:0009733	AT4G38840.1		SAUR-like auxin-responsive protein family
PGSC0003DMG400003399	978	Hypotheticalprotein	0	0	0	1	1.012	0.069	8	6.833	0.453	6	7.601	0.511	11	8.928	0.587	3	2.729	0.187	Hypothetical protein	PF00407	PTHR31213,PTHR31213:SF19		4.2.1.78		GO:0009607,GO:0006952	AT1G24020.2	MLP423	MLP-like protein 423
PGSC0003DMG400006720	544	Hypotheticalprotein	13	15.307	2.356	29	28.759	4.391	48	40.764	5.912	42	52	7.766	26	21.082	2.997	34	30.535	4.749	Hypothetical protein
PGSC0003DMG400007495	1971	Betatubulin	3	3.718	0.111	7	7.085	0.212	11	9.396	0.278	9	11.402	0.339	7	5.682	0.167	8	7.278	0.218	Beta tubulin	PF05970	PTHR10492		3.6.4.12		GO:0006281,GO:0003678,GO:0000723	AT5G28780.1		PIF1 helicase
PGSC0003DMG400007691	1275	Hypotheticalprotein	1	1.239	0.063	2	2.024	0.101	4	3.417	0.172	4	5.068	0.257	5	4.058	0.202	2	1.82	0.092	Hypothetical protein
PGSC0003DMG400007920	2079	Hypotheticalprotein	39	48.329	1.366	53	52.633	2.39	98	83.708	3.873	13	16.47	1.027	22	17.045	0.887	14	12.737	0.36	Hypothetical protein
PGSC0003DMG400010044	972	GNS1/SUR4membranefamilyprotein	1	1.239	0.085	2	2.024	0.138	3	2.563	0.171	4	5.068	0.343	1	0.812	0.054	2	1.82	0.126	GNS1/SUR4 membrane family protein	PF01151	PTHR11157,PTHR11157:SF11	KOG3071	2.3.1.199,6.2.1.2		GO:0016021	AT4G36830.1	HOS3-1	GNS1/SUR4 membrane protein family
PGSC0003DMG400011065	1401	Hypotheticalprotein	122	149.943	8.234	212	214.581	11.468	175	149.479	25.571	84	105.152	5.71	122	98.213	5.166	55	49.127	2.689	Hypothetical protein	PF01809	PTHR33383			K08998		AT3G09310.1
PGSC0003DMG400012793	1543	CytochromeP450monooxygenaseCYP736B	10	12.392	0.49	17	17.207	0.681	31	25.625	0.999	30	38.007	1.496	69	56.006	2.178	11	10.007	0.399	Cytochrome P450 monooxygenase CYP736B	PF00067	PTHR24298,PTHR24298:SF157		1.14.13.21		GO:0055114,GO:0020037,GO:0016705,GO:0005506	AT5G06900.1	CYP93D1	cytochrome P450, family 93, subfamily D, polypeptide 1
PGSC0003DMG400013277	1174	Acyltransferase	1	1.239	0.09	2	2.024	0.146	3	2.563	0.18	3	3.801	0.271	1	0.812	0.056	1	0.91	0.066	Acyltransferase	PF13813	PTHR31595,PTHR31595:SF12		2.3.1.75			AT3G51970.1	ASAT1,ATASAT1,ATSAT1	acyl-CoA sterol acyl transferase 1
PGSC0003DMG400014176	1197	Hypotheticalprotein	3	3.718	0.198	8	8.097	0.429	13	11.104	0.578	26	32.939	1.733	62	50.324	2.601	15	13.646	0.728	Hypothetical protein	PF13837	PTHR21654,PTHR21654:SF23					AT2G33550.1		Homeodomain-like superfamily protein
PGSC0003DMG400014483	2598	Hypotheticalprotein	1	1.239	0.042	3	2.024	0.068	4	3.417	0.085	24	29.139	0.642	25	20.292	0.444	12	10.917	0.277	Hypothetical protein	PF01412	PTHR23180,PTHR23180:SF266	KOG0702			GO:0005096	AT4G32630.1		ArfGap/RecO-like zinc finger domain-containing protein
PGSC0003DMG400015029	615	Auxin-inducedSAUR	1	1.239	0.158	3	3.037	0.385	8	6.833	0.83	2	2.534	0.315	1	0.812	0.097	1	0.91	0.117	Auxin-induced SAUR	PF02519	PTHR31175,PTHR31175:SF7				GO:0009733	AT1G29500.1		SAUR-like auxin-responsive protein family
PGSC0003DMG400016144	866	Hypotheticalprotein	6	7.435	0.592	14	14.171	1.123	22	18.792	1.449	2	2.534	0.198	0	0	0	0	0	0	Hypothetical protein	PF04759	PTHR31276,PTHR31276:SF4					AT5G65340.1		Protein of unknown function, DUF617
PGSC0003DMG400016419	657	Cytokininriboside5'-monophosphatephosphoribohydrolaseLOG7	1	1.239	0.144	2	2.024	0.233	4	3.417	0.379	6	7.601	0.861	4	3.247	0.354	3	2.729	0.319	Cytokinin riboside 5'-monophosphate phosphoribohydrolase LOG7	PF03641	PTHR31223,PTHR31223:SF20			K06966		AT5G06300.1		Putative lysine decarboxylase family protein
PGSC0003DMG400019115	2151	Endoribonuclease	5	4.957	0.135	7	7.085	0.317	9	7.687	0.676	56	70.946	4.214	94	76.298	5.695	57	50.946	1.983	Endoribonuclease	PF01042,PF01902	PTHR12196		6.3.1.14			AT3G04480.1		endoribonucleases
PGSC0003DMG400020759	744	Hypotheticalprotein	1	1.239	0.121	3	3.037	0.294	6	5.125	0.481	2	2.534	0.242	0	0	0	0	0	0	Hypothetical protein	PF13962	PTHR24177,PTHR24177:SF39					AT5G04700.1		Ankyrin repeat family protein
PGSC0003DMG400022158	1492	Hypotheticalprotein	9	11.153	0.458	20	19.231	0.788	28	23.917	0.966	4	3.801	0.303	7	5.682	0.333	4	3.639	0.15	Hypothetical protein				1.2.1.71,1.2.1.3
PGSC0003DMG400022921	808	Methylesterase	27	33.459	5.061	41	41.499	6.228	86	73.458	10.482	87	110.22	16.187	207	168.017	23.506	75	68.232	10.172	Methylesterase	PF00561	PTHR10992,PTHR10992:SF56					AT2G23610.1	ATMES3,MES3	methyl esterase 3
PGSC0003DMG400023128	822	GF23793	2	1.239	0.106	4	4.049	0.343	12	10.25	0.845	6	6.335	0.531	3	2.435	0.198	5	3.639	0.312	GF23793
PGSC0003DMG400023897	1273	Self-pruningG-boxprotein	2	1.239	0.076	3	2.024	0.123	7	5.125	0.248	3	3.801	0.229	3	2.435	0.144	0	0	0	Self-pruning G-box protein	PF07716	PTHR22952,PTHR22952:SF174				GO:0043565,GO:0006355,GO:0003700	AT2G17770.2	ATBZIP27,BZIP27,FDP	basic region/leucine zipper motif 27
PGSC0003DMG400024193	350	Hypotheticalprotein	2	2.478	0.873	4	4.049	1.399	8	5.979	1.847	2	2.534	0.834	4	3.247	0.961	1	0.91	0.328	Hypothetical protein
PGSC0003DMG400025564	1423	Hypotheticalprotein	6	7.435	0.322	10	10.122	0.438	18	15.375	0.655	16	20.27	0.871	14	11.364	0.481	11	10.007	0.435	Hypothetical protein
PGSC0003DMG400027077	1228	R2r3-mybtranscriptionfactor	1	1.239	0.064	4	4.049	0.208	6	5.125	0.346	1	1.267	0.065	2	1.623	0.081	0	0	0	R2r3-myb transcription factor	PF00249	PTHR10641,PTHR10641:SF466	KOG0048		K09422		AT5G26660.1	ATMYB86,MYB86	myb domain protein 86
PGSC0003DMG400027441	673	Hypotheticalprotein	3	3.718	0.416	5	5.061	0.563	10	8.542	0.916	8	10.135	1.11	18	14.61	1.543	5	4.549	0.513	Hypothetical protein
PGSC0003DMG400028867	1495	Reversetranscriptase	1	1.239	0.051	2	2.024	0.083	3	2.563	0.103	3	3.801	0.154	7	5.682	0.228	1	0.91	0.037	Reverse transcriptase							AT3G24255.1		RNA-directed DNA polymerase (reverse transcriptase)-related family protein
PGSC0003DMG400032474	685	Hypotheticalprotein	1	1.239	0.135	2	2.024	0.22	4	3.417	0.358	4	5.068	0.542	4	3.247	0.335	2	1.82	0.2	Hypothetical protein		PTHR32133,PTHR32133:SF138
PGSC0003DMG400032821	1757	Hypotheticalprotein	1	1.239	0.042	5	5.061	0.173	13	11.104	0.373	2	2.534	0.161	1	0.812	0.027	0	0	0	Hypothetical protein	PF03007,PF06974	PTHR31650,PTHR31650:SF7				GO:0045017,GO:0004144	AT3G49190.1		O-acyltransferase (WSD1-like) family protein
PGSC0003DMG400034352	1353	AnthranilateN-benzoyltransferaseprotein	4	4.957	0.228	8	8.097	0.371	13	11.104	0.501	4	5.068	0.231	3	2.435	0.109	3	2.729	0.126	Anthranilate N-benzoyltransferase protein	PF02458	PTHR31896				GO:0016747	AT5G42830.1		HXXXD-type acyl-transferase family protein
PGSC0003DMG400040390	339	Hypotheticalprotein	2	1.495	0.568	3	2.707	1.008	10	8.399	2.771	2	2.051	0.724	6	4.675	1.475	1	0.449	0.175	Hypothetical protein		PTHR35753,PTHR35753:SF1					AT5G07020.1		proline-rich family protein
PGSC0003DMG402018797	671	Hypotheticalprotein	4	3.718	0.418	8	7.085	0.792	12	10.25	1.103	12	15.203	1.672	4	3.247	0.344	6	5.459	0.619	Hypothetical protein
PGSC0003DMG402033888	386	Hypotheticalprotein	1	1.239	0.352	2	2.024	0.567	9	7.688	1.963	1	1.267	0.341	1	0.812	0.2	0	0	0	Hypothetical protein
PGSC0003DMG400001942	681	CytochromeP450	12	14.87	1.638	3	3.037	0.332	2	1.708	0.18	0	0	0	5	4.058	0.422	3	2.729	0.303	Cytochrome P450	PF00067	PTHR24298,PTHR24298:SF1		1.14.13.117,2.4.99.18		GO:0055114,GO:0020037,GO:0016705,GO:0005506	AT5G05260.1	CYP79A2	cytochrome p450 79a2
PGSC0003DMG400003299	673	Zincfingerfamilyprotein	4	4.957	0.555	3	3.037	0.338	3	2.563	0.275	1	1.267	0.139	4	3.247	0.343	3	2.729	0.308	Zinc finger family protein	PF13639	PTHR14155,PTHR14155:SF157				GO:0008270,GO:0005515	AT5G07040.1		RING/U-box superfamily protein
PGSC0003DMG400004138	522	LOBdomain-containingprotein	7	8.674	1.426	1	1.012	0.165	0	0	0	0	0	0	1	0.812	0.123	1	0.91	0.151	LOB domain-containing protein	PF03195	PTHR31301,PTHR31301:SF18					AT1G07900.1	LBD1	LOB domain-containing protein 1
PGSC0003DMG400008742	555	PsbPdomain-containingprotein3,chloroplastic	4	4.957	0.739	3	3.037	0.449	1	0.854	0.12	0	0	0	8	6.493	0.897	2	1.82	0.274	PsbP domain-containing protein 3, chloroplastic	PF01789	PTHR31407,PTHR31407:SF17				GO:0019898,GO:0015979,GO:0009654,GO:0009523,GO:0005509	AT1G76450.1		Photosystem II reaction center PsbP family protein
PGSC0003DMG400010205	665	Hypotheticalprotein	47	57.714	6.575	37	36.522	4.136	33	27.338	2.979	9	11.402	1.27	36	28.61	3.071	26	22.799	2.617	Hypothetical protein	PF04398	PTHR31676,PTHR31676:SF21					AT4G24130.1		Protein of unknown function, DUF538
PGSC0003DMG400010549	935	OrcinolO-methyltransferase	11	13.631	0.983	3	3.037	0.218	2	1.708	0.12	0	0	0	0	0	0	2	1.82	0.132	Orcinol O-methyltransferase	PF00891	PTHR11746,PTHR11746:SF84				GO:0008171	AT4G35160.1		O-methyltransferase family protein
PGSC0003DMG400013583	547	Glucanendo-1,3-beta-glucosidase	4	3.718	0.567	3	2.025	0.306	2	0.855	0.123	3	2.534	0.375	4	2.435	0.343	6	4.55	0.701	Glucan endo-1,3-beta-glucosidase
PGSC0003DMG400016038	838	Polygalacturonase	20	24.277	2.016	15	15.097	1.248	15	11.96	0.962	0	0	0	20	15.943	1.268	30	26.819	2.24	Polygalacturonase	PF00295	PTHR31339,PTHR31339:SF14		3.2.1.15		GO:0005975,GO:0004650	AT3G42950.1		Pectin lyase-like superfamily protein
PGSC0003DMG400017179	1333	Ringfingerprotein	8	9.914	0.464	5	5.061	0.236	1	0.854	0.039	0	0	0	4	3.247	0.148	8	7.278	0.342	Ring finger protein	PF13639	PTHR14155,PTHR14155:SF178				GO:0008270,GO:0005515	AT5G43420.1		RING/U-box superfamily protein
PGSC0003DMG400018454	1425	Hypotheticalprotein	11	13.631	0.59	2	2.024	0.087	0	0	0	3	3.801	0.163	10	8.117	0.343	6	5.459	0.237	Hypothetical protein
PGSC0003DMG400019106	4302	TypeIIDNAtopoisomeraseVIsubunitB	4	4.957	0.077	1	1.012	0.015	0	0	0	89	111.487	1.457	244	197.237	2.862	325	295.67	4.225	Type II DNA topoisomerase VI subunit B				5.99.1.3			AT3G20780.1	ATTOP6B,BIN3,HYP6,RHL3,TOP6B	topoisomerase 6 subunit B
PGSC0003DMG400022141	1156	Nucleicacidbindingprotein	5	6.195	0.616	6	6.073	0.356	5	4.269	0.245	0	0	0	2	1.623	0.093	2	0.91	0.054	Nucleic acid binding protein		PTHR10593,PTHR10593:SF26					AT1G03840.2	MGP	C2H2 and C2HC zinc fingers superfamily protein
PGSC0003DMG400023309	725	DNAbindingprotein	3	3.718	0.375	2	2.024	0.203	1	0.854	0.083	0	0	0	1	0.812	0.078	2	1.82	0.185	DNA binding protein		PTHR31903,PTHR31903:SF2
PGSC0003DMG400024069	1075	Hypotheticalprotein	3	3.718	0.257	3	2.024	0.139	1	0.854	0.057	0	0	0	0	0	0	2	0.91	0.063	Hypothetical protein	PF00786	PTHR23177,PTHR23177:SF27					AT4G21745.1		PAK-box/P21-Rho-binding family protein
PGSC0003DMG400024670	474	Hypotheticalprotein	8	9.914	1.915	6	6.073	1.161	2	1.708	0.306	0	0	0	0	0	0	2	1.82	0.356	Hypothetical protein
PGSC0003DMG400027385	1494	Glycosylhydrolasesfamily17protein	9	11.153	0.457	7	7.085	0.29	6	5.125	0.207	1	1.267	0.051	6	4.87	0.195	5	4.549	0.187	Glycosyl hydrolases family 17 protein	PF00332	PTHR32227,PTHR32227:SF66		3.2.1.39		GO:0005975,GO:0004553	AT3G55780.1		Glycosyl hydrolase superfamily protein
PGSC0003DMG400028899	3203	TranscriptioninitiationfactorTFIIDsubunit||Ferricreductase	4	4.957	0.219	3	3.037	0.134	2	1.708	0.074	2	2.534	0.111	10	8.117	0.351	7	5.459	0.212	Transcription initiation factor TFIID subunit || Ferric reductase	PF01794,PF02269,PF08030,PF08022	PTHR11972,PTHR11972:SF79	KOG0039	1.16.1.7		GO:0006366,GO:0055114,GO:0016491	AT1G01580.1	ATFRO2,FRD1,FRO2	ferric reduction oxidase 2
PGSC0003DMG400028960	1319	SteroleosinSLO1-3||Corticosteroid11-beta-dehydrogenase	8	9.914	0.588	5	5.061	0.381	6	5.125	0.249	12	13.936	0.808	18	14.61	0.742	51	45.488	2.404	Steroleosin SLO1-3 || Corticosteroid 11-beta-dehydrogenase	PF00106	PTHR24322,PTHR24322:SF419		1.1.1.146		GO:0016491,GO:0008152	AT5G50770.1	AtHSD6,HSD6	hydroxysteroid dehydrogenase 6
PGSC0003DMG400030051	3249	Hypotheticalprotein	13	16.11	0.28	11	11.134	0.193	8	6.833	0.118	5	6.334	0.11	6	4.87	0.084	16	14.556	0.253	Hypothetical protein
PGSC0003DMG400031198	1506	CytochromeP450	6	7.435	0.302	5	5.061	0.205	3	2.563	0.102	1	1.267	0.051	1	0.812	0.032	5	4.549	0.185	Cytochrome P450	PF00067	PTHR24296,PTHR24296:SF1	KOG0157			GO:0055114,GO:0020037,GO:0016705,GO:0005506	AT4G39490.1	CYP96A10	cytochrome P450, family 96, subfamily A, polypeptide 10
PGSC0003DMG400031203	785	Hypotheticalprotein	24	29.682	2.688	23	22.845	2.059	17	14.323	1.252	0	0	0	40	32.407	2.799	40	35.758	3.259	Hypothetical protein		PTHR33970,PTHR33970:SF2					AT2G21860.1		violaxanthin de-epoxidase-related
PGSC0003DMG400033602	799	Hypotheticalprotein	7	8.674	0.767	5	5.061	0.446	3	2.563	0.219	4	5.068	0.441	15	12.175	1.028	19	17.285	1.538	Hypothetical protein
PGSC0003DMG400035665	954	CytochromeP450	4	4.957	0.348	1	1.012	0.071	0	0	0	0	0	0	1	0.812	0.055	1	0.91	0.064	Cytochrome P450	PF00067	PTHR24298,PTHR24298:SF132		1.14.13.152		GO:0055114,GO:0020037,GO:0016705,GO:0005506	AT2G45550.1	CYP76C4	cytochrome P450, family 76, subfamily C, polypeptide 4
PGSC0003DMG400039182	2255	Transposonprotein,CACTA,En/Spmsub-class	15	18.588	0.48	8	7.085	0.183	2	1.708	0.054	0	0	0	3	2.435	0.076	3	2.729	0.087	Transposon protein, CACTA, En/Spm sub-class		PTHR33499,PTHR33499:SF3
PGSC0003DMG400040498	606	Hypotheticalprotein	6	7.435	0.97	4	4.049	0.525	3	2.563	0.318	2	2.534	0.322	3	2.435	0.297	5	4.549	0.599	Hypothetical protein		PTHR35289,PTHR35289:SF1					AT2G07674.1		Unknown conserved protein
PGSC0003DMG400042342	417	Glycosyltransferase,family8	5	5.576	1.359	1	0.066	0.016	0	0	0	0	0	0	16	12.515	2.697	7	5.533	1.371	Glycosyl transferase, family 8
PGSC0003DMG400046494	1056	UDP-glucose:glucosyltransferase	7	8.674	0.537	4	4.049	0.25	2	1.708	0.103	4	5.068	0.31	24	19.48	1.167	20	18.195	1.131	UDP-glucose:glucosyltransferase		PTHR11926,PTHR11926:SF414				GO:0016758,GO:0008152	AT2G22930.1		UDP-Glycosyltransferase superfamily protein
PGSC0003DMG401008987	1191	Basic7Sglobulin2smallsubunit	5	6.196	0.331	3	3.037	0.162	1	0.854	0.045	0	0	0	2	1.623	0.084	2	1.82	0.098	Basic 7S globulin 2 small subunit	PF13976,PF14541,PF14543	PTHR13683,PTHR13683:SF295	KOG1339	3.4.23.12		GO:0006508,GO:0004190	AT1G03220.1		Eukaryotic aspartyl protease family protein
PGSC0003DMG402018646	1014	O-methyltransferase	4	4.957	0.323	2	2.024	0.131	1	0.854	0.054	0	0	0	1	0.812	0.051	2	1.82	0.119	O-methyltransferase	PF08100,PF00891	PTHR11746,PTHR11746:SF98	KOG3178			GO:0046983,GO:0008171	AT4G35160.1		O-methyltransferase family protein
PGSC0003DMG402032495	544	Hypotheticalprotein	7	8.674	1.335	5	5.061	0.773	3	2.563	0.372	0	0	0	9	7.305	1.038	18	16.376	2.547	Hypothetical protein
PGSC0003DMG400001181	1975	ACI19	1532	1897.22	76.302	259	261.141	10.207	686	585.958	21.814	193	243.244	9.356	205	166.394	6.155	1542	1402.84	51.487	ACI19		PTHR13462,PTHR13462:SF4					AT2G23790.1		Protein of unknown function (DUF607)
PGSC0003DMG400001458	2070	Nucleicacidbindingprotein	1	1.239	0.035	0	0	0	0	0	0	0	0	0	0	0	0	2	1.82	0.052	Nucleic acid binding protein	PF01936	PTHR14379,PTHR14379:SF10				GO:0010468,GO:0005777	AT3G62200.1		Putative endonuclease or glycosyl hydrolase
PGSC0003DMG400001605	480	Hypotheticalprotein	2	2.478	0.468	1	1.012	0.189	1	0.854	0.15	0	0	0	0	0	0	2	1.82	0.348	Hypothetical protein	PF02519	PTHR31929,PTHR31929:SF6			K14488	GO:0009733	AT5G18030.1		SAUR-like auxin-responsive protein family
PGSC0003DMG400001771	2000	DEAD-boxATP-dependentRNAhelicase57||DeadboxATP-dependentRNAhelicase	166	204.469	6.064	95	96.157	2.845	145	123.854	3.708	102	127.956	3.824	109	88.473	2.73	230	209.244	6.409	DEAD-box ATP-dependent RNA helicase 57 || Dead box ATP-dependent RNA helicase	PF04851,PF00271	PTHR24031,PTHR24031:SF336		3.6.4.13	K14779	GO:0016787,GO:0005524,GO:0003677	AT3G09720.1		P-loop containing nucleoside triphosphate hydrolases superfamily protein
PGSC0003DMG400001796	675	ESC	2	2.478	0.276	0	0	0	0	0	0	0	0	0	0	0	0	1	0.91	0.102	ESC	PF03479	PTHR31100,PTHR31100:SF14					AT3G04570.1	AHL19	AT-hook motif nuclear-localized protein 19
PGSC0003DMG400002132	1059	Purinetransporter	2	2.478	0.153	0	0	0	0	0	0	0	0	0	0	0	0	1	0.91	0.056	Purine transporter	PF16913	PTHR31376,PTHR31376:SF1				GO:0016021,GO:0005215	AT1G28220.1	ATPUP3,PUP3	purine permease 3
PGSC0003DMG400003097	951	Flavonolsynthase/flavanone3-hydroxylase	1	1.239	0.087	0	0	0	0	0	0	0	0	0	3	1.623	0.11	3	1.82	0.129	Flavonol synthase/flavanone 3-hydroxylase	PF03171	PTHR10209,PTHR10209:SF130		1.14.11.31		GO:0055114,GO:0016491	AT4G25310.1		2-oxoglutarate (2OG) and Fe(II)-dependent oxygenase superfamily protein
PGSC0003DMG400003110	1349	Mitochondrionprotein	4	4.957	0.229	1	1.012	0.05	2	1.708	0.084	0	0	0	0	0	0	2	0.91	0.046	Mitochondrion protein	PF07798	PTHR14360,PTHR14360:SF1	KOG3156				AT2G16460.1		Protein of unknown function (DUF1640)
PGSC0003DMG400003402	4349	PPR1protein	111	137.479	5.456	81	81.473	2.452	53	44.454	2.419	50	63.051	1.712	69	55.332	1.313	120	109.049	4.053	PPR1 protein	PF13041	PTHR24015					AT1G62930.1		Tetratricopeptide repeat (TPR)-like superfamily protein
PGSC0003DMG400003846	726	DNA-directedRNApolymeraseIIIsubunitF	1	1.239	0.125	0	0	0	0	0	0	0	0	0	0	0	0	3	1.82	0.185	DNA-directed RNA polymerase III subunit F	PF05158	PTHR12780,PTHR12780:SF1	KOG3233			GO:0006351,GO:0003899,GO:0003677	AT5G23710.1		DNA binding;DNA-directed RNA polymerases
PGSC0003DMG400003909	353	Hypotheticalprotein	2	1.24	0.428	0	0	0	0	0	0	1	1.267	0.409	2	1.623	0.473	5	4.549	1.608	Hypothetical protein
PGSC0003DMG400004522	354	Hypotheticalprotein	3	3.718	1.275	0	0	0	0	0	0	0	0	0	0	0	0	1	0.91	0.319	Hypothetical protein		PTHR35687,PTHR35687:SF1					AT1G11655.1
PGSC0003DMG400004775	1581	CytochromeP450	1	1.239	0.048	0	0	0	0	0	0	0	0	0	0	0	0	5	4.549	0.175	Cytochrome P450	PF00067	PTHR24298,PTHR24298:SF114	KOG0156			GO:0055114,GO:0020037,GO:0016705,GO:0005506	AT4G12320.1	CYP706A6	cytochrome P450, family 706, subfamily A, polypeptide 6
PGSC0003DMG400006510	704	Hypotheticalprotein	6	7.435	0.782	3	3.037	0.317	3	2.563	0.259	3	3.801	0.391	5	4.058	0.404	10	9.098	0.963	Hypothetical protein
PGSC0003DMG400006594	4320	Multidrugresistance-associatedprotein1,3(Mrp1,3),abc-transoprter||ATMRP14	1	1.239	0.016	0	0	0	0	0	0	0	0	0	4	3.247	0.042	18	16.376	0.371	Multidrug resistance-associated protein 1, 3 (Mrp1, 3), abc-transoprter || ATMRP14	PF00005,PF00664	PTHR24223,PTHR24223:SF192		3.6.3.44		GO:0016887,GO:0005524,GO:0055085,GO:0042626,GO:0016021,GO:0006810	AT3G59140.1	ATMRP14,MRP14	multidrug resistance-associated protein 14
PGSC0003DMG400006792	960	Serine/threonine-proteinkinasebri1	1	1.239	0.086	0	0	0	0	0	0	0	0	0	0	0	0	3	2.729	0.191	Serine/threonine-protein kinase bri1	PF13855	PTHR27004,PTHR27004:SF41				GO:0005515	AT1G72300.1		Leucine-rich receptor-like protein kinase family protein
PGSC0003DMG400007310	1452	Acyltransferase	2	2.478	0.105	0	0	0	0	0	0	0	0	0	0	0	0	2	1.82	0.077	Acyltransferase	PF02458	PTHR31623,PTHR31623:SF14		2.3.1.107		GO:0016747	AT3G26040.1		HXXXD-type acyl-transferase family protein
PGSC0003DMG400007329	2907	Pentatricopeptiderepeat-containingprotein	15	17.352	0.34	1	0.014	0	0	0	0	1	0.014	0	30	23.558	0.457	35	31.825	0.624	Pentatricopeptide repeat-containing protein	PF13812,PF01535,PF12854,PF13041	PTHR24015,PTHR24015:SF460					AT4G20090.1	EMB1025	Pentatricopeptide repeat (PPR) superfamily protein
PGSC0003DMG400007416	923	Hypotheticalprotein	12	14.87	1.09	4	4.049	0.296	7	5.979	0.426	0	0	0	1	0.812	0.057	1	0.91	0.067	Hypothetical protein
PGSC0003DMG400007552	685	Hypotheticalprotein	106	131.355	25.096	78	78.95	9.755	106	90.542	10.627	75	95.017	11.434	63	51.136	5.853	265	241.085	29.97	Hypothetical protein	PF04667	PTHR34804,PTHR34804:SF1					AT4G16146.1		cAMP-regulated phosphoprotein 19-related protein
PGSC0003DMG400007758	1233	Serine-threonineproteinkinase,plant-type	1	1.239	0.064	0	0	0	0	0	0	0	0	0	4	3.247	0.162	1	0.91	0.047	Serine-threonine protein kinase, plant-type	PF00560	PTHR27000,PTHR27000:SF149	KOG0472	2.7.11.1		GO:0005515	AT3G47570.1		Leucine-rich repeat protein kinase family protein
PGSC0003DMG400008124	614	Structuralconstituentofcellwall	15	18.588	2.378	6	6.013	0.764	9	6.895	0.839	1	0.001	0	2	1.15	0.138	3	2.174	0.281	Structural constituent of cell wall				2.7.11.1			AT2G28440.1		proline-rich family protein
PGSC0003DMG400008807	456	Hypotheticalprotein	1	1.239	0.256	0	0	0	0	0	0	0	0	0	2	1.623	0.302	1	0.91	0.191	Hypothetical protein	PF14932	PTHR19378,PTHR19378:SF0			K16586	GO:0070652,GO:0051225	AT5G48520.1
PGSC0003DMG400008842	1988	WD-repeatprotein	1	1.239	0.037	0	0	0	0	0	0	0	0	0	0	0	0	3	2.729	0.081	WD-repeat protein	PF00400	PTHR14221,PTHR14221:SF7	KOG0315			GO:0005515	AT5G02430.1		Transducin/WD40 repeat-like superfamily protein
PGSC0003DMG400009028	1228	Hypotheticalprotein	28	34.698	1.789	15	15.183	0.781	15	12.813	0.647	8	10.135	0.517	19	15.422	0.774	27	24.563	1.271	Hypothetical protein	PF11250	PTHR33155,PTHR33155:SF4					AT5G19260.1		Protein of unknown function (DUF3049)
PGSC0003DMG400009327	657	BlightresistanceproteinSH10	1	1.239	0.144	0	0	0	0	0	0	0	0	0	0	0	0	1	0.91	0.106	Blight resistance protein SH10		PTHR23155,PTHR23155:SF562					AT1G50180.1		NB-ARC domain-containing disease resistance protein
PGSC0003DMG400009508	1971	Hypotheticalprotein	1	1.239	0.037	0	0	0	0	0	0	0	0	0	0	0	0	2	1.82	0.055	Hypothetical protein		PTHR34802
PGSC0003DMG400009589	1467	Gag-polpolyprotein	3	3.718	0.156	0	0	0	0	0	0	0	0	0	4	3.247	0.133	2	1.82	0.076	Gag-pol polyprotein	PF08284
PGSC0003DMG400009633	4650	Resistancegene||Nprotein	18	22.305	0.284	8	8.093	0.103	14	11.954	0.151	59	74.747	0.903	125	101.459	1.226	173	157.384	1.97	Resistance gene || N protein	PF00931	PTHR11017,PTHR11017:SF169	KOG0617			GO:0043531	AT5G17680.1		disease resistance protein (TIR-NBS-LRR class), putative
PGSC0003DMG400009634	1338	Bacterialspotdiseaseresistanceprotein4||NL27	3	2.478	0.115	2	1.012	0.047	2	0.854	0.039	1	1.267	0.058	3	1.623	0.074	6	4.549	0.213	Bacterial spot disease resistance protein 4 || NL27	PF01582	PTHR11017				GO:0007165,GO:0005515	AT1G72860.1		Disease resistance protein (TIR-NBS-LRR class) family
PGSC0003DMG400009904	2710	Spottedleafprotein	1	1.239	0.026	0	0	0	0	0	0	0	0	0	0	0	0	1	0.91	0.019	Spotted leaf protein	PF04564,PF00514	PTHR23315,PTHR23315:SF49		6.3.2.19		GO:0016567,GO:0004842,GO:0005515	AT5G42340.1	PUB15	Plant U-Box 15
PGSC0003DMG400010691	1794	Serine-threonineproteinkinase,plant-type	2	2.478	0.082	0	0	0	0	0	0	0	0	0	0	0	0	1	0.91	0.03	Serine-threonine protein kinase, plant-type	PF00069	PTHR27005,PTHR27005:SF46	KOG1187	2.7.11.1	K04730	GO:0006468,GO:0005524,GO:0004672	AT1G79620.1		Leucine-rich repeat protein kinase family protein
PGSC0003DMG400011021	774	CPRD49	1	1.239	0.114	0	0	0	0	0	0	0	0	0	0	0	0	1	0.91	0.085	CPRD49	PF00657	PTHR14209,PTHR14209:SF10	KOG3035	3.1.1.2		GO:0016788	AT3G11210.1		SGNH hydrolase-type esterase superfamily protein
PGSC0003DMG400011037	1728	Beta-fructosidase(Beta-fructofuranosidase)	2	2.478	0.086	0	0	0	0	0	0	0	0	0	0	0	0	1	0.91	0.032	Beta-fructosidase (Beta-fructofuranosidase)	PF08244,PF00251	PTHR31953,PTHR31953:SF5		3.2.1.26	K01193		AT3G52600.1	AtcwINV2,CWINV2	cell wall invertase 2
PGSC0003DMG400011098	1182	Oxidoreductase	5	6.196	0.334	0	0	0	0	0	0	0	0	0	2	1.623	0.606	4	2.729	0.424	Oxidoreductase	PF03171	PTHR10209,PTHR10209:SF134		1.14.11.31		GO:0055114,GO:0016491	AT3G55970.1	ATJRG21,JRG21	jasmonate-regulated gene 21
PGSC0003DMG400011284	1656	Receptorserine-threonineproteinkinase	2	2.478	0.09	0	0	0	0	0	0	0	0	0	0	0	0	2	1.82	0.066	Receptor serine-threonine protein kinase	PF00069	PTHR27001,PTHR27001:SF207	KOG1187	2.7.11.1		GO:0006468,GO:0005524,GO:0004672	AT3G20530.1		Protein kinase superfamily protein
PGSC0003DMG400011519	384	HJTR2GH1protein	9	9.914	2.848	6	5.061	1.432	6	5.125	1.321	0	0	0	1	0.812	0.202	3	1.82	0.533	HJTR2GH1 protein		PTHR23155,PTHR23155:SF634					AT1G53350.1		Disease resistance protein (CC-NBS-LRR class) family
PGSC0003DMG400011716	570	Sn-1protein||Sn-2protein	1	1.239	0.272	0	0	0	0	0	0	0	0	0	0	0	0	1	0.91	0.203	Sn-1 protein || Sn-2 protein	PF00407	PTHR31907,PTHR31907:SF5				GO:0009607,GO:0006952	AT5G28010.1		Polyketide cyclase/dehydrase and lipid transport superfamily protein
PGSC0003DMG400012132	906	Hypotheticalprotein	1	1.239	0.093	0	0	0	0	0	0	0	0	0	0	0	0	1	0.91	0.069	Hypothetical protein	PF03083	PTHR10791,PTHR10791:SF41	KOG1623		K15382		AT4G10850.1		Nodulin MtN3 family protein
PGSC0003DMG400012176	897	GTPbindingprotein	7	8.674	0.661	2	2.024	0.154	2	1.708	0.127	0	0	0	0	0	0	1	0.91	0.07	GTP binding protein	PF04525	PTHR31087,PTHR31087:SF14					AT5G41590.1		Protein of unknown function (DUF567)
PGSC0003DMG400012297	2026	Prolinetransporter||Aminoacidtransporter	265	327.149	13.775	142	143.729	6.191	137	116.167	4.865	59	73.48	2.88	88	70.616	2.821	165	149.2	5.7	Proline transporter || Amino acid transporter	PF01490	PTHR22950,PTHR22950:SF229					AT5G41800.1		Transmembrane amino acid transporter family protein
PGSC0003DMG400012316	3966	RespiratoryburstoxidasehomologproteinA	148	182.163	3.128	90	90.084	1.737	123	104.208	1.56	132	165.963	3.146	303	245.938	3.938	450	409.389	6.527	Respiratory burst oxidase homolog protein A	PF08030	PTHR11972,PTHR11972:SF69		1.6.3.1		GO:0055114,GO:0016491	AT1G64060.1	ATRBOH F,ATRBOHF,RBOH F,RBOHAP108,RBOHF	respiratory burst oxidase protein F
PGSC0003DMG400012319	633	Hypotheticalprotein	1	1.239	0.152	0	0	0	0	0	0	0	0	0	3	2.435	0.279	1	0.91	0.112	Hypothetical protein		PTHR34272					AT1G49330.1		hydroxyproline-rich glycoprotein family protein
PGSC0003DMG400012323	1341	Hypotheticalprotein	31	38.415	1.785	10	10.122	0.469	11	9.396	0.429	4	5.068	0.233	11	8.928	0.405	39	35.48	1.654	Hypothetical protein	PF05633	PTHR31509,PTHR31509:SF7					AT1G63930.1	ROH1	from the Czech \'roh\' meaning \'corner\'
PGSC0003DMG400012387	3135	Ppc2protein	2	2.478	0.045	1	1.012	0.018	1	0.854	0.015	0	0	0	1	0.812	0.015	1	0.91	0.016	Ppc2 protein	PF00311	PTHR30523,PTHR30523:SF8		4.1.1.31	K01595	GO:0015977,GO:0008964,GO:0006099	AT3G14940.1	ATPPC3,PPC3	phosphoenolpyruvate carboxylase 3
PGSC0003DMG400012628	501	Oleosin	1	1.239	0.218	0	0	0	0	0	0	0	0	0	1	0.812	0.13	1	0.91	0.162	Oleosin	PF01277	PTHR33203,PTHR33203:SF6				GO:0016021,GO:0012511	AT3G01570.1		Oleosin family protein
PGSC0003DMG400012658	2038	Anthocyanidin3-O-glucosyltransferase5||Glycosyltransferase1	1	1.239	0.036	0	0	0	0	0	0	0	0	0	0	0	0	1	0.91	0.026	Anthocyanidin 3-O-glucosyltransferase 5 || Glycosyltransferase 1	PF00201	PTHR11926,PTHR11926:SF225		2.4.1.115	K12356	GO:0016758,GO:0008152	AT3G50740.1	UGT72E1	UDP-glucosyl transferase 72E1
PGSC0003DMG400012970	435	PGPS/D12	1	1.239	0.279	0	0	0	0	0	0	0	0	0	0	0	0	1	0.91	0.208	PGPS/D12	PF04749	PTHR15907					AT1G58320.1		PLAC8 family protein
PGSC0003DMG400013100	318	Hypotheticalprotein	1	1.239	0.554	0	0	0	0	0	0	0	0	0	0	0	0	3	2.729	1.258	Hypothetical protein
PGSC0003DMG400013201	1539	Receptorproteinkinase	2	2.478	0.098	0	0	0	0	0	0	0	0	0	0	0	0	16	14.556	0.578	Receptor protein kinase	PF00069	PTHR27001,PTHR27001:SF143	KOG1187	2.7.11.1	K04733	GO:0006468,GO:0005524,GO:0004672	AT1G33260.1		Protein kinase superfamily protein
PGSC0003DMG400013658	2908	Pentatricopeptide	7	7.449	0.165	0	0	0	1	0.001	0	0	0	0	15	12.175	0.267	10	9.098	0.202	Pentatricopeptide	PF13812,PF01535,PF14432,PF13041	PTHR24015,PTHR24015:SF526					AT4G33990.1	EMB2758	Tetratricopeptide repeat (TPR)-like superfamily protein
PGSC0003DMG400013742	357	Hypotheticalprotein	1	1.239	0.417	0	0	0	0	0	0	0	0	0	0	0	0	1	0.91	0.313	Hypothetical protein
PGSC0003DMG400014020	1578	HomeoboxproteinGLABRA2	1	1.239	0.048	0	0	0	0	0	0	0	0	0	0	0	0	1	0.91	0.035	Homeobox protein GLABRA2	PF01852	PTHR24326,PTHR24326:SF242			K09338	GO:0008289	AT3G03260.1	HDG8	homeodomain GLABROUS 8
PGSC0003DMG400014084	1470	Ninja-familyproteinAFP3	1	1.239	0.052	0	0	0	0	0	0	0	0	0	0	0	0	1	0.91	0.038	Ninja-family protein AFP3	PF16135	PTHR31413,PTHR31413:SF8				GO:0007165	AT3G29575.4	AFP3	ABI five binding protein 3
PGSC0003DMG400014267	1883	Multidrugresistancepump	67	83.022	2.616	22	22.213	0.699	50	42.702	1.329	25	31.672	0.992	29	23.539	0.729	109	99.056	3.128	Multidrug resistance pump	PF01554	PTHR11206,PTHR11206:SF103	KOG1347		K03327	GO:0055085,GO:0016020,GO:0015297,GO:0015238,GO:0006855	AT4G23030.1		MATE efflux family protein
PGSC0003DMG400014291	3675	ATMYB4	12	13.632	0.208	7	6.073	0.093	9	6.833	0.104	5	6.334	0.096	18	14.61	0.221	37	33.661	0.514	ATMYB4	PF00249	PTHR10641,PTHR10641:SF563	KOG0048		K09422		AT5G52260.1	AtMYB19,MYB19	myb domain protein 19
PGSC0003DMG400014563	852	Isopentenyltransferase	1	1.239	0.101	0	0	0	0	0	0	0	0	0	2	1.623	0.126	1	0.91	0.074	Isopentenyltransferase	PF01715	PTHR11088,PTHR11088:SF27	KOG1384	2.5.1.27,2.5.1.75,2.5.1.112	K10760	GO:0008033	AT1G68460.1	ATIPT1,IPT1	isopentenyltransferase 1
PGSC0003DMG400014818	917	Aquaporin,MIPfamily	1	1.239	0.092	0	0	0	0	0	0	0	0	0	0	0	0	1	0.91	0.068	Aquaporin, MIP family	PF00230	PTHR19139,PTHR19139:SF54	KOG0223		K09873	GO:0016020,GO:0006810,GO:0005215	AT3G47440.1	TIP5;1	tonoplast intrinsic protein 5;1
PGSC0003DMG400015878	1341	NRC1	3	2.843	0.132	0	0	0	0	0	0	0	0	0	5	3.247	0.147	6	5.459	0.254	NRC1		PTHR23155,PTHR23155:SF626					AT1G58848.1		Disease resistance protein (CC-NBS-LRR class) family
PGSC0003DMG400016489	2679	Pentatricopeptiderepeat-containingprotein	60	74.344	1.59	35	34.898	0.746	36	30.217	0.641	1	0.001	0	20	16.139	0.341	12	10.668	0.229	Pentatricopeptide repeat-containing protein	PF01535,PF13041	PTHR24015,PTHR24015:SF872					AT1G77170.1		Tetratricopeptide repeat (TPR)-like superfamily protein
PGSC0003DMG400016546	480	2-oxoglutarate-dependentdioxygenase	2	2.478	0.468	0	0	0	0	0	0	0	0	0	1	0.812	0.139	4	3.639	0.697	2-oxoglutarate-dependent dioxygenase	PF03171	PTHR10209,PTHR10209:SF211				GO:0055114,GO:0016491	AT1G52820.1		2-oxoglutarate (2OG) and Fe(II)-dependent oxygenase superfamily protein
PGSC0003DMG400016774	1922	Hypotheticalprotein	2	2.478	0.076	1	1.012	0.031	1	0.854	0.026	1	1.267	0.039	2	1.623	0.049	3	2.729	0.084	Hypothetical protein
PGSC0003DMG400017084	561	Calcium-bindingEFhandfamilyprotein	4	4.957	0.727	1	1.012	0.147	1	0.854	0.118	2	2.534	0.361	5	4.058	0.552	28	25.473	3.774	Calcium-binding EF hand family protein	PF13499	PTHR10891,PTHR10891:SF574	KOG0031		K02183		AT5G39670.1		Calcium-binding EF-hand family protein
PGSC0003DMG400017133	405	Lipidtransferprotein	2	2.478	0.639	1	1.012	0.258	1	0.854	0.2	0	0	0	3	2.435	0.552	10	9.098	2.388	Lipid transfer protein	PF14368	PTHR33214,PTHR33214:SF2					AT3G18280.1		Bifunctional inhibitor/lipid-transfer protein/seed storage 2S albumin superfamily protein
PGSC0003DMG400017650	1329	Receptorserine-threonineproteinkinase	1	1.239	0.058	0	0	0	0	0	0	0	0	0	0	0	0	1	0.91	0.043	Receptor serine-threonine protein kinase	PF00069	PTHR27001,PTHR27001:SF48	KOG1187	2.7.11.1		GO:0006468,GO:0005524,GO:0004672	AT3G07070.1		Protein kinase superfamily protein
PGSC0003DMG400017785	1119	Serinepalmitoyltransferaselongchainbasesubunit	1	1.239	0.071	0	0	0	0	0	0	0	0	0	1	0.812	0.045	1	0.91	0.053	Serine palmitoyltransferase long chain base subunit	PF00155	PTHR13693,PTHR13693:SF62		2.3.1.50	K00654	GO:0030170,GO:0009058	AT5G23670.1	LCB2	long chain base2
PGSC0003DMG400018085	1337	F-boxdomaincontainingprotein	3	3.718	0.173	1	1.012	0.047	1	0.854	0.039	6	7.601	0.351	8	6.493	0.295	32	29.112	1.362	F-box domain containing protein	PF03478	PTHR11102,PTHR11102:SF94					AT4G35733.1		F-box family protein with a domain of unknown function (DUF295)
PGSC0003DMG400018319	1614	Hypotheticalprotein	1	1.239	0.046	0	0	0	0	0	0	0	0	0	0	0	0	1	0.91	0.034	Hypothetical protein	PF04484	PTHR31807,PTHR31807:SF7					AT2G20815.1		Family of unknown function (DUF566)
PGSC0003DMG400018358	1595	Tryptophandecarboxylase	2	2.478	0.094	1	1.012	0.038	1	0.854	0.032	1	1.267	0.048	1	0.812	0.03	15	13.646	0.52	Tryptophan decarboxylase	PF00282	PTHR11999,PTHR11999:SF93	KOG0628	4.1.1.28	K01592	GO:0030170,GO:0019752,GO:0016831	AT2G20340.1		Pyridoxal phosphate (PLP)-dependent transferases superfamily protein
PGSC0003DMG400018443	1455	UDP-glucuronosyltransferase||Glycosyltransferase	1	1.239	0.069	0	0	0	0	0	0	0	0	0	1	0.812	0.044	3	2.729	0.152	UDP-glucuronosyltransferase || Glycosyltransferase	PF00201	PTHR11926,PTHR11926:SF286	KOG1192	2.4.1.324		GO:0016758,GO:0008152	AT1G22340.1	AtUGT85A7,UGT85A7	UDP-glucosyl transferase 85A7
PGSC0003DMG400018660	2557	Dimethylanilinemonooxygenase	3	3.718	0.092	1	1.012	0.025	1	0.854	0.021	1	1.267	0.031	2	1.623	0.04	5	3.639	0.091	Dimethylaniline monooxygenase	PF00743	PTHR23023,PTHR23023:SF98		1.14.13.8		GO:0055114,GO:0050661,GO:0050660,GO:0004499	AT5G45180.1		Flavin-binding monooxygenase family protein
PGSC0003DMG400018795	3414	Multidrugresistanceprotein1,2	1	1.239	0.02	0	0	0	0	0	0	0	0	0	0	0	0	1	0.91	0.015	Multidrug resistance protein 1, 2	PF00005,PF00664	PTHR24221,PTHR24221:SF228		3.6.3.44	K05658	GO:0016887,GO:0005524,GO:0055085,GO:0042626,GO:0016021,GO:0006810	AT3G28345.1		ABC transporter family protein
PGSC0003DMG400019497	1125	UDP-glucose:glucosyltransferase	3	3.718	0.213	0	0	0	0	0	0	0	0	0	0	0	0	1	0.91	0.052	UDP-glucose:glucosyltransferase		PTHR11926,PTHR11926:SF414	KOG1192			GO:0016758,GO:0008152	AT1G10400.1		UDP-Glycosyltransferase superfamily protein
PGSC0003DMG400019560	954	UDP-glucose:glucosyltransferase	3	3.718	0.261	1	1.012	0.071	2	1.708	0.117	1	1.267	0.088	24	19.48	1.319	8	7.278	0.514	UDP-glucose:glucosyltransferase	PF00201	PTHR11926,PTHR11926:SF414				GO:0016758,GO:0008152	AT1G01420.1	UGT72B3	UDP-glucosyl transferase 72B3
PGSC0003DMG400019655	1074	Ubiquitin-proteinligase	25	30.98	3.021	14	13.158	1.622	17	14.521	1.296	0	0	0	1	0.812	0.048	2	1.82	0.111	Ubiquitin-protein ligase	PF00646	PTHR32212,PTHR32212:SF132				GO:0005515	AT1G13570.1		F-box/RNI-like superfamily protein
PGSC0003DMG400019996	1204	F-boxfamilyprotein	6	7.435	0.393	4	4.049	0.213	4	3.417	0.177	0	0	0	2	1.623	0.083	1	0.91	0.048	F-box family protein	PF07734,PF00646	PTHR32133,PTHR32133:SF155				GO:0005515	AT3G08750.1		F-box and associated interaction domains-containing protein
PGSC0003DMG400020449	1630	Hypotheticalprotein	2	2.478	0.187	3	2.024	0.077	1	0.854	0.063	0	0	0	1	0.812	0.059	4	3.639	0.276	Hypothetical protein	PF13839	PTHR32285,PTHR32285:SF38					AT3G12060.1	TBL1	Plant protein of unknown function (DUF828)
PGSC0003DMG400020936	264	Hypotheticalprotein	2	2.478	2.009	0	0	0	0	0	0	0	0	0	2	1.623	0.923	1	0.91	0.779	Hypothetical protein
PGSC0003DMG400021041	519	AAA-typeATPasefamilyprotein	1	1.239	0.206	0	0	0	0	0	0	0	0	0	4	3.247	0.495	3	1.82	0.305	AAA-type ATPase family protein	PF12002	PTHR13779,PTHR13779:SF7		3.6.1.3			AT1G24290.1		AAA-type ATPase family protein
PGSC0003DMG400021268	1848	Smallglutamine-richtetratricopeptiderepeat-containingproteinA	4	4.957	0.159	0	0	0	0	0	0	0	0	0	0	0	0	1	0.91	0.029	Small glutamine-rich tetratricopeptide repeat-containing protein A	PF13371,PF00085,PF13414	PTHR22904,PTHR22904:SF387	KOG0550			GO:0045454	AT1G53300.1	TTL1	tetratricopetide-repeat thioredoxin-like 1
PGSC0003DMG400021580	720	F-boxprotein	2	2.478	0.253	0	0	0	0	0	0	0	0	0	1	0.812	0.078	1	0.91	0.093	F-box protein		PTHR33784,PTHR33784:SF2					AT1G67623.1		F-box family protein
PGSC0003DMG400021840	981	Hypotheticalprotein	6	7.435	8.35	3	3.037	3.242	4	3.417	2.734	17	21.537	20.462	39	31.655	22.78	48	43.668	52.772	Hypothetical protein
PGSC0003DMG400022087	288	Nucleotidebindingsite-leucinerichrepeatprotein	2	2.478	1.481	0	0	0	0	0	0	0	0	0	0	0	0	1	0.91	0.567	Nucleotide binding site-leucine rich repeat protein	PF00931	PTHR23155,PTHR23155:SF510				GO:0043531	AT1G61180.2		LRR and NB-ARC domains-containing disease resistance protein
PGSC0003DMG400022151	765	ChaperoneproteinDNAj	276	342.02	32.074	162	163.973	15.302	176	150.333	13.591	120	152.027	13.996	397	322.236	28.769	345	313.865	29.623	Chaperone protein DNAj	PF00226	PTHR24078					AT3G13310.1		Chaperone DnaJ-domain superfamily protein
PGSC0003DMG400022373	1781	Serinecarboxypeptidase	1	1.239	0.042	0	0	0	0	0	0	0	0	0	0	0	0	1	0.91	0.035	Serine carboxypeptidase	PF00450	PTHR11802,PTHR11802:SF90		3.4.16.6	K16297	GO:0006508,GO:0004185	AT1G11080.2	scpl31	serine carboxypeptidase-like 31
PGSC0003DMG400022514	1058	ExtensinDif54	2	2.478	0.153	0	0	0	0	0	0	0	0	0	1	0.812	0.049	1	0.91	0.056	Extensin Dif54		PTHR35022,PTHR35022:SF3
PGSC0003DMG400022748	940	SOC11||MADSboxtranscriptionfactor||SOC12	3	3.718	0.266	1	1.012	0.072	2	1.708	0.134	0	0	0	0	0	0	3	1.82	0.148	SOC1 1 || MADS box transcription factor || SOC1 2	PF01486,PF00319	PTHR11945,PTHR11945:SF208				GO:0006355,GO:0005634,GO:0003700,GO:0046983,GO:0003677	AT4G11880.1	AGL14	AGAMOUS-like 14
PGSC0003DMG400022795	813	Loganicacidmethyltransferase	1	1.239	0.107	0	0	0	0	0	0	0	0	0	6	4.87	0.402	5	4.549	0.396	Loganic acid methyltransferase	PF03492	PTHR31009,PTHR31009:SF7		2.1.1.50		GO:0008168	AT1G68040.1		S-adenosyl-L-methionine-dependent methyltransferases superfamily protein
PGSC0003DMG400022905	4584	Multidrug/pheromoneexporter,MDRfamily,ABCtransporterfamily	8	9.914	0.12	2	2.024	0.024	5	4.271	0.051	1	1.267	0.015	1	0.812	0.01	28	25.473	0.308	Multidrug/pheromone exporter, MDR family, ABC transporter family	PF09818,PF00005,PF00664	PTHR24221,PTHR24221:SF226		3.6.3.44	K05658	GO:0016887,GO:0005524,GO:0055085,GO:0042626,GO:0016021,GO:0006810	AT3G28860.1	ABCB19,ATABCB19,ATMDR1,ATMDR11,ATPGP19,MDR1,MDR11,PGP19	ATP binding cassette subfamily B19
PGSC0003DMG400022953	2278	Pyruvatedecarboxylase	8	9.914	0.283	4	3.037	0.137	5	4.271	0.121	2	1.267	0.036	6	4.058	0.114	13	10.917	0.313	Pyruvate decarboxylase	PF02775,PF00205,PF02776	PTHR18968,PTHR18968:SF132		4.1.1.1	K01568	GO:0030976,GO:0003824,GO:0000287	AT5G54960.1	PDC2	pyruvate decarboxylase-2
PGSC0003DMG400023169	1089	Alcoholdehydrogenase	3	3.718	0.222	0	0	0	0	0	0	0	0	0	0	0	0	1	0.91	0.054	Alcohol dehydrogenase	PF00107,PF08240	PTHR11695,PTHR11695:SF608	KOG0023	1.1.1.195	K00083	GO:0055114,GO:0016491,GO:0008270	AT4G39330.1	ATCAD9,CAD9	cinnamyl alcohol dehydrogenase 9
PGSC0003DMG400023215	388	Sn-1protein	1	1.239	0.348	0	0	0	0	0	0	0	0	0	0	0	0	1	0.91	0.261	Sn-1 protein	PF00407	PTHR31907,PTHR31907:SF5				GO:0009607,GO:0006952	AT1G14930.1		Polyketide cyclase/dehydrase and lipid transport superfamily protein
PGSC0003DMG400023774	1522	Hec1protein	21	24.785	0.994	8	8.097	0.324	15	11.959	0.472	6	6.335	0.252	3	2.435	0.096	28	24.564	0.988	Hec1 protein		PTHR10643,PTHR10643:SF2					AT3G54630.1
PGSC0003DMG400024364	793	Rpi-vnt1	2	1.24	0.111	0	0	0	0	0	0	8	10.135	0.89	27	21.105	1.799	24	20.926	1.881	Rpi-vnt1		PTHR23155,PTHR23155:SF539					AT1G59780.1		NB-ARC domain-containing disease resistance protein
PGSC0003DMG400024515	306	Hypotheticalprotein	2	2.478	1.232	0	0	0	0	0	0	0	0	0	0	0	0	1	0.91	0.468	Hypothetical protein		PTHR33228					AT4G25760.1	ATGDU2,GDU2	glutamine dumper 2
PGSC0003DMG400024963	617	Acylcarrierprotein	12	13.632	1.731	6	5.063	0.639	5	4.271	0.516	0	0	0	4	3.247	0.386	2	0.91	0.117	Acyl carrier protein	PF00550	PTHR20863,PTHR20863:SF30	KOG1748		K03955		AT1G65290.1	mtACP2	mitochondrial acyl carrier protein 2
PGSC0003DMG400025359	1550	Nucleolarprotein58	76	94.179	3.699	38	38.463	1.508	62	52.958	2.048	64	81.081	3.16	71	57.629	2.217	191	173.763	6.843	Nucleolar protein 58		PTHR33833,PTHR33833:SF1
PGSC0003DMG400026093	3859	DOMONdomain-containingprotein	57	70.415	1.021	29	28.801	0.417	28	23.703	0.342	76	96.124	1.389	125	100.69	1.448	302	274.595	3.984	DOMON domain-containing protein	PF03188,PF10517,PF03351	PTHR23130,PTHR23130:SF84	KOG4731			GO:0016021	AT5G54830.1		DOMON domain-containing protein / dopamine beta-monooxygenase N-terminal domain-containing protein
PGSC0003DMG400026123	942	ATPbindingprotein	1	1.239	0.089	0	0	0	0	0	0	0	0	0	1	0.812	0.056	2	1.82	0.131	ATP binding protein	PF00069	PTHR24361,PTHR24361:SF422	KOG0198	2.7.11.25		GO:0006468,GO:0005524,GO:0004672	AT3G50310.1	MAPKKK20	mitogen-activated protein kinase kinase kinase 20
PGSC0003DMG400026164	1673	DNAbindingprotein	10	12.392	0.446	3	3.037	0.109	6	5.125	0.182	3	3.801	0.136	2	1.623	0.057	33	30.022	1.083	DNA binding protein	PF00010	PTHR12565,PTHR12565:SF160				GO:0046983	AT3G22100.1		basic helix-loop-helix (bHLH) DNA-binding superfamily protein
PGSC0003DMG400026431	1721	Non-imprintedinPrader-Willi/Angelmansyndromeregionprotein	2	1.239	0.058	0	0	0	0	0	0	0	0	0	4	2.435	0.093	3	1.82	0.072	Non-imprinted in Prader-Willi/Angelman syndrome region protein	PF05653	PTHR12570,PTHR12570:SF20				GO:0016021,GO:0015693,GO:0015095	AT4G13800.1		Protein of unknown function (DUF803)
PGSC0003DMG400026656	1129	Hypotheticalprotein	1	1.239	0.071	0	0	0	0	0	0	0	0	0	0	0	0	1	0.91	0.052	Hypothetical protein		PTHR14942,PTHR14942:SF2					AT5G25340.1		Ubiquitin-like superfamily protein
PGSC0003DMG400026685	1223	CyclinD3.2protein	1	1.239	0.064	0	0	0	0	0	0	0	0	0	2	0.812	0.057	3	2.729	0.2	Cyclin D3.2 protein	PF02984	PTHR10177,PTHR10177:SF238				GO:0005634	AT5G67260.1	CYCD3;2	CYCLIN D3;2
PGSC0003DMG400026764	501	Calciumionbindingprotein	1	1.239	0.218	0	0	0	0	0	0	0	0	0	0	0	0	1	0.91	0.162	Calcium ion binding protein	PF05042	PTHR31495,PTHR31495:SF1		1.11.2.3			AT1G70680.1		Caleosin-related family protein
PGSC0003DMG400026930	1835	FlavonoidglucoyltransferaseUGT73N1	4	4.957	0.161	2	2.024	0.066	3	2.563	0.082	1	1.267	0.041	4	3.247	0.103	7	6.368	0.207	Flavonoid glucoyltransferase UGT73N1	PF00201	PTHR11926,PTHR11926:SF248	KOG1192		K13496	GO:0016758,GO:0008152	AT2G36780.1		UDP-Glycosyltransferase superfamily protein
PGSC0003DMG400027029	2254	Hypotheticalprotein	2	2.478	0.064	0	0	0	0	0	0	3	3.801	0.098	22	17.857	0.455	30	27.293	0.706	Hypothetical protein	PF11744	PTHR31086,PTHR31086:SF20	KOG4711			GO:0015743	AT3G18440.1	ALMT9,AtALMT9	aluminum-activated malate transporter 9
PGSC0003DMG400027101	693	Leucine-richrepeat/extensin	4	4.957	0.533	0	0	0	0	0	0	0	0	0	0	0	0	2	1.82	0.197	Leucine-rich repeat/extensin
PGSC0003DMG400027287	1789	F-boxfamilyprotein	55	68.156	2.274	9	8.097	0.27	26	21.354	0.703	39	49.409	1.638	29	22.727	0.822	117	106.441	3.56	F-box family protein	PF08495,PF00646,PF10442	PTHR14939,PTHR14939:SF5				GO:0005515	AT5G63520.1
PGSC0003DMG400027366	2233	Hypotheticalprotein	1	1.239	0.032	0	0	0	0	0	0	0	0	0	0	0	0	1	0.91	0.024	Hypothetical protein
PGSC0003DMG400027923	380	Gag-polpolyprotein	1	1.239	0.364	0	0	0	0	0	0	0	0	0	0	0	0	2	1.82	0.545	Gag-pol polyprotein				2.7.7.49
PGSC0003DMG400028029	1321	Hypotheticalprotein	1	1.239	0.059	0	0	0	0	0	0	0	0	0	0	0	0	1	0.91	0.043	Hypothetical protein	PF04674	PTHR31279,PTHR31279:SF7					AT5G51550.1	EXL3	EXORDIUM like 3
PGSC0003DMG400028806	1326	UDP-glucosyltransferase	2	2.478	0.117	0	0	0	0	0	0	0	0	0	0	0	0	1	0.91	0.043	UDP-glucosyltransferase	PF00201	PTHR11926,PTHR11926:SF149		2.4.1.118		GO:0016758,GO:0008152	AT3G22250.1		UDP-Glycosyltransferase superfamily protein
PGSC0003DMG400028863	2853	Gag-polpolyprotein	2	1.964	0.174	1	0.005	0	1	0.012	0	3	3.798	0.076	9	7.303	0.199	9	8.188	0.164	Gag-pol polyprotein		PTHR31973,PTHR31973:SF31
PGSC0003DMG400029290	1395	Fertilityrestorer	79	97.122	4.309	12	12.037	0.533	24	20.174	0.88	1	0.136	0.006	104	83.756	3.629	91	82.516	3.672	Fertility restorer	PF01535,PF12854,PF13041	PTHR24015,PTHR24015:SF337					AT4G38150.1		Pentatricopeptide repeat (PPR) superfamily protein
PGSC0003DMG400029338	826	GAST	1	1.239	0.105	0	0	0	0	0	0	1	1.267	0.105	3	2.435	0.197	7	6.368	0.542	GAST	PF02704	PTHR23201,PTHR23201:SF13					AT1G75750.1	GASA1	GAST1 protein homolog 1
PGSC0003DMG400029403	2092	Hypotheticalprotein	1	1.239	0.035	0	0	0	0	0	0	0	0	0	0	0	0	1	0.91	0.026	Hypothetical protein	PF01697	PTHR21461,PTHR21461:SF20					AT4G37420.1		Domain of unknown function (DUF23)
PGSC0003DMG400029466	979	Zincionbindingprotein	7	8.674	0.59	5	5.061	0.343	5	4.271	0.283	4	5.068	0.34	6	4.87	0.32	11	10.007	0.684	Zinc ion binding protein	PF04640	PTHR31065,PTHR31065:SF15					AT2G01818.1		PLATZ transcription factor family protein
PGSC0003DMG400029672	1297	Auxin-inducedprotein5NG4	3	3.718	0.18	1	1.012	0.049	2	0.854	0.065	0	0	0	2	1.623	0.076	1	0.91	0.044	Auxin-induced protein 5NG4		PTHR31218,PTHR31218:SF18				GO:0022857,GO:0016021	AT1G21890.1		nodulin MtN21 /EamA-like transporter family protein
PGSC0003DMG400029727	1282	Hypotheticalprotein	1734	2147.54	121.434	330	333.006	18.985	483	411.709	22.928	169	214.105	12.144	657	532.46	29.719	401	364.811	20.657	Hypothetical protein	PF04720	PTHR31579,PTHR31579:SF6					AT4G32480.1		Protein of unknown function (DUF506)
PGSC0003DMG400029804	757	ATFP4	1	1.239	0.118	0	0	0	0	0	0	0	0	0	0	0	0	1	0.91	0.087	ATFP4		PTHR22814,PTHR22814:SF147					AT5G48290.1		Heavy metal transport/detoxification superfamily protein
PGSC0003DMG400030020	729	Leucine-richrepeatresistanceprotein	5	6.196	0.814	3	3.037	0.396	4	3.417	0.427	2	2.534	0.324	23	18.669	2.292	8	7.278	0.965	Leucine-rich repeat resistance protein
PGSC0003DMG400030561	3245	HB06p	56	69.395	1.209	33	33.402	0.581	50	42.708	0.739	15	19.003	0.33	56	45.454	0.784	82	74.6	1.301	HB06p	PF13855	PTHR27004	KOG0472			GO:0005515	AT2G34930.1		disease resistance family protein / LRR family protein
PGSC0003DMG400030622	1235	DNAbindingprotein	2	2.478	0.127	0	0	0	0	0	0	0	0	0	0	0	0	3	2.729	0.19	DNA binding protein	PF00010	PTHR23042,PTHR23042:SF25				GO:0046983	AT4G37850.1		basic helix-loop-helix (bHLH) DNA-binding superfamily protein
PGSC0003DMG400030781	890	TranscriptionalfactorTINY	1	1.239	0.095	0	0	0	0	0	0	0	0	0	0	0	0	4	3.639	0.281	Transcriptional factor TINY	PF00847	PTHR31985,PTHR31985:SF19				GO:0006355,GO:0003700	AT1G19210.1		Integrase-type DNA-binding superfamily protein
PGSC0003DMG400030858	1272	RNA-dependentRNApolymerase6	2	2.478	0.123	0	0	0	0	0	0	0	0	0	0	0	0	1	0.91	0.045	RNA-dependent RNA polymerase 6		PTHR23079,PTHR23079:SF1		2.7.7.48		GO:0003968	AT3G49500.1	RDR6,SDE1,SGS2	RNA-dependent RNA polymerase 6
PGSC0003DMG400031492	597	Hypotheticalprotein	1	1.239	0.165	0	0	0	0	0	0	0	0	0	0	0	0	1	0.91	0.122	Hypothetical protein
PGSC0003DMG400032529	1855	PhospholipaseA1-Igamma3,chloroplastic	13	16.11	0.516	5	5.061	0.162	6	5.125	0.162	0	0	0	4	3.247	0.102	3	2.729	0.088	Phospholipase A1-Igamma3, chloroplastic	PF01764	PTHR31403,PTHR31403:SF6	KOG4569	3.1.1.32,3.1.1.26,3.1.1.3		GO:0006629	AT1G51440.1		alpha/beta-Hydrolases superfamily protein
PGSC0003DMG400033062	2344	Hypotheticalprotein	1	1.239	0.031	0	0	0	0	0	0	1	1.267	0.031	6	4.87	0.119	5	4.549	0.113	Hypothetical protein	PF04576	PTHR31448,PTHR31448:SF9					AT1G74830.1		Protein of unknown function, DUF593
PGSC0003DMG400033065	2262	HIPL1protein	15	17.349	0.446	9	8.097	0.208	8	6.833	0.174	5	6.334	0.162	13	10.552	0.268	31	28.202	0.727	HIPL1 protein	PF07995	PTHR19328,PTHR19328:SF34		1.1.99.35,1.1.5.2		GO:0048038,GO:0016901,GO:0005975	AT1G74790.1		catalytics
PGSC0003DMG400034438	1884	Gag-polprotein	1	1.239	0.039	0	0	0	0	0	0	0	0	0	0	0	0	1	0.91	0.029	Gag-pol protein	PF00098			2.7.7.7,3.1.26.13,3.1.13.2,3.4.23.16,2.7.7.49		GO:0008270,GO:0003676	AT3G26420.1	ATRZ-1A	RNA-binding (RRM/RBD/RNP motifs) family protein with retrovirus zinc finger-like domain
PGSC0003DMG400036516	10898	Hypotheticalprotein	65	79.878	0.676	57	56.697	0.281	64	54.56	0.27	218	275.166	1.474	134	108.124	0.923	277	251.276	2.696	Hypothetical protein
PGSC0003DMG400037501	408	Hypotheticalprotein	2	2.478	0.63	1	1.012	0.254	2	1.708	0.394	1	1.267	0.307	1	0.812	0.182	11	10.007	2.589	Hypothetical protein
PGSC0003DMG400038165	2241	Zincfingerprotein	1	1.239	0.032	0	0	0	0	0	0	0	0	0	0	0	0	1	0.91	0.024	Zinc finger protein	PF13589	PTHR23336,PTHR23336:SF7	KOG1845				AT5G50780.1		Histidine kinase-, DNA gyrase B-, and HSP90-like ATPase family protein
PGSC0003DMG400038989	1389	UDP-glucosyltransferase	1	1.239	0.055	0	0	0	0	0	0	3	2.535	0.112	13	9.741	0.424	7	6.368	0.285	UDP-glucosyltransferase	PF00201	PTHR11926,PTHR11926:SF352				GO:0016758,GO:0008152	AT2G29730.1	UGT71D1	UDP-glucosyl transferase 71D1
PGSC0003DMG400039325	783	Ubiquitincarrierprotein	16	18.589	9.455	24	23.28	2.106	34	28.188	2.472	6	6.335	0.566	28	21.916	1.899	19	16.376	1.498	Ubiquitin carrier protein	PF00179	PTHR24067,PTHR24067:SF112		6.3.2.19			AT3G57870.1	AHUS5,ATSCE1,EMB1637,SCE1,SCE1A	sumo conjugation enzyme 1
PGSC0003DMG400040082	441	Hypotheticalprotein	2	1.239	0.272	0	0	0	0	0	0	0	0	0	0	0	0	3	1.82	0.405	Hypothetical protein		PTHR34427,PTHR34427:SF2
PGSC0003DMG400041021	228	Histoneh1/h5	1	1.239	1.935	0	0	0	0	0	0	0	0	0	0	0	0	1	0.91	1.564	Histone h1/h5	PF00538	PTHR11467,PTHR11467:SF44				GO:0006334,GO:0005634,GO:0003677,GO:0000786	AT2G18050.1	HIS1-3	histone H1-3
PGSC0003DMG400041721	561	Hypotheticalprotein	1	1.239	0.182	0	0	0	0	0	0	0	0	0	0	0	0	1	0.91	0.135	Hypothetical protein
PGSC0003DMG400042481	804	CircadianclockcouplingfactorZGT	39	48.329	4.24	9	9.11	0.796	20	17.083	1.448	14	17.737	1.529	12	9.74	0.816	43	39.12	3.453	Circadian clock coupling factor ZGT		PTHR31348,PTHR31348:SF3					AT3G63060.1	EDL3	EID1-like 3
PGSC0003DMG400042965	1283	Density-regulatedprotein	52	63.199	9.183	37	37.45	2.951	61	51.25	4.111	27	32.939	2.387	32	25.162	1.675	41	37.3	3.67	Density-regulated protein	PF01253	PTHR12789				GO:0006413,GO:0003743	AT5G11900.1		Translation initiation factor SUI1 family protein
PGSC0003DMG400043616	1713	Pectinesterase	1	1.239	0.043	0	0	0	0	0	0	0	0	0	0	0	0	1	0.91	0.032	Pectinesterase	PF04043,PF01095	PTHR31707,PTHR31707:SF48		3.1.1.11	K01051	GO:0004857,GO:0042545,GO:0030599,GO:0005618	AT5G04960.1		Plant invertase/pectin methylesterase inhibitor superfamily
PGSC0003DMG400043870	588	Hypotheticalprotein	3	3.718	0.507	0	0	0	0	0	0	0	0	0	0	0	0	2	0.91	0.125	Hypothetical protein
PGSC0003DMG400046095	3336	Isopentenyltransferase	2	2.478	0.042	0	0	0	0	0	0	0	0	0	0	0	0	1	0.91	0.015	Isopentenyltransferase	PF01715	PTHR11088	KOG1384	2.5.1.112	K10760	GO:0008033	AT5G19040.1	ATIPT5,IPT5	isopentenyltransferase 5
PGSC0003DMG400046620	345	Hypotheticalprotein	1	1.239	0.451	0	0	0	0	0	0	0	0	0	0	0	0	1	0.91	0.34	Hypothetical protein
PGSC0003DMG401002606	2314	AR791	1	1.239	0.031	0	0	0	0	0	0	0	0	0	0	0	0	3	2.729	0.069	AR791		PTHR31342,PTHR31342:SF4					AT1G52080.1	AR791	actin binding protein family
PGSC0003DMG401003983	455	Hypotheticalprotein	2	1.239	0.257	0	0	0	0	0	0	0	0	0	0	0	0	3	1.821	0.383	Hypothetical protein
PGSC0003DMG401005606	891	Mitochondrialcarnitine/acylcarnitinecarrierprotein	2	2.478	0.19	0	0	0	0	0	0	0	0	0	0	0	0	3	1.82	0.14	Mitochondrial carnitine/acylcarnitine carrier protein	PF00153	PTHR24089,PTHR24089:SF270	KOG0762		K15109		AT1G79900.1	ATMBAC2,BAC2	Mitochondrial substrate carrier family protein
PGSC0003DMG401006542	405	Seryl-tRNAsynthetase	2	2.478	0.639	0	0	0	0	0	0	0	0	0	0	0	0	2	1.82	0.478	Seryl-tRNA synthetase	PF02403	PTHR11778,PTHR11778:SF0		6.1.1.11		GO:0006434,GO:0005737,GO:0005524,GO:0004828,GO:0000166	AT1G11870.2	ATSRS,OVA7,SRS	Seryl-tRNA synthetase
PGSC0003DMG401028370	764	Hypotheticalprotein	5	6.196	0.582	2	2.024	0.189	3	2.563	0.232	0	0	0	1	0.812	0.073	1	0.91	0.086	Hypothetical protein
PGSC0003DMG401028834	3701	RNA-directedDNApolymerase(Reversetranscriptase)	8	9.914	0.15	2	2.024	0.031	4	3.417	0.051	2	2.534	0.038	7	5.682	0.085	7	6.368	0.097	RNA-directed DNA polymerase (Reverse transcriptase)	PF00078	PTHR19446,PTHR19446:SF384		2.7.7.49			AT4G20520.1		RNA binding;RNA-directed DNA polymerases
PGSC0003DMG401029354	852	Trans-2-enoylCoAreductase	12	14.87	1.209	4	4.049	0.328	7	5.979	0.471	0	0	0	0	0	0	3	2.729	0.223	Trans-2-enoyl CoA reductase	PF08240	PTHR11695,PTHR11695:SF496	KOG0024	1.3.1.38	K07512	GO:0055114,GO:0016491,GO:0008270	AT3G45770.1		Polyketide synthase, enoylreductase family protein
PGSC0003DMG402003373	1736	Elongationfactor1-alpha||TRNA-splicingendonucleasesubunitSen2-2	10	12.392	0.428	3	3.037	0.105	4	3.417	0.116	0	0	0	2	1.623	0.055	1	0.91	0.031	Elongation factor 1-alpha || TRNA-splicing endonuclease subunit Sen2-2	PF02778,PF01974	PTHR21227,PTHR21227:SF0	KOG4685	4.6.1.16	K15322	GO:0006388,GO:0000213	AT3G45590.1	ATSEN1,SEN1	splicing endonuclease 1
PGSC0003DMG402011679	426	Ent-kaureneoxidase	1	1.239	0.29	0	0	0	0	0	0	0	0	0	1	0.812	0.169	1	0.91	0.216	Ent-kaurene oxidase	PF00067	PTHR24279,PTHR24279:SF57		1.14.13.78		GO:0055114,GO:0020037,GO:0016705,GO:0005506	AT5G25900.1	ATKO1,CYP701A3,GA3	GA requiring 3
PGSC0003DMG402023679	341	Hypotheticalprotein	1	1.239	0.464	0	0	0	0	0	0	0	0	0	0	0	0	3	2.729	1.049	Hypothetical protein
PGSC0003DMG402025733	1018	Hypotheticalprotein	3	2.507	0.162	0	0	0	0	0	0	0	0	0	0	0	0	4	2.797	0.182	Hypothetical protein					K09761
PGSC0003DMG402029181	468	EMB1968	1	1.239	0.245	0	0	0	0	0	0	0	0	0	0	0	0	1	0.91	0.182	EMB1968	PF00004	PTHR11669,PTHR11669:SF17				GO:0005524	AT1G21690.1	EMB1968,RFC4	ATPase family associated with various cellular activities (AAA)
PGSC0003DMG402030024	1348	Retrofit	1	1.239	0.057	0	0	0	0	0	0	2	2.534	0.116	7	5.682	0.256	8	7.278	0.337	Retrofit
PGSC0003DMG400000553	1114	Auxin-inducedprotein5NG4	3	3.718	0.216	1	1.012	0.059	0	0	0	0	0	0	4	3.247	0.183	3	2.729	0.159	Auxin-induced protein 5NG4	PF00892	PTHR31218,PTHR31218:SF16				GO:0016021,GO:0016020,GO:0022857	AT3G30340.1		nodulin MtN21 /EamA-like transporter family protein
PGSC0003DMG400000633	311	Glycosidehydrolase,family28	1	1.239	0.589	1	1.012	0.469	0	0	0	0	0	0	0	0	0	1	0.91	0.447	Glycoside hydrolase, family 28		PTHR31375,PTHR31375:SF25					AT5G44840.1		Pectin lyase-like superfamily protein
PGSC0003DMG400000901	990	Hypotheticalprotein	2	2.478	0.166	2	2.024	0.135	1	0.854	0.056	0	0	0	4	3.247	0.21	3	2.729	0.184	Hypothetical protein
PGSC0003DMG400001547	1894	F-boxfamilyprotein	3	3.718	0.178	3	3.037	0.216	1	0.854	0.059	3	2.534	0.09	2	0.812	0.027	8	7.278	0.324	F-box family protein	PF00646					GO:0005515	AT2G17030.1		F-box family protein with a domain of unknown function (DUF295)
PGSC0003DMG400002447	1540	Cgi67serineprotease	4	4.957	0.196	7	7.085	0.28	3	2.563	0.1	2	2.534	0.099	5	4.058	0.157	6	5.459	0.217	Cgi67 serine protease	PF12695	PTHR12277,PTHR12277:SF83	KOG1552				AT5G38220.1		alpha/beta-Hydrolases superfamily protein
PGSC0003DMG400003158	2115	Jumonjidomainprotein	2	1.239	0.034	1	1.012	0.028	0	0	0	0	0	0	1	0.812	0.022	2	1.82	0.05	Jumonji domain protein	PF02375,PF02373,PF00112	PTHR10694,PTHR10694:SF33			K11446	GO:0008234,GO:0006508	AT5G46910.1		Transcription factor jumonji (jmj) family protein / zinc finger (C5HC2 type) family protein
PGSC0003DMG400003365	495	PolypepetidewithreversetranscriptaseandRNaseHdomains	1	1.239	0.222	2	2.024	0.36	0	0	0	0	0	0	1	0.812	0.133	1	0.91	0.165	Polypepetide with reverse transcriptase and RNaseH domains				2.7.7.49			AT4G23160.1	CRK8	cysteine-rich RLK (RECEPTOR-like protein kinase) 8
PGSC0003DMG400004225	1555	Hypotheticalprotein	1	1.239	0.048	1	1.012	0.04	0	0	0	1	1.267	0.049	6	4.87	0.187	5	4.549	0.178	Hypothetical protein		PTHR33437,PTHR33437:SF2
PGSC0003DMG400004408	2199	XH/XSdomain-containingprotein||X1	1	1.239	0.088	2	1.012	0.032	0	0	0	2	1.267	0.04	4	2.435	0.075	4	2.729	0.086	XH/XS domain-containing protein || X1	PF03470,PF03468,PF03469	PTHR21596,PTHR21596:SF23				GO:0031047	AT1G13790.1		XH/XS domain-containing protein
PGSC0003DMG400005034	1909	Hypotheticalprotein	7	8.674	0.269	2	2.024	0.063	0	0	0	0	0	0	1	0.812	0.025	3	2.729	0.085	Hypothetical protein
PGSC0003DMG400006316	3746	NBS-LRRtypediseaseresistanceprotein	7	8.674	0.13	8	8.097	0.121	5	4.271	0.064	38	48.142	0.718	129	104.706	1.554	91	82.788	1.24	NBS-LRR type disease resistance protein	PF00931	PTHR23155,PTHR23155:SF633				GO:0043531	AT3G07040.1	RPM1,RPS3	NB-ARC domain-containing disease resistance protein
PGSC0003DMG400006322	1054	Hypotheticalprotein	1	1.239	0.077	1	1.012	0.063	0	0	0	0	0	0	1	0.812	0.049	2	1.82	0.113	Hypothetical protein	PF07649	PTHR13871,PTHR13871:SF50				GO:0055114,GO:0047134	AT2G44380.1		Cysteine/Histidine-rich C1 domain family protein
PGSC0003DMG400006889	334	Hypotheticalprotein	4	3.718	1.464	3	3.037	1.172	0	0	0	0	0	0	0	0	0	3	1.82	0.736	Hypothetical protein
PGSC0003DMG400007184	417	50Sribosomalprotein5gamma,chloroplastic	3	3.449	0.841	3	2.493	0.6	1	0.001	0	0	0	0	4	2.6	0.56	1	0.879	0.218	50S ribosomal protein 5 gamma, chloroplastic		PTHR34678,PTHR34678:SF1			K19034		AT3G56910.1	PSRP5	plastid-specific 50S ribosomal protein 5
PGSC0003DMG400007351	3234	MultidrugresistanceproteinABCtransporterfamily	1	1.239	0.022	3	3.037	0.053	0	0	0	0	0	0	1	0.812	0.014	1	0.91	0.016	Multidrug resistance protein ABC transporter family	PF00664,PF00005	PTHR24223,PTHR24223:SF213		3.6.3.44		GO:0055085,GO:0042626,GO:0016021,GO:0006810,GO:0005524,GO:0016887	AT3G59140.1	ATMRP14,MRP14	multidrug resistance-associated protein 14
PGSC0003DMG400007353	1854	MultidrugresistanceproteinABCtransporterfamily	1	1.239	0.04	1	1.012	0.032	0	0	0	0	0	0	0	0	0	1	0.91	0.029	Multidrug resistance protein ABC transporter family	PF00664,PF00005	PTHR24223,PTHR24223:SF213	KOG0058	3.6.3.44		GO:0055085,GO:0042626,GO:0016021,GO:0006810,GO:0005524,GO:0016887	AT3G59140.1	ATMRP14,MRP14	multidrug resistance-associated protein 14
PGSC0003DMG400008140	1553	Glucosyltransferase	3	3.718	0.146	3	3.037	0.119	0	0	0	0	0	0	1	0.812	0.031	2	1.82	0.071	Glucosyltransferase	PF00201	PTHR11926,PTHR11926:SF276	KOG1192	2.4.1.203	K13495	GO:0016758,GO:0008152	AT2G36780.1		UDP-Glycosyltransferase superfamily protein
PGSC0003DMG400009174	634	SAURfamilyprotein	3	3.718	0.454	5	5.061	0.614	1	0.854	0.099	0	0	0	1	0.812	0.093	2	1.82	0.224	SAUR family protein	PF02519	PTHR31374,PTHR31374:SF32			K14488	GO:0009733	AT1G56150.1		SAUR-like auxin-responsive protein family
PGSC0003DMG400010611	1198	Nucleobaseascorbatetransporter||Purinepermease	16	19.827	1.146	19	18.219	1.05	12	10.25	0.558	0	0	0	2	1.623	0.091	4	3.639	0.212	Nucleobase ascorbate transporter || Purine permease	PF00860	PTHR11119,PTHR11119:SF50				GO:0055085,GO:0016020,GO:0006810,GO:0005215	AT5G62890.4		Xanthine/uracil permease family protein
PGSC0003DMG400011460	306	GPI-anchortransamidase	6	7.435	3.697	13	13.158	6.376	3	2.563	1.064	2	2.534	1.147	9	7.305	2.867	9	8.188	4.214	GPI-anchor transamidase							AT1G08750.3		Peptidase C13 family
PGSC0003DMG400011677	663	Hypotheticalprotein	2	2.478	0.284	1	1.012	0.115	0	0	0	0	0	0	2	1.623	0.175	1	0.91	0.105	Hypothetical protein
PGSC0003DMG400011919	618	Mevalonatediphosphatedecarboxylase	6	7.435	0.942	7	7.085	0.892	1	0.854	0.103	0	0	0	3	2.435	0.289	1	0.91	0.116	Mevalonate diphosphate decarboxylase	PF00288	PTHR10977,PTHR10977:SF3		4.1.1.33		GO:0005524,GO:0016831,GO:0008299	AT2G38700.1	ATMVD1,MVD1	mevalonate diphosphate decarboxylase 1
PGSC0003DMG400012126	1026	MYBtranscriptionfactorMYB185	1	1.239	0.08	1	1.012	0.065	0	0	0	3	3.801	0.241	3	2.435	0.151	13	11.827	0.762	MYB transcription factor MYB185	PF00249	PTHR10641,PTHR10641:SF613	KOG0048		K09422		AT2G16720.1	ATMYB7,ATY49,MYB7	myb domain protein 7
PGSC0003DMG400012348	864	HeavymetalATPase	6	6.525	0.521	7	6.212	0.494	2	1.455	0.113	1	0.001	0	0	0	0	2	0.911	0.073	Heavy metal ATPase		PTHR24093,PTHR24093:SF315		3.6.3.4			AT1G63440.1	HMA5	heavy metal atpase 5
PGSC0003DMG400012688	1171	Ovateprotein	3	3.718	0.203	3	3.037	0.165	2	1.708	0.091	1	1.267	0.068	3	2.435	0.129	6	5.459	0.299	Ovate protein	PF04844	PTHR33057,PTHR33057:SF28					AT2G18500.1	ATOFP7,OFP7	ovate family protein 7
PGSC0003DMG400012841	435	Hypotheticalprotein	6	6.499	1.463	8	7.926	1.763	2	1.053	0.217	1	0.028	0.006	4	2.703	0.543	10	8.627	1.972	Hypothetical protein	PF01878	PTHR14087,PTHR14087:SF9	KOG3383				AT2G14660.1
PGSC0003DMG400012852	3649	CellulosesynthaseCslG	85	104.093	5.088	138	139.68	6.159	89	76.021	3.014	34	41.808	1.558	37	29.22	1.061	60	54.585	3.423	Cellulose synthase CslG	PF03552	PTHR13301,PTHR13301:SF51		2.4.1.12		GO:0030244,GO:0016760,GO:0016020	AT4G24010.1	ATCSLG1,CSLG1	cellulose synthase like G1
PGSC0003DMG400012863	1225	Ubiquitin	3	3.718	0.192	5	5.061	0.261	2	1.708	0.087	0	0	0	1	0.812	0.041	1	0.91	0.047	Ubiquitin	PF00240	PTHR10666,PTHR10666:SF123	KOG0005,KOG0001		K08770	GO:0005515	AT5G03240.2	UBQ3	polyubiquitin 3
PGSC0003DMG400013376	1476	Hypotheticalprotein	11	12.811	0.532	5	4.143	0.172	1	0.001	0	1	0	0	3	2.379	0.097	8	7.278	0.303	Hypothetical protein		PTHR32133,PTHR32133:SF114
PGSC0003DMG400013407	1935	CC-NBS-LRRclassdiseaseresistanceprotein	1	1.239	0.038	1	1.012	0.031	0	0	0	1	1.267	0.038	10	8.117	0.244	7	6.368	0.195	CC-NBS-LRR class disease resistance protein	PF00931	PTHR23155,PTHR23155:SF402				GO:0043531	AT1G58848.1		Disease resistance protein (CC-NBS-LRR class) family
PGSC0003DMG400014726	759	Cationicperoxidase	1	1.239	0.117	1	1.012	0.095	0	0	0	0	0	0	3	2.435	0.22	1	0.91	0.087	Cationic peroxidase	PF00141	PTHR31235,PTHR31235:SF70		1.11.1.7	K00430	GO:0055114,GO:0020037,GO:0006979,GO:0004601	AT5G22410.1	RHS18	root hair specific 18
PGSC0003DMG400015882	726	Sn-1protein	2	1.239	0.125	2	2.024	0.203	0	0	0	3	2.534	0.25	3	1.623	0.155	5	4.549	0.461	Sn-1 protein	PF00407	PTHR31907,PTHR31907:SF5				GO:0009607,GO:0006952	AT1G70880.1		Polyketide cyclase/dehydrase and lipid transport superfamily protein
PGSC0003DMG400015883	603	Sn-1protein||Sn-2protein	2	1.239	0.166	2	2.024	0.269	0	0	0	0	0	0	0	0	0	3	2.729	0.368	Sn-1 protein || Sn-2 protein	PF00407	PTHR31907,PTHR31907:SF5				GO:0009607,GO:0006952	AT5G28010.1		Polyketide cyclase/dehydrase and lipid transport superfamily protein
PGSC0003DMG400016585	447	Auxin-inducedSAUR	1	1.239	0.265	1	1.012	0.214	0	0	0	0	0	0	0	0	0	1	0.91	0.198	Auxin-induced SAUR	PF02519	PTHR31175,PTHR31175:SF7				GO:0009733	AT1G29500.1		SAUR-like auxin-responsive protein family
PGSC0003DMG400016930	1683	Hypotheticalprotein	19	23.163	0.828	9	8.463	0.302	1	0.003	0	1	0.001	0	7	5.669	0.199	17	15.455	0.554	Hypothetical protein	PF03140	PTHR31549,PTHR31549:SF2					AT3G50140.1		Plant protein of unknown function (DUF247)
PGSC0003DMG400017098	664	Hsp20.1protein	1	1.239	0.141	1	1.012	0.115	0	0	0	0	0	0	8	6.493	0.698	9	8.188	0.942	Hsp20.1 protein	PF00011	PTHR11527,PTHR11527:SF153			K13993		AT1G53540.1		HSP20-like chaperones superfamily protein
PGSC0003DMG400017431	1293	AnthranilateN-benzoyltransferaseprotein	1	1.239	0.06	1	1.012	0.049	0	0	0	0	0	0	0	0	0	3	2.729	0.133	Anthranilate N-benzoyltransferase protein	PF02458	PTHR31623,PTHR31623:SF3		2.3.1.160		GO:0016747	AT1G24430.1		HXXXD-type acyl-transferase family protein
PGSC0003DMG400017472	1593	F-boxfamilyprotein	6	7.435	0.321	5	5.061	0.192	2	0.854	0.04	0	0	0	3	1.623	0.075	2	1.82	0.069	F-box family protein		PTHR32212,PTHR32212:SF69					AT5G56810.1		F-box/RNI-like/FBD-like domains-containing protein
PGSC0003DMG400017673	1277	Hypotheticalprotein	6	7.434	0.366	13	13.158	0.646	1	0.001	0	15	18.634	0.908	53	42.246	2.026	40	36.351	1.795	Hypothetical protein
PGSC0003DMG400017950	1029	Hypotheticalprotein	1	1.239	0.079	2	2.024	0.129	0	0	0	0	0	0	0	0	0	1	0.91	0.058	Hypothetical protein
PGSC0003DMG400018197	339	CytochromeP45071A4	1	1.239	0.471	2	2.024	0.754	0	0	0	1	1.267	0.447	1	0.812	0.256	5	4.549	1.773	Cytochrome P450 71A4	PF00067	PTHR24298,PTHR24298:SF117		1.14.13.102		GO:0055114,GO:0020037,GO:0016705,GO:0005506	AT3G26210.1	CYP71B23	cytochrome P450, family 71, subfamily B, polypeptide 23
PGSC0003DMG400018274	688	Hypotheticalprotein	1	1.239	0.135	4	4.049	0.437	0	0	0	1	1.267	0.135	7	5.682	0.583	3	2.729	0.298	Hypothetical protein
PGSC0003DMG400018296	332	Hypotheticalprotein	1	1.239	0.495	4	4.049	1.585	0	0	0	0	0	0	0	0	0	1	0.91	0.374	Hypothetical protein		PTHR33022,PTHR33022:SF5
PGSC0003DMG400018308	2985	Serine-threonineproteinkinase,plant-type	7	8.674	0.165	6	6.073	0.116	1	0.854	0.016	0	0	0	1	0.812	0.015	6	5.459	0.104	Serine-threonine protein kinase, plant-type	PF08263,PF00560,PF13855	PTHR27004	KOG0472	2.7.11.1		GO:0005515	AT2G34930.1		disease resistance family protein / LRR family protein
PGSC0003DMG400018838	330	Acidphosphatase1	2	2.478	1.006	2	2.024	0.805	0	0	0	0	0	0	1	0.812	0.271	1	0.91	0.38	Acid phosphatase 1	PF03767	PTHR31284,PTHR31284:SF7		3.1.3.2		GO:0003993	AT4G25150.1		HAD superfamily, subfamily IIIB acid phosphatase
PGSC0003DMG400019137	788	18.1kDaclassIheatshockprotein	1	1.239	0.112	1	1.012	0.091	0	0	0	0	0	0	2	1.623	0.14	1	0.91	0.082	18.1 kDa class I heat shock protein	PF00011	PTHR11527,PTHR11527:SF158	KOG3591		K13993		AT1G07400.1		HSP20-like chaperones superfamily protein
PGSC0003DMG400019200	1995	GRASfamilytranscriptionfactor	17	20.155	0.595	30	29.859	0.881	14	11.289	0.33	1	0.064	0.002	23	18.198	0.529	2	1.175	0.035	GRAS family transcription factor	PF03514	PTHR31636,PTHR31636:SF14					AT2G37650.1		GRAS family transcription factor
PGSC0003DMG400019389	1161	Hypotheticalprotein	12	14.12	0.779	11	10.585	0.582	0	0	0	16	19.151	1.045	41	32.553	1.744	53	47.919	2.653	Hypothetical protein
PGSC0003DMG400019821	2519	Cyclicnucleotide-gatedionchannel	2	2.478	0.057	3	3.037	0.069	1	0.854	0.019	1	1.267	0.029	4	3.247	0.073	11	10.007	0.229	Cyclic nucleotide-gated ion channel	PF00027,PF00520	PTHR10217,PTHR10217:SF489			K05391	GO:0055085,GO:0016020,GO:0006811,GO:0005216	AT1G19780.1	ATCNGC8,CNGC8	cyclic nucleotide gated channel 8
PGSC0003DMG400019972	1662	Dynamin	6	7.435	0.629	11	11.134	0.5	6	5.125	0.183	2	2.534	0.091	6	4.87	0.245	16	14.556	0.886	Dynamin	PF02212,PF00350,PF01031	PTHR11566,PTHR11566:SF80	KOG0446		K01528	GO:0005525,GO:0003924	AT1G14830.1	ADL1C,ADL5,DL1C,DRP1C	DYNAMIN-like 1C
PGSC0003DMG400020447	1827	White-brown-complexABCtransporterfamily	1	1.239	0.04	2	2.024	0.066	0	0	0	0	0	0	0	0	0	1	0.91	0.03	White-brown-complex ABC transporter family	PF00005,PF01061	PTHR19241,PTHR19241:SF182	KOG0061			GO:0016887,GO:0005524,GO:0016020	AT1G53270.1		ABC-2 type transporter family protein
PGSC0003DMG400022332	383	Hypotheticalprotein	8	8.674	2.505	15	14.171	4.031	4	2.563	0.664	0	0	0	3	2.435	0.609	4	3.639	1.072	Hypothetical protein
PGSC0003DMG400022630	523	Hypotheticalprotein	12	14.87	4.823	11	11.134	3.792	11	9.396	1.446	7	8.868	1.706	20	16.234	3.896	21	18.195	3.727	Hypothetical protein		PTHR34277,PTHR34277:SF2					AT1G69970.2	CLE26	CLAVATA3/ESR-RELATED 26
PGSC0003DMG400022916	925	Hypotheticalprotein	6	7.435	0.544	9	9.11	0.663	5	4.271	0.303	4	5.068	0.365	17	13.799	0.971	15	13.646	1.003	Hypothetical protein	PF14009	PTHR33052,PTHR33052:SF17					AT2G23690.1
PGSC0003DMG400022998	410	Hypotheticalprotein	2	2.478	0.624	3	2.024	0.503	0	0	0	0	0	0	2	0.812	0.18	3	1.82	0.466	Hypothetical protein
PGSC0003DMG400023355	2669	Receptorserine-threonineproteinkinase	4	4.957	0.201	8	7.09	0.166	0	0	0	5	6.334	0.135	14	10.555	0.224	17	15.466	0.333	Receptor serine-threonine protein kinase	PF00069	PTHR27001,PTHR27001:SF48	KOG1187	2.7.11.1	K04733	GO:0006468,GO:0005524,GO:0004672	AT3G07070.1		Protein kinase superfamily protein
PGSC0003DMG400025803	1114	Peroxidase10	14	17.349	1.006	8	8.097	0.468	0	0	0	1	1.267	0.073	8	6.493	0.365	4	3.639	0.212	Peroxidase 10	PF00141	PTHR31388,PTHR31388:SF35		1.11.1.7	K00430	GO:0055114,GO:0020037,GO:0006979,GO:0004601	AT1G49570.1		Peroxidase superfamily protein
PGSC0003DMG400025830	1095	Hypotheticalprotein	2	2.478	0.147	2	2.024	0.12	1	0.854	0.049	0	0	0	0	0	0	4	3.639	0.216	Hypothetical protein		PTHR31920,PTHR31920:SF21					AT5G60140.1		AP2/B3-like transcriptional factor family protein
PGSC0003DMG400025905	1033	MethylketonesynthaseIb	3	3.718	0.237	4	4.049	0.257	1	0.854	0.053	0	0	0	6	4.87	0.3	1	0.91	0.058	Methylketone synthase Ib	PF12697	PTHR10992,PTHR10992:SF805					AT2G23610.1	ATMES3,MES3	methyl esterase 3
PGSC0003DMG400026489	3780	Surfaceantigenprotein	10	12.275	0.182	49	49.076	0.726	1	0.018	0	0	0	0	15	11.761	0.173	40	36.341	0.539	Surface antigen protein
PGSC0003DMG400026535	589	Phytosulfokinepeptide	4	4.957	0.675	3	3.037	0.41	0	0	0	1	1.267	0.168	2	1.623	0.206	4	3.639	0.5	Phytosulfokine peptide	PF06404	PTHR33285,PTHR33285:SF2				GO:0008283,GO:0008083,GO:0005576	AT3G44735.2	ATPSK3,PSK1,PSK3	PHYTOSULFOKINE 3 PRECURSOR
PGSC0003DMG400026573	1505	ResistanceproteinPSH-RGH6	3	3.718	0.151	2	2.024	0.082	0	0	0	0	0	0	3	2.435	0.097	1	0.91	0.037	Resistance protein PSH-RGH6	PF00931	PTHR23155,PTHR23155:SF634				GO:0043531	AT3G46530.1	RPP13	NB-ARC domain-containing disease resistance protein
PGSC0003DMG400027446	483	Hypotheticalprotein	8	9.914	1.854	9	9.11	1.687	5	4.271	0.743	0	0	0	4	3.247	0.552	5	4.549	0.862	Hypothetical protein		PTHR33133,PTHR33133:SF4					AT4G16850.1
PGSC0003DMG400027621	2187	Hypotheticalprotein	15	17.594	0.47	17	16.682	0.445	0	0	0	1	0.001	0	1	0.183	0.005	13	11.663	0.312	Hypothetical protein	PF11955	PTHR31476,PTHR31476:SF6					AT5G48040.1		Ubiquitin carboxyl-terminal hydrolase family protein
PGSC0003DMG400028486	373	Hypotheticalprotein	4	4.957	1.514	3	3.037	0.913	0	0	0	0	0	0	2	1.623	0.426	1	0.91	0.284	Hypothetical protein
PGSC0003DMG400028618	483	Hypotheticalprotein	2	2.478	0.463	2	2.024	0.375	0	0	0	0	0	0	1	0.812	0.138	1	0.91	0.172	Hypothetical protein
PGSC0003DMG400028645	1250	Hypotheticalprotein	14	17.349	1.609	7	7.085	1.443	5	3.417	0.567	12	15.203	1.259	25	20.292	2.137	44	39.119	2.792	Hypothetical protein	PF05678	PTHR33402					AT1G80450.1		VQ motif-containing protein
PGSC0003DMG400028692	788	Hypotheticalprotein	1	1.239	0.112	1	1.012	0.091	0	0	0	0	0	0	1	0.812	0.07	2	1.82	0.165	Hypothetical protein
PGSC0003DMG400028894	591	Hypotheticalprotein	2	2.478	0.336	1	1.012	0.136	0	0	0	0	0	0	2	1.623	0.205	1	0.91	0.124	Hypothetical protein		PTHR34576,PTHR34576:SF3					AT5G52900.1
PGSC0003DMG400028915	2711	Hypotheticalprotein	21	25.629	0.541	31	31.339	0.661	0	0	0	0	0	0	33	26.282	0.549	20	17.31	0.366	Hypothetical protein	PF12767	PTHR21277,PTHR21277:SF8				GO:0070461	AT2G24530.1
PGSC0003DMG400029502	3863	ProteinOBERON3	1	1.239	0.018	1	1.012	0.015	0	0	0	5	6.334	0.091	5	4.058	0.058	13	11.827	0.171	Protein OBERON 3	PF07227	PTHR21736,PTHR21736:SF15					AT1G14740.1		Protein of unknown function (DUF1423)
PGSC0003DMG400029742	2987	Hypotheticalprotein	3	3.718	0.071	5	5.061	0.096	1	0.854	0.016	1	1.267	0.024	3	2.435	0.046	4	3.639	0.069	Hypothetical protein
PGSC0003DMG400030588	606	Hypotheticalprotein	8	9.914	1.293	11	11.134	1.442	6	5.125	0.636	5	6.334	0.805	24	19.48	2.375	19	17.285	2.275	Hypothetical protein
PGSC0003DMG400030975	513	Hypotheticalprotein	4	4.55	0.77	6	5.353	0.897	3	2.519	0.399	0	0	0	2	0.874	0.136	1	0.878	0.15	Hypothetical protein
PGSC0003DMG400032800	1483	Transferase,transferringglycosylgroups	4	3.718	0.162	2	1.012	0.044	0	0	0	2	1.267	0.055	2	0.812	0.035	3	2.729	0.113	Transferase, transferring glycosyl groups	PF13334	PTHR11214,PTHR11214:SF125				GO:0016020,GO:0008378,GO:0006486	AT1G33430.2		Galactosyltransferase family protein
PGSC0003DMG400033661	1473	Mitogen-activatedproteinkinasekinasekinase	4	4.295	0.179	10	10.122	0.421	1	0.854	0.035	1	0	0	4	2.647	0.108	2	1.194	0.05	Mitogen-activated protein kinase kinase kinase	PF07714	PTHR24361,PTHR24361:SF380	KOG0580	2.7.11.25		GO:0006468,GO:0004672	AT2G32510.1	MAPKKK17	mitogen-activated protein kinase kinase kinase 17
PGSC0003DMG400036303	567	TNP2-liketransposonprotein	1	1.239	0.179	1	1.012	0.145	0	0	0	0	0	0	0	0	0	3	2.729	0.398	TNP2-like transposon protein		PTHR33499,PTHR33499:SF4
PGSC0003DMG400037183	426	Hypotheticalprotein	1	0.257	0.06	4	3.168	0.732	0	0	0	0	0	0	0	0	0	1	0.253	0.06	Hypothetical protein
PGSC0003DMG400038217	1416	UDP-rhamnose:rhamnosyltransferase	2	1.239	0.054	3	2.024	0.088	0	0	0	2	1.267	0.055	2	0.812	0.035	4	2.729	0.119	UDP-rhamnose:rhamnosyltransferase	PF00201	PTHR11926,PTHR11926:SF268		2.4.1.273		GO:0016758,GO:0008152	AT2G22590.1		UDP-Glycosyltransferase superfamily protein
PGSC0003DMG400039083	1563	Hypotheticalprotein	3	3.718	0.145	8	8.097	0.314	1	0.854	0.033	1	1.267	0.049	6	4.87	0.186	6	5.459	0.213	Hypothetical protein	PF14392,PF14111
PGSC0003DMG400040429	1368	Spottedleafprotein	15	17.349	0.787	22	22.268	1.008	12	10.25	0.457	9	10.135	0.456	10	7.305	0.324	24	21.834	0.994	Spotted leaf protein	PF00514	PTHR23315,PTHR23315:SF116		6.3.2.19		GO:0005515	AT1G10560.1	ATPUB18,PUB18	plant U-box 18
PGSC0003DMG400042364	462	ExosomecomplexexonucleaseRRP40	3	3.718	0.751	1	1.012	0.202	0	0	0	0	0	0	0	0	0	2	1.82	0.373	Exosome complex exonuclease RRP40	PF15985	PTHR21321				GO:0003723,GO:0000178	AT4G32175.1		PNAS-3 related
PGSC0003DMG400043378	960	Hypotheticalprotein	4	4.957	0.346	2	2.024	0.141	0	0	0	0	0	0	0	0	0	4	3.639	0.255	Hypothetical protein	PF14111	PTHR34427,PTHR34427:SF2
PGSC0003DMG400044345	477	Hypotheticalprotein	1	1.239	0.237	2	2.024	0.383	0	0	0	0	0	0	1	0.812	0.141	3	2.729	0.528	Hypothetical protein
PGSC0003DMG400045101	303	ResistancegeneanalogNBS7	1	1.239	0.634	1	1.012	0.504	0	0	0	0	0	0	3	2.435	0.977	4	3.639	1.929	Resistance gene analog NBS7	PF13676	PTHR11017				GO:0007165,GO:0005515	AT1G17600.1		Disease resistance protein (TIR-NBS-LRR class) family
PGSC0003DMG400046642	396	Hypotheticalprotein	4	4.957	1.337	6	6.073	1.615	2	1.708	0.416	1	1.267	0.324	6	4.87	1.147	3	2.729	0.75	Hypothetical protein
PGSC0003DMG401004726	2820	Hcr2-0B	2	2.478	0.05	2	2.024	0.041	0	0	0	0	0	0	1	0.812	0.016	90	81.878	1.66	Hcr2-0B	PF08263,PF00560,PF13855	PTHR27004,PTHR27004:SF7	KOG0472			GO:0005515	AT1G45616.1	AtRLP6,RLP6	receptor like protein 6
PGSC0003DMG401005959	528	WD-repeatprotein	2	1.24	0.2	4	3.037	0.486	0	0	0	0	0	0	3	2.435	0.362	2	1.82	0.297	WD-repeat protein	PF11715	PTHR14091					AT4G18900.1		Transducin/WD40 repeat-like superfamily protein
PGSC0003DMG401016545	1126	2-oxoglutarate-dependentdioxygenase	4	4.957	0.482	7	6.073	0.435	5	3.417	0.191	1	1.267	0.072	2	1.623	0.139	11	10.007	0.655	2-oxoglutarate-dependent dioxygenase	PF14226,PF03171	PTHR10209,PTHR10209:SF211	KOG0143			GO:0055114,GO:0016491	AT1G52820.1		2-oxoglutarate (2OG) and Fe(II)-dependent oxygenase superfamily protein
PGSC0003DMG401017962	561	Hypotheticalprotein	1	1.239	0.182	1	1.012	0.147	0	0	0	1	1.267	0.181	1	0.812	0.11	3	2.729	0.404	Hypothetical protein
PGSC0003DMG401026747	2060	Hypotheticalprotein	24	28.503	1.521	44	44.536	1.268	26	21.354	0.609	1	1.267	0.036	9	7.305	0.205	14	11.827	0.338	Hypothetical protein	PF00560,PF13855	PTHR27000		2.7.11.1		GO:0005515	AT5G44700.1	EDA23,GSO2	Leucine-rich repeat transmembrane protein kinase
PGSC0003DMG401030580	1377	Receptorkinase	2	2.478	0.112	4	3.037	0.136	2	0.855	0.038	9	10.137	0.453	32	25.162	1.107	35	31.841	1.439	Receptor kinase		PTHR27009,PTHR27009:SF21		3.1.4.46			AT5G39030.1		Protein kinase superfamily protein
PGSC0003DMG401033574	332	Hypotheticalprotein	1	1.239	0.495	2	1.013	0.397	0	0	0	0	0	0	4	3.247	1.069	1	0.91	0.374	Hypothetical protein
PGSC0003DMG401033653	1415	Hypotheticalprotein	20	24.176	2.202	12	11.605	1.938	8	6.707	0.8	0	0	0	9	6.719	0.457	2	1.82	0.374	Hypothetical protein
PGSC0003DMG402004023	793	Caltractin	1	1.239	0.111	1	1.012	0.09	0	0	0	1	1.267	0.111	1	0.812	0.069	3	2.729	0.245	Caltractin	PF13499	PTHR23050	KOG0028		K13448		AT3G50360.1	ATCEN2,CEN1,CEN2	centrin2
PGSC0003DMG402006827	576	Hypotheticalprotein	1	1.239	0.175	3	3.037	0.424	0	0	0	1	1.267	0.174	1	0.812	0.106	3	2.729	0.388	Hypothetical protein	PF05664	PTHR31280,PTHR31280:SF2
PGSC0003DMG402021412	1317	Hypotheticalprotein	17	21.066	1	15	15.183	0.719	1	0.854	0.04	4	5.068	0.238	9	7.305	0.338	17	15.466	0.736	Hypothetical protein
PGSC0003DMG402030621	1503	DNAbindingprotein	1	1.239	0.05	1	1.012	0.041	0	0	0	0	0	0	2	1.623	0.065	6	5.459	0.223	DNA binding protein	PF00010	PTHR23042,PTHR23042:SF25				GO:0046983	AT4G37850.1		basic helix-loop-helix (bHLH) DNA-binding superfamily protein
