# Supplementary material for: Dual RNA Sequencing Reveals the Genome-Wide Expression Profiles During the Compatible and Incompatible Interactions Between Solanum tuberosum and Phytophthora infestans
Source: Front Plant Sci. 2022 Mar 3;13:817199. doi: 10.3389/fpls.2022.817199 (PMC8993506; doi:10.3389/fpls.2022.817199)
Supplement: Supplementary file 9 [file Table_6.XLSX]

## Sheet: s7
Table S7 Cell wall-degrading involved genes expressed in Phytophthora infestans
Abbreviation	GeneID	Length	Locus	Strand	Annotation	R2	R3	S2	S3	P	Blast Min E-Value	Blast Similarity Mean	Annotation GO ID	Annotation GO Term	Annotation GO Category	Enzyme Code	Enzyme Name	Pathway	Pathway ID
AA17	PITG_01966	1079	DS028119.1:5288637-5289790	-	conserved hypothetical protein	102.492	16.394	185.09	18.6271	53.8817	0	0.7922						--	--
AA17	PITG_01969	792	DS028119.1:5323025-5323956	-	conserved hypothetical protein	0	27.4188	0	23.513	11.7387	0	0.9012						--	--
AA17	PITG_04404	642	DS028122.1:3744531-3745351	+	conserved hypothetical protein	0	0	0	0.518129	1.42992	4.5e-154	0.7005						--	--
AA17	PITG_04947	897	DS028123.1:3769854-3770831	-	conserved hypothetical protein	260.034	70.1927	0	74.1995	41.686	0	0.849						--	--
AA17	PITG_04948	699	DS028123.1:3772256-3773012	-	conserved hypothetical protein	0	10.7807	0	12.3714	24.9047	3.7e-171	0.935						--	--
AA17	PITG_04949	1014	DS028123.1:3773553-3774566	-	conserved hypothetical protein	221.75	148.7	0	193.712	65.1708	0	0.7379						--	--
AA17	PITG_04953	501	DS028123.1:3804928-3806667	+	conserved hypothetical protein	0	0	0	0	0	1.4e-120	0.7559	GO:0016021	integral component of membrane	Cellular Component			--	--
AA17	PITG_05271	837	DS028124.1:2064537-2065496	-	conserved hypothetical protein	0	0	0	0	1.32224	0	0.8507						--	--
AA17	PITG_08202	576	DS028129.1:2827302-2828197	-	conserved hypothetical protein	0	1.28529	0	1.2212	1.12095	3.6e-138	0.8582	GO:0008168;GO:0032259	methyltransferase activity;methylation	Molecular Function;Biological Process			--	--
AA17	PITG_08892	975	DS028133.1:1480628-1481602	-	conserved hypothetical protein	0	0	0	0.293707	0	0	0.8471						--	--
AA17	PITG_08895	591	DS028133.1:1519192-1519826	-	conserved hypothetical protein	0	0	0	0	0	1.2e-143	0.8681						--	--
AA17	PITG_10499	1188	DS028135.1:1573856-1575988	-	conserved hypothetical protein	0	0	0	0.459976	0.639103	0	0.8054						--	--
AA17	PITG_11931	729	DS028138.1:1046640-1047539	+	conserved hypothetical protein	0	0	0	0	0	2.5e-162	0.7828						--	--
AA17	PITG_11935	1191	DS028138.1:1054145-1057814	+	conserved hypothetical protein	0	3.01571	0	4.12718	2.97345	0	0.7733	GO:0016491;GO:0055114	oxidoreductase activity;oxidation-reduction process	Molecular Function;Biological Process			--	--
AA17	PITG_11936	1074	DS028138.1:1058051-1059124	-	conserved hypothetical protein	103.092	131.318	0	155.86	19.9902	0	0.7763						--	--
AA17	PITG_11937	918	DS028138.1:1070571-1071575	-	conserved hypothetical protein	0	0	0	0	1.17291	0	0.7525						--	--
AA17	PITG_11941	429	DS028138.1:1081571-1082087	+	conserved hypothetical protein	0	0	0	0	0	5.6e-97	0.9391						--	--
AA17	PITG_11942	857	DS028138.1:1088067-1089007	+	conserved hypothetical protein	138.173	0	249.526	0	13.7808	0	0.8013						--	--
AA17	PITG_11943	587	DS028138.1:1089596-1090226	+	conserved hypothetical protein	239.634	0	0	0	3.81159	6.9e-122	0.9145						--	--
AA17	PITG_11944	1225	DS028138.1:1104713-1105937	+	conserved hypothetical protein	87.613	2.43124	0	5.09762	2.6694	0	0.8459						--	--
AA17	PITG_11946	657	DS028138.1:1160051-1160707	+	conserved hypothetical protein	0	0	0	0	0	5.9e-162	0.8203						--	--
AA17	PITG_11951	501	DS028138.1:1247159-1247720	+	conserved hypothetical protein	0	0	564.872	0	0	3.7e-117	0.8942						--	--
AA17	PITG_11956	1020	DS028138.1:1283877-1285524	+	conserved hypothetical protein	110.044	64.742	0	61.0426	41.332	0	0.6213	GO:0016021	integral component of membrane	Cellular Component			--	--
AA17	PITG_11957	954	DS028138.1:1286358-1287727	+	conserved hypothetical protein	0	0	0	0	1.9545	0	0.776						--	--
AA17	PITG_13520	516	DS028146.1:696842-697400	+	conserved hypothetical protein	0	3.03106	0	6.5597	0	1.4e-123	0.9251	GO:0016021	integral component of membrane	Cellular Component			--	--
AA17	PITG_18450	612	DS028179.1:358622-359233	-	conserved hypothetical protein	0	0	0	0	1.53423	8.9e-149	0.8239						--	--
AA17	PITG_18452	3285	DS028179.1:394702-398055	-	thioredoxin reductase 1	37.3085	45.174	103.808	45.3691	91.5701	0	0.8665	GO:0004791;GO:0005623;GO:0009055;GO:0022900;GO:0045454;GO:0050660;GO:0098869	thioredoxin-disulfide reductase activity;cell;electron transfer activity;electron transport chain;cell redox homeostasis;flavin adenine dinucleotide binding;cellular oxidant detoxification	Molecular Function;Cellular Component;Molecular Function;Biological Process;Biological Process;Molecular Function;Biological Process	EC:1.8.1.9	Thioredoxin-disulfide reductase	Selenocompound metabolism	map00450
AA17	PITG_20312	813	DS028239.1:182606-183418	-	conserved hypothetical protein	0	4.81957	0	7.44237	20.9545	0	0.8555						--	--
AA17	PITG_20631	813	DS028282.1:78774-79586	+	conserved hypothetical protein	0	5.62284	268.019	4.0933	21.6416	0	0.8512						--	--
AA17	PITG_21039	429	DS028370.1:1785-2301	+	conserved hypothetical protein	0	0	0	0	0	1.3e-96	0.9361						--	--
AA17	PITG_21641	1376	DS028569.1:562-2488	+	conserved hypothetical protein	76.1756	5.94757	137.565	6.17753	92.3629	0	0.8231	GO:0004527;GO:0090305	exonuclease activity;nucleic acid phosphodiester bond hydrolysis	Molecular Function;Biological Process			--	--
Cx	PITG_00126	237	DS028118.1:871021-871257	+	hypothetical protein	0	124.706	0	76.4173	79.705	1.1e-49	0.867	GO:0000272;GO:0003677;GO:0008810	polysaccharide catabolic process;DNA binding;cellulase activity	Biological Process;Molecular Function;Molecular Function	EC:3.2.1.4	Cellulase	--	--
Cx	PITG_06962	1218	DS028127.1:1492379-1494093	+	endoglucanase, putative	0	1.46859	0	1.56218	0.827007	0	0.863	GO:0000272;GO:0008810	polysaccharide catabolic process;cellulase activity	Biological Process;Molecular Function	EC:3.2.1.4	Cellulase	--	--
Cx	PITG_08944	723	DS028133.1:1911961-1912683	+	endoglucanase, putative	174.931	354.994	0	524.306	595.616	5.9e-174	0.8272	GO:0000272;GO:0008810	polysaccharide catabolic process;cellulase activity	Biological Process;Molecular Function	EC:3.2.1.4	Cellulase	Starch and sucrose metabolism	map00500
Cx	PITG_11374	309	DS028140.1:973193-973501	+	hypothetical protein	0	138.864	0	278.923	118.512	1.7e-67	0.7291	GO:0000272;GO:0008810	polysaccharide catabolic process;cellulase activity	Biological Process;Molecular Function	EC:3.2.1.4	Cellulase	--	--
Cx	PITG_13560	618	DS028146.1:967164-967863	-	endoglucanase, putative	0	1.16174	0	1.64498	3.5284	7.3e-148	0.7897	GO:0000272;GO:0008810	polysaccharide catabolic process;cellulase activity	Biological Process;Molecular Function	EC:3.2.1.4	Cellulase	--	--
Cx	PITG_16991	732	DS028164.1:403206-403937	+	cell 12A endoglucanase	0	181.508	310.363	243.494	131.041	9.7e-174	0.8843	GO:0000272;GO:0008810	polysaccharide catabolic process;cellulase activity	Biological Process;Molecular Function	EC:3.2.1.4	Cellulase	--	--
PG	PITG_10255	1140	DS028135.1:273180-274406	-	polygalacturonase, putative	0	3.70544	0	1.93448	10.7482	0	0.8784	GO:0004650;GO:0005576;GO:0005975;GO:0071555	polygalacturonase activity;extracellular region;carbohydrate metabolic process;cell wall organization	Molecular Function;Cellular Component;Biological Process;Biological Process	EC:3.2.1.15	Polygalacturonase	--	--
PG	PITG_10880	2250	DS028137.1:1837852-1840226	-	polygalacturonase, putative	0	3.06839	0	3.04822	5.79425	0	0.8247	GO:0004650;GO:0005576;GO:0005975;GO:0071555	polygalacturonase activity;extracellular region;carbohydrate metabolic process;cell wall organization	Molecular Function;Cellular Component;Biological Process;Biological Process	EC:3.2.1.15	Polygalacturonase	--	--
PG	PITG_16824	1083	DS028163.1:85341-86423	-	polygalacturonase, putative	0	1.1256	0	0	0.715165	0	0.9182	GO:0004650;GO:0005576;GO:0005975;GO:0071555	polygalacturonase activity;extracellular region;carbohydrate metabolic process;cell wall organization	Molecular Function;Cellular Component;Biological Process;Biological Process	EC:3.2.1.15	Polygalacturonase	--	--
PG	PITG_16825	966	DS028163.1:87875-88957	-	polygalacturonase, putative	0	0	0	0	1.92385	0	0.86	GO:0004650;GO:0005576;GO:0005975;GO:0071555	polygalacturonase activity;extracellular region;carbohydrate metabolic process;cell wall organization	Molecular Function;Cellular Component;Biological Process;Biological Process	EC:3.2.1.15	Polygalacturonase	--	--
PG	PITG_17899	663	DS028181.1:34177-34924	-	glycoside hydrolase, putative	0	3.15981	0	1.48293	5.91484	1.3e-152	0.9179	GO:0004650;GO:0005576;GO:0005975;GO:0071555	polygalacturonase activity;extracellular region;carbohydrate metabolic process;cell wall organization	Molecular Function;Cellular Component;Biological Process;Biological Process	EC:3.2.1.15	Polygalacturonase	--	--
PG	PITG_19619	882	DS028219.1:21453-22504	+	polygalacturonase, putative	0	0	0	0	0.308724	0	0.7362	GO:0004650;GO:0005576;GO:0005975;GO:0071555	polygalacturonase activity;extracellular region;carbohydrate metabolic process;cell wall organization	Molecular Function;Cellular Component;Biological Process;Biological Process	EC:3.2.1.15	Polygalacturonase	--	--
PG	PITG_19620	1131	DS028219.1:23543-25264	+	polygalacturonase, putative	0	0	0	0	0.226088	0	0.915	GO:0004650;GO:0005576;GO:0005975;GO:0071555	polygalacturonase activity;extracellular region;carbohydrate metabolic process;cell wall organization	Molecular Function;Cellular Component;Biological Process;Biological Process	EC:3.2.1.15	Polygalacturonase	--	--
PG	PITG_19621	823	DS028219.1:25786-26712	+	conserved hypothetical protein	0	3.95375	0	1.83043	161.224	2.7e-90	0.7203	GO:0004650;GO:0005576;GO:0005975;GO:0071555	polygalacturonase activity;extracellular region;carbohydrate metabolic process;cell wall organization	Molecular Function;Cellular Component;Biological Process;Biological Process	EC:3.2.1.15	Polygalacturonase	--	--
PG	PITG_19623	1137	DS028219.1:40974-42161	+	polygalacturonase, putative	0	0	0	0	2.69567	0	0.8786	GO:0004650;GO:0005576;GO:0005975;GO:0071555	polygalacturonase activity;extracellular region;carbohydrate metabolic process;cell wall organization	Molecular Function;Cellular Component;Biological Process;Biological Process	EC:3.2.1.15	Polygalacturonase	--	--
PG	PITG_19624	1119	DS028219.1:43898-45016	+	polygalacturonase, putative	0	4.87081	0	1.73161	0.458085	0	0.8554	GO:0004650;GO:0005576;GO:0005975;GO:0071555	polygalacturonase activity;extracellular region;carbohydrate metabolic process;cell wall organization	Molecular Function;Cellular Component;Biological Process;Biological Process	EC:3.2.1.15	Polygalacturonase	--	--
PG	PITG_19625	1119	DS028219.1:46544-47829	+	polygalacturonase, putative	0	3.78841	0	6.6791	13.5135	0	0.9245	GO:0004650;GO:0005576;GO:0005975;GO:0071555	polygalacturonase activity;extracellular region;carbohydrate metabolic process;cell wall organization	Molecular Function;Cellular Component;Biological Process;Biological Process	EC:3.2.1.15	Polygalacturonase	--	--
PG	PITG_19634	651	DS028219.1:98236-98886	-	polygalacturonase, putative	0	3.2405	0	2.03058	8.87516	--	--	--	--	--	--	--	--	--
PG	PITG_19637	762	DS028219.1:111132-112050	-	polygalacturonase, putative	0	0	0	0.406264	1.87366	5.7e-180	0.8788	GO:0004650;GO:0005576;GO:0005975;GO:0071555	polygalacturonase activity;extracellular region;carbohydrate metabolic process;cell wall organization	Molecular Function;Cellular Component;Biological Process;Biological Process	EC:3.2.1.15	Polygalacturonase	--	--
PG	PITG_19640	8169	DS028219.1:151720-160311	-	transmembrane protein, putative	0	2.7961	0	2.09844	10.4522	0	0.779	GO:0004650;GO:0005576;GO:0005975;GO:0016021;GO:0046872;GO:0071555	polygalacturonase activity;extracellular region;carbohydrate metabolic process;integral component of membrane;metal ion binding;cell wall organization	Molecular Function;Cellular Component;Biological Process;Cellular Component;Molecular Function;Biological Process	EC:3.2.1.15	Polygalacturonase	--	--
PG	PITG_19641	4110	DS028219.1:160707-165234	-	conserved hypothetical protein	0	0.775194	0	1.04115	5.05722	0	0.7391	GO:0004650;GO:0005576;GO:0005975;GO:0016021;GO:0046872;GO:0071555	polygalacturonase activity;extracellular region;carbohydrate metabolic process;integral component of membrane;metal ion binding;cell wall organization	Molecular Function;Cellular Component;Biological Process;Cellular Component;Molecular Function;Biological Process	EC:3.2.1.15	Polygalacturonase	--	--
PG	PITG_21245	1143	DS028346.1:12579-14333	-	polygalacturonase, putative	0	0	0	0.241036	0.446417	0	0.9048	GO:0004650;GO:0005576;GO:0005975;GO:0071555	polygalacturonase activity;extracellular region;carbohydrate metabolic process;cell wall organization	Molecular Function;Cellular Component;Biological Process;Biological Process	EC:3.2.1.15	Polygalacturonase	--	--
PG	PITG_21247	1086	DS028346.1:75667-76752	+	polygalacturonase, putative	0	0	0	0.256652	0	0	0.9316	GO:0004650;GO:0005576;GO:0005975;GO:0016301;GO:0016310;GO:0071555	polygalacturonase activity;extracellular region;carbohydrate metabolic process;kinase activity;phosphorylation;cell wall organization	Molecular Function;Cellular Component;Biological Process;Molecular Function;Biological Process;Biological Process	EC:3.2.1.15	Polygalacturonase	--	--
PG	PITG_21925	1099	DS029003.1:1-1134	+	polygalacturonase	0	0.552993	0	0	0.234142	0	0.8826	GO:0004650;GO:0005576;GO:0005975;GO:0071555	polygalacturonase activity;extracellular region;carbohydrate metabolic process;cell wall organization	Molecular Function;Cellular Component;Biological Process;Biological Process	EC:3.2.1.15	Polygalacturonase	--	--
PL	PITG_00872	1548	DS028118.1:5217438-5218985	+	pectin lyase, putative	0	0.371351	0	0	0.624437	0	0.845	GO:0016829	lyase activity	Molecular Function			--	--
PL	PITG_01029	1017	DS028118.1:6075211-6076227	-	pectinesterase, putative	331.375	407.456	398.953	382.371	375.674	0	0.9188	GO:0030599;GO:0042545;GO:0045330;GO:0045490	pectinesterase activity;cell wall modification;aspartyl esterase activity;pectin catabolic process	Molecular Function;Biological Process;Molecular Function;Biological Process	EC:3.1.1.11;EC:3.1.1.1	Pectinesterase;Carboxylesterase	--	--
PL	PITG_02545	1017	DS028120.1:2565145-2566161	-	pectinesterase, putative	110.458	188.244	398.953	201.35	45.8642	0	0.9072	GO:0030599;GO:0042545;GO:0045330;GO:0045490	pectinesterase activity;cell wall modification;aspartyl esterase activity;pectin catabolic process	Molecular Function;Biological Process;Molecular Function;Biological Process	EC:3.1.1.11;EC:3.1.1.1	Pectinesterase;Carboxylesterase	--	--
PL	PITG_04325	1053	DS028122.1:3215531-3216583	+	pectinesterase, putative	0	6.98599	0	10.6661	7.15662	0	0.8492	GO:0030599;GO:0042545;GO:0045330;GO:0045490	pectinesterase activity;cell wall modification;aspartyl esterase activity;pectin catabolic process	Molecular Function;Biological Process;Molecular Function;Biological Process	EC:3.1.1.11;EC:3.1.1.1	Pectinesterase;Carboxylesterase	--	--
PL	PITG_06560	1038	DS028125.1:2829212-2830249	-	pectinesterase, putative	0	19.5478	0	20.9026	10.8017	0	0.8598	GO:0030599;GO:0042545;GO:0045330;GO:0045490	pectinesterase activity;cell wall modification;aspartyl esterase activity;pectin catabolic process	Molecular Function;Biological Process;Molecular Function;Biological Process	EC:3.1.1.11;EC:3.1.1.1	Pectinesterase;Carboxylesterase	Pentose and glucuronate interconversions	map00040
PL	PITG_08555	825	DS028130.1:2683284-2684212	-	pectin lyase, putative	0	0	0	0	0.336913	0	0.8856	GO:0016829	lyase activity	Molecular Function			--	--
PL	PITG_08558	2337	DS028130.1:2725996-2728566	+	pectin lyase, putative	0	0.706348	0	0.847768	0.689165	0	0.7568	GO:0016829	lyase activity	Molecular Function			--	--
PL	PITG_08561	648	DS028130.1:2731960-2732677	+	pectin lyase, putative	0	6.52263	0	2.55546	4.23222	7.3e-151	0.9572	GO:0016829	lyase activity	Molecular Function			--	--
PL	PITG_08863	693	DS028133.1:1313265-1314017	-	pectinesterase, putative	0	0	0	0.463848	1.70903	5.5e-168	0.799	GO:0016740;GO:0030599;GO:0042545;GO:0045330;GO:0045490	transferase activity;pectinesterase activity;cell wall modification;aspartyl esterase activity;pectin catabolic process	Molecular Function;Molecular Function;Biological Process;Molecular Function;Biological Process	EC:3.1.1.11;EC:3.1.1.1	Pectinesterase;Carboxylesterase	--	--
PL	PITG_08902	2706	DS028133.1:1558831-1565091	+	pleiotropic drug resistance protein, putative	0	0	0	0.180657	0.335804	0	0.9134	GO:0005524;GO:0016021;GO:0016887;GO:0030599;GO:0042545;GO:0045330;GO:0045490	ATP binding;integral component of membrane;ATPase activity;pectinesterase activity;cell wall modification;aspartyl esterase activity;pectin catabolic process	Molecular Function;Cellular Component;Molecular Function;Molecular Function;Biological Process;Molecular Function;Biological Process	EC:3.6.1.3;EC:3.1.1.11;EC:3.6.1.15;EC:3.1.1.1	Adenosinetriphosphatase;Pectinesterase;Nucleoside-triphosphate phosphatase;Carboxylesterase	Thiamine metabolism, Purine metabolism	map00730, map00230
PL	PITG_08911	582	DS028133.1:1648988-1649614	-	pectinesterase, putative	0	0	0	2.40341	0	4.9e-140	0.8538	GO:0030599;GO:0042545;GO:0045330;GO:0045490	pectinesterase activity;cell wall modification;aspartyl esterase activity;pectin catabolic process	Molecular Function;Biological Process;Molecular Function;Biological Process	EC:3.1.1.11;EC:3.1.1.1	Pectinesterase;Carboxylesterase	--	--
PL	PITG_08912	1056	DS028133.1:1652227-1653282	+	pectinesterase, putative	0	70.2006	0	77.5879	1.96731	0	0.9175	GO:0008168;GO:0030599;GO:0032259;GO:0042545;GO:0045330;GO:0045490	methyltransferase activity;pectinesterase activity;methylation;cell wall modification;aspartyl esterase activity;pectin catabolic process	Molecular Function;Molecular Function;Biological Process;Biological Process;Molecular Function;Biological Process	EC:3.1.1.11;EC:3.1.1.1	Pectinesterase;Carboxylesterase	--	--
PL	PITG_08914	810	DS028133.1:1675736-1676604	-	pectinesterase, putative	0	0	0	0.373967	0	0	0.8454	GO:0008168;GO:0030599;GO:0032259;GO:0042545;GO:0045330;GO:0045490	methyltransferase activity;pectinesterase activity;methylation;cell wall modification;aspartyl esterase activity;pectin catabolic process	Molecular Function;Molecular Function;Biological Process;Biological Process;Molecular Function;Biological Process	EC:3.1.1.11;EC:3.1.1.1	Pectinesterase;Carboxylesterase	--	--
PL	PITG_09457	990	DS028132.1:288713-289766	-	pectin lyase, putative	114.328	32.6303	0	25.0635	29.3126	0	0.9009	GO:0016757;GO:0016829	transferase activity, transferring glycosyl groups;lyase activity	Molecular Function;Molecular Function			--	--
PL	PITG_09466	603	DS028132.1:519069-519671	-	pectin lyase, putative	0	0	0	0	3.65998	5.4e-144	0.897	GO:0016829	lyase activity	Molecular Function			--	--
PL	PITG_10122	783	DS028134.1:1723675-1724689	-	Drug/Metabolite Transporter (DMT) Superfamily	0	29.5154	0	23.0969	70.7984	0	0.9072	GO:0016021;GO:0030599;GO:0042545;GO:0045330;GO:0045490	integral component of membrane;pectinesterase activity;cell wall modification;aspartyl esterase activity;pectin catabolic process	Cellular Component;Molecular Function;Biological Process;Molecular Function;Biological Process	EC:3.1.1.11;EC:3.1.1.1	Pectinesterase;Carboxylesterase	--	--
PL	PITG_18907	993	DS028203.1:357810-358802	+	pectinesterase, putative	0	26.883	0	27.5508	2.65469	0	0.8644	GO:0030599;GO:0042545;GO:0045330;GO:0045490	pectinesterase activity;cell wall modification;aspartyl esterase activity;pectin catabolic process	Molecular Function;Biological Process;Molecular Function;Biological Process	EC:3.1.1.11;EC:3.1.1.1	Pectinesterase;Carboxylesterase	--	--
PL	PITG_21463	1410	DS028435.1:4414-5823	+	pectin lyase, putative	0	0	0	0	0.173925	0	0.8339	GO:0016829	lyase activity	Molecular Function			--	--
PEL	PITG_04668	882	DS028123.1:2043154-2044132	+	polysaccharide lyase, putative	0	84.006	240.113	84.1995	89.5299	0	0.8244	GO:0005576;GO:0030570	extracellular region;pectate lyase activity	Cellular Component;Molecular Function	EC:4.2.2.2	Pectate lyase	--	--
PEL	PITG_08632	705	DS028130.1:3057028-3057732	-	pectate lyase	0	2.90652	0	0	3.33673	2.8e-169	0.9312	GO:0005576;GO:0016874;GO:0030570	extracellular region;ligase activity;pectate lyase activity	Cellular Component;Molecular Function;Molecular Function	EC:4.2.2.2	Pectate lyase	--	--
PEL	PITG_08634	462	DS028130.1:3074581-3075082	+	polysaccharide lyase, putative	0	1.80683	0	0.882715	2.41513	1.2e-108	0.9605	GO:0005576;GO:0030570	extracellular region;pectate lyase activity	Cellular Component;Molecular Function	EC:4.2.2.2	Pectate lyase	--	--
PEL	PITG_08635	558	DS028130.1:3078141-3078775	-	polysaccharide lyase, putative	0	0	0	0	0.588713	1.2e-132	0.9635	GO:0005576;GO:0030570	extracellular region;pectate lyase activity	Cellular Component;Molecular Function	EC:4.2.2.2	Pectate lyase	--	--
PEL	PITG_08639	585	DS028130.1:3098695-3099279	+	conserved hypothetical protein	0	0	0	1.19219	2.18939	8.3e-130	0.579	GO:0005576;GO:0030570	extracellular region;pectate lyase activity	Cellular Component;Molecular Function	EC:4.2.2.2	Pectate lyase	--	--
PEL	PITG_08646	525	DS028130.1:3130760-3131358	-	polysaccharide lyase, putative	0	0	0	0	1.29726	5.7e-123	0.9346	GO:0005576;GO:0030570	extracellular region;pectate lyase activity	Cellular Component;Molecular Function	EC:4.2.2.2	Pectate lyase	--	--
PEL	PITG_08647	543	DS028130.1:3131825-3132367	-	polysaccharide lyase, putative	0	0	0	0.670427	0	2e-127	0.9613	GO:0005576;GO:0030570	extracellular region;pectate lyase activity	Cellular Component;Molecular Function	EC:4.2.2.2	Pectate lyase	--	--
PEL	PITG_09821	312	DS028134.1:191379-191787	-	polysaccharide lyase, putative	0	0	0	0	1.89045	1.6e-68	0.8822	GO:0005576;GO:0030570	extracellular region;pectate lyase activity	Cellular Component;Molecular Function	EC:4.2.2.2	Pectate lyase	--	--
PEL	PITG_12828	789	DS028144.1:1690858-1691646	-	polysaccharide lyase, putative	0	0	0	0.387442	0	0	0.9271	GO:0005576;GO:0030570	extracellular region;pectate lyase activity	Cellular Component;Molecular Function	EC:4.2.2.2	Pectate lyase	--	--
PEL	PITG_14167	969	DS028149.1:994619-995587	-	polysaccharide lyase, putative	0	35.4326	0	31.3778	27.3763	0	0.9016	GO:0005576;GO:0030570	extracellular region;pectate lyase activity	Cellular Component;Molecular Function	EC:4.2.2.2	Pectate lyase	--	--
PEL	PITG_14168	915	DS028149.1:996076-996990	+	polysaccharide lyase, putative	0	20.7489	0	36.954	23.8513	0	0.8636	GO:0005576;GO:0030570	extracellular region;pectate lyase activity	Cellular Component;Molecular Function	EC:4.2.2.2	Pectate lyase	--	--
PEL	PITG_14288	1434	DS028151.1:44473-46153	-	polysaccharide lyase, putative	0	0	0	0	0.17054	0	0.8792	GO:0005576;GO:0016874;GO:0030570	extracellular region;ligase activity;pectate lyase activity	Cellular Component;Molecular Function;Molecular Function	EC:4.2.2.2	Pectate lyase	--	--
PEL	PITG_15296	669	DS028152.1:968461-969129	+	polysaccharide lyase, putative	0	0	0	1.95161	1.34747	4e-162	0.8491	GO:0005576;GO:0030570	extracellular region;pectate lyase activity	Cellular Component;Molecular Function	EC:4.2.2.2	Pectate lyase	--	--
PEL	PITG_15299	765	DS028152.1:996745-997580	-	polysaccharide lyase, putative	0	0	0	0.808165	0	0	0.7669	GO:0005576;GO:0030570	extracellular region;pectate lyase activity	Cellular Component;Molecular Function	EC:4.2.2.2	Pectate lyase	--	--
PEL	PITG_16160	1521	DS028158.1:1400396-1402081	+	polysaccharide lyase, putative	0	0	0	0.171739	0	0	0.8874	GO:0005576;GO:0016874;GO:0030570	extracellular region;ligase activity;pectate lyase activity	Cellular Component;Molecular Function;Molecular Function	EC:4.2.2.2	Pectate lyase	--	--
PEL	PITG_17207	1461	DS028167.1:918643-920303	-	polysaccharide lyase, putative	0	1.58637	0	1.25966	1.33509	0	0.9198	GO:0005576;GO:0016874;GO:0030570	extracellular region;ligase activity;pectate lyase activity	Cellular Component;Molecular Function;Molecular Function	EC:4.2.2.2	Pectate lyase	--	--
PEL	PITG_17208	615	DS028167.1:922305-922919	-	polysaccharide lyase, putative	0	1.16978	0	5.52349	6.09249	1.5e-146	0.9788	GO:0005576;GO:0016874;GO:0030570	extracellular region;ligase activity;pectate lyase activity	Cellular Component;Molecular Function;Molecular Function	EC:4.2.2.2	Pectate lyase	--	--
PEL	PITG_17210	966	DS028167.1:939403-940609	+	polysaccharide lyase, putative	0	0.646691	0	0	0.274836	0	0.8406	GO:0005576;GO:0016874;GO:0030570	extracellular region;ligase activity;pectate lyase activity	Cellular Component;Molecular Function;Molecular Function	EC:4.2.2.2	Pectate lyase	--	--
PEL	PITG_18482	1485	DS028186.1:70011-71695	+	polysaccharide lyase, putative	0	0	0	0.882869	0.163767	0	0.9027	GO:0005576;GO:0016874;GO:0030570	extracellular region;ligase activity;pectate lyase activity	Cellular Component;Molecular Function;Molecular Function	EC:4.2.2.2	Pectate lyase	--	--
PEL	PITG_22227	699	GG689347.1:383-1081	+	pectate lyase, putative	0	0	0	0	0.422113	--	--	--	--	--	--	--	--	--
