# Supplementary material for: Dual RNA Sequencing Reveals the Genome-Wide Expression Profiles During the Compatible and Incompatible Interactions Between Solanum tuberosum and Phytophthora infestans
Source: Front Plant Sci. 2022 Mar 3;13:817199. doi: 10.3389/fpls.2022.817199 (PMC8993506; doi:10.3389/fpls.2022.817199)
Supplement: Supplementary file 10 [file Table_7.XLSX]

## Sheet: NBS
Table S8 Biotic stress-responsive genes of Solanum tuberosum
Class	GeneID	Length	Putative_function	R1-Count	R1-Normalized	R1-FPKM	R2-Count	R2-Normalized	R2-FPKM	R3-Count	R3-Normalized	R3-FPKM	S1-Count	S1-Normalized	S1-FPKM	S2-Count	S2-Normalized	S2-FPKM	S3-Count	S3-Normalized	S3-FPKM	Pfam	Panther	KOG	EC	KO	GO	Best-hit-arabi-name	arabi-symbol	arabi-defline
NBS-LRR	PGSC0003DMG400006800	3060	Rx protein || NBS-LRR protein	278	344.498	6.614	659	667.024	13.393	577	492	10.165	289	364.866	7.125	1016	823.851	15.66	502	456.697	9.185	PF00931	PTHR23155,PTHR23155:SF643	KOG4658	GO:0043531	AT1G50180.1	NB-ARC domain-containing disease resistance protein
NBS-LRR	PGSC0003DMG400008697	2860	NBS-coding resistance gene protein	196	241.644	6.192	362	365.396	9.139	366	311.771	8.053	242	305.322	7.54	607	492.688	11.78	371	337.519	8.597
NBS-LRR	PGSC0003DMG400001990	3163	Leucine-rich repeat protein || NBS-coding resistance gene analog	141	174.727	5.192	234	236.849	6.897	350	298.104	9.288	136	172.298	5.219	460	373.372	11.945	376	342.068	11.239	PF00931	PTHR23155,PTHR23155:SF442	GO:0043531	AT3G46530.1	RPP13	NB-ARC domain-containing disease resistance protein
NBS-LRR	PGSC0003DMG400026161	3033	NBS-LRR type disease resistance protein	333	412.654	8.199	362	366.408	7.238	537	458.688	8.92	290	367.4	7.151	564	456.974	8.887	519	471.252	9.207	PF00931	PTHR23155,PTHR23155:SF411	KOG4658	GO:0043531	AT3G50950.2	ZAR1	HOPZ-ACTIVATEDRESISTANCE1
NBS-LRR	PGSC0003DMG400000813	3993	NBS-LRR resistance protein	243	300.953	6.845	414	418.301	8.981	466	397.893	8.603	193	244.227	4.597	494	400.645	9.477	356	323.376	7.781	PF00931	PTHR23155,PTHR23155:SF617	KOG4658	GO:0043531	AT5G35450.1	Disease resistance protein (CC-NBS-LRR class) family
NBS-LRR	PGSC0003DMG400021477	4025	NBS-LRR resistance RGC43 || Cc-nbs-lrr resistance protein	183	225.535	5.35	304	307.702	5.352	348	296.396	6.4	147	184.966	5.697	307	249.185	4.619	230	209.243	6.684	PF00931	PTHR23155,PTHR23155:SF500	KOG4658	GO:0043531	AT1G61190.1	LRR and NB-ARC domains-containing disease resistance protein
NBS-LRR	PGSC0003DMG401021043	3436	NBS-LRR resistance protein	27	32.219	2.458	39	39.475	1.723	50	41.854	1.899	37	45.608	5.86	113	91.719	9.102	121	110.08	12.492	PF13855	PTHR23155,PTHR23155:SF562	GO:0005515	AT3G14460.1	LRR and NB-ARC domains-containing disease resistance protein
NBS-LRR	PGSC0003DMG400021862	7905	NBS/LRR resistance protein || Disease resistance protein	285	352.569	5.179	497	502.164	8.107	531	452.755	6.575	133	168.474	2.499	398	322.519	4.889	135	122.688	1.839	PF00931	PTHR23155,PTHR23155:SF626	GO:0043531	AT1G50180.1	NB-ARC domain-containing disease resistance protein
NBS-LRR	PGSC0003DMG400026104	1529	NBS-coding resistance gene protein || TMV N	31	37.176	4.788	28	28.341	3.619	43	35.875	3.534	22	26.605	2.267	43	34.091	4.707	56	50.037	8.244	PF00931,PF01582	PTHR11017,PTHR11017:SF169	GO:0043531,GO:0007165,GO:0005515	AT4G11170.1	Disease resistance protein (TIR-NBS-LRR class) family
NBS-LRR	PGSC0003DMG401015877	4874	NBS-LRR protein	77	94.18	2.746	69	68.828	2.064	65	54.667	1.582	122	153.295	5.319	390	315.742	9.38	182	164.666	4.804	PF00931	PTHR23155,PTHR23155:SF626	KOG4658	GO:0043531	AT5G35450.1	Disease resistance protein (CC-NBS-LRR class) family
NBS-LRR	PGSC0003DMG400019803	1858	NBS-LRR resistance protein || Disease resistance protein RGA2	40	49.568	1.865	74	73.889	3.037	89	76.021	2.401	37	46.875	1.49	116	94.155	6.983	112	101.893	8.763	PF00931	PTHR23155,PTHR23155:SF562	GO:0043531	AT3G14470.1	NB-ARC domain-containing disease resistance protein
NBS-LRR	PGSC0003DMG400001982	3163	NBS-coding resistance gene analog	30	37.176	0.774	104	104.312	2.231	182	155.234	3.384	69	86.609	1.728	406	329.538	6.934	389	353.037	7.613	PF00931	PTHR23155,PTHR23155:SF634	GO:0043531	AT3G46530.1	RPP13	NB-ARC domain-containing disease resistance protein
NBS-LRR	PGSC0003DMG401007871	4549	NBS-LRR protein || Disease resistance protein Gpa2	243	301.126	4.171	564	570.868	7.721	546	466.375	6.187	76	95.017	1.577	99	80.356	1.326	106	96.434	1.592	PF00931	PTHR23155,PTHR23155:SF643	GO:0043531	AT1G50180.1	NB-ARC domain-containing disease resistance protein
NBS-LRR	PGSC0003DMG400004295	2484	NBS-LRR protein	130	161.096	3.74	311	314.787	7.3	252	215.25	4.952	58	73.48	1.698	129	104.706	2.401	61	55.495	1.291	PF00931	PTHR23155,PTHR23155:SF514	KOG4658	GO:0043531	AT1G50180.1	NB-ARC domain-containing disease resistance protein
NBS-LRR	PGSC0003DMG401016933	5484	Cc-nbs-lrr resistance protein || NBS-LRR resistance RGC23 || Phosphoprotein phosphatase || Disease resistance protein; Calcium-binding EF-hand; AAA ATPase	139	172.249	3.567	202	203.447	3.922	247	210.979	4.303	95	120.355	1.983	260	211.036	4.774	129	116.449	2.269	PF13401	PTHR23155,PTHR23155:SF500	KOG4658	AT1G12280.1	LRR and NB-ARC domains-containing disease resistance protein
NBS-LRR	PGSC0003DMG400023250	4118	NBS-LRR resistance protein	142	174.728	2.519	294	297.58	4.257	346	295.542	4.154	166	209.038	2.987	412	334.41	4.723	160	145.56	2.084	PF00931	PTHR23155,PTHR23155:SF587	GO:0043531	AT3G46530.1	RPP13	NB-ARC domain-containing disease resistance protein
NBS-LRR	PGSC0003DMG400027797	3195	TIR-NBS-LRR disease resistance	101	125.159	2.702	104	104.254	2.556	136	116.167	2.352	199	252.112	4.54	267	215.906	3.914	277	251.093	4.588	PF13676,PF00931	PTHR11017,PTHR11017:SF169	KOG0617,KOG0472	GO:0007165,GO:0005515,GO:0043531	AT5G36930.1	Disease resistance protein (TIR-NBS-LRR class) family
NBS-LRR	PGSC0003DMG400004579	4608	NBS-coding resistance gene analog	126	155.621	3.471	183	184.477	3.227	204	173.518	3.324	125	158.004	3.104	199	160.864	3.088	169	152.911	3.007	PF00931	PTHR23155,PTHR23155:SF489	GO:0043531	AT3G46530.1	RPP13	NB-ARC domain-containing disease resistance protein
NBS-LRR	PGSC0003DMG400018490	3921	NBS-LRR type disease resistance protein	44	54.525	0.917	89	89.071	1.526	115	98.229	1.691	152	192.568	3.264	358	290.58	4.943	161	146.471	2.53	PF00931	PTHR23155,PTHR23155:SF449	KOG4658	K13457	GO:0043531	AT3G07040.1	RPM1,RPS3	NB-ARC domain-containing disease resistance protein
NBS-LRR	PGSC0003DMG400032281	4277	NBS-LRR resistance protein	173	213.143	2.825	185	186.241	2.481	225	191.333	2.526	98	124.156	1.651	182	147.725	1.914	91	81.878	1.093	PTHR23155,PTHR23155:SF559
NBS-LRR	PGSC0003DMG400001756	525	TIR/NBS/LRR protein	10	11.323	1.844	0	0	0	21	17.858	2.732	11	12.948	2.043	15	11.982	1.795	26	23.567	3.882	PF13676	PTHR11017	GO:0007165,GO:0005515	AT1G72890.2	Disease resistance protein (TIR-NBS class)
NBS-LRR	PGSC0003DMG400002960	3201	Disease resistance protein BS2 || NBS-coding resistance gene analog	139	171.009	3.442	78	78.95	1.395	88	74.312	1.515	101	126.69	2.393	58	47.077	1.619	54	49.127	1.342	PF00931	PTHR23155,PTHR23155:SF626	GO:0043531	AT3G07040.1	RPM1,RPS3	NB-ARC domain-containing disease resistance protein
NBS-LRR	PGSC0003DMG400002217	4917	NBS-LRR resistance protein	188	231.731	3.822	261	264.178	4.113	236	201.583	2.994	0	0	0	1	0.812	0.017	0	0	0	PF00931	PTHR23155,PTHR23155:SF587	KOG4658	GO:0043531	AT3G46530.1	RPP13	NB-ARC domain-containing disease resistance protein
NBS-LRR	PGSC0003DMG400006785	4150	CC-NBS-LRR resistance protein	40	48.329	0.699	73	72.877	1.064	94	79.438	1.188	75	95.017	1.378	174	141.232	2.058	160	145.561	2.11	PF13855,PF00931	PTHR23155,PTHR23155:SF563	KOG4658	GO:0005515,GO:0043531	AT3G14460.1	LRR and NB-ARC domains-containing disease resistance protein
NBS-LRR	PGSC0003DMG400001081	2570	NBS-LRR protein	53	65.678	1.47	96	97.169	2.172	104	88.833	1.97	13	16.47	0.367	34	27.597	0.61	92	83.697	1.876	PF00931	PTHR23155,PTHR23155:SF442	KOG4658	GO:0043531	AT3G46530.1	RPP13	NB-ARC domain-containing disease resistance protein
NBS-LRR	PGSC0003DMG400008449	2277	NBS-LRR resistance protein	4	4.957	0.276	8	8.097	0.45	12	10.25	0.558	29	35.687	1.965	66	53.503	2.893	44	39.67	2.217	PF00931	PTHR23155,PTHR23155:SF559	GO:0043531	AT3G46530.1	RPP13	NB-ARC domain-containing disease resistance protein
NBS-LRR	PGSC0003DMG401029961	2929	NBS-coding resistance protein	33	39.654	0.79	62	62.755	1.242	78	65.771	1.301	42	51.943	1.148	78	63.311	1.248	81	73.69	1.88	PF00931	PTHR23155,PTHR23155:SF442	GO:0043531	AT4G27190.1	NB-ARC domain-containing disease resistance protein
NBS-LRR	PGSC0003DMG400030856	4068	NBS-LRR resistance protein	48	59.482	0.816	106	107.291	1.47	107	91.396	1.246	62	78.548	1.074	163	132.303	1.801	85	77.329	1.061	PF13855	PTHR23155,PTHR23155:SF562	KOG0617,KOG0472	GO:0005515	AT3G14460.1	LRR and NB-ARC domains-containing disease resistance protein
NBS-LRR	PGSC0003DMG400017086	2578	NBS-coding resistance protein || Disease resistance protein	57	70.635	1.575	70	70.852	1.578	91	77.729	1.718	15	17.737	0.394	45	35.714	0.787	54	49.127	1.097	PF00931	PTHR23155,PTHR23155:SF619	GO:0043531	AT3G46530.1	RPP13	NB-ARC domain-containing disease resistance protein
NBS-LRR	PGSC0003DMG400016029	4416	NBS-coding resistance gene analog	118	146.226	1.841	208	210.533	2.647	218	186.208	2.331	0	0	0	0	0	0	0	0	0	PF13191	PTHR23155,PTHR23155:SF626	AT1G58390.1	Disease resistance protein (CC-NBS-LRR class) family
NBS-LRR	PGSC0003DMG400030238	4773	CC-NBS-LRR protein	11	12.422	0.467	20	19.905	0.723	37	30.778	1.051	15	18.683	0.512	70	56.436	1.769	59	53.601	1.81	PF00931	PTHR23155,PTHR23155:SF567	KOG4658	GO:0043531	AT3G14470.1	NB-ARC domain-containing disease resistance protein
NBS-LRR	PGSC0003DMG400001286	1945	NBS-LRR root-knot nematode resistance protein	39	48.329	1.469	43	43.524	1.32	34	29.042	0.872	22	27.872	0.842	38	30.844	0.922	31	28.202	0.859	PTHR23155,PTHR23155:SF559	AT1G59620.1	CW9	Disease resistance protein (CC-NBS-LRR class) family
NBS-LRR	PGSC0003DMG400017146	3914	NBS-LRR resistance protein RGH1	35	43.372	0.638	60	60.73	0.883	112	95.667	1.378	30	38.007	0.548	109	88.473	1.273	97	87.337	1.268	PF00931	PTHR23155,PTHR23155:SF563	KOG4658	GO:0043531	AT3G14470.1	NB-ARC domain-containing disease resistance protein
NBS-LRR	PGSC0003DMG400007870	3131	NBS-LRR protein	66	81.787	1.48	127	128.546	2.324	109	93.104	1.673	0	0	0	2	0.812	0.015	0	0	0	PF00931	PTHR23155,PTHR23155:SF643	GO:0043531	AT3G46530.1	RPP13	NB-ARC domain-containing disease resistance protein
NBS-LRR	PGSC0003DMG400007469	3028	NRC1 || NBS-coding resistance protein	7	8.674	0.199	9	9.11	0.209	18	15.375	0.35	89	111.487	2.139	96	77.921	1.447	63	57.315	1.077	PF00931	PTHR23155,PTHR23155:SF619	GO:0043531	AT3G46530.1	RPP13	NB-ARC domain-containing disease resistance protein
NBS-LRR	PGSC0003DMG400017072	1214	NBS-LRR resistance protein	9	11.153	0.583	26	26.317	1.372	25	21.354	1.094	6	6.335	0.328	23	18.669	0.949	17	14.556	0.764	PF13855	PTHR23155,PTHR23155:SF562	GO:0005515	AT3G14460.1	LRR and NB-ARC domains-containing disease resistance protein
NBS-LRR	PGSC0003DMG400031878	4977	NBS-LRR resistance protein	37	45.85	0.633	64	63.767	0.88	84	71.75	0.985	46	57.01	0.785	73	58.667	0.784	62	55.495	0.767	PF00931	PTHR23155,PTHR23155:SF587	KOG4658	GO:0043531	AT3G46730.1	NB-ARC domain-containing disease resistance protein
NBS-LRR	PGSC0003DMG400020749	1380	NBS-LRR resistance protein	11	13.631	0.612	22	22.268	0.998	28	23.917	1.056	11	13.936	0.621	27	21.915	0.961	13	11.827	0.533	PF00931	PTHR23155,PTHR23155:SF587	GO:0043531	AT3G46530.1	RPP13	NB-ARC domain-containing disease resistance protein
NBS-LRR	PGSC0003DMG400005600	1759	NBS-LRR resistance protein	11	13.631	0.464	11	11.134	0.378	21	17.938	0.602	20	25.338	0.856	47	38.149	1.274	38	34.571	1.179	PTHR23155,PTHR23155:SF562	AT3G14470.1	NB-ARC domain-containing disease resistance protein
NBS-LRR	PGSC0003DMG400007872	2949	NBS-LRR protein || Disease resistance protein Gpa2	51	63.199	1.219	93	94.132	1.814	98	82.854	1.586	0	0	0	0	0	0	0	0	0	PF00931	PTHR23155,PTHR23155:SF514	GO:0043531	AT3G46530.1	RPP13	NB-ARC domain-containing disease resistance protein
NBS-LRR	PGSC0003DMG400025259	4188	NBS-LRR type disease resistance protein	45	55.695	0.741	57	56.694	0.753	113	96.339	1.275	27	33.028	0.438	90	72.361	0.956	32	29.081	0.387	PF00931,PF13855	PTHR23155,PTHR23155:SF633	KOG0617	GO:0043531,GO:0005515	AT3G07040.1	RPM1,RPS3	NB-ARC domain-containing disease resistance protein
NBS-LRR	PGSC0003DMG400045101	303	Resistance gene analog NBS7	1	1.239	0.634	1	1.012	0.504	0	0	0	0	0	0	3	2.435	0.977	4	3.639	1.929	PF13676	PTHR11017	GO:0007165,GO:0005515	AT1G17600.1	Disease resistance protein (TIR-NBS-LRR class) family
NBS-LRR	PGSC0003DMG400021042	759	NBS-LRR resistance protein	3	3.718	0.416	15	14.171	1.521	10	8.542	0.916	3	3.801	0.416	9	6.493	0.686	0	0	0	PTHR23155,PTHR23155:SF562	AT3G14470.1	NB-ARC domain-containing disease resistance protein
NBS-LRR	PGSC0003DMG400006316	3746	NBS-LRR type disease resistance protein	7	8.674	0.13	8	8.097	0.121	5	4.271	0.064	38	48.142	0.718	129	104.706	1.554	91	82.788	1.24	PF00931	PTHR23155,PTHR23155:SF633	GO:0043531	AT3G07040.1	RPM1,RPS3	NB-ARC domain-containing disease resistance protein
NBS-LRR	PGSC0003DMG400020738	974	NBS-LRR root-knot nematode resistance protein	5	6.196	0.424	6	6.073	0.414	9	7.688	0.512	3	3.801	0.257	18	14.61	0.965	10	9.098	0.626	PF00931	PTHR23155,PTHR23155:SF559	GO:0043531	AT5G35450.1	Disease resistance protein (CC-NBS-LRR class) family
NBS-LRR	PGSC0003DMG400005170	1972	NBS-coding resistance gene analog	1	0.004	0	38	38.45	1.149	25	21.347	0.631	7	8.861	0.264	43	34.895	1.028	1	0.458	0.014	PF00931	PTHR23155,PTHR23155:SF569	GO:0043531	AT3G46530.1	RPP13	NB-ARC domain-containing disease resistance protein
NBS-LRR	PGSC0003DMG400008292	4127	NBS-LRR resistance protein	28	34.692	0.473	37	37.357	0.509	35	29.802	0.404	25	31.67	0.431	42	33.996	0.46	25	21.834	0.298	PF00931	PTHR23155,PTHR23155:SF559	KOG4658	GO:0043531	AT1G59620.1	CW9	Disease resistance protein (CC-NBS-LRR class) family
NBS-LRR	PGSC0003DMG400030267	1380	TMV resistance protein N || Bacterial spot disease resistance protein 4 || NBS-coding resistance gene analog	4	4.957	0.508	7	7.085	0.514	12	10.25	1.003	1	1.267	0.056	0	0	0	1	0.91	0.056	PF00931	PTHR11017,PTHR11017:SF169	GO:0043531	AT5G17680.1	diseasere sistance protein (TIR-NBS-LRR class), putative
NBS-LRR	PGSC0003DMG400002478	1972	NBS-LRR resistance protein	8	9.914	0.297	15	15.183	0.454	7	5.979	0.177	8	10.135	0.302	12	9.74	0.287	13	11.827	0.355	PF13855	PTHR23155,PTHR23155:SF562	KOG0472	GO:0005515	AT3G14460.1	LRR and NB-ARC domains-containing disease resistance protein
NBS-LRR	PGSC0003DMG401018953	621	NBS-LRR root-knot nematode resistance protein	2	2.478	0.312	2	2.024	0.253	9	7.688	0.921	0	0	0	1	0.812	0.096	1	0.91	0.115	PTHR23155,PTHR23155:SF559	AT1G59620.1	CW9	Disease resistance protein (CC-NBS-LRR class) family
NBS-LRR	PGSC0003DMG402018953	288	NBS-LRR resistance protein	1	1.239	0.741	0	0	0	2	1.708	0.825	0	0	0	0	0	0	0	0	0	PTHR23155,PTHR23155:SF559
NBS-LRR	PGSC0003DMG400020737	1200	NBS-LRR resistance protein	3	3.718	0.197	7	7.085	0.375	8	6.833	0.355	2	2.534	0.133	6	4.87	0.251	5	3.639	0.194
NBS-LRR	PGSC0003DMG400007742	1305	NBS-coding resistance gene protein	2	2.478	0.119	3	3.037	0.145	2	1.708	0.08	10	11.402	0.542	0	0	0	10	9.098	0.438	PF00931	PTHR11017,PTHR11017:SF169	GO:0043531	AT1G27170.1	transmembrane receptors; ATP binding
NBS-LRR	PGSC0003DMG400003439	2585	NBS-LRR resistance protein	4	3.762	0.084	2	1.687	0.037	0	0	0	10	11.615	0.257	31	25.022	0.55	15	13.123	0.292	PF13855	PTHR23155,PTHR23155:SF562	GO:0005515	AT3G14460.1	LRR and NB-ARC domains-containing disease resistance protein
NBS-LRR	PGSC0003DMG400011907	948	NBS-coding resistance gene analog	2	2.478	0.176	0	0	0	12	10.154	0.7	1	1.266	0.088	5	3.416	0.233	1	0.002	0	PF00931	PTHR23155,PTHR23155:SF617	GO:0043531	AT1G50180.1	NB-ARC domain-containing disease resistance protein
NBS-LRR	PGSC0003DMG400005172	1134	NBS-LRR resistance protein || NBS-coding resistance gene analog	3	3.718	0.35	3	2.024	0.115	6	5.125	0.397	2	2.534	0.142	1	0.812	0.045	2	0.91	0.086	PF00560,PF00931	PTHR23155,PTHR23155:SF569	KOG4658	GO:0005515,GO:0043531	AT5G48620.1	Disease resistance protein (CC-NBS-LRR class) family
NBS-LRR	PGSC0003DMG400024429	3795	NBS-coding resistance gene analog	8	8.674	0.153	6	5.061	0.089	18	15.375	0.24	7	7.601	0.133	17	12.987	0.212	13	10.917	0.192	PF00931	PTHR23155,PTHR23155:SF442	GO:0043531	AT3G46530.1	RPP13	NB-ARC domain-containing disease resistance protein
NBS-LRR	PGSC0003DMG400042556	408	NBS domain resistance protein	0	0	0	0	0	0	1	0.854	0.197	0	0	0	0	0	0	3	2.729	0.706	PF00931	PTHR23155,PTHR23155:SF643	GO:0043531	AT3G46530.1	RPP13	NB-ARC domain-containing disease resistance protein
NBS-LRR	PGSC0003DMG400020732	3906	NBS-LRR resistance protein	11	13.631	0.195	20	20.244	0.289	17	14.521	0.207	2	2.534	0.036	10	8.117	0.115	4	2.729	0.039	PF00931	PTHR23155,PTHR23155:SF587	KOG4658	GO:0043531	AT3G46530.1	RPP13	NB-ARC domain-containing disease resistance protein
NBS-LRR	PGSC0003DMG400033151	807	NBS-coding resistance gene analog	0	0	0	3	3.037	0.264	2	1.708	0.144	0	0	0	5	4.058	0.338	0	0	0	PF00004	PTHR23155,PTHR23155:SF569	GO:0005524	AT3G46530.1	RPP13	NB-ARC domain-containing disease resistance protein
NBS-LRR	PGSC0003DMG400026469	385	TIR-NBS-LRR-type disease resistance	0	0	0	1	1.012	0.285	2	1.708	0.438	0	0	0	0	0	0	0	0	0	PF01582	PTHR11017,PTHR11017:SF161	GO:0007165,GO:0005515	AT4G16940.1	Disease resistance protein (TIR-NBS-LRR class) family
NBS-LRR	PGSC0003DMG400034120	2391	NBS-LRR resistance protein	2	2.478	0.06	1	1.012	0.024	1	0.854	0.02	6	7.601	0.183	13	10.552	0.252	6	5.459	0.132	PTHR23155,PTHR23155:SF559	AT1G59620.1	CW9	Disease resistance protein (CC-NBS-LRR class) family
NBS-LRR	PGSC0003DMG400004524	689	NBS-coding resistance gene analog	2	2.478	0.268	2	2.024	0.218	1	0.854	0.089	0	0	0	1	0.812	0.083	0	0	0	PF00931	PTHR23155,PTHR23155:SF626	GO:0043531	AT1G50180.1	NB-ARC domain-containing disease resistance protein
NBS-LRR	PGSC0003DMG400013407	1935	CC-NBS-LRR class disease resistance protein	1	1.239	0.038	1	1.012	0.031	0	0	0	1	1.267	0.038	10	8.117	0.244	7	6.368	0.195	PF00931	PTHR23155,PTHR23155:SF402	GO:0043531	AT1G58848.1	Disease resistance protein (CC-NBS-LRR class) family
NBS-LRR	PGSC0003DMG400020740	2139	NBS-LRR resistance protein	0	0	0	1	1.012	0.028	3	2.563	0.069	2	2.534	0.069	9	7.305	0.197	6	4.549	0.125	PF00931	PTHR23155,PTHR23155:SF587	GO:0043531	AT3G46530.1	RPP13	NB-ARC domain-containing disease resistance protein
NBS-LRR	PGSC0003DMG400027409	3129	CC-NBS-LRR protein	3	3.718	0.067	3	3.037	0.055	13	11.104	0.2	0	0	0	2	1.623	0.029	6	5.459	0.099	PF00931	PTHR23155,PTHR23155:SF567	GO:0043531	AT3G14460.1	LRR and NB-ARC domains-containing disease resistance protein
NBS-LRR	PGSC0003DMG400044423	2721	NBS-LRR type disease resistance protein	4	4.957	0.104	4	4.049	0.085	7	5.979	0.125	0	0	0	0	0	0	3	2.729	0.057	PF13855,PF00931	PTHR23155,PTHR23155:SF546	KOG4658	K13457	GO:0005515,GO:0043531	AT3G07040.1	RPM1,RPS3	NB-ARC domain-containing disease resistance protein
NBS-LRR	PGSC0003DMG401007609	1902	NBS-LRR resistance protein	1	1.239	0.039	3	3.037	0.094	0	0	0	1	1.267	0.039	1	0.812	0.025	2	1.82	0.057	PF00931	PTHR23155,PTHR23155:SF562	GO:0043531	AT3G14460.1	LRR and NB-ARC domains-containing disease resistance protein
NBS-LRR	PGSC0003DMG400031881	1812	NBS-LRR resistance protein	0	0	0	2	2.024	0.066	2	1.708	0.055	0	0	0	5	4.058	0.131	0	0	0
NBS-LRR	PGSC0003DMG400023253	1960	NBS-LRR resistance protein	1	1.239	0.037	1	1.012	0.03	4	3.417	0.102	1	1.267	0.038	0	0	0	1	0.91	0.027	PF00931	PTHR23155,PTHR23155:SF587	GO:0043531	AT3G46530.1	RPP13	NB-ARC domain-containing disease resistance protein
NBS-LRR	PGSC0003DMG400011109	1242	CC-NBS-LRR resistance protein	0	0	0	0	0	0	0	0	0	2	2.534	0.128	1	0.812	0.04	1	0.91	0.046	PF00931	PTHR23155,PTHR23155:SF606	GO:0043531	AT3G14470.1	NB-ARC domain-containing disease resistance protein
NBS-LRR	PGSC0003DMG400025383	2194	CC-NBS-LRR protein	0	0	0	1	0	0	7	5.978	0.157	1	0.015	0	1	0.01	0	1	0.001	0	PTHR23155,PTHR23155:SF567	AT3G14460.1	LRR and NB-ARC domains-containing disease resistance protein
NBS-LRR	PGSC0003DMG400002458	1146	NBS-LRR resistance protein	0	0	0	0	0	0	3	2.563	0.14	0	0	0	0	0	0	0	0	0	PTHR23155,PTHR23155:SF559
NBS-LRR	PGSC0003DMG400003353	3412	NBS-LRR resistance protein	0	0	0	0	0	0	0	0	0	0	0	0	0	0	0	6	5.459	0.09	PF12061,PF00931	PTHR23155,PTHR23155:SF559	GO:0043531	AT3G46710.1	NB-ARC domain-containing disease resistance protein
NBS-LRR	PGSC0003DMG400023249	2139	NBS-LRR resistance protein	0	0	0	1	1.012	0.028	1	0.854	0.023	1	1.267	0.034	0	0	0	0	0	0	PF00931	PTHR23155,PTHR23155:SF587	KOG4658	GO:0043531	AT5G43470.1	HRT,RCY1,RPP8	Disease resistance protein (CC-NBS-LRR class) family
NBS-LRR	PGSC0003DMG400005174	1266	NBS-coding resistance gene analog	0	0	0	1	1.012	0.05	0	0	0	0	0	0	0	0	0	0	0	0	PF00931	PTHR23155,PTHR23155:SF569	GO:0043531	AT3G46530.1	RPP13	NB-ARC domain-containing disease resistance protein
NBS-LRR	PGSC0003DMG400033559	1223	NBS-LRR resistance protein	0	0	0	0	0	0	0	0	0	0	0	0	0	0	0	1	0.91	0.047
NBS-LRR	PGSC0003DMG400001981	2940	NBS-LRR protein	0	0	0	0	0	0	1	0.015	0	0	0	0	0	0	0	0	0	0	PF00931	PTHR23155,PTHR23155:SF442	GO:0043531	AT3G46530.1	RPP13	NB-ARC domain-containing disease resistance protein
NBS-LRR	PGSC0003DMG400003438	575	NBS-LRR resistance protein	0	0	0	0	0	0	0	0	0	0	0	0	0	0	0	0	0	0	PTHR23155,PTHR23155:SF562	AT1G50180.1	NB-ARC domain-containing disease resistance protein
NBS-LRR	PGSC0003DMG400004303	1083	NBS-coding resistance gene analog	0	0	0	0	0	0	0	0	0	0	0	0	0	0	0	0	0	0	PF00931	PTHR23155,PTHR23155:SF514	GO:0043531	AT3G46530.1	RPP13	NB-ARC domain-containing disease resistance protein
NBS-LRR	PGSC0003DMG400004523	493	NBS-coding resistance gene analog	0	0	0	0	0	0	0	0	0	0	0	0	0	0	0	0	0	0	PF00931	PTHR23155,PTHR23155:SF626	GO:0043531	AT3G46530.1	RPP13	NB-ARC domain-containing disease resistance protein
NBS-LRR	PGSC0003DMG400006742	461	NBS-LRR resistance protein	0	0	0	0	0	0	0	0	0	0	0	0	0	0	0	0	0	0	PTHR23155,PTHR23155:SF562	AT1G50180.1	NB-ARC domain-containing disease resistance protein
NBS-LRR	PGSC0003DMG400007668	501	NBS-LRR resistance protein	0	0	0	0	0	0	0	0	0	0	0	0	0	0	0	0	0	0	PTHR23155,PTHR23155:SF559
NBS-LRR	PGSC0003DMG400009272	447	TIR-NBS disease resistance	0	0	0	0	0	0	0	0	0	0	0	0	0	0	0	0	0	0	PTHR11017,PTHR11017:SF169	AT5G17680.1	diseasere sistance protein (TIR-NBS-LRR class), putative
NBS-LRR	PGSC0003DMG400010966	911	Resistance gene analog NBS8	0	0	0	0	0	0	0	0	0	0	0	0	0	0	0	0	0	0
NBS-LRR	PGSC0003DMG400018046	825	NBS-coding resistance gene analog	0	0	0	0	0	0	0	0	0	0	0	0	0	0	0	0	0	0	PF00931	PTHR23155,PTHR23155:SF442	GO:0043531	AT3G46530.1	RPP13	NB-ARC domain-containing disease resistance protein
NBS-LRR	PGSC0003DMG400018907	636	NBS-coding resistance gene analog	0	0	0	0	0	0	0	0	0	0	0	0	0	0	0	0	0	0	PF00931	PTHR23155,PTHR23155:SF442	GO:0043531	AT3G46530.1	RPP13	NB-ARC domain-containing disease resistance protein
NBS-LRR	PGSC0003DMG400019807	822	NBS-LRR resistance protein	0	0	0	0	0	0	0	0	0	0	0	0	0	0	0	0	0	0	PF07714,PF13855	PTHR27000,PTHR27000:SF156	GO:0006468,GO:0004672,GO:0005515	AT3G47090.1	Leucine-richrepeatproteinkinasefamilyprotein
NBS-LRR	PGSC0003DMG400030240	1545	CC-NBS-LRR protein	0	0	0	0	0	0	0	0	0	0	0	0	0	0	0	0	0	0	PTHR23155,PTHR23155:SF414	AT3G14460.1	LRR and NB-ARC domains-containing disease resistance protein
NBS-LRR	PGSC0003DMG400034825	513	NBS-LRR resistance protein	0	0	0	0	0	0	0	0	0	0	0	0	0	0	0	0	0	0	PF00931	PTHR23155,PTHR23155:SF562	GO:0043531	AT3G14470.1	NB-ARC domain-containing disease resistance protein
NBS-LRR	PGSC0003DMG400043650	507	NBS-LRR resistance protein	0	0	0	0	0	0	0	0	0	0	0	0	0	0	0	0	0	0	PF00931	PTHR23155,PTHR23155:SF559	GO:0043531	AT3G46710.1	NB-ARC domain-containing disease resistance protein
pathogen	PGSC0003DMG400002028	702	Cytoplasmic small heat shock protein class I	4	4.957	0.523	10	10.122	1.062	408	348.5	35.296	24	30.406	3.143	166	134.738	13.456	1172	1066.23	113.334	PF00188	PTHR10334,PTHR10334:SF243	KOG3017	K13449	AT2G14580.1	ATPRB1,PRB1	basic pathogenesis-related protein 1
pathogen	PGSC0003DMG400005111	860	PR1 protein	2	1.239	0.471	46	45.94	14.774	1806	1542.01	385.629	62	78.364	13.674	455	369.016	49.421	6469	5885.02	880.294	PF00188	PTHR10334,PTHR10334:SF223	KOG3017	K13449	AT2G14580.1	ATPRB1,PRB1	basic pathogenesis-related protein 1
pathogen	PGSC0003DMG400005115	572	PR1 protein	2	1.239	0.176	0	0	0	0	0	0	0	0	0	0	0	0	0	0	0	PF00188	PTHR10334,PTHR10334:SF223	KOG3017	K13449	AT2G14580.1	ATPRB1,PRB1	basic pathogenesis-related protein 1
pathogen	PGSC0003DMG400015388	945	Hypothetical protein	39	48.329	3.438	48	48.585	3.443	41	35.021	2.423	6	7.601	0.533	21	17.045	1.168	11	10.007	0.715	PTHR31723,PTHR31723:SF2	AT1G78780.2	pathogenesis-related family protein
pathogen	PGSC0003DMG400017114	1446	Hypothetical protein	0	0	0	0	0	0	1	0.854	0.036	0	0	0	0	0	0	0	0	0	PTHR31723,PTHR31723:SF2	AT1G78780.2	pathogenesis-related family protein
pathogen	PGSC0003DMG400019435	970	Wound-induced protein WIN2 || Wound-induced protein WIN1	1597	1979	136.812	4737	4793.67	329.035	13325	11381.8	769.205	339	429.478	29.853	5087	4128.99	275.543	15871	14438.7	1017.35	PF00187,PF00967	PTHR22595,PTHR22595:SF62	GO:0008061,GO:0050832,GO:0042742	AT3G04720.1	HEL,PR-4,PR4	pathogenesis-related4
pathogen	PGSC0003DMG400019437	1019	Pathogen- and wound-inducible antifungal protein CBP20 || PR4-type protein	19	23.545	2.12	123	124.498	11.497	7387	6308.88	563.673	662	837.418	76.237	684	554.375	48.837	24782	22544.6	2102.6	PF00967	PTHR22595,PTHR22595:SF62	GO:0050832,GO:0042742	AT3G04720.1	HEL,PR-4,PR4	pathogenesis-related4
pathogen	PGSC0003DMG400023921	598	Cytoplasmic small heat shock protein class I	7	8.674	1.154	10	10.122	1.337	21	17.938	2.267	11	13.936	1.807	3	2.435	0.302	23	20.924	2.81	PF00188	PTHR10334,PTHR10334:SF243	KOG3017	K13449	AT2G14610.1	ATPR1,PR1,PR1	pathogenesis-relatedgene1
pathogen	PGSC0003DMG400023922	537	Cytoplasmic small heat shock protein class I	0	0	0	2	2.024	0.315	93	79.438	11.746	9	11.402	1.737	5	4.058	0.588	399	362.992	57.641	PF00188	PTHR10334,PTHR10334:SF243	AT2G14580.1	ATPRB1,PRB1	basic pathogenesis-related protein 1
pathogen	PGSC0003DMG400024843	1140	Hypothetical protein	66	81.787	4.612	90	91.096	5.122	871	743.979	41.035	182	230.575	12.859	680	551.94	30.211	2448	2227.08	126.076	PTHR31723,PTHR31723:SF1	AT1G78780.2	pathogenesis-related family protein
pathogen	PGSC0003DMG400028740	2738	Homeodomain protein	83	101.615	2.216	94	95.145	2.178	127	108.479	2.445	77	97.551	2.201	135	109.576	2.391	94	85.517	1.984	PF00628,PF00046	PTHR12628,PTHR12628:SF10	GO:0005515,GO:0003677	AT4G29940.1	PRHA	pathogenesis related homeo domain protein A
pathogen	PGSC0003DMG401024842	859	Hypothetical protein	77	95.419	8.242	214	216.606	18.267	3549	3031.44	241.333	277	349.663	27.797	633	513.791	40.037	14055	12786.6	1044.46	PTHR31723,PTHR31723:SF1	AT1G78780.2	pathogenesis-related family protein
pathogen	PGSC0003DMG402024842	510	Hypothetical protein	11	13.631	2.328	16	16.195	2.741	112	95.667	15.296	0	0	0	0	0	0	0	0	0	PTHR31723,PTHR31723:SF1	AT1G78780.2	pathogenesis-related family protein
Kinase	PGSC0003DMG400022118	1729	Phosphoglycerate kinase	33468	41473.6	1438.83	47681	48260.6	1671.11	44037	37615	1287.28	35467	44933	1548.13	41770	33903.8	1154.89	24965	22712.1	789.697	PF00162	PTHR11406,PTHR11406:SF8	2.7.2.3	K00927	GO:0006096,GO:0004618	AT1G56190.1	Phosphoglycerate kinase family protein
Kinase	PGSC0003DMG400009317	1619	Phosphoribulokinase	25501	31600.9	1180.8	46049	46609.7	1738.21	43164	36869.2	1357.49	25490	32293.2	1197.78	40220	32645.6	1195.84	20809	18931.1	709.184	PF00485	PTHR10285,PTHR10285:SF74	KOG4203	2.7.1.19	K00855	GO:0016301,GO:0008152,GO:0005524	AT1G32060.1	PRK	phosphoribulokinase
Kinase	PGSC0003DMG400016613	4207	Glucan/water dikinase	8484	10513.4	154.323	14898	15079.4	233.89	14309	12222.2	188.23	8352	10581.1	144.301	19244	15619.9	212.181	9206	8375.2	115.074	PF00686,PF01326	PTHR22931,PTHR22931:SF2	2.7.9.5	K15535	GO:2001070,GO:0016310,GO:0016301,GO:0005524	AT5G26570.1	ATGWD3,OK1,PWD	catalytics; carbohydratekinases; phosphoglucan, waterdikinases
Kinase	PGSC0003DMG400010445	5389	Serine/threonine protein kinase || Kinase family protein	2799	3467.29	41.022	4908	4966.75	59.101	6099	5209.56	61.321	3055	3869.1	46.386	10242	8313.19	98.919	7192	6542.96	77.398	PF07714	PTHR23257,PTHR23257:SF537	2.7.10.2	GO:0006468,GO:0004672	AT2G35050.1	Protein kinase superfamily protein with octicosapeptide/Phox/Bem1p domain
Kinase	PGSC0003DMG400003693	1577	Adenosine kinase	3740	4634.62	179.42	8773	8879.83	342.528	7556	6453.22	246.034	3657	4633.04	178.127	8934	7250.71	275.295	3457	3144.11	122.39	PF00294	PTHR10584,PTHR10584:SF153	2.7.1.11	AT1G19600.1	pfkB-like carbohydrate kinase family protein
Kinase	PGSC0003DMG400001368	2892	FERONIA receptor-like kinase	2156	2671.72	52.978	2664	2696.44	53.448	4232	3614.83	71.186	1912	2421.04	47.662	6561	5324.6	104.69	5209	4738.91	93.942	PF11721,PF07714	PTHR27003,PTHR27003:SF90	KOG1187	2.7.11.1	GO:0006468,GO:0004672	AT3G51550.1	FER	Malectin/receptor-like protein kinase family protein
Kinase	PGSC0003DMG400025298	2139	Pyruvate kinase, cytosolic isozyme	4761	5899.84	172.321	5539	5606.44	163.161	6502	5553.79	160.348	3119	3951.45	110.823	4770	3870.88	107.194	5172	4704.34	132.877	PF02887,PF00224	PTHR11817,PTHR11817:SF5	2.7.1.40	K00873	GO:0030955,GO:0006096,GO:0004743,GO:0000287	AT5G08570.1	Pyruvate kinase family protein
Kinase	PGSC0003DMG400019641	2791	Inositol or phosphatidylinositol kinase	3927	4866.35	99.607	3684	3728.86	76.242	4294	3667.79	74.468	3206	4061.67	82.8	6550	5316.48	107.637	2883	2622.82	53.76	PF00454	PTHR15245,PTHR15245:SF11	KOG2381	2.7.1.67	GO:0016773	AT2G03890.1	ATPI4KGAMMA7,PI4KGAMMA7,UBDKGAMMA7	phosphoinositide 4-kinase gamma 7
Kinase	PGSC0003DMG400008149	2734	Calcium-dependent protein kinase 4	1858	2302.43	55.024	2321	2349.26	55.998	3283	2804.22	66.362	2372	3003.8	71.263	4318	3504.01	82.336	5852	5322.98	127.087	PF13833,PF13499,PF07714	PTHR24349,PTHR24349:SF93	KOG0032	2.7.11.1	K13412	GO:0006468,GO:0004672	AT5G12480.1	CPK7	calmodulin-domain protein kinase 7
Kinase	PGSC0003DMG400022119	1206	Phosphoglycerate kinase	3600	4459.9	235.019	4183	4232.93	222.442	4421	3776.27	194.91	2644	3349.67	174.686	4785	3883.87	199.03	5090	4630.65	244.895	PF00162	PTHR11406,PTHR11406:SF9	2.7.2.3	K00927	GO:0006096,GO:0004618	AT1G79550.1	PGK	phosphoglycerate kinase
Kinase	PGSC0003DMG400010913	1968	Pyruvate kinase, cytosolic isozyme	974	1206.98	36.201	1458	1475.75	44.193	4219	3603.73	106.812	1098	1391.05	41.475	2734	2219.12	65.503	8444	7681.97	230.876	PF02887,PF00224	PTHR11817,PTHR11817:SF5	2.7.1.40	K00873	GO:0030955,GO:0006096,GO:0004743,GO:0000287	AT5G56350.1	Pyruvate kinase family protein
Kinase	PGSC0003DMG400031335	2245	CBL-interacting serine/threonine-protein kinase	1576	1952.98	50.648	3297	3336.14	86.414	5690	4859.35	124.735	853	1080.66	27.912	3963	3216.67	82.367	7033	6397.4	166.386	PF14531,PF03822	PTHR24343,PTHR24343:SF136	KOG0583	2.7.11.1	GO:0007165	AT1G30270.1	ATCIPK23,CIPK23,LKS1,SnRK3.23	CBL-interacting protein kinase 23
Kinase	PGSC0003DMG400004357	3712	Big map kinase/bmk	2568	3182.28	62.001	4361	4414.1	86.042	4562	3896.71	75.183	2567	3250.86	62.966	5860	4755.61	91.455	3347	3044.03	59.402	PF06293	PTHR24055,PTHR24055:SF211	2.7.11.24	GO:0016773,GO:0016020,GO:0005524	AT5G19010.1	MPK16	mitogen-activated protein kinase 16
Kinase	PGSC0003DMG400018195	3652	Serine/threonine-protein kinase AFC2 || Afc || Lammer-type protein kinase	2920	3618.47	108.16	4776	4833.14	145.491	4790	4091.45	121.787	2782	3524.51	106.239	5401	4383.87	132.436	3493	3177.77	99.841	PF00069	PTHR24058,PTHR24058:SF58	2.7.12.1	GO:0006468,GO:0005524,GO:0004672	AT4G24740.1	AFC2,AME1,FC2	FUS3-complementing gene 2
Kinase	PGSC0003DMG400006613	3010	Serine/threonine protein kinase	2510	3109.16	90.24	4311	4363.49	126.299	4499	3842.89	110.223	3001	3800.69	110.63	6213	5042.95	145.341	2399	2182.5	64.177	PF00069	PTHR11584,PTHR11584:SF316	KOG0594	2.7.11.1	GO:0006468,GO:0005524,GO:0004672	AT1G68830.1	STN7	STT7 homolog STN7
Kinase	PGSC0003DMG400034307	5113	Histidine kinase 3B	3486	4319.86	51.204	3759	3804.77	45.18	4070	3476.46	41.037	2799	3546.04	42.005	5941	4822.17	56.776	2815	2560.05	30.523	PF00512,PF03924	PTHR24423,PTHR24423:SF363	2.7.13.3	K14489	GO:0007165,GO:0000155	AT1G27320.1	AHK3,HK3	histidine kinase 3
Kinase	PGSC0003DMG400015391	3324	Leucine-rich repeat family protein / protein kinase family protein	1838	2277.66	45.385	3550	3592.22	70.067	4026	3438.02	69.438	1946	2465.38	47.364	5323	4320.55	83.633	4140	3766.38	72.456	PF11721,PF07714	PTHR27006,PTHR27006:SF35	KOG1187	2.7.11.1	GO:0006468,GO:0004672	AT1G53430.1	Leucine-rich repeat transmembrane protein kinase
Kinase	PGSC0003DMG400027321	1947	Pyruvate kinase	4724	5853.99	177.688	6750	6832.19	207.049	5614	4795.29	143.817	3942	4994.1	150.679	4734	3842.48	114.761	2309	2100.62	63.893	PF02887,PF00224	PTHR11817,PTHR11817:SF33	2.7.1.40	K00873	GO:0030955,GO:0006096,GO:0004743,GO:0000287	AT3G52990.1	Pyruvate kinase family protein
Kinase	PGSC0003DMG400032142	2694	Casein kinase	2156	2670.48	57.12	2931	2965.68	63.727	3668	3132.22	66.6	2117	2682.02	56.792	4520	3668.78	77.618	4236	3853.72	82.29	PF00069	PTHR11909,PTHR11909:SF146	KOG1164	2.7.11.1	GO:0006468,GO:0005524,GO:0004672	AT3G13670.1	Proteinkinasefamilyprotein
Kinase	PGSC0003DMG400028428	3534	Glycogen synthase kinase-3 beta	1839	2278.89	67.58	3265	3304.76	95.876	3879	3313.31	94.99	1785	2260.14	65.432	4347	3527.55	100.726	4623	4205.8	122.135	PF07714	PTHR24057,PTHR24057:SF5	2.7.11.1,2.7.11.26	K14502	GO:0006468,GO:0004672	AT4G18710.1	ATSK21,BIN2,DWF12,SK21,UCU1	Protein kinase superfamily protein
Kinase	PGSC0003DMG401000056	2044	BRASSINOSTEROID INSENSITIVE 1-associated receptor kinase 1	2698	3343.37	102.247	4660	4716.75	149.193	4004	3419.22	107.022	2490	3154.57	93.818	5377	4364.39	127.005	2157	1961.43	57.573	PF00069	PTHR27001,PTHR27001:SF156	KOG1187	2.7.11.1	GO:0006468,GO:0005524,GO:0004672	AT1G01540.2	Protein kinase superfamily protein
Kinase	PGSC0003DMG400029394	2872	Casein kinase I	2398	2971.61	58.981	2451	2480.84	49.189	3046	2601.79	51.24	2447	3100.1	61.936	4174	3387.93	68.475	3327	3026.75	60.324	PF00069	PTHR11909,PTHR11909:SF168	KOG1164	2.7.11.1	GO:0006468,GO:0005524,GO:0004672	AT2G25760.1	Proteinkinasefamilyprotein
Kinase	PGSC0003DMG400031166	981	Nucleoside diphosphate kinase	4224	5234.39	355.228	1675	1695.4	114.647	3111	2657.31	175.597	3500	4434.13	296.916	2441	1981.3	129.73	3932	3577.16	243.887	PF00334	PTHR11349	KOG0888	2.7.4.6	K00940	GO:0006241,GO:0006228,GO:0006183,GO:0006165,GO:0004550	AT4G09320.1	NDPK1	Nucleosidediphosphatekinasefamilyprotein
Kinase	PGSC0003DMG402012981	4501	Serine-threonine protein kinase, plant-type	2358	2922.04	38.767	5100	5162.1	68.696	4225	3608.86	47.475	2596	3288.86	43.535	4519	3667.97	47.959	2299	2090.62	27.297	PF13947,PF00069	PTHR27005,PTHR27005:SF69	KOG1187	2.7.11.1	GO:0030247,GO:0006468,GO:0005524,GO:0004672	AT5G02070.1	Proteinkinasefamilyprotein
Kinase	PGSC0003DMG400030625	4001	Receptor protein kinase CLAVATA1	3108	3850.2	63.327	5090	5150.97	84.396	4142	3537.1	57.426	2943	3728.47	61.046	3946	3202.07	52.202	2241	2038.76	33.496	PF08263,PF00560,PF00069	PTHR27000,PTHR27000:SF174	KOG0472	2.7.11.1	GO:0005515,GO:0006468,GO:0005524,GO:0004672	AT5G65700.2	BAM1	Leucine-richreceptor-likeproteinkinasefamilyprotein
Kinase	PGSC0003DMG400002559	2123	D-glycerate 3-kinase, chloroplast	3324	4119.11	134.917	5183	5246.11	173.509	4813	4110.24	134.384	3293	4170.62	134.108	3493	2834.38	93.763	2342	2130.65	70.751	PTHR10285,PTHR10285:SF78	KOG2878	2.7.1.31	K15918	AT1G80380.2	P-loopcontainingnucleosidetriphosphatehydrolasessuperfamilyprotein
Kinase	PGSC0003DMG400030058	1796	MAP kinase	415	514.269	18.094	810	819.863	28.585	2113	1803.99	64.021	757	959.04	33.739	2491	2021.08	70.391	5812	5287.49	188.359	PF00069	PTHR24055,PTHR24055:SF214	2.7.11.24	K04371	GO:0006468,GO:0005524,GO:0004672	AT3G45640.1	ATMAPK3,ATMPK3,MPK3	mitogen-activatedproteinkinase3
Kinase	PGSC0003DMG400002577	2258	Casein kinase	1437	1779.49	48.858	2509	2539.55	75.444	2787	2380.56	69.118	1583	2005.5	61.561	4144	3362.78	99.895	3322	3022.2	92.102	PF00069	PTHR11909,PTHR11909:SF154	2.7.11.1	K02218	GO:0006468,GO:0005524,GO:0004672	AT1G72710.1	CKL2	caseinkinase1-likeprotein2
Kinase	PGSC0003DMG400011726	3914	MAP kinase phosphatase 1	516	638.19	10.434	916	927.154	15.092	2406	2054.27	33.464	727	921.033	15.054	3334	2706.13	43.569	4949	4501.47	72.621	PF00626,PF00782	PTHR10159,PTHR10159:SF359	3.1.3.48	GO:0008138,GO:0006470	AT3G55270.1	ATMKP1,MKP1	mitogen-activatedproteinkinasephosphatase1
Kinase	PGSC0003DMG400009972	2523	Receptor protein kinase	1877	2325.98	53.101	2423	2452.51	55.922	2921	2495.02	56.447	1971	2495.83	56.721	3610	2930.15	66.083	3090	2811.14	64.276	PF13414,PF07714	PTHR27001,PTHR27001:SF41	KOG1187	2.7.11.1,2.7.10.2	K14500	GO:0006468,GO:0004672	AT4G35230.1	BSK1	BR-signalingkinase1
Kinase	PGSC0003DMG402021921	1555	Ribose-phosphate pyrophosphokinase	2493	3089.33	122.683	3863	3910.03	155.806	3726	3181.77	125.533	2506	3173.57	124.233	4050	3287.29	128.039	2085	1896.84	75.443	PF14572,PF13793	PTHR10210,PTHR10210:SF58	KOG1448	2.7.6.1	K00948	GO:0009165,GO:0004749,GO:0000287	AT2G44530.1	Phosphoribosyltransferasefamilyprotein
Kinase	PGSC0003DMG400030370	2593	Fructose-6-phosphate 2-kinase/fructose-2,6-bisphosphatase	1471	1822.87	54.673	2792	2825.99	81.909	2979	2543.71	72.767	1995	2526.19	70.667	4758	3861.15	106.436	1884	1713.98	46.732	PF00686,PF13671,PF00300	PTHR10606,PTHR10606:SF44	KOG0234	2.7.1.105,3.1.3.46	K01103	GO:2001070,GO:0006003,GO:0005524,GO:0003824	AT1G07110.1	ATF2KP,F2KP,FKFBP	fructose-2,6-bisphosphatase
Kinase	PGSC0003DMG400023662	2998	Casein kinase	1994	2470.97	46.836	3030	3066.89	58.074	3229	2758.1	51.888	1955	2476.78	46.77	3998	3245.08	60.889	2453	2231.63	42.354	PF00069	PTHR11909,PTHR11909:SF131	KOG1164	2.7.11.1,2.7.11.26	GO:0006468,GO:0005524,GO:0004672	AT3G03940.1	Proteinkinasefamilyprotein
Kinase	PGSC0003DMG400018677	2331	Lectin kinase || Serine-threonine protein kinase, plant-type	1058	1311.08	33.494	2789	2821.95	72.863	2943	2512.96	64.314	683	864.023	22.212	4598	3732.09	96.193	3081	2802.95	73.248	PF07714,PF00139	PTHR27007,PTHR27007:SF48	KOG1187	2.7.11.1	GO:0006468,GO:0004672,GO:0030246	AT5G06740.1	ConcanavalinA-likelectinproteinkinasefamilyprotein
Kinase	PGSC0003DMG400031389	1679	Petunia Shaggy kinase 4	1555	1926.96	69.083	2115	2140.75	76.604	2918	2492.46	88.101	1458	1847.13	65.753	3296	2675.29	94.099	3587	3263.29	117.278	PF07714	PTHR24057	2.7.11.1	K03083	GO:0006468,GO:0004672	AT5G14640.1	ATSK13,SK13	shaggy-likekinase13
Kinase	PGSC0003DMG400012594	2611	BRASSINOSTEROID INSENSITIVE 1-associated receptor kinase 1	593	734.847	17.951	1003	1015.21	24.15	2169	1852.69	45.944	780	988.178	24.293	1954	1586.02	40.035	5570	5066.42	124.491	PF00069	PTHR27001,PTHR27001:SF1	KOG1187	2.7.11.1,2.7.10.1	K13416	GO:0006468,GO:0005524,GO:0004672	AT4G33430.1	ATBAK1,ATSERK3,BAK1,ELG,RKS10,SERK3	BRI1-associatedreceptorkinase
Kinase	PGSC0003DMG400028177	2151	Pyruvate kinase	1816	2250.39	61.167	2000	2024.35	54.945	4793	4094.02	110.088	1005	1273.23	34.421	1465	1189.11	31.856	5770	5249.28	142.943	PF02887,PF00224	PTHR11817,PTHR11817:SF33	2.7.1.40	K00873	GO:0030955,GO:0006096,GO:0004743,GO:0000287	AT3G52990.1	Pyruvate kinase family protein
Kinase	PGSC0003DMG400009584	2877	Xylulose kinase	2364	2929.47	81.501	4595	4649.94	125.882	4191	3579.82	98.153	2288	2897.39	80.336	4137	3357.91	90.126	1794	1631.19	46.182	PF00370	PTHR10196,PTHR10196:SF9	2.7.1.30	GO:0016773,GO:0005975	AT2G21370.1	XK-1,XK1	xylulosekinase-1
Kinase	PGSC0003DMG400004409	2496	Protein kinase 1b	1155	1431.28	43.159	1504	1521.3	46.327	2505	2138.83	65.075	1102	1396.12	41.908	2954	2397.7	74.061	4118	3746.37	116.898	PF07714	PTHR27001,PTHR27001:SF191	KOG1187	2.7.11.1,2.7.10.2	GO:0006468,GO:0004672	AT1G07570.1	APK1,APK1A	Protein kinase superfamily protein
Kinase	PGSC0003DMG401025733	8098	PTOR || TOR (TARGET OF RAPAMYCIN); 1-phosphatidylinositol-3-kinase/ protein binding || Fkbp-rapamycin associated protein	2023	2506.91	16.837	2397	2426.19	16.289	2784	2377.14	15.925	1901	2408.37	16.153	3669	2977.23	20.042	2586	2352.62	15.951	PF02260,PF13646,PF08771,PF11865,PF00454,PF02259	PTHR11139,PTHR11139:SF9	2.7.11.1	K07203	GO:0005515,GO:0008144,GO:0016773	AT1G50030.1	TOR	targetofrapamycin
Kinase	PGSC0003DMG400031230	3491	Ribosomal protein S6 kinase	947	1172.29	19.947	2081	2105.33	35.767	3183	2717.96	45.905	1152	1459.46	24.764	2046	1659.87	27.945	4822	4385.93	74.385	PF14531	PTHR24351,PTHR24351:SF80	KOG0598	2.7.11.1	K04688	AT3G08720.1	ATPK19,ATPK2,ATS6K2,S6K2	serine/threonineproteinkinase2
Kinase	PGSC0003DMG400005609	3346	Serine-threonine kinase receptor-associated protein	1778	2203.3	59.685	2307	2334.08	61.968	2587	2208.88	58.467	1808	2290.55	61.633	3114	2526.75	65.952	3048	2772.02	74.089	PF00400	PTHR19877	K13137	GO:0005515	AT3G15610.1	Transducin/WD40repeat-likesuperfamilyprotein
Kinase	PGSC0003DMG400030502	5790	Fyve finger-containing phosphoinositide kinase, fyv1	1028	1273.9	17.057	1389	1404.9	19.545	2288	1954.33	25.574	1159	1468.33	17.801	2369	1922.86	23.115	4410	4012.02	48.404	PF01504	PTHR11353,PTHR11353:SF101	2.7.1.150	GO:0046488,GO:0016307,GO:0005524	AT1G71010.1	FAB1C	FORMSAPLOIDANDBINUCLEATECELLS1C
Kinase	PGSC0003DMG400012276	1050	Nucleoside diphosphate kinase	2625	3252.91	202.85	2863	2897.86	180.119	3075	2626.56	159.828	2531	3205.24	197.433	2924	2372.53	144.384	2425	2206.16	138.161	PF00334	PTHR11349,PTHR11349:SF53	KOG0888	2.7.4.6	K00940	GO:0006241,GO:0006228,GO:0006183,GO:0006165,GO:0004550	AT4G23900.1	Nucleosidediphosphatekinasefamilyprotein
Kinase	PGSC0003DMG400027683	2506	Protein kinase	480	594.817	14.124	911	922.092	21.968	1746	1491.38	34.94	678	857.688	20.428	2767	2245.1	52.872	4419	4019.3	96.148	PF07714	PTHR27000,PTHR27000:SF10	KOG1187	2.7.11.1,2.7.10.1	GO:0006468,GO:0004672	AT5G48380.1	BIR1	BAK1-interactingreceptor-likekinase1
Kinase	PGSC0003DMG400012603	5884	Stpk1 protein kinase	1171	1451.11	22.995	1927	1950.46	32.002	2679	2288.31	35.322	1323	1674.84	26.843	2453	1991.04	31.842	3884	3533.48	53.062	PF00069	PTHR24351,PTHR24351:SF86	2.7.11.1	GO:0006468,GO:0005524,GO:0004672	AT5G47750.1	D6PKL2,PK5	D6proteinkinaselike2
Kinase	PGSC0003DMG400005955	3325	Mitogen-activated protein kinase 9 || Big map kinase/bmk	1686	2089.3	47.595	2874	2908.99	67.557	4253	3632.77	84.368	1119	1417.66	35.294	2532	2055.17	50.235	3941	3584.43	87.612	PF00069	PTHR24055,PTHR24055:SF211	2.7.11.24	K04371	GO:0006468,GO:0005524,GO:0004672	AT1G73670.1	ATMPK15,MPK15	MAPkinase15
Kinase	PGSC0003DMG400004854	2088	Casein kinase	979	1213.18	34.075	2268	2295.62	64.383	2020	1725.42	47.927	1250	1583.62	44.233	3796	3081.12	85.254	2505	2278.94	64.132	PF00069	PTHR11909,PTHR11909:SF154	2.7.11.1	K02218	GO:0006468,GO:0005524,GO:0004672	AT1G72710.1	CKL2	caseinkinase1-likeprotein2
Kinase	PGSC0003DMG400027071	2161	Receptor kinase	259	320.804	8.675	283	286.264	7.73	1020	871.215	23.309	454	575.06	15.468	1826	1481.63	39.493	4972	4522.55	122.525	PF00069	PTHR27000,PTHR27000:SF9	KOG1187	2.7.11.1,2.7.10.1	GO:0006468,GO:0005524,GO:0004672	AT2G31880.1	EVR,SOBIR1	Leucine-richrepeatproteinkinasefamilyprotein
Kinase	PGSC0003DMG400006145	5170	Histidine kinase 1, 2, 3 plant	1461	1809.24	27.196	2588	2618.5	44.486	2955	2523.21	40.972	1545	1956.09	29.339	3106	2520.26	37.464	2453	2230.72	33.442	PF00072	PTHR24423,PTHR24423:SF363	2.7.13.3	GO:0000160	AT5G35750.1	AHK2,HK2	histidinekinase2
Kinase	PGSC0003DMG400030075	2852	BRASSINOSTEROID INSENSITIVE 1-associated receptor kinase 1	2270	2812.99	70.743	2645	2677.21	63.421	2718	2320.77	57.822	2007	2541.39	61.303	2736	2220.75	55.047	2345	2133.38	52.808	PF07714	PTHR27000,PTHR27000:SF202	2.7.11.1	GO:0006468,GO:0004672	AT2G35620.2	FEI2	Leucine-richrepeatproteinkinasefamilyprotein
Kinase	PGSC0003DMG400004695	3689	Map3k delta-1 protein kinase	1624	2011.23	32.546	2355	2382.66	38.495	2297	1962.03	31.543	1755	2223.4	35.842	3826	3105.48	49.807	1490	1354.62	21.946	PF07714	PTHR23257,PTHR23257:SF485	2.7.11.1	GO:0006468,GO:0004672	AT5G49470.3	PASdomain-containingproteintyrosinekinasefamilyprotein
Kinase	PGSC0003DMG400009941	3357	Receptor protein kinase CLAVATA1	1768	2190.91	36.807	2871	2905.95	50.23	3259	2783.72	47.628	1350	1710.31	28.637	3978	3228.04	54.789	1659	1509.29	28.929	PF08263,PF00560,PF13855,PF07714	PTHR27000,PTHR27000:SF23	KOG1187	2.7.11.1,2.7.10.2	GO:0005515,GO:0006468,GO:0004672	AT1G75820.1	ATCLV1,CLV1,FAS3,FLO5	Leucine-richreceptor-likeproteinkinasefamilyprotein
Kinase	PGSC0003DMG400025664	2851	ABC1 family protein || Uncharacterized aarF domain-containing protein kinase, chloroplastic	1514	1876.15	42.406	3159	3197.47	70.68	3197	2729.91	60.175	1439	1823.07	39.15	3612	2930.96	64.967	1873	1703.97	36.788	PF03109	PTHR10566,PTHR10566:SF85	KOG1235	3.6.3.46	AT1G79600.1	Protein kinase superfamily protein
Kinase	PGSC0003DMG400026470	2031	Ribokinase	1886	2337.14	73.384	1894	1917.07	61.063	1876	1601.56	50.662	2304	2917.66	90.019	2688	2181.79	66.925	1790	1627.55	49.776	PF00294	PTHR10584,PTHR10584:SF162	KOG2854	2.7.1.11	AT4G27600.1	NARA5	pfkB-likecarbohydratekinasefamilyprotein
Kinase	PGSC0003DMG400004966	3290	Receptor protein kinase CLAVATA1	373	462.222	7.934	1809	1831.03	31.399	2334	1993.62	33.986	404	511.826	8.755	3100	2516.2	42.793	3163	2877.55	49.448	PF00560,PF08263,PF00069	PTHR27000,PTHR27000:SF182	KOG1187	2.7.11.1	GO:0005515,GO:0006468,GO:0005524,GO:0004672	AT1G09970.1	LRRXI-23,RLK7	Leucine-richreceptor-likeproteinkinasefamilyprotein
Kinase	PGSC0003DMG401011782	4065	NAD kinase 2, chloroplastic	863	1068.19	20.933	1608	1626.57	31.018	1650	1409.37	27.757	1383	1750.85	34.681	3616	2935.03	54.685	1529	1391.02	26.165	PF01513	PTHR20275,PTHR20275:SF6	2.7.1.23	GO:0008152,GO:0006741,GO:0003951	AT1G21640.2	ATNADK2,NADK2	NADkinase2
Kinase	PGSC0003DMG400022562	2650	Calcium-dependent protein kinase	674	833.983	18.218	982	993.957	21.716	1685	1439.27	31.244	972	1230.15	27.37	2280	1850.62	41.113	3262	2967.62	66.924	PF07714,PF13499,PF13202	PTHR24349,PTHR24349:SF87	KOG0027	2.7.11.1	GO:0006468,GO:0004672,GO:0005509	AT2G17890.1	CPK16	calcium-dependentproteinkinase16
Kinase	PGSC0003DMG400007899	2174	CBL-interacting protein kinase 7	1896	2349.53	63.118	2998	3034.5	81.404	3272	2794.83	74.287	1384	1753.38	46.853	2796	2269.45	60.099	2328	2117.91	57	PF14531,PF03822	PTHR24347,PTHR24347:SF168	KOG0583	2.7.11.1	K07198	GO:0007165	AT4G30960.1	ATCIPK6,CIPK6,SIP3,SNRK3.14	SOS3-interactingprotein3
Kinase	PGSC0003DMG400025480	468	Receptor protein kinase	337	417.611	82.454	650	657.915	128.564	971	829.395	151.835	484	613.177	116.497	4954	4021.04	717.789	1026	933.408	186.802	PTHR27000,PTHR27000:SF43	AT3G19320.1	Leucine-richrepeat(LRR)familyprotein
Kinase	PGSC0003DMG400021609	3494	Receptor protein kinase	2088	2586.21	46.968	2572	2603.32	46.893	1839	1570.82	28.788	2567	3252.12	57.735	2278	1848.18	32.619	1618	1471.98	25.671	PF08263,PF00560,PF00069,PF13855	PTHR27000,PTHR27000:SF221	KOG1187	2.7.11.1	GO:0005515,GO:0006468,GO:0005524,GO:0004672	AT3G28040.1	Leucine-richreceptor-likeproteinkinasefamilyprotein
Kinase	PGSC0003DMG400027149	2212	CBL-interacting protein kinase 1	1205	1492	42.951	1267	1281.42	38.29	1782	1522.12	44.5	1104	1397.39	40.298	2495	2024.32	59.212	2821	2565.53	74.238	PF03822,PF00069	PTHR24343,PTHR24343:SF143	KOG0583	2.7.11.1	K07198	GO:0007165,GO:0006468,GO:0005524,GO:0004672	AT3G17510.1	CIPK1,SnRK3.16	CBL-interactingproteinkinase1
Kinase	PGSC0003DMG401027811	3893	Receptor-kinase	1308	1619.63	33.823	1983	2006.13	40.03	2619	2237.06	43.848	1464	1854.73	36.333	3908	3171.22	56.168	1047	951.603	20.151	PF13855	PTHR27000	2.7.11.1	GO:0005515	AT4G36180.1	Leucine-richreceptor-likeproteinkinasefamilyprotein
Kinase	PGSC0003DMG400009458	2749	ATP binding / binding / protein kinase/ protein serine/threonine kinase/ protein tyrosine kinase	1284	1589.89	38.812	2012	2035.49	49.131	2344	2001.31	47.776	1300	1645.69	39.921	2766	2245.1	53.903	2339	2127.92	51.956	PF07714	PTHR27001,PTHR27001:SF126	KOG1187	2.7.11.1,2.7.10.2	K14500	GO:0006468,GO:0004672	AT1G63500.1	Proteinkinaseproteinwithtetratricopeptiderepeatdomain
Kinase	PGSC0003DMG400000379	2602	PERK1 kinase	1548	1918.28	42.353	1664	1684.26	37.143	1850	1580.21	34.585	1258	1593.75	35.034	2266	1839.26	40.132	2717	2471.8	54.656	PF07714	PTHR27001,PTHR27001:SF89	KOG1187	2.7.11.1	GO:0006468,GO:0004672	AT3G24550.1	ATPERK1,PERK1	prolineextensin-likereceptorkinase1
Kinase	PGSC0003DMG400011175	2383	CBL-interacting serine/threonine-protein kinase	549	680.321	33.302	1433	1449.43	57.047	1943	1658.79	62.637	582	737.332	34.438	2532	2054.35	76.848	3015	2742	107.86	PF14531,PF03822	PTHR24347,PTHR24347:SF168	KOG0583	2.7.11.1	GO:0007165	AT4G30960.1	ATCIPK6,CIPK6,SIP3,SNRK3.14	SOS3-interactingprotein3
Kinase	PGSC0003DMG400018337	3190	Cell division protein kinase || ATP binding protein	988	1223.1	21.852	1030	1042.54	19.199	1622	1385.46	24.776	1046	1323.91	24.047	1875	1521.89	27.381	3149	2864.82	52.896	PF00069	PTHR24056,PTHR24056:SF234	2.7.11.22,2.7.11.23	GO:0006468,GO:0005524,GO:0004672	AT1G53050.1	Protein kinase superfamily protein
Kinase	PGSC0003DMG400022165	4580	Serine/threonine protein kinase	2004	2483.36	62.197	2785	2818.91	69.952	2609	2228.52	54.985	1606	2033.37	50.505	2813	2282.43	56.157	1643	1494.72	37.262	PF00069	PTHR24351,PTHR24351:SF87	2.7.11.1	GO:0006468,GO:0005524,GO:0004672	AT5G47750.1	D6PKL2,PK5	D6proteinkinaselike2
Kinase	PGSC0003DMG400027771	2072	Shaggy-like kinase 6 (Nsk6)	1399	1733.64	49.109	1701	1721.71	48.699	2212	1889.42	52.926	1215	1539.28	43.36	2056	1668.81	46.564	2711	2466.34	70	PF07714	PTHR24057,PTHR24057:SF19	2.7.11.1,2.7.11.26	GO:0006468,GO:0004672	AT4G00720.1	ASKTHETA,ATSK32,SK32	shaggy-likeproteinkinase32
Kinase	PGSC0003DMG400006590	2332	Pyruvate kinase	3724	4614.79	114.788	1844	1866.45	46.365	2101	1794.6	44.201	2815	3566.31	88.272	1580	1282.45	31.479	1586	1442.87	35.951	PF02887,PF00224	PTHR11817,PTHR11817:SF2	2.7.1.40	K00873	GO:0030955,GO:0006096,GO:0004743,GO:0000287	AT5G52920.1	PKP-BETA1,PKP1,PKP2	plastidicpyruvatekinasebetasubunit1
Kinase	PGSC0003DMG400028440	4728	Protein kinase SRK	1070	1324.71	30.042	2053	2078	46.588	2073	1770.69	39.45	1284	1625.42	37.485	2964	2405.81	54.704	1677	1525.66	34.763	PF14531,PF03822	PTHR24347,PTHR24347:SF168	KOG0583	2.7.11.1	K07198	GO:0007165	AT4G18700.1	ATWL4,CIPK12,SnRK3.9,WL4	CBL-interactingproteinkinase12
Kinase	PGSC0003DMG400030087	2704	With no lysine kinase	1227	1519.26	34.241	1925	1948.44	44.632	1875	1601.56	35.658	1485	1880.07	41.705	3110	2524.31	56.19	1312	1193.6	26.758	PF00069	PTHR13902,PTHR13902:SF21	2.7.11.1	K08867	GO:0006468,GO:0005524,GO:0004672	AT3G04910.1	ATWNK1,WNK1,ZIK4	withnolysine(K)kinase1
Kinase	PGSC0003DMG400015241	2018	AMP-activated protein kinase, gamma regulatory subunit	1007	1247.88	46.039	1254	1269.27	47.499	1574	1343.6	49.427	1064	1347.98	49.547	3260	2646.07	95.677	1539	1399.2	52.801	PF00571	PTHR13780,PTHR13780:SF36	KOG1764	AT3G48530.1	KING1	SNF1-relatedproteinkinaseregulatorysubunitgamma1
Kinase	PGSC0003DMG400017220	2564	Serine/threonine-protein kinase	1384	1715.06	40.17	1397	1414.01	32.863	1587	1355.56	31.731	1690	2139.79	52.101	2138	1735.36	39.481	1995	1814.96	41.447	PTHR24356,PTHR24356:SF212	AT4G14350.1	AGC(cAMP-dependent,cGMP-dependentandproteinkinaseC)kinasefamilyprotein
Kinase	PGSC0003DMG400021253	3809	MAP kinase || Mitogen-activated protein kinase	1286	1593.61	32.438	2523	2553.72	52.861	2289	1954.33	38.576	1301	1648.23	34.155	3181	2581.13	51.536	1306	1188.14	24.571	PF06293	PTHR24055,PTHR24055:SF200	KOG0660	2.7.11.24	K04371	GO:0016773,GO:0016020,GO:0005524	AT3G14720.1	ATMPK19,MPK19	MAPkinase19
Kinase	PGSC0003DMG400022947	1860	Protein ABC1, mitochondrial || Uncharacterized aarF domain-containing protein kinase, chloroplastic	1104	1368.07	44.263	2171	2197.44	70.372	2434	2079.04	65.579	1137	1440.46	45.723	2882	2338.44	73.857	1713	1558.41	49.89	PF03109	PTHR10566,PTHR10566:SF41	KOG1235	3.6.3.46	K08869	AT5G05200.1	Protein kinase superfamily protein
Kinase	PGSC0003DMG400004279	2457	Casein kinase	1263	1565.11	37.351	1779	1800.66	43.181	1999	1706.62	40.518	1295	1640.63	38.711	2349	1906.63	45.1	2071	1884.1	44.712	PTHR11909,PTHR11909:SF146	AT3G13670.1	Proteinkinasefamilyprotein
Kinase	PGSC0003DMG400018148	3535	ATPANK2 (PANTOTHENATE KINASE 2); pantothenate kinase || Pantothenate kinase	1243	1540.33	30.372	1845	1867.47	38.896	2418	2064.52	41.624	1081	1369.51	28.555	2115	1715.88	36.312	2443	2221.62	46.886	PF01937,PF03630	PTHR12280,PTHR12280:SF20	2.7.1.33	K09680	GO:0015937,GO:0005524,GO:0004594	AT4G32180.1	ATPANK2,PANK2	pantothenatekinase2
Kinase	PGSC0003DMG400015458	3388	Lrr receptor protein kinase	1594	1974.05	35.105	1872	1893.78	34.771	2202	1880.02	34.861	1169	1481	27.573	1923	1560.05	28.695	2467	2243.46	39.555	PF08263,PF00560,PF13855,PF07714	PTHR27000,PTHR27000:SF96	KOG1187	2.7.11.1	GO:0005515,GO:0006468,GO:0004672	AT2G16250.1	Leucine-richrepeatproteinkinasefamilyprotein
Kinase	PGSC0003DMG400023282	3423	Leucine-rich repeat transmembrane protein kinase	1047	1297.45	22.031	1657	1676.17	28.421	1670	1425.61	24.045	831	1052.79	17.817	3279	2661.49	44.787	1421	1291.85	21.969	PF08263,PF07714,PF13855	PTHR27000,PTHR27000:SF97	KOG0472	2.7.11.1	GO:0006468,GO:0004672,GO:0005515	AT1G72180.1	Leucine-richreceptor-likeproteinkinasefamilyprotein
Kinase	PGSC0003DMG400004963	3115	Receptor protein kinase	1632	2022.38	36.795	1921	1944.39	35.342	2000	1708.33	30.858	1256	1591.22	28.846	2962	2404.19	43.318	1312	1193.6	21.743	PF00069	PTHR27000,PTHR27000:SF224	KOG1187	2.7.11.1	GO:0006468,GO:0005524,GO:0004672	AT5G49660.1	Leucine-rich repeat transmembrane protein kinasefamilyprotein
Kinase	PGSC0003DMG400007709	3030	Leucine-rich repeat receptor-like kinase	1490	1846.42	41.76	2232	2259.18	52.699	2100	1792.9	40.25	1510	1911.75	44.178	2749	2230.49	47.937	1227	1115.36	25.584	PF00069	PTHR27001,PTHR27001:SF49	2.7.11.1	GO:0006468,GO:0005524,GO:0004672	AT1G60800.1	NIK3	NSP-interactingkinase3
Kinase	PGSC0003DMG400025613	2179	Protein kinase APK1B, chloroplast	505	624.558	21.901	625	631.598	22.183	994	849.041	29.401	516	653.718	22.67	1834	1487.81	50.542	3088	2809.32	97.916	PF07714	PTHR27001,PTHR27001:SF160	KOG1187	2.7.11.1	K04733	GO:0006468,GO:0004672	AT2G02800.1	APK2B	proteinkinase2B
Kinase	PGSC0003DMG400026072	4890	Leucine-rich repeat transmembrane protein kinase	1221	1513.07	20.158	1580	1598.23	21.357	1662	1419.62	18.863	1306	1653.3	21.771	2958	2400.95	30.887	1155	1050.77	13.775	PF08263,PF07714,PF13855	PTHR27000,PTHR27000:SF97	KOG0472	2.7.11.1	GO:0006468,GO:0004672,GO:0005515	AT1G72180.1	Leucine-richreceptor-likeproteinkinasefamilyprotein
Kinase	PGSC0003DMG400018811	3945	Receptor protein kinase || Erecta	2861	3545.36	54.811	2761	2793.61	44.688	2308	1970.56	32.198	2709	3432.02	49.908	1753	1422.87	21.58	930	845.162	12.448	PF08263,PF13855,PF00069	PTHR27000,PTHR27000:SF188	KOG1187	2.7.11.1	GO:0005515,GO:0006468,GO:0005524,GO:0004672	AT2G26330.1	ER,QRP1	Leucine-richreceptor-likeproteinkinasefamilyprotein
Kinase	PGSC0003DMG402007955	2108	Serine/threonine-protein kinase PBS1	2223	2754.75	76.563	2339	2367.48	65.703	2019	1724.56	47.407	1908	2417.24	66.813	2288	1857.12	50.856	1128	1026.2	28.575	PF00069	PTHR27001,PTHR27001:SF90	KOG1187	2.7.11.1	GO:0006468,GO:0005524,GO:0004672	AT4G02630.1	Protein kinase superfamily protein
Kinase	PGSC0003DMG400023803	3256	Osmotic stress-activated protein kinase	1372	1698.95	45.862	1932	1954.51	52.555	2326	1985.94	52.958	1093	1384.72	37.078	2147	1741.86	46.344	2076	1887.74	51.067	PF00069	PTHR24343,PTHR24343:SF101	KOG0583	2.7.11.1	K14498	GO:0006468,GO:0005524,GO:0004672	AT1G60940.1	SNRK2-10,SNRK2.10,SRK2B	SNF1-relatedproteinkinase2.10
Kinase	PGSC0003DMG400032107	3597	Pyruvate, phosphate dikinase, chloroplastic	172	213.143	3.779	938	949.421	16.819	2421	2067.08	36.61	241	305.321	5.464	3090	2508.08	44.247	1850	1683.05	29.872	PF00391,PF02896	PTHR22931,PTHR22931:SF9	2.7.9.1	GO:0016772,GO:0016310,GO:0050242,GO:0006090	AT4G15530.5	PPDK	pyruvateorthophosphatedikinase
Kinase	PGSC0003DMG400026976	1183	Nucleoside diphosphate kinase 2, chloroplastic	2304	2855.12	153.971	1560	1578.99	84.911	1520	1298.33	68.547	2680	3395.28	181.16	1444	1172.06	61.428	1050	955.242	51.704	PF00334	PTHR11349,PTHR11349:SF44	KOG0888	2.7.4.6	K00940	GO:0006241,GO:0006228,GO:0006183,GO:0006165,GO:0004550	AT5G63310.1	ATNDPK2,NDPKIA,NDPKIAIA,NDPK1A,NDPK2	nucleosidediphosphatekinase2
Kinase	PGSC0003DMG400027906	1716	Adenylate kinase, chloroplastic	839	1039.69	39.931	943	953.471	37.174	1854	1582.77	60.302	810	1024.92	38.857	1195	969.142	36.881	3106	2824.78	109.59	PF00406	PTHR23359,PTHR23359:SF94	KOG3078	2.7.4.3	K00939	GO:0019205,GO:0006139,GO:0005524	AT2G37250.1	ADK,ATPADK1	adenosinekinase
Kinase	PGSC0003DMG400030653	1768	Fructokinase 3	1273	1577.51	53.356	1289	1303.68	44.013	1404	1199.25	40.021	1421	1800.26	60.477	2014	1633.9	54.274	1620	1473.8	49.957	PF00294	PTHR10584,PTHR10584:SF181	KOG2855	2.7.1.4	K00847	AT1G66430.1	pfkB-likecarbohydratekinasefamilyprotein
Kinase	PGSC0003DMG400012218	2945	Receptor kinase	1529	1894.74	36.659	1943	1966.66	38.38	1983	1693.82	32.477	1235	1564.62	30.114	2249	1825.46	34.907	1544	1404.66	27.175	PF08263,PF07714	PTHR27000,PTHR27000:SF133	KOG1187	2.7.11.1	GO:0006468,GO:0004672	AT1G63430.1	Leucine-richrepeatproteinkinasefamilyprotein
Kinase	PGSC0003DMG400023589	5087	Protein kinase family protein / WD-40 repeat family protein || Kinase family protein	1114	1380.47	16.147	1699	1718.68	22.757	1933	1651.1	20.834	1025	1298.57	16.147	2467	2001.6	24.436	1530	1391.92	18.075	PF02985,PF00400,PF00069	PTHR17583	2.7.11.1	K08333	GO:0005515,GO:0006468,GO:0005524,GO:0004672	AT4G29380.1	proteinkinasefamilyprotein/WD-40repeatfamilyprotein
Kinase	PGSC0003DMG400022457	2651	Serine/threonine-protein kinase cdk9	1483	1837.73	45.477	1711	1730.82	43.423	2079	1774.96	47.165	1173	1484.8	35.033	1890	1533.26	37.707	1777	1616.63	37.271	PF00069	PTHR24056,PTHR24056:SF176	2.7.11.22,2.7.11.23	K08819	GO:0006468,GO:0005524,GO:0004672	AT1G54610.3	Protein kinase superfamily protein
Kinase	PGSC0003DMG400009571	4460	ATP binding protein || Protein kinase family protein || Kinase family protein	1248	1546.52	29.373	1980	2004.11	37.095	1885	1610.1	29.509	1365	1729.31	32.438	2594	2104.68	39.043	840	763.285	14.365	PF00069	PTHR27001,PTHR27001:SF7	2.7.11.1	GO:0006468,GO:0005524,GO:0004672	AT5G56790.1	Protein kinase superfamily protein
Kinase	PGSC0003DMG400007293	1898	Diacylglycerol kinase, alpha	525	650.581	21.881	630	637.672	21.585	1421	1213.77	40.224	680	860.222	26.728	1473	1195.6	38.027	2644	2405.39	80.537	PF00609	PTHR11255	2.7.1.107	K00901	GO:0007205,GO:0004143	AT4G30340.1	ATDGK7,DGK7	diacylglycerolkinase7
Kinase	PGSC0003DMG400028443	2086	Integrin-linked protein kinase	903	1117.76	32.669	1386	1402.87	40.989	1717	1465.75	44.193	780	988.178	29.706	2023	1641.21	49.866	1928	1753.1	52.466	PF07714	PTHR23257,PTHR23257:SF477	2.7.10.1	GO:0006468,GO:0004672	AT4G18950.1	Integrin-linkedproteinkinasefamily
Kinase	PGSC0003DMG400003981	1704	Acetylglutamate kinase	1211	1499.43	55.644	1783	1804.7	66.975	1883	1608.39	58.911	1152	1458.2	53.333	1794	1455.34	52.094	1775	1613.9	59.327	PF00696	PTHR23342,PTHR23342:SF2	2.7.2.8	K00930	AT3G57560.1	NAGK	N-acetyl-l-glutamatekinase
Kinase	PGSC0003DMG400009180	2606	Ovule receptor-like kinase 28	1352	1674.16	37.429	1426	1442.35	33.085	1435	1224.88	27.484	1514	1916.81	42.079	1377	1117.68	24.519	1810	1645.75	36.902	PF08263,PF07714	PTHR27001,PTHR27001:SF81	KOG1187	2.7.11.1	GO:0006468,GO:0004672	AT1G53730.1	SRF6	STRUBBELIG-receptorfamily6
Kinase	PGSC0003DMG400032508	2094	CBL-interacting serine/threonine-protein kinase	1221	1513.07	46.792	1261	1276.35	39.963	1549	1323.1	41.257	1010	1278.3	39.954	1833	1487.8	46.067	1770	1609.36	50.71	PF14531,PF03822	PTHR24343,PTHR24343:SF189	KOG0583	2.7.11.1	K07198	GO:0007165	AT2G26980.4	CIPK3,SnRK3.17	CBL-interactingproteinkinase3
Kinase	PGSC0003DMG400018263	3308	Serine/threonine-protein kinase PBS1	1051	1302.4	32.601	2134	2159.99	63.051	1564	1335.06	38.281	1103	1397.38	35.205	2517	2042.99	44.675	962	875.184	19.003	PF07714	PTHR27003,PTHR27003:SF15	2.7.11.1	GO:0006468,GO:0004672	AT5G49760.1	Leucine-richrepeatproteinkinasefamilyprotein
Kinase	PGSC0003DMG400008377	2755	Protein kinase; Calcium-binding EF-hand	1605	1988.91	46.292	1800	1821.92	41.832	1697	1449.52	33.181	1438	1820.53	41.98	1788	1450.46	33.47	1344	1222.71	27.06	PF00069	PTHR24349,PTHR24349:SF92	KOG0032	2.7.11.1	GO:0006468,GO:0005524,GO:0004672	AT2G41140.1	ATCBK3,ATCRK1,CRK1	CDPK-relatedkinase1
Kinase	PGSC0003DMG400000372	3387	Protein kinase || Casein kinase	1406	1742.31	35.399	1921	1943.38	38.303	2099	1792.04	35.62	1080	1366.97	27.232	2344	1902.58	39.669	1137	1034.39	21.03	PF00069	PTHR11909,PTHR11909:SF97	KOG2345	2.7.11.1	GO:0006468,GO:0005524,GO:0004672	AT4G28880.1	ckl3	caseinkinaseI-like3
Kinase	PGSC0003DMG400013147	3175	Cell division protein kinase	801	992.601	17.695	1396	1413	25.166	1504	1284.67	22.741	854	1081.93	19.597	2266	1838.44	32.465	1411	1282.75	23.045	PF07714	PTHR24056,PTHR24056:SF234	2.7.11.22,2.7.11.23	K08819	GO:0006468,GO:0004672	AT1G53050.1	Protein kinase superfamily protein
Kinase	PGSC0003DMG400030035	2845	Receptor protein kinase || Ser-thr protein kinase	355	439.917	9.452	455	460.54	9.829	864	738	15.705	614	777.875	17.723	1905	1546.24	37.361	2001	1820.42	43.369	PF08263,PF00069	PTHR27001,PTHR27001:SF131	KOG1187	2.7.11.1	GO:0006468,GO:0005524,GO:0004672	AT4G18640.1	MRH1	Leucine-richrepeatproteinkinasefamilyprotein
Kinase	PGSC0003DMG400014144	1909	Glycerol kinase	707	876.116	27.184	1065	1077.97	33.393	1444	1233.42	37.804	620	785.475	24.222	1706	1384.72	42.261	2181	1984.17	61.695	PF02782,PF00370	PTHR10196,PTHR10196:SF69	2.7.1.30	K00864	GO:0016773,GO:0005975	AT1G80460.1	GLI1,NHO1	Actin-likeATPasesuperfamilyprotein
Kinase	PGSC0003DMG400005829	4661	Calcium-dependent protein kinase CDPK5	939	1163.61	22.932	1139	1151.86	17.732	1580	1348.73	22.237	884	1119.93	22.241	1632	1323.85	30.044	1979	1800.4	39.817	PF07714,PF13499	PTHR24349,PTHR24349:SF95	KOG0032	2.7.11.1	K13412	GO:0006468,GO:0004672	AT4G23650.1	CDPK6,CPK3	calcium-dependentproteinkinase6
Kinase	PGSC0003DMG400015157	2261	Receptor kinase	300	371.761	9.566	590	597.184	15.345	1336	1141.17	29.065	386	489.022	12.519	1847	1499.17	38.048	2253	2049.68	52.832	PF13855,PF00069	PTHR27000,PTHR27000:SF9	KOG1187	2.7.11.1,2.7.10.1	GO:0005515,GO:0006468,GO:0005524,GO:0004672	AT2G31880.1	EVR,SOBIR1	Leucine-richrepeatproteinkinasefamilyprotein
Kinase	PGSC0003DMG400001301	2378	BRASSINOSTEROID INSENSITIVE 1-associated receptor kinase 1	513	635.711	15.479	653	660.951	16.073	1217	1039.52	25.068	593	751.269	18.204	1346	1092.52	26.258	2534	2305.32	56.225	PF00560,PF08263,PF00069	PTHR27000,PTHR27000:SF166	KOG1187	2.7.11.1	GO:0005515,GO:0006468,GO:0005524,GO:0004672	AT3G28450.1	Leucine-richrepeatproteinkinasefamilyprotein
Kinase	PGSC0003DMG400019737	3331	Serine/threonine protein kinase	1155	1430.04	24.225	1941	1964.63	33.254	1830	1562.27	26.611	953	1207.35	20.383	2294	1861.99	31.256	1221	1110.81	18.838	PF07714,PF00069	PTHR24351,PTHR24351:SF59	2.7.11.1	GO:0006468,GO:0004672,GO:0005524	AT5G47750.1	D6PKL2,PK5	D6proteinkinaselike2
Kinase	PGSC0003DMG400025921	3935	LRR receptor kinase	1925	2385.47	34.133	1856	1877.59	26.883	1909	1629.74	23.188	1481	1876.27	26.76	1571	1275.14	18.095	1414	1286.39	18.428	PF08263,PF00069	PTHR27001,PTHR27001:SF164	KOG1187	2.7.11.1	GO:0006468,GO:0005524,GO:0004672	AT1G66150.1	TMK1	transmembranekinase1
Kinase	PGSC0003DMG400019605	4191	Pyruvate kinase family protein	681	842.662	15.305	1043	1054.69	20.318	1129	963.501	17.099	991	1255.49	24.39	2229	1809.23	34.537	1243	1130.83	20.959	PF00224	PTHR11817,PTHR11817:SF28	KOG2323	2.7.1.40	K00873	GO:0030955,GO:0006096,GO:0004743,GO:0000287	AT3G49160.1	Pyruvate kinase family protein
Kinase	PGSC0003DMG400024939	3510	Protein kinase CK2 alpha subunit	1229	1522.98	24.419	1357	1372.51	21.986	1401	1196.69	19.073	1141	1444.26	23.086	1782	1445.59	22.98	1532	1393.75	22.37	PF07714	PTHR24054,PTHR24054:SF31	2.7.11.1	K03097	GO:0006468,GO:0004672	AT5G67380.1	ATCKA1,CKA1	caseinkinasealpha1
Kinase	PGSC0003DMG400004860	1923	Auxin-regulated dual specificity cytosolic kinase	42	52.047	1.823	90	91.096	3.594	678	578.271	20.139	96	121.622	4.23	602	487.818	16.884	3738	3399.75	121.056	PF07714	PTHR27001,PTHR27001:SF15	2.7.11.1	GO:0006468,GO:0004672	AT2G05940.1	Protein kinase superfamily protein
Kinase	PGSC0003DMG400018939	2405	Protein kinase	1353	1676.64	40.422	1470	1486.88	35.825	1501	1281.25	30.631	1484	1878.8	45.06	1903	1543.81	36.708	1029	936.137	22.589	PF01842,PF07714	PTHR23257,PTHR23257:SF471	KOG0192	2.7.12.1	GO:0016597,GO:0008152,GO:0006468,GO:0004672	AT4G38470.1	ACT-likeproteintyrosinekinasefamilyprotein
Kinase	PGSC0003DMG400023742	3356	Mitogen-activated protein kinase kinase kinase	860	1065.71	25.252	1417	1433.24	35.748	1944	1660.49	39.343	682	862.756	24.053	1885	1529.2	43.332	1832	1666.67	48.352	PF14531	PTHR24361,PTHR24361:SF328	KOG0198	2.7.11.25	K13414	AT4G08500.1	ARAKIN,ATMEKK1,MAPKKK8,MEKK1	MAPK/ERKkinasekinase1
Kinase	PGSC0003DMG400033060	2292	Serine/threonine-protein kinase AtPK19 || Ribosomal-protein S6 kinase	554	685.278	19.418	1521	1538.51	43.528	1534	1309.43	36.634	663	838.685	23.647	2135	1732.12	48.389	1594	1450.15	41.083	PF00433,PF14531	PTHR24351,PTHR24351:SF83	KOG0598	2.7.11.1	K04688	GO:0006468,GO:0005524,GO:0004674	AT3G08720.2	ATPK19,ATPK2,ATS6K2,S6K2	serine/threonineproteinkinase2
Kinase	PGSC0003DMG400010032	3469	WAK-like kinase	858	1063.23	17.366	1040	1051.65	17.23	1539	1313.7	21.365	954	1208.62	19.779	1198	972.385	15.76	2227	2026.03	33.174	PF00069	PTHR27005,PTHR27005:SF34	KOG1187	2.7.11.1	GO:0006468,GO:0005524,GO:0004672	AT2G23450.1	Protein kinase superfamily protein
Kinase	PGSC0003DMG400027017	2204	Fructokinase 2 || Zinc finger B-box protein	685	848.853	42.499	1307	1321.9	64.495	1423	1214.62	58.347	1025	1297.3	65.107	2170	1761.34	84.588	1129	1027.11	51.06	PF00643	PTHR31832,PTHR31832:SF8	GO:0008270,GO:0005622	AT1G06040.1	STO	B-boxzincfingerfamilyprotein
Kinase	PGSC0003DMG400031364	1376	Adenosine kinase isoform 2S	3840	4758.54	214.528	2105	2130.63	95.828	2560	2186.67	96.845	1837	2327.29	103.989	624	506.486	22.294	1846	1679.41	75.945	PF00294	PTHR10584,PTHR10584:SF198	2.7.1.20	K00856	AT5G03300.1	ADK2	adenosinekinase2
Kinase	PGSC0003DMG400000810	2543	Serine-threonine protein kinase, plant-type	1241	1537.85	34.818	1748	1769.29	40.01	1673	1428.16	32.044	1135	1437.93	32.406	2065	1676.11	37.489	1102	1001.64	22.713	PF11721	PTHR27003,PTHR27003:SF5	2.7.11.1,2.7.10.1	AT1G25570.1	Di-glucosebindingproteinwithLeucine-richrepeatdomain
Kinase	PGSC0003DMG400026744	1833	Glycogen synthase kinase-3 beta	1288	1596.08	51.827	1640	1659.96	54.095	1594	1361.54	44.364	1190	1506.34	48.676	1790	1452.9	46.508	1297	1179.94	39.001	PF07714	PTHR24057,PTHR24057:SF5	2.7.11.1,2.7.11.26	K14502	GO:0006468,GO:0004672	AT4G18710.1	ATSK21,BIN2,DWF12,SK21,UCU1	Protein kinase superfamily protein
Kinase	PGSC0003DMG400008686	2443	Serine/threonine protein kinase	1583	1960.42	50.242	2043	2067.88	54.561	1982	1692.95	43.578	1372	1738.18	44.962	1913	1552.74	41.086	980	890.65	23.985	PF00069	PTHR24351,PTHR24351:SF87	2.7.11.1	GO:0006468,GO:0005524,GO:0004672	AT5G47750.1	D6PKL2,PK5	D6proteinkinaselike2
Kinase	PGSC0003DMG400027536	7819	Somatic embryogenesis receptor-like kinase 1	1629	2017.42	33.299	1691	1711.58	24.184	1708	1458.91	18.968	1401	1774.92	30.054	1386	1124.79	14.155	1475	1341.88	12.262	PF08263,PF00069	PTHR27001,PTHR27001:SF151	KOG1187	2.7.11.1,2.7.10.1	GO:0006468,GO:0005524,GO:0004672	AT1G71830.1	ATSERK1,SERK1	somaticembryogenesisreceptor-likekinase1
Kinase	PGSC0003DMG400032242	2116	Protein kinase atmrk1	446	552.684	16.838	809	818.851	25.03	1537	1312.85	40	450	568.836	17.332	1128	915.571	27.269	2681	2439.05	76.229	PF14531	PTHR23257,PTHR23257:SF429	KOG0192	2.7.12.1	AT3G22750.1	Protein kinase superfamily protein
Kinase	PGSC0003DMG400009278	2238	DCK/dGK-like deoxyribonucleoside kinase	2146	2659.33	69.198	1168	1182.22	30.72	1210	1033.54	26.618	1814	2298.15	59.492	1454	1180.18	30.286	979	890.65	23.217	PF01712	PTHR10513,PTHR10513:SF24	KOG4235	2.7.1.74	AT1G72040.1	P-loopcontainingnucleosidetriphosphatehydrolasessuperfamilyprotein
Kinase	PGSC0003DMG400006830	2247	Protein kinase APK1B, chloroplast	1267	1569.52	40.66	1427	1443.6	37.348	1165	994.81	25.509	1293	1637.52	42.205	1794	1456.15	37.206	1090	991.633	25.735	PF00069	PTHR27001,PTHR27001:SF213	KOG1187	2.7.11.1	GO:0006468,GO:0005524,GO:0004672	AT3G51990.1	Protein kinase superfamily protein
Kinase	PGSC0003DMG400016908	1663	Serine-threonine protein kinase, plant-type	342	423.807	15.36	509	515.198	18.637	786	671.375	23.987	591	748.735	26.942	1515	1229.69	43.716	2058	1872.28	68.024	PF08263,PF13855	PTHR27000,PTHR27000:SF52	KOG0617	3.2.1.15	GO:0005515	AT1G33590.1	Leucine-richrepeat(LRR)familyprotein
Kinase	PGSC0003DMG400028454	3464	LRR receptor-like serine/threonine-protein kinase RFK1 || Kinase	695	860.006	19.201	1883	1905.93	46.585	1838	1569.1	36.39	813	1028.72	21.809	2120	1719.94	35.446	1229	1117.18	21.47	PF07714,PF11721	PTHR27006,PTHR27006:SF8	2.7.11.1	GO:0006468,GO:0004672	AT1G29750.2	RKF1	receptor-likekinaseinflowers1
Kinase	PGSC0003DMG400017713	3474	Isoform 2 of Probable LRR receptor-like serine/threonine-protein kinase || LRR receptor-like serine/threonine-protein kinase	74	91.701	1.513	77	77.938	1.293	441	375.833	6.207	314	396.539	6.584	2263	1836.83	30.318	1570	1428.32	23.816	PF08263,PF00560,PF00069,PF13855	PTHR27000,PTHR27000:SF209	KOG1187	2.7.11.1	GO:0005515,GO:0006468,GO:0005524,GO:0004672	AT4G08850.1	Leucine-richrepeatreceptor-likeproteinkinasefamilyprotein
Kinase	PGSC0003DMG400003700	2028	Mitogen-activated protein kinase 9	1157	1432.51	43.002	1764	1784.47	53.349	1516	1294.06	41.266	1175	1488.6	43.285	1999	1621.73	48.688	936	850.621	25.066	PF06293	PTHR24055,PTHR24055:SF205	2.7.11.24	K04371	GO:0016773,GO:0016020,GO:0005524	AT1G10210.1	ATMPK1,MPK1	mitogen-activatedproteinkinase1
Kinase	PGSC0003DMG400022318	2056	Calcium-dependent protein kinase CDPK1 || Calcium-dependent protein kinase 2	753	933.119	28.754	920	931.202	28.424	1213	1035.25	31.581	731	924.833	26.658	1292	1048.68	30.362	2068	1880.46	55.057	PF13499,PF00069	PTHR24349,PTHR24349:SF89	KOG0032	2.7.11.1	K13412	GO:0006468,GO:0005524,GO:0004672	AT3G20410.1	CPK9	calmodulin-domainproteinkinase9
Kinase	PGSC0003DMG400001670	2143	Receptor protein kinase	1064	1318.51	35.986	1411	1428.18	39.388	1423	1214.62	32.924	1233	1562.08	42.933	1763	1430.99	38.994	1075	977.986	27.21	PF13414,PF07714	PTHR27001,PTHR27001:SF51	KOG1187	2.7.11.1,2.7.10.2	K14500	GO:0006468,GO:0004672	AT5G46570.1	BSK2	BR-signalingkinase2
Kinase	PGSC0003DMG400004594	1774	Serine/threonine protein kinase || Serine/threonine-protein kinase PBS1	976	1209.46	42.614	1153	1166.02	40.91	1310	1118.95	38.797	918	1163.01	40.542	1424	1155.83	39.862	1725	1568.42	55.235	PF07714	PTHR27001,PTHR27001:SF115	KOG1187	2.7.10.2	K13436	GO:0006468,GO:0004672	AT3G59350.1	Protein kinase superfamily protein
Kinase	PGSC0003DMG400018367	3168	LRR receptor-like kinase	797	987.644	18.236	1113	1125.54	20.757	1525	1302.6	23.863	621	786.743	14.45	1367	1109.57	20.285	2045	1859.54	34.372	PF07714	PTHR27001,PTHR27001:SF175	KOG1187	2.7.11.1	GO:0006468,GO:0004672	AT4G03390.1	SRF3	STRUBBELIG-receptorfamily3
Kinase	PGSC0003DMG400018248	2522	Receptor kinase 3 || Interleukin-1 receptor-associated kinase	1932	2392.9	61.264	1816	1838.12	46.253	1623	1386.31	35.043	1538	1947.22	48.759	1559	1265.4	31.505	909	826.056	20.898	PF00069	PTHR27001,PTHR27001:SF82	KOG1187	2.7.11.1	GO:0006468,GO:0005524,GO:0004672	AT1G56720.2	Protein kinase superfamily protein
Kinase	PGSC0003DMG400001935	2701	Inositol or phosphatidylinositol kinase	1822	2257.83	47.877	2077	2101.28	44.508	2018	1723.71	36.246	1061	1342.91	28.357	1785	1448.84	30.377	1160	1054.41	22.391	PF00454	PTHR15245,PTHR15245:SF11	KOG2381	2.7.1.67	GO:0016773	AT2G03890.1	ATPI4KGAMMA7,PI4KGAMMA7,UBDKGAMMA7	phosphoinositide 4-kinase gamma 7
Kinase	PGSC0003DMG400013183	2202	Calcium-dependent protein kinase 1	490	607.209	16.084	425	430.175	11.379	961	820.854	21.517	503	637.249	16.791	1068	866.87	22.64	2414	2196.15	58.278	PF13499,PF07714	PTHR24349,PTHR24349:SF167	KOG0032	2.7.11.1	K13412	GO:0006468,GO:0004672	AT1G18890.1	ATCDPK1,CDPK1,CPK10	calcium-dependentproteinkinase1
Kinase	PGSC0003DMG400014792	1597	Shikimate kinase || ATP binding protein	2004	2482.12	95.837	1779	1799.65	69.773	1639	1399.13	53.48	1722	2180.32	83.299	1387	1124.98	43.068	869	789.667	31.393	PF01202,PF04969	PTHR21087,PTHR21087:SF0	AT2G35500.1	SKL2	shikimatekinaselike2
Kinase	PGSC0003DMG400026584	1630	Protein kinase Ck2 regulatory subunit 2	752	930.641	34.863	952	963.592	35.913	1156	987.415	36.418	873	1104.73	40.943	1716	1392.84	50.94	1388	1261.83	47.25	PF01214	PTHR11740,PTHR11740:SF4	KOG3092	K03115	GO:0019887,GO:0005956	AT2G44680.1	CKB4	caseinkinaseIIbetasubunit4
Kinase	PGSC0003DMG400025861	1687	Methylthioribose kinase	679	841.418	31.528	939	950.433	34.682	1126	961.791	36.477	575	728.465	27.952	1260	1021.9	39.241	2081	1893.2	74.002	PF01636	PTHR34273,PTHR34273:SF1	2.7.1.100	K00899	AT1G49820.1	ATMTK,MTK	S-methyl-5-thioribosekinase
Kinase	PGSC0003DMG400026384	3472	Wall-associated kinase || Serine/threonine protein kinase family protein	54	66.917	1.411	94	94.133	2.003	839	715.792	15.005	200	253.379	5.237	316	255.678	5.334	3383	3077.7	65.02	PF13947,PF14380,PF00069	PTHR27005,PTHR27005:SF13	KOG1187	2.7.11.1	GO:0030247,GO:0006468,GO:0005524,GO:0004672	AT5G38210.1	Proteinkinasefamilyprotein
Kinase	PGSC0003DMG400001709	1703	Uridylate kinase	918	1136.34	40.101	1193	1206.51	42.53	1323	1129.21	39.309	891	1128.8	39.559	1132	918.817	31.885	1847	1680.32	59.46	PF13238	PTHR23359,PTHR23359:SF100	KOG3079	2.7.4.25,2.7.4.22,2.7.4.14	K13800	GO:0019205,GO:0006139,GO:0005524	AT5G26667.3	PYR6	P-loopcontainingnucleosidetriphosphatehydrolasessuperfamilyprotein
Kinase	PGSC0003DMG400000273	4558	MAPKK || MAP kinase kinase	718	889.747	21.417	694	701.438	16.691	1456	1242.81	29.454	562	711.996	17.133	1082	878.234	21.105	2163	1966.88	48.063	PF00069	PTHR24361,PTHR24361:SF385	2.7.12.2	GO:0006468,GO:0005524,GO:0004672	AT4G29810.2	ATMKK2,MK1,MKK2	MAPkinasekinase2
Kinase	PGSC0003DMG400027744	2329	Protein kinase APK1B, chloroplast || Protein kinase APK1A, chloroplast	468	579.946	19.286	585	592.123	19.313	1171	1000.23	32.759	378	477.62	15.843	1167	946.415	30.954	2242	2039.67	67.72	PF00069	PTHR27001,PTHR27001:SF191	KOG1187	2.7.11.1,2.7.10.2	K04733	GO:0006468,GO:0005524,GO:0004672	AT1G07570.1	APK1,APK1A	Protein kinase superfamily protein
Kinase	PGSC0003DMG401028661	4707	Phosphatidylinositol 4-kinase	746	924.444	11.518	853	863.386	10.154	1221	1042.94	12.628	680	861.489	10.317	1294	1050.31	12.847	1785	1623.01	19.285	PTHR10048,PTHR10048:SF22	2.7.1.67	K00888	GO:0048015,GO:0046854,GO:0006661,GO:0004430	AT5G64070.1	PI-4KBETA1,PI4KBETA1	phosphatidylinositol4-OHkinasebeta1
Kinase	PGSC0003DMG400022782	2286	Aspartokinase	1037	1283.81	33.357	1328	1343.16	34.427	1308	1116.39	28.702	987	1249.16	31.899	1519	1232.12	31.683	1252	1138.1	29.512	PF03492,PF00696	PTHR21499,PTHR21499:SF34	2.7.2.4	GO:0008168	AT5G13280.1	AK,AK-LYS1,AK1	aspartatekinase1
Kinase	PGSC0003DMG400000578	2500	Serine-threonine protein kinase, plant-type	599	742.282	17.115	1136	1149.83	26.48	1045	892.604	20.394	589	746.202	17.127	2182	1771.08	40.337	962	875.184	20.211	PF07714,PF00139	PTHR27007,PTHR27007:SF39	KOG1187	2.7.11.1	GO:0006468,GO:0004672,GO:0030246	AT3G53380.1	ConcanavalinA-likelectinproteinkinasefamilyprotein
Kinase	PGSC0003DMG400003213	2411	Serine/threonine protein kinase pk23	445	551.445	13.227	391	395.761	9.481	889	758.5	18.311	503	637.249	15.627	794	644.471	16.25	2406	2187.96	55.289	PF06293	PTHR24349,PTHR24349:SF90	KOG0032	2.7.11.1	GO:0016773,GO:0016020,GO:0005524	AT5G24430.1	Calcium-dependentproteinkinase(CDPK)familyprotein
Kinase	PGSC0003DMG400016820	4709	Calcium-dependent protein kinase || Calcium-dependent protein kinase 4	676	836.461	19.704	911	922.093	21.268	1375	1173.62	29.857	570	722.131	17.407	1149	931.805	22.727	1980	1800.4	47.508	PF00069	PTHR24349,PTHR24349:SF83	2.7.11.1	K13412	GO:0006468,GO:0005524,GO:0004672	AT2G17290.1	ATCDPK3,ATCPK6,CPK6	Calcium-dependentproteinkinasefamilyprotein
Kinase	PGSC0003DMG400001732	4080	Kinase || Nodulation receptor kinase	1276	1581.22	27.593	1823	1844.19	31.805	1788	1526.4	26.383	1054	1334.05	22.955	1468	1190.73	20.495	1129	1027.11	17.965	PF07714	PTHR27003,PTHR27003:SF23	KOG1187	2.7.11.1,2.7.10.1	GO:0006468,GO:0004672	AT2G37050.3	Leucine-richrepeatproteinkinasefamilyprotein
Kinase	PGSC0003DMG400020075	2326	Casein kinase	603	746	20.55	1058	1070.88	29.764	1004	856.729	23.404	889	1126.27	30.39	1692	1373.36	36.935	1044	949.784	25.685	PF00069	PTHR11909,PTHR11909:SF177	2.7.11.1	GO:0006468,GO:0005524,GO:0004672	AT4G14340.1	CKI1,CKL11	caseinkinaseI
Kinase	PGSC0003DMG402023631	2143	Phosphofructokinase family protein	267	330.867	9.03	495	501.027	13.655	978	835.375	22.555	323	409.207	11.108	1032	837.65	22.531	2245	2042.4	55.846	PF00365	PTHR13697,PTHR13697:SF20	KOG2440	2.7.1.11	K00850	GO:0006096,GO:0003872	AT2G22480.1	PFK5	phosphofructokinase5
Kinase	PGSC0003DMG400008506	2012	Serine/threonine protein kinase PBS1 || Receptor serine-threonine protein kinase	540	669.169	25.717	931	942.336	34.067	1283	1095.89	39.069	543	687.924	24.049	1506	1222.38	40.566	1539	1400.11	49.059	PF00069	PTHR27001,PTHR27001:SF96	KOG1187	2.7.11.1	K13430	GO:0006468,GO:0005524,GO:0004672	AT5G13160.1	PBS1	Protein kinase superfamily protein
Kinase	PGSC0003DMG400000358	5864	Serine-threonine protein kinase, plant-type	414	512.328	6.271	741	749.502	8.783	1084	925.588	11.066	559	708.195	8.712	1436	1164.76	13.94	1560	1418.31	17.624	PF00560,PF00069	PTHR27000,PTHR27000:SF155	KOG1187	2.7.11.1,2.7.10.2,2.7.10.1	GO:0005515,GO:0006468,GO:0005524,GO:0004672	AT5G25930.1	Proteinkinasefamilyproteinwithleucine-richrepeatdomain
Kinase	PGSC0003DMG400022711	1861	CBL-interacting serine/threonine-protein kinase || CBL-interacting protein kinase 18	820	1016.15	44.687	1190	1204.49	59.042	1234	1053.19	50.518	797	1009.72	38.017	1501	1217.52	48.107	1255	1141.74	45.408	PF14531,PF03822	PTHR24343,PTHR24343:SF189	KOG0583	2.7.11.1	GO:0007165	AT2G26980.4	CIPK3,SnRK3.17	CBL-interactingproteinkinase3
Kinase	PGSC0003DMG400012121	3363	Serine/threonine protein kinase	729	903.378	18.741	1064	1076.95	23.135	1172	1001.08	20.565	889	1126.27	22.851	1440	1168.81	23.978	1218	1108.08	22.951	PTHR24361,PTHR24361:SF355	2.7.11.1	AT4G24100.1	Protein kinase superfamily protein
Kinase	PGSC0003DMG400000305	1872	CDK-activating kinase || Cak1	496	614.645	20.25	756	765.205	24.243	713	609.02	19.292	718	909.631	28.668	1855	1505.66	46.951	972	884.282	28.105	PF00069	PTHR24056,PTHR24056:SF171	2.7.11.22,2.7.11.23	GO:0006468,GO:0005524,GO:0004672	AT4G28980.1	CAK1AT,CDKF;1	CDK-activatingkinase1AT
Kinase	PGSC0003DMG400015162	2430	Protein kinase || Nodulation receptor kinase	1127	1396.58	33.212	1493	1511.18	35.893	1389	1186.44	27.95	1091	1382.18	33.099	1506	1222.38	28.703	945	859.718	20.478	PF00069	PTHR27008,PTHR27008:SF24	2.7.11.1	GO:0006468,GO:0005524,GO:0004672	AT2G26730.1	Leucine-richrepeatproteinkinasefamilyprotein
Kinase	PGSC0003DMG402027355	2652	3-phosphoinositide-dependent protein kinase-1	863	1069.43	26.869	1280	1294.57	32.237	1328	1134.33	28.328	829	1050.26	25.928	1749	1418.81	34.982	951	865.177	21.678	PF07714	PTHR24356,PTHR24356:SF163	2.7.11.1	GO:0006468,GO:0004672	AT5G04510.1	ATPDK1,PDK1	3\'-phosphoinositide-dependentproteinkinase1
Kinase	PGSC0003DMG400020436	1784	Glycogen synthase kinase-3 beta	1461	1810.47	60.607	1888	1910.99	63.859	1697	1449.52	47.886	1039	1316.3	43.773	1651	1340.08	44.067	831	756.006	25.365	PF07714	PTHR24057,PTHR24057:SF5	2.7.11.1,2.7.11.26	K14502	GO:0006468,GO:0004672	AT2G30980.1	ASKdZeta,ATSK2-2,ATSK23,BIL1,SKdZeta	SHAGGY-relatedproteinkinasedZeta
Kinase	PGSC0003DMG400013379	1293	Adenylate kinase family	1028	1273.9	61.79	833	843.143	40.792	994	848.188	40.362	1412	1788.86	86.293	1000	811.676	38.37	1067	970.709	47.478	PF00406	PTHR23359,PTHR23359:SF84	KOG3078	2.7.4.3	K00939	GO:0019205,GO:0006139,GO:0005524	AT3G01820.1	P-loopcontainingnucleosidetriphosphatehydrolasessuperfamilyprotein
Kinase	PGSC0003DMG400009699	2183	Guanylate kinase	450	557.64	16.839	688	696.377	21.818	1424	1216.33	37.588	419	530.829	16.513	880	713.463	22.098	2179	1981.45	62.715	PF00625	PTHR23117,PTHR23117:SF13	KOG0707	2.7.4.8	K00942	AT3G57550.2	AGK2,GK-2	guanylatekinase
Kinase	PGSC0003DMG400024612	3062	Uridine cytidine kinase I	366	453.547	8.806	733	741.925	14.402	861	734.583	14.166	484	613.178	11.986	1626	1318.98	25.5	1365	1240.9	24.451	PF01928,PF00485	PTHR10285,PTHR10285:SF76	2.7.1.48	GO:0016301,GO:0008152,GO:0005524	AT1G73980.1	Phosphoribulokinase/Uridinekinasefamily
Kinase	PGSC0003DMG400029029	3571	Phosphatidylinositol 4-phosphate 5-kinase	1406	1742.32	27.675	1248	1263.2	20.054	1414	1207.79	19.065	1312	1662.17	26.327	1311	1064.11	16.764	850	773.291	12.296	PF02493,PF01504	PTHR23086,PTHR23086:SF33	2.7.1.68	K00889	GO:0046488,GO:0016307	AT1G21980.1	ATPIP5K1,ATPIPK1,PIP5K1	phosphatidylinositol-4-phosphate5-kinase1
Kinase	PGSC0003DMG400028845	2430	Ovule receptor-like kinase 28	900	1115.28	26.523	1153	1167.04	27.719	1111	948.979	22.356	1015	1285.9	30.436	1733	1406.64	33.029	719	654.114	15.581	PF08263,PF07714	PTHR27001,PTHR27001:SF81	KOG1187	2.7.11.1	GO:0006468,GO:0004672	AT1G53730.1	SRF6	STRUBBELIG-receptorfamily6
Kinase	PGSC0003DMG400012367	4060	LRR receptor-like serine/threonine-protein kinase RPK2	735	910.814	12.515	880	890.715	12.23	1128	963.5	13.167	778	985.645	13.506	1116	905.831	12.355	1572	1430.13	19.669	PF00560,PF08263,PF13855,PF00069	PTHR27000,PTHR27000:SF205	KOG1187	2.7.11.1	GO:0005515,GO:0006468,GO:0005524,GO:0004672	AT3G02130.1	RPK2,TOAD2	receptor-likeproteinkinase2
Kinase	PGSC0003DMG401026149	2498	Mitogen-activated protein kinase kinase kinase	860	1064.47	37.604	1286	1300.65	43.706	1617	1381.19	44.044	664	841.219	26.6	1369	1111.18	33.776	1432	1302.77	41.46	PF00069	PTHR24361,PTHR24361:SF318	2.7.11.25	GO:0006468,GO:0005524,GO:0004672	AT4G08500.1	ARAKIN,ATMEKK1,MAPKKK8,MEKK1	MAPK/ERKkinasekinase1
Kinase	PGSC0003DMG400006384	3310	Ser/Thr protein kinase || CBL-interacting protein kinase 17 || CBL-interacting serine/threonine-protein kinase	716	886.029	26.467	1098	1111.37	33.267	1263	1077.96	30.961	558	705.661	21.931	1460	1185.05	35.974	1438	1308.22	39.636	PF03822,PF07714	PTHR24343,PTHR24343:SF157	KOG0583	2.7.11.1	GO:0007165,GO:0006468,GO:0004672	AT4G24400.1	ATCIPK8,CIPK8,PKS11,SnRK3.13	CBL-interactingproteinkinase8
Kinase	PGSC0003DMG400004938	3738	Xylulose kinase	967	1198.31	27.277	1725	1744.99	38.291	1596	1363.25	29.629	898	1137.67	28.632	1773	1439.1	36.397	770	700.512	17.904	PF00370,PF02782	PTHR10196,PTHR10196:SF57	2.7.1.17	K00854	GO:0016773,GO:0005975	AT5G49650.1	XK-2,XK2	xylulosekinase-2
Kinase	PGSC0003DMG400031350	1619	Uridylate kinase	1557	1929.43	80.62	1330	1345.18	57.364	1250	1067.71	44.953	1301	1646.97	69.794	1318	1069.79	44.39	767	697.782	28.744	PF00696	PTHR21499,PTHR21499:SF23	2.7.4.22	K09903	GO:0009041,GO:0006221	AT3G18680.1	Aminoacidkinasefamilyprotein
Kinase	PGSC0003DMG400010312	2212	Casein kinase	525	650.581	18.066	934	944.36	28.004	1209	1032.69	31.095	602	762.671	22.55	1337	1085.21	29.699	1447	1316.42	38.327	PF00069	PTHR11909,PTHR11909:SF177	KOG1163	2.7.11.1	GO:0006468,GO:0005524,GO:0004672	AT4G28540.1	CKL6,PAPK1	caseinkinaseI-like6
Kinase	PGSC0003DMG400009606	1813	Casein kinase 1 4	413	511.791	20.701	625	632.61	22.248	943	805.479	29.363	488	616.979	22.146	1146	930.181	33.262	1738	1580.25	56.515	PF00069	PTHR11909,PTHR11909:SF97	KOG1163	2.7.11.1	GO:0006468,GO:0005524,GO:0004672	AT4G28880.1	ckl3	caseinkinaseI-like3
Kinase	PGSC0003DMG400025435	2354	Calcium-dependent protein kinase 2	408	505.594	12.448	613	619.452	15.371	864	738	18.212	472	597.975	15.219	1067	866.058	22.381	1818	1653.93	42.895	PF13499,PF00069	PTHR24349,PTHR24349:SF161	KOG0027	2.7.11.1	GO:0006468,GO:0005524,GO:0004672	AT5G04870.1	ATCPK1,CPK1	calciumdependentproteinkinase1
Kinase	PGSC0003DMG400009147	6814	Fyve finger-containing phosphoinositide kinase, fyv1 || Chaperonin Cpn60/TCP-1; Phosphatidylinositol-4-phosphate 5-kinase; Zinc finger, FYVE/PHD-type	813	1006.27	9.047	912	923.09	8.252	1140	973.368	8.691	750	949.151	8.689	1339	1086.4	9.733	1262	1147.9	10.357	PF01504,PF01363,PF00118	PTHR11353,PTHR11353:SF93	2.7.1.150	K00921	GO:0046488,GO:0016307,GO:0046872,GO:0005524	AT3G14270.1	FAB1B	phosphatidylinositol-4-phosphate5-kinasefamilyprotein
Kinase	PGSC0003DMG400025081	1440	Choline/ethanolamine kinase	958	1187.16	50.76	592	599.208	25.563	862	735.437	31.09	1324	1677.37	72.392	1008	817.358	34.547	1012	919.762	40.403	PF01636	PTHR22603,PTHR22603:SF39	KOG2686	2.7.1.82,2.7.1.32	K14156	AT1G71697.1	ATCK1,CK,CK1	cholinekinase1
Kinase	PGSC0003DMG400021789	2235	LRR receptor-like serine/threonine-protein kinase	474	586.143	16.078	595	601.233	18.688	1234	1053.19	29.597	359	453.549	12.372	794	643.659	17.967	2156	1960.52	56.847	PF00069	PTHR27001,PTHR27001:SF33	2.7.11.1,2.7.10.1	GO:0006468,GO:0005524,GO:0004672	AT5G10290.1	Leucine-rich repeat transmembrane protein kinasefamilyprotein
Kinase	PGSC0003DMG400017625	2333	Serine/threonine protein kinase	650	804.242	20.236	787	795.571	21.981	904	772.166	19.102	716	907.098	23.413	1243	1008.91	26.857	1349	1226.35	34.615	PF07714	PTHR27001,PTHR27001:SF40	KOG1187	2.7.11.1	GO:0006468,GO:0004672	AT5G15080.1	Protein kinase superfamily protein
Kinase	PGSC0003DMG400032791	2206	Casein kinase	727	900.9	23.816	887	897.8	23.701	1225	1046.35	27.373	607	769.006	20.223	1225	994.304	25.917	1472	1339.16	35.465	PF00069	PTHR11909,PTHR11909:SF154	2.7.11.1	K02218	GO:0006468,GO:0005524,GO:0004672	AT1G72710.1	CKL2	caseinkinase1-likeprotein2
Kinase	PGSC0003DMG400013068	1981	Mitochondrial pyruvate dehydrogenase kinase isoform 2 || Pyruvate dehydrogenase kinase	734	908.335	29.049	1269	1284.45	40.928	1463	1249.64	39.758	788	998.314	31.665	1669	1353.88	43.428	828	752.367	24.132	PF02518,PF10436	PTHR11947,PTHR11947:SF24	KOG0787	2.7.11.2	K00898	AT3G06483.1	ATPDHK,PDK	pyruvatedehydrogenasekinase
Kinase	PGSC0003DMG400017690	2846	BRASSINOSTEROID INSENSITIVE 1-associated receptor kinase 1	424	525.422	10.867	704	712.572	15.25	1108	945.561	20.523	428	540.965	11.566	1251	1014.6	21.419	1598	1453.79	31.886	PF00069	PTHR27001,PTHR27001:SF1	KOG1187	2.7.11.1,2.7.10.1	K13416	GO:0006468,GO:0005524,GO:0004672	AT4G33430.1	ATBAK1,ATSERK3,BAK1,ELG,RKS10,SERK3	BRI1-associatedreceptorkinase
Kinase	PGSC0003DMG400002502	2425	Protein kinase PKN/PRK1, effector	666	824.07	36.296	852	862.375	38.368	1033	882.353	38.107	683	864.024	34.886	1197	970.766	38.977	1382	1257.28	56.251	PTHR33405,PTHR33405:SF2	AT1G55170.1
Kinase	PGSC0003DMG400009047	3001	NAK-like ser/thr protein kinase	1092	1351.97	25.686	1136	1149.84	21.75	1104	943	17.729	1005	1273.23	24.024	1257	1019.47	19.117	977	888.83	16.853	PF07714	PTHR27001,PTHR27001:SF118	KOG1187	2.7.11.1	GO:0006468,GO:0004672	AT4G02010.1	Protein kinase superfamily protein
Kinase	PGSC0003DMG401000796	4266	C2H2-type zinc finger protein || Protein kinase	1302	1613.44	26.522	983	993.957	15.32	988	843.916	13.555	1242	1573.48	25.571	1389	1127.42	17.662	588	534.935	8.259	PF07714	PTHR23257,PTHR23257:SF505	KOG0984,KOG0580	2.7.12.1	GO:0006468,GO:0004672	AT4G38470.1	ACT-likeproteintyrosinekinasefamilyprotein
Kinase	PGSC0003DMG400009183	1727	Mitogen-activated protein kinase kinase	480	594.817	20.655	768	777.351	26.944	1200	1025	35.108	455	576.438	19.879	1000	811.676	27.669	1745	1587.52	55.257	PF00069	PTHR24361,PTHR24361:SF319	KOG0581	2.7.12.2	K13413	GO:0006468,GO:0005524,GO:0004672	AT1G51660.1	ATMEK4,ATMKK4,MKK4	mitogen-activatedproteinkinasekinase4
Kinase	PGSC0003DMG400027124	2804	Serine/threonine-protein kinase CCR3	902	1117.76	22.765	613	620.464	12.623	700	597.916	12.08	707	895.695	18.169	1794	1456.15	29.336	653	594.07	12.116	PF13540,PF00069	PTHR27003,PTHR27003:SF102	KOG1187	2.7.11.1	GO:0006468,GO:0005524,GO:0004672	AT3G55950.1	ATCRR3,CCR3	CRINKLY4related3
Kinase	PGSC0003DMG400010485	2151	Poly(P)/ATP NAD kinase	483	598.535	18.496	628	634.635	19.567	1155	985.708	30.08	472	596.708	18.365	902	731.321	22.22	1755	1596.62	49.431	PF01513	PTHR20275,PTHR20275:SF0	KOG2178	2.7.1.23,2.7.1.86	K00858	GO:0008152,GO:0006741,GO:0003951	AT3G21070.2	ATNADK-1,NADK1	NADkinase1
Kinase	PGSC0003DMG400024885	2038	Salt-inducible protein kinase	1253	1551.48	50.833	2206	2231.85	70.31	1873	1599	50.176	807	1021.12	37.959	1696	1376.6	50.553	622	564.958	19.293	PF00069	PTHR24057,PTHR24057:SF3	2.7.11.1,2.7.11.26	K03083	GO:0006468,GO:0005524,GO:0004672	AT1G09840.4	ATSK41,SK41	shaggy-likeproteinkinase41
Kinase	PGSC0003DMG401018380	2105	Diacylglycerol kinase variant A	124	153.661	4.375	148	149.802	4.164	759	647.458	17.912	223	282.518	8.021	292	237.01	6.588	2609	2373.55	66.601	PF00609	PTHR11255,PTHR11255:SF29	2.7.1.107	GO:0007205,GO:0004143	AT2G20900.3	ATDGK5,DGK5	diacylglycerolkinase5
Kinase	PGSC0003DMG400008108	2168	Calcium/calmodulin-dependent protein kinase kinase	603	747.239	20.135	903	913.995	24.594	1222	1043.79	27.828	549	695.526	18.642	1120	909.078	24.146	1436	1306.41	35.267	PF00069	PTHR24347,PTHR24347:SF1	KOG0583	2.7.11.1	GO:0006468,GO:0005524,GO:0004672	AT5G60550.1	ATSNAK1,GRIK2	geminivirusrepinteractingkinase2
Kinase	PGSC0003DMG400026916	1292	Fructokinase	100	123.92	6.016	222	224.703	10.881	664	567.166	27.014	204	258.447	12.427	827	671.256	31.76	2066	1879.55	91.552	PF00294	PTHR10584,PTHR10584:SF168	KOG2855	2.7.1.4	K00847	AT3G59480.1	pfkB-likecarbohydratekinasefamilyprotein
Kinase	PGSC0003DMG400004667	3272	Rhg4-like receptor kinase II	1137	1408.97	29.246	1126	1139.71	23.376	895	764.479	15.256	1100	1393.59	29.592	1077	874.175	18.595	905	823.328	17.209	PF07714	PTHR27001,PTHR27001:SF172	KOG1187	2.7.11.1	GO:0006468,GO:0004672	AT3G23750.1	Leucine-richrepeatproteinkinasefamilyprotein
Kinase	PGSC0003DMG401029558	3137	Galactokinase	674	835.222	15.494	894	903.874	19.003	947	808.041	15.661	666	843.753	16.672	1469	1191.54	22.864	925	840.613	16.582	PF08544	PTHR10457,PTHR10457:SF12	2.7.1.46	AT4G16130.1	ARA1,ATISA1,ISA1	arabinosekinase
Kinase	PGSC0003DMG400013933	1246	Adenylate kinase 2, chloroplastic || Adenylate kinase	1424	1763.38	90.232	1283	1298.62	66.23	1231	1050.62	52.806	1062	1345.44	68.114	993	805.183	40.176	1004	913.394	46.857	PF00406	PTHR23359,PTHR23359:SF72	KOG3078	2.7.4.3	K00939	GO:0019205,GO:0006139,GO:0005524	AT5G47840.1	AMK2	adenosinemonophosphatekinase
Kinase	PGSC0003DMG402025508	2360	Casein kinase	497	615.881	15.749	1228	1242.95	31.471	1127	962.644	24.124	616	780.408	19.574	1547	1255.66	31.757	886	806.042	20.568	PF00069	PTHR11909,PTHR11909:SF177	2.7.11.1	GO:0006468,GO:0005524,GO:0004672	AT4G14340.1	CKI1,CKL11	caseinkinaseI
Kinase	PGSC0003DMG400015790	3906	Receptor protein kinase	250	308.562	6.388	405	408.919	7.905	601	513.354	10.387	414	523.227	11.41	1828	1483.74	31.871	803	730.533	15.784	PF04564,PF07714	PTHR27003,PTHR27003:SF52	KOG1187	2.7.11.1	GO:0016567,GO:0004842,GO:0006468,GO:0004672	AT3G49060.1	U-boxdomain-containingproteinkinasefamilyprotein
Kinase	PGSC0003DMG400012447	3405	Cell division protein kinase	1509	1869.95	34.719	1276	1291.54	23.225	1303	1112.12	20.359	1130	1431.59	26.289	1109	900.149	16.306	802	729.623	13.79	PF00069	PTHR24056,PTHR24056:SF204	2.7.11.22,2.7.11.23	GO:0006468,GO:0005524,GO:0004672	AT1G53050.1	Protein kinase superfamily protein
Kinase	PGSC0003DMG400026957	2462	3,4-dihydroxy-2-butanone kinase	706	873.637	20.519	823	833.021	19.569	1013	865.271	20.134	715	904.563	21.188	1192	967.518	22.442	1122	1020.74	24.012	PF02734,PF02733	PTHR28629,PTHR28629:SF4	2.7.1.29,2.7.1.28,4.6.1.15	K00863	GO:0006071,GO:0004371	AT3G17770.1	Dihydroxyacetonekinase
Kinase	PGSC0003DMG400016294	2719	Casein kinase	482	596.056	17.393	569	575.928	16.363	674	574.855	17.593	714	904.564	25.354	1090	883.915	22.816	1216	1105.35	40.97	PTHR11909,PTHR11909:SF178	2.7.11.1	AT4G14340.1	CKI1,CKL11	caseinkinaseI
Kinase	PGSC0003DMG400000754	2735	Calcium/calmodulin-dependent protein kinase CaMK3	988	1224.33	27.425	996	1007.12	22.497	989	843.917	18.741	932	1179.48	26.293	1549	1256.47	27.803	535	486.719	10.92	PF06293	PTHR24349,PTHR24349:SF115	KOG0032	2.7.11.1	GO:0016773,GO:0016020,GO:0005524	AT3G50530.1	CRK	CDPK-relatedkinase
Kinase	PGSC0003DMG400017413	2623	Phosphofructokinase	218	268.907	13.709	329	331.994	15.39	916	782.417	17.557	286	362.332	16.637	720	583.595	15.069	2001	1820.41	44.632	PF00365	PTHR13697,PTHR13697:SF7	2.7.1.11	K00850	GO:0006096,GO:0003872	AT4G26270.1	PFK3	phosphofructokinase3
Kinase	PGSC0003DMG400028688	4048	Receptor protein kinase	1343	1663.01	23.095	1393	1408.95	19.406	1286	1097.61	15.147	1128	1427.79	19.794	1189	965.083	13.307	680	618.633	8.566	PF08263,PF00069	PTHR27001,PTHR27001:SF164	KOG1187	2.7.11.1	GO:0006468,GO:0005524,GO:0004672	AT1G66150.1	TMK1	transmembranekinase1
Kinase	PGSC0003DMG400002452	2315	Big map kinase/bmk	373	460.984	11.559	558	563.783	14.139	866	739.708	18.365	356	451.015	11.586	1067	866.059	21.638	1560	1418.31	35.918	PF00069	PTHR24055,PTHR24055:SF201	KOG0660	2.7.11.24	K04371	GO:0006468,GO:0005524,GO:0004672	AT1G73670.1	ATMPK15,MPK15	MAPkinase15
Kinase	PGSC0003DMG400021551	5482	Protein kinase || Protein kinase APK1A, chloroplast	249	308.561	7.647	325	328.957	8.59	896	764.48	18.919	313	396.538	9.907	805	652.588	15.813	1859	1691.23	41.598	PF00069	PTHR27001,PTHR27001:SF29	2.7.11.1	GO:0006468,GO:0005524,GO:0004672	AT2G39110.1	Protein kinase superfamily protein
Kinase	PGSC0003DMG400016164	3061	Leucine-rich repeat family protein || LRR receptor-like serine/threonine-protein kinase	592	732.369	17.245	979	990.921	23.673	1072	914.812	21.485	505	638.516	15.047	1379	1118.49	26.129	1053	957.062	22.672	PF00069	PTHR27001,PTHR27001:SF33	KOG1187	2.7.11.1,2.7.10.1	GO:0006468,GO:0005524,GO:0004672	AT5G10290.1	Leucine-rich repeat transmembrane protein kinasefamilyprotein
Kinase	PGSC0003DMG400030463	2954	NN mitogen-activated protein kinase	207	256.514	6.382	561	567.831	14.006	668	569.729	14.043	295	373.734	9.244	1743	1413.94	34.472	898	816.959	20.361	PF00069	PTHR13902,PTHR13902:SF49	2.7.11.1	K08867	GO:0006468,GO:0005524,GO:0004672	AT5G58350.1	WNK4,ZIK2	withnolysine(K)kinase4
Kinase	PGSC0003DMG400000856	2529	Serine/threonine protein kinase	609	754.674	21.05	982	993.958	27.682	1015	866.125	23.01	592	750.002	20.832	1245	1009.73	28.45	1099	999.821	27.06	PF00069	PTHR27001,PTHR27001:SF40	2.7.11.1	GO:0006468,GO:0005524,GO:0004672	AT5G15080.1	Protein kinase superfamily protein
Kinase	PGSC0003DMG400018751	4324	Serine/threonine protein kinase || Protein kinase	789	977.731	13.07	1227	1240.93	16.705	1213	1035.25	13.859	848	1074.33	14.334	1391	1129.04	15.043	666	605.896	8.13	PF00564,PF07714	PTHR23257,PTHR23257:SF331	KOG0192	2.7.11.1	GO:0005515,GO:0006468,GO:0004672	AT5G57610.1	Protein kinase superfamily protein with octicosapeptide/Phox/Bem1p domain
Kinase	PGSC0003DMG400021353	6547	Serine/threonine-protein kinase PBS1	1042	1290.55	17.686	1502	1519.63	22.058	1220	1041.32	14.287	867	1097.77	14.718	1202	975.258	13.11	826	751.41	10.037	PF07714	PTHR27001,PTHR27001:SF109	KOG1187	2.7.11.1	GO:0006468,GO:0004672	AT2G01820.1	Leucine-richrepeatproteinkinasefamilyprotein
Kinase	PGSC0003DMG400024561	1949	Ser/Thr protein kinase	439	544.01	16.555	646	652.854	19.789	938	801.208	24.267	413	523.228	15.78	1106	897.714	26.911	1366	1241.81	37.75	PF14531,PF02149	PTHR24343,PTHR24343:SF156	KOG0583	2.7.11.1	K07198	AT3G01090.2	AKIN10,KIN10,SNRK1.1	SNF1kinasehomolog10
Kinase	PGSC0003DMG400020370	5336	Integrin-linked protein kinase	553	685.279	18.493	1184	1197.4	32.471	1360	1160.81	31.81	423	535.897	14.405	1472	1193.98	32.918	979	890.65	25.162	PF12796,PF07714	PTHR23257,PTHR23257:SF378	KOG0195	2.7.11.1	GO:0006468,GO:0004672	AT2G31800.1	Integrin-linkedproteinkinasefamily
Kinase	PGSC0003DMG400030626	3579	Receptor protein kinase CLAVATA1	646	800.524	12.565	1051	1062.79	17.31	1167	996.812	15.726	684	866.556	14.229	1226	995.115	15.708	912	828.787	13.501	PF07714	PTHR27000,PTHR27000:SF61	2.7.11.1	GO:0006468,GO:0004672	AT5G65710.1	HSL2	HAESA-like2
Kinase	PGSC0003DMG400010746	3930	Leucine-rich repeat family protein / protein kinase family protein || LRR receptor-like serine/threonine-protein kinase	845	1047.13	17.918	1106	1118.45	19.112	1157	988.27	16.47	849	1074.33	18.486	1335	1082.78	17.929	616	559.499	9.542	PF00560,PF07714,PF12819	PTHR27003,PTHR27003:SF82	KOG1187	2.7.11.1	GO:0005515,GO:0006468,GO:0004672	AT1G67720.1	Leucine-richrepeatproteinkinasefamilyprotein
Kinase	PGSC0003DMG400024018	3694	Map3k delta-1 protein kinase	738	914.531	15.699	1033	1044.56	17.938	1073	915.667	15.646	664	841.218	14.339	1235	1002.42	17.016	895	813.321	13.997	PF13426,PF07714	PTHR23257,PTHR23257:SF485	KOG0192	2.7.11.1	GO:0006468,GO:0004672	AT5G49470.4	PASdomain-containingproteintyrosinekinasefamilyprotein
Kinase	PGSC0003DMG402024742	4374	AMP-activated protein kinase, gamma regulatory subunit	705	872.399	17.816	876	886.667	18.147	989	843.916	17.165	731	924.834	18.851	985	798.689	16.186	1075	977.986	20.027	PTHR13780,PTHR13780:SF54	AT1G09020.1	ATSNF4,SNF4	homologofyeastsucrosenonfermenting4
Kinase	PGSC0003DMG400000295	5989	Hexokinase 5	720	891.688	8.175	1012	1023.83	9.378	909	775.911	7.086	714	904.564	8.276	1542	1250.79	11.406	510	463.975	4.254	PF00349,PF03727	PTHR19443,PTHR19443:SF26	2.7.1.1	K00844	GO:0016773,GO:0005975,GO:0005524,GO:0046835,GO:0005536,GO:0004396,GO:0001678	AT2G19860.1	ATHXK2,HXK2	hexokinase2
Kinase	PGSC0003DMG400017127	2896	Cyclin-dependent protein kinase	294	363.086	8.582	465	469.65	11.124	863	737.146	17.169	268	339.528	8.007	1143	927.747	21.536	1352	1229.99	28.908	PTHR10026,PTHR10026:SF77	GO:0019901,GO:0006355,GO:0000079	AT4G19600.1	CYCT1;4	Cyclinfamilyprotein
Kinase	PGSC0003DMG400011160	3052	Serine/threonine protein kinase	819	1014.91	23.822	1203	1217.65	28.088	1300	1110.42	26.213	810	1026.18	24.044	1352	1096.58	25.53	582	529.477	12.216	PF08263,PF00069	PTHR27001,PTHR27001:SF144	KOG1187	2.7.11.1	GO:0006468,GO:0005524,GO:0004672	AT2G23950.1	Leucine-richrepeatproteinkinasefamilyprotein
Kinase	PGSC0003DMG400015409	2306	Serine/threonine-protein kinase PBS1	990	1226.81	30.892	1221	1235.87	31.079	983	839.645	20.933	960	1216.22	30.473	998	810.053	20.126	715	650.475	16.408	PF00069	PTHR27001,PTHR27001:SF90	KOG1187	2.7.11.1	GO:0006468,GO:0005524,GO:0004672	AT4G02630.1	Protein kinase superfamily protein
Kinase	PGSC0003DMG400026126	5695	Phosphatidylinositol-4-phosphate 5-kinase	451	557.64	5.798	734	742.938	7.719	698	596.208	6.197	564	713.262	7.428	1337	1085.21	11.224	756	686.865	7.165	PF00118,PF01504	PTHR11353,PTHR11353:SF107	2.7.1.150	K00921	GO:0005524,GO:0046488,GO:0016307	AT1G34260.1	FAB1D	FORMSAPLOIDANDBINUCLEATECELLS1A
Kinase	PGSC0003DMG400022409	2275	Riboflavin kinase/fmn adenylyltransferase	552	684.04	21.15	1083	1096.19	34.25	1108	945.562	29.065	485	614.444	18.948	1263	1024.34	31.63	909	826.966	26.197	PF13419,PF01687	PTHR22749,PTHR22749:SF1	KOG3110	2.7.1.26	K00861	GO:0009231,GO:0008531	AT4G21470.1	ATFMN/FHY,FMN/FHY	riboflavinkinase/FMNhydrolase
Kinase	PGSC0003DMG401010657	2149	AMP-activated protein kinase, gamma regulatory subunit	557	690.235	19.299	619	625.525	17.399	827	705.542	19.726	551	696.793	19.513	882	715.087	19.482	1193	1085.34	30.421	PF14111,PF16561	PTHR13780,PTHR13780:SF43	2.7.11.31	AT1G09020.1	ATSNF4,SNF4	homologofyeastsucrosenonfermenting4
Kinase	PGSC0003DMG402000517	1728	Petunia Shaggy kinase 4	665	822.83	28.647	922	933.227	32.41	1003	855.874	29.409	590	746.201	25.816	1212	983.752	33.645	812	737.811	25.742	PF07714	PTHR24057	2.7.11.1	K03083	GO:0006468,GO:0004672	AT5G14640.1	ATSK13,SK13	shaggy-likekinase13
Kinase	PGSC0003DMG400001833	2224	1-phosphatidylinositol-4-phosphate 5-kinase	642	795.568	20.844	829	839.094	21.955	795	679.062	17.608	643	814.614	21.233	1491	1210.21	31.268	478	434.863	11.414	PF02493	PTHR23084,PTHR23084:SF156	2.7.1.68	AT4G17080.1	HistoneH3K4-specificmethyltransferaseSET7/9familyprotein
Kinase	PGSC0003DMG400009337	3919	Map3k delta-1 protein kinase	484	599.774	9.106	829	838.082	13.373	968	826.833	12.719	596	753.803	12.761	1065	863.624	13.405	941	856.08	13.448	PF07714,PF14381	PTHR23257,PTHR23257:SF349	KOG0192	2.7.11.1	GO:0006468,GO:0004672	AT4G24480.1	Protein kinase superfamily protein
Kinase	PGSC0003DMG400022766	3275	Protein kinase	444	548.967	13.812	787	795.571	20.473	877	748.25	18.284	478	605.576	14.829	1218	987.81	24.348	882	802.404	20.093	PF00069	PTHR22967,PTHR22967:SF67	2.7.11.1	GO:0006468,GO:0005524,GO:0004672	AT4G32250.1	Protein kinase superfamily protein
Kinase	PGSC0003DMG400024010	2036	Protein kinase APK1B, chloroplast	732	907.096	35.075	937	947.397	35.793	818	697.854	25.336	795	1005.91	39.172	1204	976.448	38.073	575	523.109	19.963	PF07714	PTHR27001,PTHR27001:SF76	KOG1187	2.7.11.1	GO:0006468,GO:0004672	AT5G56460.1	Protein kinase superfamily protein
Kinase	PGSC0003DMG400003429	2017	Atypical receptor-like kinase 1	84	104.093	3.038	234	236.849	6.902	739	631.229	18.211	122	154.561	4.485	891	723.204	20.781	1541	1401.93	40.996	PF00560,PF08263,PF13855,PF00069	PTHR27008,PTHR27008:SF19	KOG1187	2.7.11.1	GO:0005515,GO:0006468,GO:0005524,GO:0004672	AT1G48480.1	RKL1	receptor-likekinase1
Kinase	PGSC0003DMG400018231	1992	MAP kinase-activating protein	573	710.063	22.097	721	729.779	22.205	905	773.02	23.416	552	698.06	21.376	832	675.315	20.092	1166	1060.77	32.775	PF03619	PTHR23423,PTHR23423:SF17	KOG2641	AT3G05940.1	Proteinofunknownfunction(DUF300)
Kinase	PGSC0003DMG400012188	2817	Mitogen-activated protein kinase	512	633.232	13.613	756	765.205	16.454	911	778.146	16.594	525	665.12	14.152	879	712.653	15.129	1121	1018.92	21.846	PF00069	PTHR24055,PTHR24055:SF224	2.7.11.24	K04371	GO:0006468,GO:0005524,GO:0004672	AT4G01370.1	ATMPK4,MPK4	MAPkinase4
Kinase	PGSC0003DMG400003635	2110	YEATS domain-containing protein || Putative calcium-dependent protein kinase CPK1 adapter protein 2	530	656.777	26.422	1051	1063.8	42.579	1279	1091.62	43.348	527	666.388	26.49	1249	1013.78	40.04	746	678.677	27.209	PF03366	PTHR23195,PTHR23195:SF26	KOG3149	K11341	GO:0006355	AT5G45600.1	GAS41,TAF14B	YEATSfamilyprotein
Kinase	PGSC0003DMG400017054	2199	Kinase || Fructosamine kinase family protein	785	972.775	56.091	1232	1247	63.818	1125	960.937	42.777	760	961.574	43.538	1186	962.648	42.469	566	514.922	24.536	PF03881	PTHR12149,PTHR12149:SF8	2.7.1.172	AT3G61080.1	Protein kinase superfamily protein
Kinase	PGSC0003DMG400000994	2487	Calcium-dependent protein kinase 3	642	795.568	18.63	597	604.269	13.995	917	783.27	18.134	476	601.776	14.032	682	552.751	13.062	1346	1223.62	28.518	PF13499,PF07714	PTHR24349,PTHR24349:SF161	KOG0032	2.7.11.1	K13412	GO:0006468,GO:0004672	AT5G04870.1	ATCPK1,CPK1	calciumdependentproteinkinase1
Kinase	PGSC0003DMG400006088	2173	Serine-threonine protein kinase, plant-type	216	266.428	7.871	304	307.702	9.022	954	814.874	23.432	160	202.703	6.021	602	488.629	14.023	1725	1569.33	45.954	PF01476,PF00069	PTHR27001,PTHR27001:SF241	KOG1187	2.7.11.1	GO:0006468,GO:0005524,GO:0004672	AT1G51940.1	proteinkinasefamilyprotein/peptidoglycan-bindingLysMdomain-containingprotein
Kinase	PGSC0003DMG400022703	1702	4-diphosphocytidyl-2-C-methyl-D-erythritol kinase, chloroplastic/chromoplastic	831	1028.54	36.459	914	925.129	32.599	890	760.208	26.466	794	1005.91	35.667	868	703.724	24.705	815	741.45	26.238	PF08544	PTHR20861,PTHR20861:SF2	2.7.1.148	GO:0050515,GO:0016114	AT2G26930.1	ATCDPMEK,CDPMEK,ISPE,PDE277	4-(cytidine5\'-phospho)-2-C-methyl-D-erithritolkinase
Kinase	PGSC0003DMG400020361	1845	Fructokinase 1	1267	1570.07	50.611	681	689.292	22.182	744	635.5	20.226	985	1247.89	39.969	790	641.224	20.318	695	632.279	20.426	PF00294	PTHR10584,PTHR10584:SF175	KOG2855	2.7.1.4	AT3G54090.1	FLN1	fructokinase-like1
Kinase	PGSC0003DMG400010065	2922	MAP protein kinase	859	1063.23	21.47	1306	1321.9	26.637	1044	891.75	17.806	888	1123.74	22.645	1064	862.812	17.246	508	461.246	9.326	PF14531	PTHR24361,PTHR24361:SF300	KOG0198	2.7.11.25	AT5G66850.1	MAPKKK5	mitogen-activatedproteinkinasekinasekinase5
Kinase	PGSC0003DMG400025222	2420	Integrin-linked protein kinase	641	794.329	22.629	1077	1089.1	31.084	1074	917.375	25.898	494	624.579	17.419	1451	1177.74	32.88	514	466.705	13.03	PF12796,PF07714	PTHR23257,PTHR23257:SF378	2.7.11.1	GO:0006468,GO:0004672	AT2G31800.1	Integrin-linkedproteinkinasefamily
Kinase	PGSC0003DMG400013545	2639	Protein kinase APK1B, chloroplast	551	681.561	17.961	520	526.332	13.614	911	777.291	19.938	551	698.06	18.192	702	569.797	14.983	1203	1093.53	28.173	PF07714	PTHR27001,PTHR27001:SF190	2.7.11.1	GO:0006468,GO:0004672	AT2G07180.2	Protein kinase superfamily protein
Kinase	PGSC0003DMG402006333	2645	Protein kinase family protein	594	734.847	17.756	925	936.264	22.892	1031	879.791	21.234	484	611.91	14.281	1032	837.65	19.766	935	849.712	20.275	PF00069	PTHR22967,PTHR22967:SF63	KOG1989	2.7.11.1	GO:0006468,GO:0005524,GO:0004672	AT2G32850.2	Protein kinase superfamily protein
Kinase	PGSC0003DMG400028604	1757	Protein kinase || Serine/threonine-protein kinase PBS1	1263	1565.11	54.977	1618	1637.7	56.994	1052	897.729	33.336	1119	1416.39	51.956	713	578.726	22.049	619	562.228	19.568	PF00069	PTHR27001,PTHR27001:SF92	KOG1187	2.7.11.1	GO:0006468,GO:0005524,GO:0004672	AT1G54820.1	Protein kinase superfamily protein
Kinase	PGSC0003DMG400014681	2891	Pantothenate kinase	909	1126.43	22.2	1116	1129.59	22.239	1283	1095.9	21.43	736	932.435	18.305	950	771.093	15.038	765	695.962	13.735	PF01937	PTHR12280,PTHR12280:SF31	AT2G17340.1	Uncharacterisedconservedprotein(UCP030210)
Kinase	PGSC0003DMG400018598	3043	CSK (CHLOROPLAST SENSOR KINASE); ATP binding / kinase || ATP binding protein || ATP-binding protein	502	620.84	14.367	884	893.751	23.086	859	732.874	19.593	664	839.952	21.004	1243	1008.91	24.755	539	489.448	12.039	AT1G67840.1	CSK	chloroplastsensorkinase
Kinase	PGSC0003DMG400011005	2465	Protein kinase || Serine/threonine kinase	595	736.086	18.317	872	881.606	21.935	946	808.042	20.179	560	709.462	18.956	1078	874.176	21.767	788	716.886	18.031	PF00069	PTHR27001,PTHR27001:SF149	KOG0984	2.7.11.1,2.7.10.2	GO:0006468,GO:0005524,GO:0004672	AT1G07570.2	APK1,APK1A	Protein kinase superfamily protein
Kinase	PGSC0003DMG400002884	1783	Calcineurin B-like interacting protein kinase	463	573.751	19.219	644	651.842	21.796	607	518.479	17.139	596	755.07	25.125	1146	930.181	30.607	673	612.265	20.556	PF14531,PF03822	PTHR24343,PTHR24343:SF157	KOG0583	2.7.11.1	GO:0007165	AT5G35410.1	ATSOS2,CIPK24,SNRK3.11,SOS2	Protein kinase superfamily protein
Kinase	PGSC0003DMG400018753	2242	Ribitol kinase	549	679.083	17.808	792	801.644	20.79	868	740.562	19.238	447	566.302	14.859	1118	907.454	23.242	835	759.645	19.763	PF00370,PF02782	PTHR10196,PTHR10196:SF71	2.7.1.16	GO:0016773,GO:0005975	AT4G30310.2	FGGYfamilyofcarbohydratekinase
Kinase	PGSC0003DMG400023636	1971	Serine/threonine-protein kinase SAPK2 || Ser/Thr kinase || Serine/threonine-protein kinase SAPK1	263	324.671	12.137	656	662.975	24.767	804	686.75	25.29	289	366.133	13.689	924	749.177	27.572	1170	1064.41	39.931	PF00069	PTHR24343,PTHR24343:SF197	KOG0583	2.7.11.1	K14498	GO:0006468,GO:0005524,GO:0004672	AT4G33950.1	ATOST1,OST1,P44,SNRK2-6,SNRK2.6,SRK2E	Protein kinase superfamily protein
Kinase	PGSC0003DMG400010055	2364	BRASSINOSTEROID INSENSITIVE 1-associated receptor kinase 1 || Receptor protein kinase	992	1229.29	31.725	1106	1118.45	28.719	1056	901.146	23.015	1030	1304.9	33.471	677	549.505	14.004	674	613.175	15.806	PF08263,PF07714	PTHR27001,PTHR27001:SF217	KOG1187	2.7.11.1	GO:0006468,GO:0004672	AT5G16000.1	NIK1	NSP-interactingkinase1
Kinase	PGSC0003DMG400004718	2347	Receptor protein kinase || ATP binding / binding / protein kinase/ protein serine/threonine kinase/ protein tyrosine kinase	571	707.585	18.541	854	863.386	22.954	898	767.041	20.396	542	685.391	18.036	1081	877.422	23.209	755	685.956	18.192	PF07714	PTHR27001,PTHR27001:SF126	KOG1187	2.7.11.1,2.7.10.2	K14500	GO:0006468,GO:0004672	AT1G63500.1	Proteinkinaseproteinwithtetratricopeptiderepeatdomain
Kinase	PGSC0003DMG400017596	1817	Receptor serine-threonine protein kinase	570	706.345	25.215	737	745.974	25.789	850	726.042	25.38	490	620.779	21.228	1055	856.319	28.602	827	752.367	25.168	PF07714	PTHR27001,PTHR27001:SF211	KOG1187	2.7.11.1	GO:0006468,GO:0004672	AT5G02800.1	Protein kinase superfamily protein
Kinase	PGSC0003DMG400013885	3039	Receptor protein kinase	206	255.276	4.939	73	72.877	1.409	500	427.084	8.195	209	264.781	5.104	339	274.347	5.244	1820	1654.84	32.049	PF12398,PF11883,PF08276,PF01453,PF00954,PF07714	PTHR27002,PTHR27002:SF93	KOG1187	2.7.11.1	GO:0004674,GO:0048544,GO:0006468,GO:0004672	AT4G21380.1	ARK3,RK3	receptorkinase3
Kinase	PGSC0003DMG400011015	2125	Receptor protein kinase	422	522.943	14.406	482	487.869	13.42	1006	859.291	23.415	365	462.417	12.669	593	481.324	13.066	1399	1272.75	35.127	PF07714	PTHR27001,PTHR27001:SF201	KOG1187	2.7.11.1,2.7.10.2	K14500	GO:0006468,GO:0004672	AT5G59010.1	Proteinkinaseproteinwithtetratricopeptiderepeatdomain
Kinase	PGSC0003DMG400006391	2387	Phosphoenolpyruvate carboxykinase	924	1143.78	29.065	708	715.608	18.506	1698	1449.52	36.219	482	609.377	15.174	707	573.855	14.355	1157	1052.59	26.426	PF01293	PTHR30031,PTHR30031:SF4	4.1.1.49,4.1.1.32	K01610	GO:0006094,GO:0005524,GO:0004612	AT4G37870.1	PCK1,PEPCK	phosphoenolpyruvatecarboxykinase1
Kinase	PGSC0003DMG400024661	3688	Brassinosteroid LRR receptor kinase	25	30.98	0.471	60	60.731	0.923	580	495.416	7.488	53	67.146	1.018	295	239.445	3.611	1991	1811.32	27.571	PF08263,PF13855,PF00069	PTHR27000,PTHR27000:SF54	KOG1187	2.7.11.1	GO:0005515,GO:0006468,GO:0005524,GO:0004672	AT1G74360.1	Leucine-richrepeatproteinkinasefamilyprotein
Kinase	PGSC0003DMG401009603	1525	Choline kinase	425	526.661	21.497	450	455.479	18.188	625	533	21.395	526	666.387	26.458	869	704.536	28.127	938	853.35	39.248	PF01633	PTHR22603,PTHR22603:SF24	2.7.1.82	AT2G26830.1	emb1187	Protein kinase superfamily protein
Kinase	PGSC0003DMG400012606	2130	Protein kinase atn1	711	881.073	25.582	1009	1021.29	29.639	980	837.083	24.019	581	734.799	22.581	1080	876.611	26.724	659	598.619	17.543	PF07714	PTHR23257,PTHR23257:SF473	2.7.12.1	GO:0006468,GO:0004672	AT5G50180.1	Protein kinase superfamily protein
Kinase	PGSC0003DMG400015187	1344	Adenylate kinase B	840	1040.93	48.24	668	676.134	31.258	774	661.124	30.136	773	978.043	45.025	804	652.588	29.508	737	670.489	31.171	PF05191,PF00406	PTHR23359,PTHR23359:SF99	KOG3078	2.7.4.3	K00939	GO:0004017,GO:0019205,GO:0006139,GO:0005524	AT5G63400.1	ADK1	adenylatekinase1
Kinase	PGSC0003DMG400029693	2391	Protein kinase (PK)	264	327.15	8.171	542	548.599	13.698	877	749.104	18.424	256	324.325	8.033	813	659.893	16.663	1236	1124.46	28.904	PF07714	PTHR23257,PTHR23257:SF81	KOG0192	2.7.11.1	GO:0006468,GO:0004672,GO:0004674	AT5G58950.1	Protein kinase superfamily protein
Kinase	PGSC0003DMG400023440	1977	Calcium dependent protein kinase	272	337.063	10.058	263	266.202	7.938	567	484.312	14.283	302	382.602	11.35	686	556.81	16.361	1309	1190.87	35.616	PF13499,PF07714	PTHR24349,PTHR24349:SF166	KOG0032	2.7.11.1	K13412	GO:0006468,GO:0004672	AT4G09570.1	ATCPK4,CPK4	calcium-dependentproteinkinase4
Kinase	PGSC0003DMG400002525	1978	Hexokinase 7	878	1088.02	32.45	610	617.428	18.386	905	773.021	22.785	834	1056.59	31.327	456	370.124	10.865	993	903.386	26.998	PF00349,PF03727	PTHR19443,PTHR19443:SF26	2.7.1.1	K00844	GO:0016773,GO:0005975,GO:0005524,GO:0046835,GO:0005536,GO:0004396,GO:0001678	AT4G29130.1	ATHXK1,GIN2,HXK1	hexokinase1
Kinase	PGSC0003DMG400042814	2463	S-locus lectin protein kinase family protein	358	443.634	10.396	375	379.566	8.884	652	556.916	12.931	416	527.029	12.293	778	631.484	14.615	1085	987.084	23.169	PF08276,PF01453,PF00954,PF00069	PTHR27002,PTHR27002:SF150	KOG1187	2.7.11.1	GO:0048544,GO:0006468,GO:0005524,GO:0004672	AT2G19130.1	S-locuslectinproteinkinasefamilyprotein
Kinase	PGSC0003DMG400016553	1792	Shikimate kinase, chloroplastic	327	405.219	17.57	462	466.613	21.725	952	813.166	35.256	309	390.204	17.978	548	444.799	18.784	1420	1290.94	56.949	PF13238	PTHR21087,PTHR21087:SF8	2.7.1.71	K00891	AT2G21940.4	ATSK1,SK1	shikimatekinase1
Kinase	PGSC0003DMG400027689	1935	Protein kinase APK1B, chloroplast	903	1119	34.2	980	991.933	30.268	935	798.646	24.116	747	946.371	28.75	935	758.917	22.82	594	540.394	16.551	PF07714	PTHR27001,PTHR27001:SF136	KOG1187	2.7.11.1	GO:0006468,GO:0004672	AT5G01020.1	Protein kinase superfamily protein
Kinase	PGSC0003DMG400031235	2463	Protein kinase atsik	231	285.017	6.679	383	387.663	9.153	696	594.499	13.803	324	410.475	9.577	607	492.687	11.402	1334	1212.7	28.465	PF07714	PTHR27001,PTHR27001:SF4	KOG1187	2.7.11.1	GO:0006468,GO:0004672	AT3G08760.1	ATSIK	Protein kinase superfamily protein
Kinase	PGSC0003DMG400017095	1916	Galactokinase	633	784.415	24.24	529	535.441	16.519	527	450.146	13.741	730	924.834	28.404	907	736.19	22.378	625	568.597	17.608	PF00288,PF08544,PF10509	PTHR10457,PTHR10457:SF7	KOG0631	2.7.1.6,5.1.3.2	K18674	GO:0005524	AT3G06580.1	GAL1,GALK	Mevalonate/galactokinasefamilyprotein
Kinase	PGSC0003DMG400008887	3366	Serine/threonine-protein kinase || Protein kinase family protein || Kinase family protein	399	494.442	10.105	741	750.023	15.115	882	752.52	14.998	384	485.221	9.921	1146	930.182	18.476	727	661.392	13.659	PF00069	PTHR24348	KOG0595	2.7.11.1	K08269	GO:0006468,GO:0005524,GO:0004672	AT2G37840.1	Protein kinase superfamily protein
Kinase	PGSC0003DMG400003578	4654	Cold inducible histidine kinase 1	514	636.95	8.63	1117	1130.6	16.092	981	837.938	11.919	405	511.826	6.838	1360	1103.07	15.03	487	442.141	6.257	PF00512,PF02518,PF00072	PTHR24423,PTHR24423:SF436	KOG0519	2.7.13.3	GO:0007165,GO:0000155,GO:0000160	AT2G17820.1	AHK1,ATHK1,HK1	histidinekinase1
Kinase	PGSC0003DMG400023329	2588	Plasma membrane receptor-like kinase || ATP binding protein	645	798.046	21.755	1173	1186.27	32.386	1102	941.291	25.521	425	538.431	14.641	1354	1099.01	28.05	460	417.577	11.551	PF00069	PTHR27001,PTHR27001:SF114	KOG1187	2.7.11.1,2.7.10.1	GO:0006468,GO:0005524,GO:0004672	AT5G63710.1	Leucine-richrepeatproteinkinasefamilyprotein
Kinase	PGSC0003DMG400029305	1383	Cyclin-dependent protein kinase p34cdc2	650	805.481	36.099	766	775.327	34.666	944	806.333	35.504	605	766.472	34.047	960	779.209	34.1	645	586.792	26.378	PF00069	PTHR24056,PTHR24056:SF230	KOG0594	2.7.11.22,2.7.11.23	K02206	GO:0006468,GO:0005524,GO:0004672	AT3G48750.1	CDC2,CDC2A,CDC2AAT,CDK2,CDKA1,CDKA;1	celldivisioncontrol2
Kinase	PGSC0003DMG400010704	2146	Calcium-dependent protein kinase 8	398	493.202	13.44	606	613.379	16.691	918	784.125	21.139	383	485.221	13.151	788	639.601	17.178	1031	937.957	25.607	PF07714,PF13499	PTHR24349,PTHR24349:SF93	KOG0032	2.7.11.1	K13412	GO:0006468,GO:0004672	AT5G19450.2	CDPK19,CPK8	calcium-dependentproteinkinase19
Kinase	PGSC0003DMG400030209	3098	BRASSINOSTEROID INSENSITIVE 1-associated receptor kinase 1	290	358.566	6.562	342	345.812	6.323	709	604.763	10.988	293	370.133	6.749	551	446.886	8.099	1323	1202.93	22.042	PF00954,PF01453,PF00069	PTHR27002,PTHR27002:SF52	KOG1187	2.7.11.1	GO:0048544,GO:0006468,GO:0005524,GO:0004672	AT1G34300.1	lectinproteinkinasefamilyprotein
Kinase	PGSC0003DMG401028784	4580	Protein kinase	431	534.096	8.365	614	620.464	10.553	659	562.042	9.093	504	637.248	10.7	1070	868.494	13.906	576	523.11	8.553	PF07714,PF14381	PTHR23257,PTHR23257:SF466	2.7.11.1	GO:0006468,GO:0004672	AT1G73660.1	proteintyrosinekinasefamilyprotein
Kinase	PGSC0003DMG400013179	2035	Phytol kinase 1, chloroplast	654	810.438	38.333	739	747.998	33.635	842	719.208	32.507	564	714.529	32.91	973	789.761	35.66	599	544.033	26.072	PTHR32523,PTHR32523:SF7	KOG4453	K15892	AT5G58560.1	Phosphatidatecytidylyltransferasefamilyprotein
Kinase	PGSC0003DMG400019907	2500	Ribokinase	631	781.937	20.359	769	777.352	21.071	750	640.625	16.679	635	804.479	19.922	941	763.788	19.405	553	502.184	12.491	PF00294	PTHR10584,PTHR10584:SF184	KOG2855	2.7.1.4	AT1G06730.1	pfkB-likecarbohydratekinasefamilyprotein
Kinase	PGSC0003DMG400030115	1376	Protein kinase p34cdc2	669	829.026	37.375	601	608.318	27.628	675	575.708	25.54	644	814.614	36.459	744	603.887	26.661	737	670.489	30.549	PF07714,PF00069	PTHR24056,PTHR24056:SF230	KOG0594	2.7.11.22,2.7.11.23	GO:0006468,GO:0004672,GO:0005524	AT3G48750.1	CDC2,CDC2A,CDC2AAT,CDK2,CDKA1,CDKA;1	celldivisioncontrol2
Kinase	PGSC0003DMG400007823	2845	Type-b response regulator || Two-component system sensor histidine kinase/response regulator	521	645.617	13.37	545	550.625	11.241	752	642.333	13.083	517	654.982	13.485	998	810.053	16.601	610	554.946	11.485	PF00249,PF00072	PTHR26402,PTHR26402:SF558	K14491	GO:0000160	AT2G25180.1	ARR12,RR12	responseregulator12
Kinase	PGSC0003DMG400032498	1760	Protein kinase || Protein kinase APK1A, chloroplast	250	308.561	11.483	216	218.631	8.64	738	629.52	23.462	205	259.714	9.995	606	491.064	18.462	1301	1183.6	44.146	PF00069	PTHR27001,PTHR27001:SF99	KOG1187	2.7.11.1	K04733	GO:0006468,GO:0005524,GO:0004672	AT2G02800.2	APK2B	proteinkinase2B
Kinase	PGSC0003DMG400000043	3750	Receptor protein kinase || Protein kinase; U box	286	354.412	6.229	440	445.358	7.728	732	624.395	11.224	319	404.139	6.96	759	616.062	10.722	1029	935.228	15.663	PF04564,PF00069	PTHR27003,PTHR27003:SF52	KOG1187	2.7.11.1	GO:0016567,GO:0004842,GO:0006468,GO:0005524,GO:0004672	AT2G45910.1	U-boxdomain-containingproteinkinasefamilyprotein
Kinase	PGSC0003DMG401009323	4465	Receptor protein kinase	325	401.501	8.596	788	796.584	17.383	715	610.729	12.723	388	490.289	10.285	649	526.777	10.533	1061	965.248	19.748	PF00069	PTHR27002,PTHR27002:SF151	2.7.11.1	GO:0006468,GO:0005524,GO:0004672	AT1G11330.2	S-locuslectinproteinkinasefamilyprotein
Kinase	PGSC0003DMG400025086	1600	Receptor serine-threonine protein kinase	163	201.99	7.738	357	361.347	13.816	659	562.041	21.2	209	264.781	10.067	777	629.861	23.632	1108	1007.1	38.675	PF00069	PTHR27000,PTHR27000:SF141	KOG1187	2.7.11.1	GO:0006468,GO:0005524,GO:0004672	AT5G42440.1	Protein kinase superfamily protein
Kinase	PGSC0003DMG400033048	4003	Sensory transduction histidine kinase || Pseudo response regulator	231	286.256	5.495	442	447.382	8.654	529	451.854	8.347	390	494.089	9.285	870	706.158	13.161	819	745.089	14.162	PF06203,PF00072	PTHR26402,PTHR26402:SF465	KOG1601	K12127	GO:0005515,GO:0000160	AT5G61380.1	APRR1,AtTOC1,PRR1,TOC1	CCTmotif-containingresponseregulatorprotein
Kinase	PGSC0003DMG401000057	3142	Mitogen-activated protein kinase 4	202	250.319	11.371	258	261.142	10.787	714	609.875	25.905	162	205.237	8.679	413	335.222	14.782	1491	1356.44	63.965	PF00069	PTHR24055,PTHR24055:SF227	2.7.11.24	K04371	GO:0006468,GO:0005524,GO:0004672	AT4G01370.1	ATMPK4,MPK4	MAPkinase4
Kinase	PGSC0003DMG400003562	12466	Inositol or phosphatidylinositol kinase	402	497.917	5.735	731	739.799	7.031	755	644.464	6.131	447	565.635	5.392	907	735.438	6.74	706	641.494	7.3	PF02259	PTHR11139,PTHR11139:SF1	GO:0005515	AT4G36080.1	phosphotransferases,alcoholgroupasacceptor;binding;inositolorphosphatidylinositolkinases
Kinase	PGSC0003DMG400020894	2863	Kinase || BRASSINOSTEROID INSENSITIVE 1-associated receptor kinase 1	218	269.939	11.276	751	760.142	29.217	779	665.229	23.065	123	155.464	5.229	1025	831.311	28.182	898	816.194	27.121	PF07714	PTHR27009,PTHR27009:SF19	3.1.4.46	GO:0006468,GO:0004672	AT5G38280.1	PR5K	PR5-likereceptorkinase
Kinase	PGSC0003DMG400009563	2586	3-phosphoinositide-dependent protein kinase-1	303	375.478	18.712	440	445.358	26.573	603	514.209	26.291	300	379.456	19.137	787	638.788	29.811	950	864.145	41.104	PTHR36361	AT3G10572.1	3-phosphoinositide-dependentproteinkinase-1,putative
Kinase	PGSC0003DMG400017645	3700	Serine/threonine-protein kinase PBS1	674	835.222	12.906	1095	1108.33	17.119	596	509.083	7.821	535	677.789	10.445	1118	907.454	13.912	378	343.887	5.322	PF13855,PF00069	PTHR27003,PTHR27003:SF43	KOG1187	2.7.11.1	GO:0005515,GO:0006468,GO:0005524,GO:0004672	AT1G14390.1	Leucine-richrepeatproteinkinasefamilyprotein
Kinase	PGSC0003DMG400025895	1726	Serine/threonine-protein kinase SAPK10	601	743.522	26.197	834	844.155	29.706	835	713.229	25.101	592	750.003	26.482	968	784.891	26.923	454	413.029	14.709	PF00069	PTHR24343,PTHR24343:SF162	KOG0583	2.7.11.1	K14498	GO:0006468,GO:0005524,GO:0004672	AT4G33950.1	ATOST1,OST1,P44,SNRK2-6,SNRK2.6,SRK2E	Protein kinase superfamily protein
Kinase	PGSC0003DMG400016918	1346	Phytol kinase	540	667.93	33.262	663	670.061	33.282	570	486.875	23.772	768	972.976	47.981	789	640.413	31.29	455	413.939	20.794	PTHR32523	KOG4453	2.7.1.182	K18678	AT5G04490.1	VTE5	vitaminEpathwaygene5
Kinase	PGSC0003DMG401013876	4082	S-locus lectin protein kinase family protein || S-locus-specific glycoprotein S6	37	44.611	0.736	65	65.791	1.052	361	307.501	5.074	110	139.358	2.05	275	223.211	3.829	1620	1472.89	24.864	PF08276,PF00954,PF01453,PF07714	PTHR27002,PTHR27002:SF51	KOG1187	2.7.11.1	GO:0048544,GO:0006468,GO:0004672	AT1G11330.2	S-locuslectinproteinkinasefamilyprotein
Kinase	PGSC0003DMG401005729	3848	Wall-associated kinase	95	117.724	2.588	133	134.62	3.22	478	407.437	9.213	169	212.838	5.003	433	351.456	8.25	1378	1253.64	29.981	PF13947,PF14380,PF00069	PTHR27005,PTHR27005:SF21	KOG1187	2.7.11.1	GO:0030247,GO:0006468,GO:0005524,GO:0004672	AT1G18390.2	Protein kinase superfamily protein
Kinase	PGSC0003DMG400017345	2764	Big map kinase/bmk	779	965.338	20.822	840	850.228	18.337	869	741.416	15.857	621	786.742	16.938	786	637.166	13.605	573	521.289	11.272	PF06293	PTHR24055,PTHR24055:SF158	2.7.11.24	K04371	GO:0016773,GO:0016020,GO:0005524	AT2G42880.1	ATMPK20,MPK20	MAPkinase20
Kinase	PGSC0003DMG400013489	3399	Leucine-rich repeat receptor-like kinase	722	894.703	18.413	899	909.947	18.549	686	585.103	11.949	723	914.698	19	895	726.45	14.604	351	319.324	6.431	PF13855,PF08263,PF00069	PTHR27001,PTHR27001:SF49	KOG1187	2.7.11.1	GO:0005515,GO:0006468,GO:0005524,GO:0004672	AT1G60800.1	NIK3	NSP-interactingkinase3
Kinase	PGSC0003DMG400011280	2510	Pyruvate orthophosphate dikinase regulatory protein	342	422.568	13.753	902	911.971	29.764	911	778.145	24.853	263	331.927	10.758	1146	929.369	29.723	556	505.823	16.498	PF03618	PTHR31756,PTHR31756:SF3	2.7.4.27,2.7.11.32	K09773	GO:0016772,GO:0005524	AT4G21210.1	ATRP1,RP1	PPDKregulatoryprotein
Kinase	PGSC0003DMG400033126	3137	Aspartate kinase	1192	1477.13	26.674	1016	1028.37	18.553	793	677.354	12.144	1160	1469.6	26.443	425	344.962	6.169	368	334.79	6.053	PF01842,PF13840,PF03447,PF00696,PF00742	PTHR21499,PTHR21499:SF30	KOG0455	1.1.1.3,2.7.2.4	K12524	GO:0016597,GO:0008152,GO:0055114,GO:0050661,GO:0016491,GO:0006520	AT4G19710.2	AK-HSDH,AK-HSDHII	aspartatekinase-homoserinedehydrogenaseii
Kinase	PGSC0003DMG400028311	2459	Fructokinase 2	1246	1544.05	37.205	627	634.634	15.488	577	492	11.915	917	1161.74	27.155	619	502.428	11.973	411	373	8.771	PF00294	PTHR10584,PTHR10584:SF155	KOG2855	2.7.1.4	AT1G69200.1	FLN2	fructokinase-like2
Kinase	PGSC0003DMG400017836	4330	Protein kinase	588	728.651	9.724	508	513.174	6.99	776	661.979	8.825	712	902.029	12.057	439	355.514	4.88	785	713.248	9.623	PF07714	PTHR27001,PTHR27001:SF232	KOG1187	2.7.11.1	GO:0006468,GO:0004672	AT5G56890.1	Protein kinase superfamily protein
Kinase	PGSC0003DMG400015138	2180	Diacylglycerol kinase	624	773.261	24.354	674	682.207	21.916	690	588.521	18.541	598	757.604	24.957	661	535.707	17.24	677	615.904	19.904	PF00609,PF00781	PTHR11255,PTHR11255:SF29	2.7.1.107	K00901	GO:0007205,GO:0004143,GO:0016301	AT2G20900.4	ATDGK5,DGK5	diacylglycerolkinase5
Kinase	PGSC0003DMG400009321	4158	Phosphomevalonate kinase	414	511.79	16.606	604	611.35	21.17	673	574.853	18.919	341	430.749	14.044	763	619.308	20.663	819	745.088	24.308	PF08544,PF00288	PTHR31814	2.7.4.2	K00938	GO:0005524	AT1G31910.1	GHMPkinasefamilyprotein
Kinase	PGSC0003DMG400005254	2718	Nodulation receptor kinase	910	1127.68	25.897	997	1008.13	23.129	916	782.416	17.826	645	815.881	18.65	754	612.004	13.914	516	468.524	10.782	PF08263,PF00069	PTHR27008,PTHR27008:SF22	KOG1187	2.7.11.1	GO:0006468,GO:0005524,GO:0004672	AT5G58300.1	Leucine-richrepeatproteinkinasefamilyprotein
Kinase	PGSC0003DMG400016830	1916	Pantothenate kinase	280	345.737	12.84	460	465.601	17.796	591	503.958	19.01	388	491.555	18.603	818	663.951	24.871	706	642.287	24.33	PF01937	PTHR12280,PTHR12280:SF31	KOG4584	AT4G35360.1	Uncharacterisedconservedprotein(UCP030210)
Kinase	PGSC0003DMG400033335	2230	Calcium-dependent protein kinase 8	422	522.943	13.901	439	444.345	11.726	575	491.145	12.823	391	494.089	12.841	427	346.586	8.929	1079	980.716	25.665	PF07714,PF13499	PTHR24349,PTHR24349:SF93	KOG0032	2.7.11.1	K13412	GO:0006468,GO:0004672	AT5G12480.1	CPK7	calmodulin-domain protein kinase 7
Kinase	PGSC0003DMG400016521	2032	Hexokinase || Hexokinase-2	375	464.701	13.581	489	494.954	16.78	565	481.75	13.897	465	587.84	18.373	773	627.426	18.224	657	596.799	17.617	PF00349,PF03727	PTHR19443,PTHR19443:SF26	2.7.1.1	K00844	GO:0016773,GO:0005975,GO:0005524,GO:0046835,GO:0005536,GO:0004396,GO:0001678	AT2G19860.1	ATHXK2,HXK2	hexokinase2
Kinase	PGSC0003DMG400019725	2145	Receptor serine/threonine kinase	203	251.558	7.957	158	158.912	5.116	327	278.458	8.56	278	352.197	10.803	966	784.08	22.774	614	558.589	16.891	PF13947,PF00069	PTHR27009,PTHR27009:SF20	3.1.4.46	GO:0030247,GO:0006468,GO:0005524,GO:0004672	AT1G66920.1	Protein kinase superfamily protein
Kinase	PGSC0003DMG400018580	4227	Casein kinase I	432	535.335	10.897	519	525.32	10.22	667	569.73	10.995	483	611.911	12.614	756	612.815	12.07	590	536.755	10.772	PF00069	PTHR11909,PTHR11909:SF73	KOG1164	2.7.11.1	GO:0006468,GO:0005524,GO:0004672	AT3G03940.1	Proteinkinasefamilyprotein
Kinase	PGSC0003DMG400028066	1903	Protein kinase atmrk1 || ATP binding protein	733	908.335	29.785	734	742.937	24.066	720	614.999	19.601	744	942.57	30.557	628	509.732	16.274	453	411.209	13.604	PF07714	PTHR23257,PTHR23257:SF511	2.7.12.1	GO:0006468,GO:0004672	AT3G01490.1	Protein kinase superfamily protein
Kinase	PGSC0003DMG400004190	1738	Serine-threonine protein kinase, plant-type || Leucine-rich repeat resistance protein	575	712.541	24.566	588	595.16	20.482	689	588.521	20.016	480	608.11	20.823	649	526.778	17.831	695	632.279	21.85	PF00560,PF13855	PTHR27000,PTHR27000:SF120	KOG4579	2.7.11.1	GO:0005515	AT5G61240.1	Leucine-richrepeat(LRR)familyprotein
Kinase	PGSC0003DMG402000458	946	Cyclin-dependent kinases regulatory subunit	659	816.634	58.018	607	614.391	43.487	738	630.375	43.555	574	727.198	50.945	724	587.654	40.215	523	475.802	33.968	PF01111	PTHR23415	KOG3484	K02219	GO:0016538,GO:0007049	AT2G27970.1	CKS2	CDK-subunit2
Kinase	PGSC0003DMG400002693	5405	Srpk || Protein kinase	617	763.348	13.817	831	840.106	14.655	831	708.958	12.327	563	713.262	13.53	744	603.887	10.551	513	465.795	8.415	PF00069	PTHR24055,PTHR24055:SF228	2.7.11.1	K08832	GO:0006468,GO:0005524,GO:0004672	AT3G53030.1	SRPK4	ser/arg-richproteinkinase4
Kinase	PGSC0003DMG401007970	2361	Serine/threonine-protein kinase	513	634.471	18.877	589	596.172	17.733	617	526.166	15.431	464	586.572	17.398	693	562.492	16.403	662	601.347	17.88	PF00433,PF07714	PTHR24356,PTHR24356:SF195	2.7.11.1	K08790	GO:0006468,GO:0005524,GO:0004674,GO:0004672	AT5G09890.1	Proteinkinasefamilyprotein
Kinase	PGSC0003DMG401030531	2530	Wall-associated kinase	282	348.216	8.917	492	496.978	12.925	576	492	12.694	346	437.079	10.499	875	709.406	17.071	587	534.026	13.016	PF13947,PF14380,PF00069	PTHR27005,PTHR27005:SF31	KOG1187	2.7.11.1	GO:0030247,GO:0006468,GO:0005524,GO:0004672	AT1G18390.2	Protein kinase superfamily protein
Kinase	PGSC0003DMG400018672	2937	Serine/threonine-protein kinase cx32	159	195.794	7.214	349	353.249	12.624	403	343.374	12.284	212	267.315	9.91	809	655.834	23.172	785	713.247	26.413	PF07714	PTHR27001,PTHR27001:SF32	KOG1187	2.7.11.1,2.7.10.2	GO:0006468,GO:0004672	AT4G35600.2	CONNEXIN32	Protein kinase superfamily protein
Kinase	PGSC0003DMG400018171	3759	Receptor protein kinase	586	726.173	13.8	1297	1311.78	23.71	895	763.624	13.086	505	638.516	12.648	796	646.095	12.28	460	417.578	7.984	PF08263,PF00069,PF13855	PTHR27000,PTHR27000:SF2	KOG1187	2.7.11.1	GO:0006468,GO:0005524,GO:0004672,GO:0005515	AT5G56040.2	Leucine-richreceptor-likeproteinkinasefamilyprotein
Kinase	PGSC0003DMG400001247	1149	Adenylate kinase B	152	188.359	10.522	136	137.656	7.667	474	404.875	22.124	142	179.899	9.939	231	187.497	10.168	1379	1254.55	70.345	PF05191,PF00406	PTHR23359,PTHR23359:SF99	KOG3078	2.7.4.3	K00939	GO:0004017,GO:0019205,GO:0006139,GO:0005524	AT5G63400.1	ADK1	adenylatekinase1
Kinase	PGSC0003DMG401023772	2685	Phosphomethylpyrimidine kinase || Thiamin biosynthetic enzyme	705	873.638	24.423	901	911.971	25.527	926	790.958	21.807	515	651.185	18.116	693	562.492	15.419	542	492.177	13.794	PF00294,PF02581	PTHR20858,PTHR20858:SF17	KOG2598	2.5.1.3,2.7.1.49,2.7.4.7	K14153	GO:0009228,GO:0004789	AT1G22940.1	TH-1,TH1,THIE	thiaminbiosynthesisprotein,putative
Kinase	PGSC0003DMG400009774	3407	Arabinose kinase	375	463.48	11.189	561	566.819	14.753	512	437.334	11.171	563	711.995	17.008	701	568.173	14.83	476	433.043	11.17	PF08544	PTHR10457,PTHR10457:SF12	2.7.1.46	K12446	AT4G16130.1	ARA1,ATISA1,ISA1	arabinosekinase
Kinase	PGSC0003DMG400021321	1940	Serine/threonine-protein kinase rio2	419	519.226	15.824	498	504.064	15.337	560	478.333	14.403	438	554.9	16.809	683	554.375	16.623	616	560.409	17.114	PF01636,PF09202	PTHR10593,PTHR10593:SF36	KOG2268	2.7.11.1	K07179	GO:0006468,GO:0005524,GO:0004674	AT3G51270.1	proteinserine/threoninekinases;ATPbinding;catalytics
Kinase	PGSC0003DMG400024890	3667	Receptor protein kinase CLAVATA1	766	949.229	14.521	690	698.402	10.675	697	595.354	9.053	658	833.617	12.714	647	525.155	7.968	428	389.375	5.963	PF08263,PF00560,PF07714	PTHR27000,PTHR27000:SF3	KOG1187	2.7.11.1	GO:0005515,GO:0006468,GO:0004672	AT5G65700.2	BAM1	Leucine-richreceptor-likeproteinkinasefamilyprotein
Kinase	PGSC0003DMG400007001	1990	Protein kinase 2 beta chain	270	334.584	13.214	443	448.395	18.463	508	433.916	18.38	335	424.41	17.678	688	557.621	22.823	702	638.648	26.04	PF01214	PTHR11740,PTHR11740:SF4	KOG3092	K03115	GO:0019887,GO:0005956	AT2G44680.1	CKB4	caseinkinaseIIbetasubunit4
Kinase	PGSC0003DMG400001470	2594	Protein-serine/threonine kinase	211	260.232	8.424	323	326.933	10.729	533	455.271	14.359	177	222.974	7.019	508	411.52	13.156	1040	945.235	29.781	PF07714	PTHR27003,PTHR27003:SF16	2.7.11.1	GO:0006468,GO:0004672	AT5G15730.1	Protein kinase superfamily protein
Kinase	PGSC0003DMG400000872	2021	Protein kinase APK1A, chloroplast || Protein kinase APK1B, chloroplast	297	368.043	13.362	271	273.288	9.966	410	349.354	12.513	362	458.616	16.545	448	363.631	12.999	909	826.967	30.197	PF07714	PTHR27001,PTHR27001:SF160	KOG1187	2.7.11.1	K04733	GO:0006468,GO:0004672	AT2G02800.2	APK2B	proteinkinase2B
Kinase	PGSC0003DMG400008419	1959	ERL1c AtERECTA-like receptor S/T protein kinase protein || LRR receptor-like serine/threonine-protein kinase	654	809.199	30.596	600	607.306	22.835	874	746.541	27.45	416	525.762	19.69	629	510.545	18.584	665	604.077	22.838	PF07714	PTHR27005,PTHR27005:SF47	2.7.11.1	GO:0006468,GO:0004672	AT5G51770.1	Protein kinase superfamily protein
Kinase	PGSC0003DMG400012887	1885	Cyclin-dependent protein kinase	508	629.515	23.165	596	603.257	22.081	602	514.209	18.695	494	624.58	22.611	784	636.354	22.979	421	382.097	14.119	PF08613	PTHR15615,PTHR15615:SF20	GO:0019901,GO:0000079	AT3G63120.1	CYCP1;1	cyclinp1;1
Kinase	PGSC0003DMG400014548	1112	Protein kinase PKN/PRK1, effector	447	553.923	32.597	443	447.382	25.925	507	433.062	25.088	508	642.316	36.908	609	493.5	27.816	580	527.658	30.801	PTHR33405,PTHR33405:SF2	AT1G55170.1
Kinase	PGSC0003DMG400021550	1813	Adenosine kinase isoform 1T	1353	1676.64	55.118	689	697.389	22.897	564	481.75	15.633	802	1014.79	33.159	428	347.397	11.222	462	419.397	13.83	PF00294	PTHR10584,PTHR10584:SF198	2.7.1.20	K00856	AT5G03300.1	ADK2	adenosinekinase2
Kinase	PGSC0003DMG400028147	3248	Protein kinase || Serine/threonine-protein kinase PBS1	947	1172.28	23.102	2192	2218.69	45.652	1645	1405.1	28.59	422	533.363	10.931	807	655.023	12.28	447	405.751	8.233	PF08263,PF07714	PTHR27001,PTHR27001:SF109	KOG1187	2.7.11.1	GO:0006468,GO:0004672	AT2G01820.1	Leucine-richrepeatproteinkinasefamilyprotein
Kinase	PGSC0003DMG400027905	1718	Receptor serine-threonine protein kinase	340	421.329	14.717	534	540.502	18.845	816	697	24.013	304	385.136	13.36	580	470.772	16.141	785	714.157	25.005	PF07714	PTHR27001,PTHR27001:SF77	KOG1187	2.7.11.1	K04733	GO:0006468,GO:0004672	AT5G02800.1	Protein kinase superfamily protein
Kinase	PGSC0003DMG400010519	1720	Aurora kinase 2 splicing variant || Serine/threonine-protein kinase	656	811.678	37.27	992	1004.08	46.532	1222	1042.94	47.699	431	546.032	24.851	728	590.901	26.434	510	463.975	21.559	PF02450	PTHR24350	2.7.11.1	GO:0008374,GO:0006629,GO:0007049,GO:0004672	AT1G27480.1	alpha/beta-Hydrolasessuperfamilyprotein
Kinase	PGSC0003DMG400022507	2881	Kinase || With no lysine kinase	643	796.807	16.055	868	878.57	17.701	673	574.854	11.68	407	515.627	10.258	831	674.503	13.733	423	383.917	7.722	PF00069	PTHR13902,PTHR13902:SF21	2.7.11.1	K08867	GO:0006468,GO:0005524,GO:0004672	AT3G04910.1	ATWNK1,WNK1,ZIK4	withnolysine(K)kinase1
Kinase	PGSC0003DMG400001146	3261	Snf1-kinase beta subunit, plants	262	324.67	7.364	377	381.59	7.244	611	521.896	10.527	284	358.532	7.994	465	377.429	7.578	912	829.696	15.071	PF04739	PTHR10343,PTHR10343:SF51	K07199	GO:0005515,GO:0043562,GO:0009744	AT2G28060.1	5\'-AMP-activatedproteinkinasebeta-2subunitprotein
Kinase	PGSC0003DMG400032782	3113	S-receptor kinase	387	479.571	8.731	370	374.505	6.812	476	406.583	7.349	402	509.292	9.239	504	409.085	7.376	750	682.316	12.438	PF01453,PF00069	PTHR27002,PTHR27002:SF31	KOG1187	2.7.11.1	GO:0006468,GO:0005524,GO:0004672	AT4G32300.1	SD2-5	S-domain-25
Kinase	PGSC0003DMG400017738	2815	BRASSINOSTEROID INSENSITIVE 1-associated receptor kinase 1 || Stress-induced receptor-like kinase	60	73.113	2.723	156	157.899	5.827	363	309.208	11.5	230	291.385	9.953	915	741.871	21.398	493	448.51	14.471	PF07714	PTHR27009	KOG1187	2.7.11.1	GO:0006468,GO:0004672	AT2G19130.1	S-locuslectinproteinkinasefamilyprotein
Kinase	PGSC0003DMG400029514	3104	Two-component sensor histidine kinase bacteria	546	675.365	14.219	570	575.929	12.17	607	518.478	10.862	528	668.922	14.011	702	568.985	11.882	402	364.812	7.682	PF00249,PF00072	PTHR26402,PTHR26402:SF584	K14491	GO:0000160	AT4G16110.1	ARR2,RR2	responseregulator2
Kinase	PGSC0003DMG400007708	1929	Cyclin dependent kinase inhibitor	515	638.189	28.227	402	405.882	17.552	383	327.146	14.012	496	627.114	26.928	834	676.938	28.392	296	269.287	11.662	PF02234	PTHR10265	GO:0007050,GO:0005634,GO:0004861	AT5G48820.1	ICK6,KRP3	inhibitor/interactorwithcyclin-dependentkinase
Kinase	PGSC0003DMG400000861	1883	AMP-activated protein kinase, gamma regulatory subunit	440	545.249	17.179	605	612.367	19.262	563	480.896	14.964	518	656.252	20.548	680	551.94	17.101	428	389.375	12.294	PF00571	PTHR13780,PTHR13780:SF47	KOG1764	AT1G69800.2	Cystathioninebeta-synthase(CBS)protein
Kinase	PGSC0003DMG400014678	2099	Serine/threonine-protein kinase cx32	67	83.027	2.693	67	67.816	2.196	419	357.041	11.33	177	222.974	7.134	325	263.795	8.358	1118	1016.2	32.842	PF07714	PTHR27001,PTHR27001:SF222	2.7.11.1,2.7.10.2	GO:0006468,GO:0004672	AT2G17220.1	Protein kinase superfamily protein
Kinase	PGSC0003DMG400047346	1926	BRASSINOSTEROID INSENSITIVE 1-associated receptor kinase 1	276	340.893	10.473	185	186.628	5.724	319	272.467	8.27	239	301.645	9.211	243	196.578	5.941	1116	1014.49	31.233	PF01476,PF00069	PTHR27001,PTHR27001:SF174	KOG1187	2.7.11.1	GO:0006468,GO:0005524,GO:0004672	AT2G23770.1	proteinkinasefamilyprotein/peptidoglycan-bindingLysMdomain-containingprotein
Kinase	PGSC0003DMG400009744	1794	PfkB-type carbohydrate kinase family protein || Kinase	578	716.26	26.544	682	689.292	25.148	568	485.166	18.11	570	722.131	26.37	609	494.311	18.761	418	380.277	14.51	PF00294	PTHR10584,PTHR10584:SF190	2.7.1.3	AT4G28706.4	pfkB-likecarbohydratekinasefamilyprotein
Kinase	PGSC0003DMG400018024	1969	Serine-threonine protein kinase, plant-type	46	57.003	1.74	157	157.9	4.885	263	224.646	6.788	44	55.743	1.706	420	340.904	10.356	1130	1028.02	31.516	PF00560,PF00069,PF13855	PTHR27000,PTHR27000:SF183	2.7.11.1	GO:0005515,GO:0006468,GO:0005524,GO:0004672	AT3G47570.1	Leucine-richrepeatproteinkinasefamilyprotein
Kinase	PGSC0003DMG400023793	2950	Phosphatidylinositol-4-phosphate 5-kinase family protein || Phosphatidylinositol-4-phosphate 5-kinase	537	665.452	13.783	688	695.366	14.58	687	585.958	12.149	446	565.035	11.708	646	524.343	10.651	493	447.599	9.186	PF02493,PF01504	PTHR23086,PTHR23086:SF25	KOG0229	2.7.1.68	K00889	GO:0046488,GO:0016307	AT1G60890.2	Phosphatidylinositol-4-phosphate5-kinasefamilyprotein
Kinase	PGSC0003DMG400009689	2891	Protein kinase	431	534.085	10.526	601	607.996	11.97	520	443.744	8.677	422	534.064	10.484	644	522.247	10.185	508	462.079	9.119	PF11721,PF07714	PTHR27003,PTHR27003:SF94	KOG1187	2.7.11.1	GO:0006468,GO:0004672	AT3G46290.1	HERK1	herculesreceptorkinase1
Kinase	PGSC0003DMG400024954	2713	LIM domain kinase	430	532.857	11.245	594	601.233	12.674	673	574.854	12.031	442	559.968	11.768	592	480.512	10.027	530	482.17	10.19	PF08263,PF13855,PF07714	PTHR27008,PTHR27008:SF35	KOG1187	2.7.11.1	GO:0005515,GO:0006468,GO:0004672	AT4G37250.1	Leucine-richrepeatproteinkinasefamilyprotein
Kinase	PGSC0003DMG400008907	2230	Protein kinase	122	149.944	4.889	125	126.522	4.189	356	303.229	10.487	247	312.923	10.321	588	476.454	15.659	726	660.482	21.893	PF00069	PTHR27001,PTHR27001:SF149	2.7.11.1,2.7.10.2	GO:0006468,GO:0005524,GO:0004672	AT2G28930.2	APK1B,PK1B	proteinkinase1B
Kinase	PGSC0003DMG400011011	2872	Serine/threonine-protein kinase || Protein kinase family protein	185	228.014	4.988	426	431.186	9.505	533	454.417	9.929	207	260.98	5.669	746	604.699	13.035	598	544.033	11.921	PF00069	PTHR24348	KOG0595	2.7.11.1	K08269	GO:0006468,GO:0005524,GO:0004672	AT2G37840.1	Protein kinase superfamily protein
Kinase	PGSC0003DMG400021283	1438	Ribose-phosphate pyrophosphokinase 4 || Ribose-phosphate pyrophosphokinase	400	495.681	32.195	422	427.138	29.301	510	435.625	29.93	388	491.555	35.052	613	497.558	37.465	544	494.906	31.596	PF00156	PTHR10210,PTHR10210:SF34	2.7.6.1	GO:0009116	AT2G42910.1	Phosphoribosyltransferasefamilyprotein
Kinase	PGSC0003DMG401003899	3073	Phosphatidylinositol-4-phosphate 5-kinase	473	586.143	12.4	500	505.076	9.347	682	581.688	10.775	312	394.005	10.092	566	458.597	9.936	666	605.896	14.314	PF01504	PTHR23086,PTHR23086:SF42	2.7.1.68	GO:0046488,GO:0016307	AT3G09920.1	PIP5K9	phosphatidylinositolmonophosphate5kinase
Kinase	PGSC0003DMG400007058	2860	Big map kinase/bmk || Mitogen-activated protein kinase	365	452.309	10.659	361	364.383	8.71	670	571.437	13.566	376	476.352	11.17	510	413.955	10.362	655	595.89	15.214	PF06293	PTHR24055,PTHR24055:SF200	KOG0660	2.7.11.24	K04371	GO:0016773,GO:0016020,GO:0005524	AT3G14720.1	ATMPK19,MPK19	MAPkinase19
Kinase	PGSC0003DMG400007154	2779	Serine/arginine (SR) protein kinase protein	316	390.349	9.768	235	236.85	6.085	335	286.145	7.099	440	557.434	14.065	516	418.014	10.389	584	530.387	13.589	PF00069	PTHR24055,PTHR24055:SF228	2.7.11.1	K08832	GO:0006468,GO:0005524,GO:0004672	AT3G44850.1	Protein kinase superfamily protein
Kinase	PGSC0003DMG400029520	3166	Avr9/Cf-9 rapidly elicited protein 236 || Serine/threonine-protein kinase PBS1	139	172.249	5.497	204	205.472	6.46	387	329.708	9.944	209	264.781	8.194	375	304.378	9.009	953	866.996	26.664	PF07714	PTHR27002,PTHR27002:SF4	2.7.11.1	GO:0006468,GO:0004672	AT1G70740.1	Protein kinase superfamily protein
Kinase	PGSC0003DMG400012349	2109	Serine/threonine-protein kinase RIO1	496	614.644	17.074	411	416.004	11.539	567	484.312	13.306	432	547.299	15.12	464	376.618	10.308	632	574.965	16.002	PF01163	PTHR10593,PTHR10593:SF23	2.7.11.1	K07178	GO:0004674	AT5G37350.1	Serine/threonine-proteinkinaseRio1
Kinase	PGSC0003DMG400025002	2646	Protein kinase	319	394.066	8.544	424	428.15	11.051	536	457.834	11.557	358	453.549	9.791	545	442.364	9.483	619	563.138	12.228	PF03109	PTHR10566,PTHR10566:SF93	KOG1236	3.6.3.46	K08869	AT1G11390.1	Protein kinase superfamily protein
Kinase	PGSC0003DMG400001853	2286	NAK-type protein kinase	274	338.302	9.596	184	185.228	5.291	354	301.52	8.833	332	419.342	11.66	453	367.69	10.357	729	662.301	18.029	PF00069	PTHR27001,PTHR27001:SF228	2.7.11.1	GO:0006468,GO:0005524,GO:0004672	AT5G47070.1	Protein kinase superfamily protein
Kinase	PGSC0003DMG400017680	2396	Protein kinase family protein || Serine/threonine-protein kinase PBS1	787	975.253	34.814	1003	1014.2	37.386	854	729.458	25.724	606	766.472	27.74	629	509.733	18.107	268	242.904	8.795	PF00069	PTHR27001,PTHR27001:SF62	2.7.11.1	GO:0006468,GO:0005524,GO:0004672	AT4G32000.2	Protein kinase superfamily protein
Kinase	PGSC0003DMG400013524	2599	Kinase || Protein kinase family protein	249	308.561	7.214	298	300.617	7.092	503	428.791	9.86	221	279.984	7.055	566	458.597	10.954	713	647.745	15.642	PF01657,PF07714	PTHR27002,PTHR27002:SF155	2.7.11.1	GO:0006468,GO:0004672	AT1G70520.1	CRK2	cysteine-richRLK(RECEPTOR-likeproteinkinase)2
Kinase	PGSC0003DMG400030474	2598	Nodulation receptor kinase	545	675.365	15.084	497	503.052	11.119	456	388.646	8.762	701	888.094	20.056	423	342.528	7.489	373	338.428	7.636	PF00560,PF08263,PF13855,PF00069	PTHR27008,PTHR27008:SF22	KOG1187	2.7.11.1	GO:0005515,GO:0006468,GO:0005524,GO:0004672	AT5G58300.2	Leucine-richrepeatproteinkinasefamilyprotein
Kinase	PGSC0003DMG400017479	1872	Serine/threonine-protein kinase cx32	241	298.647	9.471	370	374.506	11.869	525	448.437	14.045	222	281.251	8.864	470	381.488	11.896	797	725.074	23.045	PF07714	PTHR27001,PTHR27001:SF32	KOG1187	2.7.11.1,2.7.10.2	GO:0006468,GO:0004672	AT2G17220.1	Protein kinase superfamily protein
Kinase	PGSC0003DMG400017291	3377	Receptor kinase || LRR receptor-like serine/threonine-protein kinase	504	624.556	12.161	330	334.018	5.868	411	351.062	6.601	484	611.912	12	581	471.584	8.119	421	383.006	7.009	PF00069	PTHR27006,PTHR27006:SF37	2.7.11.1	GO:0006468,GO:0005524,GO:0004672	AT1G29740.1	Leucine-rich repeat transmembrane protein kinase
Kinase	PGSC0003DMG400013126	3784	1-phosphatidylinositol-4-phosphate 5-kinase	185	229.252	4.752	244	245.959	5.198	479	409.143	7.579	210	266.048	6.009	524	425.319	8.959	742	674.129	14.438	PF02493	PTHR23084,PTHR23084:SF156	2.7.1.68	AT4G17080.1	HistoneH3K4-specificmethyltransferaseSET7/9familyprotein
Kinase	PGSC0003DMG400026004	2478	Leucine rich repeat receptor kinase || Leucine-rich repeat receptor kinase	708	877.355	23.715	834	844.155	23.409	669	571.437	15.575	723	915.965	25.512	359	291.391	8.188	387	352.075	9.923	PF00069	PTHR27006,PTHR27006:SF18	KOG1187	2.7.11.1	GO:0006468,GO:0005524,GO:0004672	AT2G45340.1	Leucine-richrepeatproteinkinasefamilyprotein
Kinase	PGSC0003DMG403030532	2073	Wall-associated kinase	68	84.266	2.489	300	303.653	8.957	279	237.459	6.927	189	238.178	6.995	726	588.466	17.089	545	494.906	14.636	PF00069	PTHR27005,PTHR27005:SF35	KOG0192	2.7.11.1	GO:0006468,GO:0005524,GO:0004672	AT1G25390.1	Protein kinase superfamily protein
Kinase	PGSC0003DMG400010665	2539	Serine/threonine-protein kinase cdk9	515	638.189	14.47	419	424.102	9.604	592	505.667	11.53	464	587.839	13.269	380	308.437	7.09	593	539.485	12.371	PF07714	PTHR24056,PTHR24056:SF176	2.7.11.22,2.7.11.23	K08819	GO:0006468,GO:0004672	AT1G54610.1	Protein kinase superfamily protein
Kinase	PGSC0003DMG400008384	3711	CTR1 kinase	295	364.326	6.448	369	373.493	6.807	425	363.021	6.483	296	375.001	6.604	603	489.441	8.887	536	487.629	8.226	PF07714,PF14381	PTHR23257,PTHR23257:SF536	KOG0192	2.7.11.1	K14510	GO:0006468,GO:0004672	AT5G03730.2	AtCTR1,CTR1,SIS1	Protein kinase superfamily protein
Kinase	PGSC0003DMG401020240	2049	Shikimate kinase	636	788.133	32.947	942	953.47	40.015	769	656.854	27.061	562	710.729	30.109	528	428.565	17.795	330	300.219	12.948	PF01202	PTHR21087,PTHR21087:SF4	K00891	AT3G26900.3	ATSKL1,SKL1	shikimatekinaselike1
Kinase	PGSC0003DMG400011274	1695	Serine/threonine kinase || ATP binding protein	108	132.595	6.005	251	253.044	9.353	709	605.604	25.357	97	121.622	4.617	300	242.692	8.76	1022	929.769	38.082	PF00069	PTHR27006,PTHR27006:SF22	KOG1187	2.7.11.1	GO:0006468,GO:0005524,GO:0004672	AT1G16670.1	Protein kinase superfamily protein
Kinase	PGSC0003DMG400028992	1513	Adenylate kinase || Adenylate kinase 1 chloroplast	391	484.528	19.566	395	398.798	16.114	477	406.583	16.194	354	448.481	17.966	500	405.026	16.037	564	513.101	20.874	PF00406	PTHR23359,PTHR23359:SF94	KOG3078	2.7.4.3	K00939	GO:0019205,GO:0006139,GO:0005524	AT2G37250.1	ADK,ATPADK1	adenosinekinase
Kinase	PGSC0003DMG400025509	4075	Protein kinase	230	285.017	7.021	910	921.081	21.924	638	544.104	12.81	202	255.913	6.21	842	682.619	16.177	372	338.429	8.258	PF00433,PF07714	PTHR24356,PTHR24356:SF183	2.7.11.1	K08790	GO:0006468,GO:0005524,GO:0004674,GO:0004672	AT2G20470.1	AGC(cAMP-dependent,cGMP-dependentandproteinkinaseC)kinasefamilyprotein
Kinase	PGSC0003DMG400024246	2581	Fructokinase	167	206.947	7.193	209	210.533	7.262	311	265.646	9.371	177	224.241	8.271	305	246.749	9.066	934	849.711	31.917	PF00294	PTHR10584,PTHR10584:SF200	KOG2855	2.7.1.4	K00847	AT5G51830.1	pfkB-likecarbohydratekinasefamilyprotein
Kinase	PGSC0003DMG400010230	3059	Receptor protein kinase	292	361.847	6.712	305	308.714	5.721	491	419.396	7.723	283	358.531	6.626	386	313.307	5.755	742	675.038	12.538	PF08263,PF13855,PF07714	PTHR27001,PTHR27001:SF83	KOG1187	2.7.11.1	GO:0005515,GO:0006468,GO:0004672	AT5G45840.2	Leucine-richrepeatproteinkinasefamilyprotein
Kinase	PGSC0003DMG400007634	3482	Serine-threonine protein kinase, plant-type	98	121.442	2.015	124	125.51	2.081	566	483.458	7.97	103	130.49	2.158	191	155.03	2.55	1111	1010.74	16.774	PF08263,PF00560,PF13855,PF00069	PTHR27000,PTHR27000:SF78	KOG1187	2.7.11.1	GO:0005515,GO:0006468,GO:0005524,GO:0004672	AT5G25930.1	Proteinkinasefamilyproteinwithleucine-richrepeatdomain
Kinase	PGSC0003DMG400026997	2280	Protein kinase || Protein kinase atmrk1	444	550.206	14.028	542	548.599	14.284	480	409.145	10.982	454	575.171	14.59	562	456.162	13.272	376	342.067	8.955	PF07714	PTHR23257,PTHR23257:SF511	KOG0192	2.7.12.1	GO:0006468,GO:0004672	AT5G50000.1	Protein kinase superfamily protein
Kinase	PGSC0003DMG400000890	2005	Calcium dependent protein kinase 11 || Calcium-dependent protein kinase	116	142.508	5.873	134	134.62	5.175	243	207.563	7.795	143	179.899	6.809	358	290.58	9.276	886	806.043	26.555	PF13499,PF07714	PTHR24349,PTHR24349:SF117	KOG0032	2.7.11.1	K13412	GO:0006468,GO:0004672	AT4G09570.1	ATCPK4,CPK4	calcium-dependentproteinkinase4
Kinase	PGSC0003DMG400009114	2868	BRASSINOSTEROID INSENSITIVE 1-associated receptor kinase 1	200	246.601	5.144	318	320.86	6.664	459	392.062	8.129	205	258.447	5.309	645	522.719	10.655	536	487.629	10.235	PF00069	PTHR27009,PTHR27009:SF19	KOG1187	3.1.4.46	GO:0006468,GO:0005524,GO:0004672	AT5G38280.1	PR5K	PR5-likereceptorkinase
Kinase	PGSC0003DMG400016685	3342	Receptor protein kinase CLAVATA1	843	1044.65	17.634	804	813.79	13.724	533	455.271	7.634	670	848.82	14.28	414	336.034	5.621	288	262.009	4.428	PF00560,PF08263,PF00069	PTHR27000,PTHR27000:SF49	KOG1187	2.7.11.1	GO:0005515,GO:0006468,GO:0005524,GO:0004672	AT5G65700.2	BAM1	Leucine-richreceptor-likeproteinkinasefamilyprotein
Kinase	PGSC0003DMG400005040	2647	Protein kinase	234	289.974	6.305	337	340.092	7.363	524	447.583	9.836	192	243.244	5.249	323	262.172	5.617	854	776.931	16.935	PF03109	PTHR10566,PTHR10566:SF93	KOG1236	3.6.3.46	K08869	AT1G11390.1	Protein kinase superfamily protein
Kinase	PGSC0003DMG400016291	1264	Phosphoenolpyruvate carboxylase kinase 2	551	682.8	37.097	768	776.339	44.267	413	351.917	19.604	830	1051.52	57.227	371	300.321	16.577	165	150.11	8.395	PF00069	PTHR24349,PTHR24349:SF122	2.7.11.1,4.1.1.49	GO:0006468,GO:0005524,GO:0004672	AT3G04530.1	ATPPCK2,PEPCK2,PPCK2	phosphoenolpyruvatecarboxylasekinase2
Kinase	PGSC0003DMG400013511	1655	Pantothenate kinase family protein	207	256.515	10.241	426	431.187	16.532	544	464.666	17.696	222	279.984	10.789	577	468.337	17.841	559	508.553	19.806	PF03630	PTHR12280,PTHR12280:SF26	KOG2201	2.7.1.33	K09680	GO:0015937,GO:0005524,GO:0004594	AT4G32180.2	ATPANK2,PANK2	pantothenatekinase2
Kinase	PGSC0003DMG400014064	3253	Receptor kinase	136	168.532	4.451	158	158.913	4.186	191	162.296	4.215	391	494.099	12.767	532	431.812	11.105	424	384.826	10.617	PF00069	PTHR27009,PTHR27009:SF21	3.1.4.46	GO:0006468,GO:0005524,GO:0004672	AT5G39020.1	Malectin/receptor-like protein kinase family protein
Kinase	PGSC0003DMG400017330	2718	Serine-threonine protein kinase, plant-type	54	65.848	1.862	110	110.481	3.781	296	252.765	7.827	12	15.202	0.549	251	203.044	6.323	1083	985.187	34.063	PF08276,PF00954,PF00069	PTHR27002,PTHR27002:SF44	KOG1187	2.7.11.1	GO:0048544,GO:0006468,GO:0005524,GO:0004672	AT4G32300.1	SD2-5	S-domain-25
Kinase	PGSC0003DMG400031752	3379	Leucine-rich repeat receptor kinase	584	723.694	12.074	503	509.125	8.486	514	439.041	7.276	575	728.465	12.113	316	256.49	4.241	447	406.66	6.792	PF08263,PF13855,PF00069	PTHR27000,PTHR27000:SF219	KOG1187	2.7.11.1	GO:0005515,GO:0006468,GO:0005524,GO:0004672	AT1G28440.1	HSL1	HAESA-like1
Kinase	PGSC0003DMG400031465	4224	Protein kinase atsik	203	251.558	4.034	284	287.458	5.176	490	417.687	7.023	192	243.243	3.198	483	391.228	6.401	641	583.153	9.714	PF07714	PTHR27001,PTHR27001:SF4	2.7.11.1	GO:0006468,GO:0004672	AT3G08760.1	ATSIK	Protein kinase superfamily protein
Kinase	PGSC0003DMG400026810	3542	Apple; Protein kinase; EGF-like, subtype 2	512	633.232	10.915	506	511.149	8.968	517	441.604	7.717	480	606.843	10.511	510	413.144	7.105	324	293.851	5.268	PF00954,PF07714	PTHR27002,PTHR27002:SF42	KOG1187	2.7.11.1	GO:0048544,GO:0006468,GO:0004672	AT2G41890.1	curculin-like(mannose-binding)lectinfamilyprotein/PANdomain-containingprotein
Kinase	PGSC0003DMG400012955	3745	Receptor protein kinase	415	513.029	8.453	414	419.041	7.157	463	395.479	6.77	500	633.448	11.035	458	371.748	6.296	356	322.963	5.481	PF08263,PF00560,PF07714,PF13855	PTHR27000,PTHR27000:SF28	KOG1187	2.7.11.1	GO:0005515,GO:0006468,GO:0004672	AT5G10020.1	Leucine-richreceptor-likeproteinkinasefamilyprotein
Kinase	PGSC0003DMG401019681	2175	Serine-threonine protein kinase, plant-type	501	619.601	18.837	620	627.549	19.883	555	474.063	14.756	403	509.292	16.574	518	419.637	13.081	392	356.624	11.252	PF07714	PTHR27008,PTHR27008:SF26	2.7.11.1	GO:0006468,GO:0004672	AT4G23740.1	Leucine-richrepeatproteinkinasefamilyprotein
Kinase	PGSC0003DMG402008032	2857	MAPKKK5 || MAP protein kinase || MAP3K gamma protein kinase	183	226.774	4.993	197	199.399	4.446	288	245.999	5.449	226	286.319	6.383	371	301.132	6.627	711	646.836	14.501	PF00069	PTHR24361,PTHR24361:SF337	KOG0198	2.7.11.25	GO:0006468,GO:0005524,GO:0004672	AT5G66850.1	MAPKKK5	mitogen-activatedproteinkinasekinasekinase5
Kinase	PGSC0003DMG400003344	2757	BRASSINOSTEROID INSENSITIVE 1-associated receptor kinase 1 || Dual-specific kinase DSK1	375	463.461	14.415	760	769.254	24.498	607	517.625	12.354	397	502.957	13.808	568	460.22	14.774	343	311.136	7.255	PF07714	PTHR27001,PTHR27001:SF242	KOG1187	2.7.11.1	GO:0006468,GO:0004672	AT3G13690.1	Proteinkinaseproteinwithadeninenucleotidealphahydrolases-likedomain
Kinase	PGSC0003DMG403001724	1830	Protein kinase Ck2 regulatory subunit 2	404	499.399	17.647	398	402.846	14.143	519	442.458	15.309	314	396.538	13.833	525	426.13	14.681	459	416.668	14.56	PF01214	PTHR11740,PTHR11740:SF4	KOG3092	K03115	GO:0019887,GO:0005956	AT5G47080.1	CKB1	caseinkinaseIIbetachain1
Kinase	PGSC0003DMG400024795	3704	Brassinosteroid LRR receptor kinase	343	425.046	9.943	847	856.301	22.826	610	521.041	14.681	412	520.694	14.215	535	433.435	11.142	347	314.775	9.148	PF07714	PTHR27000,PTHR27000:SF212	2.7.11.1	GO:0006468,GO:0004672	AT3G24240.1	Leucine-richrepeatreceptor-likeproteinkinasefamilyprotein
Kinase	PGSC0003DMG400026155	3135	S-locus lectin protein kinase family protein || S-locus-specific glycoprotein S6	1	1.239	0.024	6	5.061	0.091	230	196.458	3.809	22	27.872	0.558	55	44.642	0.849	1205	1095.34	21.234	PF08276,PF01453,PF00954,PF00069	PTHR27002	KOG0984,KOG2345	2.7.11.1	GO:0048544,GO:0006468,GO:0005524,GO:0004672	AT2G19130.1	S-locuslectinproteinkinasefamilyprotein
Kinase	PGSC0003DMG400028073	2419	Serine/threonine-protein kinase CCR3	58	71.874	1.718	93	94.132	2.247	252	215.25	5.096	138	174.832	4.159	229	185.874	4.386	912	829.696	19.861	PF13540,PF00069	PTHR27003,PTHR27003:SF102	KOG1187	2.7.11.1	GO:0006468,GO:0005524,GO:0004672	AT3G55950.1	ATCRR3,CCR3	CRINKLY4related3
Kinase	PGSC0003DMG400012304	8040	Serine-threonine protein kinase	229	283.778	2.38	377	380.578	3.171	348	297.249	2.463	260	328.13	2.741	658	533.271	4.369	360	327.512	2.763	PF07714,PF06760	PTHR23257,PTHR23257:SF530	KOG0192	2.7.11.1	GO:0006468,GO:0004672	AT1G64300.1	Proteinkinasefamilyprotein
Kinase	PGSC0003DMG400007057	2254	Ribokinase	955	1183.44	43.413	608	614.392	22.344	714	609.02	22.541	469	592.907	23.086	498	403.403	15.711	299	272.017	10.769	PF08543	PTHR10584,PTHR10584:SF166	KOG2855	2.7.1.15	K00852	AT1G17160.1	pfkB-likecarbohydratekinasefamilyprotein
Kinase	PGSC0003DMG400025030	4425	Receptor kinase THESEUS 1	560	692.729	8.696	605	611.838	7.676	516	440.263	5.499	401	506.888	6.347	528	428.267	5.34	327	297.058	3.732	PF11721,PF07714	PTHR27003,PTHR27003:SF37	KOG1187	2.7.11.1	GO:0006468,GO:0004672	AT5G54380.1	THE1	proteinkinasefamilyprotein
Kinase	PGSC0003DMG400011833	3338	Receptor protein kinase CLAVATA1	470	582.425	9.998	540	545.563	9.435	484	412.563	7.104	436	551.1	9.547	560	453.727	7.695	257	232.897	4.184	PF08263,PF00560,PF07714,PF13855	PTHR27000,PTHR27000:SF181	KOG1187	2.7.11.1	GO:0005515,GO:0006468,GO:0004672	AT5G51350.1	Leucine-rich repeat transmembrane protein kinasefamilyprotein
Kinase	PGSC0003DMG400001269	3753	Receptor kinase	135	167.292	6.027	289	291.508	9.538	453	386.086	12.907	104	130.496	5.004	554	448.858	16.608	580	527.658	20.481	PF14380,PF07714,PF00069	PTHR27005,PTHR27005:SF35	KOG1187	3.1.4.46	GO:0006468,GO:0004672,GO:0005524	AT1G25390.1	Protein kinase superfamily protein
Kinase	PGSC0003DMG402030531	2612	Wall-associated kinase || Receptor kinase	98	121.442	3.293	101	102.23	3.845	198	168.271	5.523	148	186.234	7.53	528	428.565	14.196	559	507.643	17.638	PF00069	PTHR27005,PTHR27005:SF28	KOG1187	2.7.11.1	GO:0006468,GO:0005524,GO:0004672	AT1G25390.1	Protein kinase superfamily protein
Kinase	PGSC0003DMG400003196	4475	Two-component system sensor histidine kinase/response regulator	437	540.293	12.526	362	366.407	8.358	465	397.187	8.599	354	448.48	10.399	534	432.624	9.414	347	314.776	7.046	PF00004,PF00072	PTHR26402,PTHR26402:SF558	GO:0005524,GO:0000160	AT5G58080.1	ARR18,RR18	responseregulator18
Kinase	PGSC0003DMG400007517	2745	Leucine-rich repeat receptor-like kinase	377	467.179	11.047	524	529.369	12.896	497	424.521	9.571	394	497.89	10.741	561	455.351	10.772	244	221.071	5.243	PF00069	PTHR27001,PTHR27001:SF226	KOG2345	2.7.11.1	GO:0006468,GO:0005524,GO:0004672	AT5G16000.1	NIK1	NSP-interactingkinase1
Kinase	PGSC0003DMG400018264	2547	Leucine-rich repeat family protein / protein kinase family protein	23	28.502	0.644	26	26.317	0.594	36	30.75	0.689	294	372.467	8.379	630	511.356	11.416	274	249.273	5.641	PF07714	PTHR27003,PTHR27003:SF15	KOG1187	2.7.11.1	GO:0006468,GO:0004672	AT5G49760.1	Leucine-richrepeatproteinkinasefamilyprotein
Kinase	PGSC0003DMG400013468	1675	Integrin-linked protein kinase	276	340.78	12.314	329	331.994	11.967	399	340.812	12.133	266	336.994	12.091	527	426.942	15.121	404	367.541	13.302	PF12796,PF07714	PTHR23257,PTHR23257:SF378	KOG4214	2.7.11.1	GO:0006468,GO:0004672	AT3G58760.1	Integrin-linkedproteinkinasefamily
Kinase	PGSC0003DMG400030149	2557	Leucine rich repeat family protein with ABC domain || Serine-threonine protein kinase, plant-type	24	29.741	2.731	46	45.549	4.596	48	41	3.806	86	108.953	3.065	662	536.518	15.89	443	402.112	12.467	PTHR27004,PTHR27004:SF5	AT2G25470.1	AtRLP21,RLP21	receptorlikeprotein21
Kinase	PGSC0003DMG400024547	3316	Diacylglycerol kinase, theta	127	157.379	2.933	233	235.837	4.607	379	322.875	6.296	147	186.234	3.631	528	427.753	8.309	505	459.426	9.049	PF00130,PF00781,PF00609	PTHR11255,PTHR11255:SF54	2.7.1.107	K00901	GO:0035556,GO:0016301,GO:0007205,GO:0004143	AT5G07920.1	ATDGK1,DGK1	diacylglycerolkinase1
Kinase	PGSC0003DMG400006083	1317	CBL-interacting protein kinase 20	76	94.179	4.47	74	74.901	3.546	322	275.042	12.812	106	134.291	6.314	150	121.751	5.635	921	837.884	39.897	PF14531,PF03822	PTHR24343,PTHR24343:SF102	KOG0583	2.7.11.1	GO:0007165	AT3G23000.1	ATSR2,ATSRPK1,CIPK7,PKS7,SnRK3.10	CBL-interactingproteinkinase7
Kinase	PGSC0003DMG400028478	2490	Receptor kinase	188	232.97	5.395	257	260.129	6.017	343	292.979	6.723	256	324.325	7.476	510	413.955	9.469	402	365.721	8.483	PF13855,PF07714	PTHR27000,PTHR27000:SF154	KOG1187	2.7.11.1	GO:0005515,GO:0006468,GO:0004672	AT5G45800.1	MEE62	Leucine-richrepeatproteinkinasefamilyprotein
Kinase	PGSC0003DMG400002894	1954	Protein kinase APK1B, chloroplast	265	327.149	9.968	316	319.848	9.759	317	270.771	8.098	318	401.606	12.148	494	400.968	12.096	338	307.497	9.33	PF07714	PTHR27001,PTHR27001:SF190	KOG1187	2.7.11.1	GO:0006468,GO:0004672	AT2G07180.2	Protein kinase superfamily protein
Kinase	PGSC0003DMG400011725	2204	PK12 protein kinase	240	296.169	9.723	363	366.408	11.772	408	348.5	11.241	235	297.721	9.539	484	392.04	12.388	423	383.916	12.4	PF00069	PTHR24058,PTHR24058:SF52	2.7.12.1	GO:0006468,GO:0005524,GO:0004672	AT4G24740.1	AFC2,AME1,FC2	FUS3-complementinggene2
Kinase	PGSC0003DMG400017346	2646	Ribose-phosphate pyrophosphokinase 4	518	640.669	13.891	561	566.82	12.276	616	525.313	11.292	395	499.158	10.776	471	381.489	8.176	273	247.454	5.373	PF13793,PF00156	PTHR10210,PTHR10210:SF34	KOG1448	2.7.6.1	GO:0009116	AT2G42910.1	Phosphoribosyltransferasefamilyprotein
Kinase	PGSC0003DMG400001059	4129	Serine/threonine-protein kinase PBS1	82	100.375	1.356	75	75.913	1.044	495	421.958	5.755	90	114.02	1.573	204	164.771	2.208	835	759.645	11.614	PF01453,PF07714	PTHR27002,PTHR27002:SF5	KOG1187	2.7.11.1	GO:0006468,GO:0004672	AT3G16030.1	CES101	lectinproteinkinasefamilyprotein
Kinase	PGSC0003DMG400012608	1886	GHMP kinase family protein || ATP binding protein	327	403.98	16.964	361	365.395	15.39	467	398.896	17.552	281	355.998	14.419	460	373.371	15.489	386	351.165	16.049	PF00288	PTHR10457,PTHR10457:SF13	2.7.1.43	K16190	GO:0005524	AT3G01640.1	ATGLCAK,GLCAK	glucuronokinaseG
Kinase	PGSC0003DMG401015827	2988	Receptor kinase	79	97.897	2.919	145	146.766	4.254	258	219.521	6.349	104	130.49	3.366	270	218.341	6.127	736	669.579	20.587	PF14380	PTHR33138,PTHR33138:SF1	AT1G18390.2	Protein kinase superfamily protein
Kinase	PGSC0003DMG400005484	1373	Protein kinase family protein	321	397.784	17.979	473	478.759	21.588	443	378.396	16.801	370	468.751	20.998	449	364.443	16.082	268	243.814	11.054	PF07714	PTHR27001,PTHR27001:SF34	KOG1187	2.7.11.1	K04730	GO:0006468,GO:0004672	AT2G18890.1	Protein kinase superfamily protein
Kinase	PGSC0003DMG400022670	2140	Serine/threonine protein kinase || BRASSINOSTEROID INSENSITIVE 1-associated receptor kinase 1	539	667.93	19.885	584	590.098	17.539	476	405.729	11.996	531	672.722	19.985	315	255.678	7.542	238	216.521	6.47	PF00069	PTHR27003,PTHR27003:SF68	KOG1187	2.7.11.1	GO:0006468,GO:0005524,GO:0004672	AT3G26700.1	Protein kinase superfamily protein
Kinase	PGSC0003DMG400015254	816	Nucleoside diphosphate kinase 2, chloroplastic	370	458.506	47.417	393	397.785	40.819	366	311.772	32.172	397	502.958	55.837	369	298.698	30.175	315	285.664	28.732	PF00334	PTHR11349,PTHR11349:SF44	KOG0888	2.7.4.6	GO:0006241,GO:0006228,GO:0006183,GO:0006165,GO:0004550	AT5G63310.1	ATNDPK2,NDPKIA,NDPKIAIA,NDPK1A,NDPK2	nucleosidediphosphatekinase2
Kinase	PGSC0003DMG400029146	3177	Receptor protein kinase CLAVATA1	528	654.299	12.993	598	605.281	12.031	579	494.562	9.616	322	406.674	8.256	480	389.605	7.836	272	246.544	4.872	PF00069,PF00560,PF13855	PTHR27000,PTHR27000:SF87	KOG1187	2.7.11.1	GO:0006468,GO:0005524,GO:0004672,GO:0005515	AT2G25790.1	Leucine-richreceptor-likeproteinkinasefamilyprotein
Kinase	PGSC0003DMG400016433	2350	Receptor protein kinase	44	54.525	1.743	57	57.694	1.941	261	222.083	6.157	36	44.341	1.089	161	130.68	3.626	877	797.855	22.239	PF07714	PTHR27001,PTHR27001:SF12	KOG1187	2.7.11.1	K13429	GO:0006468,GO:0004672	AT3G21630.1	CERK1,LYSMRLK1	chitinelicitorreceptorkinase1
Kinase	PGSC0003DMG400013675	1597	Ribose-phosphate pyrophosphokinase	308	381.674	15.818	396	400.822	16.957	439	374.979	14.022	243	306.589	11.55	392	318.177	11.835	437	397.563	15.128	PF00156	PTHR10210,PTHR10210:SF34	2.7.6.1	GO:0009116	AT2G42910.1	Phosphoribosyltransferasefamilyprotein
Kinase	PGSC0003DMG400024596	1689	Protein kinase atmrk1	233	287.495	11.148	467	471.675	21.146	533	455.271	16.025	197	248.311	9.349	355	288.146	12.339	519	471.253	21.706	PF07714	PTHR23257,PTHR23257:SF512	2.7.12.1	GO:0006468,GO:0004672	AT3G01490.1	Protein kinase superfamily protein
Kinase	PGSC0003DMG400022188	2212	ATP binding protein || MAP kinase	164	201.99	10.346	149	150.814	7.408	379	323.729	17.008	105	133.024	7.1	172	138.797	6.957	790	718.706	34.796	PF00069	PTHR13902,PTHR13902:SF44	KOG0198	2.7.11.1	K08867	GO:0006468,GO:0005524,GO:0004672	AT5G55560.1	Protein kinase superfamily protein
Kinase	PGSC0003DMG400030894	2222	Protein kinase APK1B, chloroplast	411	509.312	16.292	540	546.575	17.378	572	487.729	15.321	343	434.545	14.487	409	331.164	10.468	298	271.107	8.743	PF07714	PTHR27001,PTHR27001:SF125	KOG1187	2.7.11.1	GO:0006468,GO:0004672	AT5G15080.1	Protein kinase superfamily protein
Kinase	PGSC0003DMG401009415	3679	Lectin kinase	165	203.229	4.048	233	234.825	5.245	369	314.334	6.656	198	250.845	5.625	440	357.137	7.235	410	372.09	7.385	PF07714,PF00139	PTHR27007,PTHR27007:SF48	KOG1187	2.7.11.1	GO:0006468,GO:0004672,GO:0030246	AT5G06740.1	ConcanavalinA-likelectinproteinkinasefamilyprotein
Kinase	PGSC0003DMG400024226	1935	Ribose-phosphate pyrophosphokinase || Ribose-phosphate pyrophosphokinase 2	418	517.986	16.442	402	405.883	13.318	468	399.75	13.362	392	496.623	19.097	341	275.97	10.707	315	285.664	11.191	PF14572,PF13793	PTHR10210,PTHR10210:SF50	KOG1448	2.7.6.1	K00948	GO:0009165,GO:0004749,GO:0000287	AT1G32380.1	PRS2	phosphoribosylpyrophosphate(PRPP)synthase2
Kinase	PGSC0003DMG400028169	3676	Serine/threonine protein kinase	374	463.461	8.578	372	376.53	5.887	344	292.979	5.123	417	528.295	8.315	351	284.899	4.448	278	252.002	3.983	PF00069	PTHR24351,PTHR24351:SF92	2.7.11.1	GO:0006468,GO:0005524,GO:0004672	AT2G36350.1	Protein kinase superfamily protein
Kinase	PGSC0003DMG400022019	1778	CBL-interacting protein kinase 08	189	234.209	7.87	148	149.802	5.025	277	236.604	7.846	253	320.525	10.699	185	150.16	4.956	597	543.124	18.292	PF14531,PF03822	PTHR24347,PTHR24347:SF238	KOG0583	2.7.11.1	GO:0007165	AT5G01820.1	ATCIPK14,ATSR1,CIPK14,SnRK3.15,SR1	serine/threonineproteinkinase1
Kinase	PGSC0003DMG400002526	2472	LysM type receptor kinase	361	446.112	10.417	501	506.088	11.802	410	350.208	8.103	260	328.126	7.628	493	400.157	9.228	256	231.988	5.424	PF00069	PTHR27001,PTHR27001:SF102	KOG1187	2.7.11.1	GO:0006468,GO:0005524,GO:0004672	AT1G51940.1	proteinkinasefamilyprotein/peptidoglycan-bindingLysMdomain-containingprotein
Kinase	PGSC0003DMG400011106	1980	CBL-interacting protein kinase 08	216	267.253	7.962	395	399.243	11.875	509	434.319	12.787	118	148.918	4.41	296	240.187	7.043	591	536.977	16.03	PF14531,PF03822	PTHR24347,PTHR24347:SF238	KOG0583	2.7.11.1	K12761	GO:0007165	AT2G30360.1	CIPK11,PKS5,SIP4,SNRK3.22	SOS3-interactingprotein4
Kinase	PGSC0003DMG400022361	2124	Sphingosine kinase	211	260.233	7.184	255	258.105	7.115	283	240.875	6.576	162	205.237	5.633	271	219.152	5.96	562	510.372	14.114	PF00781	PTHR12358,PTHR12358:SF42	KOG1116	2.7.1.91	K04718	GO:0016301	AT4G21540.1	SPHK1	sphingosinekinase1
Kinase	PGSC0003DMG400020550	2767	CBL-interacting protein kinase 11	216	267.668	5.53	250	253.044	5.222	347	296.396	6.074	172	217.906	4.484	463	374.994	7.663	360	326.602	6.757	PF14531,PF03822	PTHR24347,PTHR24347:SF167	KOG0583	2.7.11.1	GO:0007165	AT5G58380.1	CIPK10,PKS2,SIP1,SNRK3.8	SOS3-interactingprotein1
Kinase	PGSC0003DMG400000652	1659	Serine/threonine protein kinase	342	422.567	18.112	396	400.822	17.125	388	330.562	13.863	258	325.592	13.837	384	310.872	13.01	347	314.775	13.594	PF00069	PTHR22967,PTHR22967:SF66	2.7.11.1,2.7.10.2	GO:0006468,GO:0005524,GO:0004672	AT5G08160.1	ATPK3,PK3	serine/threonineproteinkinase3
Kinase	PGSC0003DMG400000724	2002	Serine/threonine-protein kinase PBS1	502	622.079	18.306	342	346.164	10.171	247	210.979	6.395	445	563.769	16.712	341	276.782	8.217	200	181.951	5.365	PF00069	PTHR27001,PTHR27001:SF25	KOG1187	2.7.11.1	GO:0006468,GO:0005524,GO:0004672	AT4G34500.1	Protein kinase superfamily protein
Kinase	PGSC0003DMG400004384	2306	LRR receptor-like serine/threonine-protein kinase MRH1	290	358.13	9.079	415	419.041	10.68	442	377.542	9.482	259	328.126	8.448	332	269.477	6.695	377	342.068	8.667	PF13855,PF08263	PTHR27001,PTHR27001:SF83	2.7.11.1	GO:0005515	AT4G18640.1	MRH1	Leucine-richrepeatproteinkinasefamilyprotein
Kinase	PGSC0003DMG400018644	3222	Protein kinase	1247	1545.28	36.603	528	534.43	12.835	769	656.854	15.841	273	345.863	8.242	218	176.946	4.214	476	432.133	10.571	PF01842,PF07714	PTHR23257,PTHR23257:SF471	KOG0192	2.7.12.1	GO:0016597,GO:0008152,GO:0006468,GO:0004672	AT4G38470.1	ACT-likeproteintyrosinekinasefamilyprotein
Kinase	PGSC0003DMG401023904	1523	Serine/threonine-protein kinase AFC1 || Afc	201	247.841	11.244	284	287.458	12.035	404	345.083	14.081	221	279.984	11.515	434	352.267	14.154	309	280.204	11.645	PF00069	PTHR24058,PTHR24058:SF44	2.7.12.1	GO:0006468,GO:0005524,GO:0004672	AT3G53570.4	AFC1,AME2,FC1	FUS3-complementinggene1
Kinase	PGSC0003DMG400003564	2302	Calcium-dependent protein kinase CPK4	57	69.397	1.99	111	112.196	3.061	254	216.114	5.723	63	78.548	2.058	320	259.736	7.036	581	527.664	14.802	PF14531,PF13499	PTHR24349,PTHR24349:SF87	KOG0032	2.7.11.1	K13412	AT2G17890.1	CPK16	calcium-dependentproteinkinase16
Kinase	PGSC0003DMG400024212	1250	Uridylate kinase || Uridylate kinase plant	80	99.136	9.302	132	133.607	12.495	188	160.583	14.151	144	182.433	15.666	395	319.801	28.082	424	384.826	33.316	PF13238	PTHR23359,PTHR23359:SF100	KOG3079	2.7.4.3,2.7.4.14	K13800	GO:0019205,GO:0006139,GO:0005524	AT5G26667.3	PYR6	P-loopcontainingnucleosidetriphosphatehydrolasessuperfamilyprotein
Kinase	PGSC0003DMG400000728	3382	Lrr receptor protein kinase	259	319.714	6.261	270	273.288	6.367	430	367.292	7.948	219	276.183	5.375	278	224.834	4.531	460	417.578	8.245	PF00560,PF07714	PTHR27000,PTHR27000:SF96	KOG1187	2.7.11.1	GO:0005515,GO:0006468,GO:0004672	AT2G16250.1	Leucine-richrepeatproteinkinasefamilyprotein
Kinase	PGSC0003DMG400030536	2364	Wall-associated kinase	83	102.854	3.479	85	85.023	2.699	251	213.543	7.181	87	108.956	3.525	252	203.731	5.954	614	558.59	17.325	PF14380,PF00069	PTHR27005,PTHR27005:SF53	KOG1187	2.7.11.1	GO:0006468,GO:0005524,GO:0004672	AT1G25390.1	Protein kinase superfamily protein
Kinase	PGSC0003DMG400020594	3191	Rhg4-like receptor kinase II	318	394.066	6.988	358	362.359	6.419	347	296.396	5.219	290	367.4	6.492	295	239.445	4.206	359	326.602	5.798	PF00560,PF08263,PF13855,PF07714	PTHR27001,PTHR27001:SF172	KOG1187	2.7.11.1	GO:0005515,GO:0006468,GO:0004672	AT3G23750.1	Leucine-richrepeatproteinkinasefamilyprotein
Kinase	PGSC0003DMG400002870	2689	Leucine-rich repeat receptor-like kinase	439	544.01	13.759	410	414.992	10.336	589	502.25	12.657	280	353.464	8.817	348	281.651	7.067	316	287.483	7.108	PF08263,PF00069	PTHR27001,PTHR27001:SF226	KOG1187	2.7.11.1	GO:0006468,GO:0005524,GO:0004672	AT3G25560.2	NIK2	NSP-interactingkinase2
Kinase	PGSC0003DMG400006667	3364	Receptor protein kinase	341	422.568	7.083	411	416.004	6.967	368	314.333	5.234	302	382.602	6.392	428	347.397	5.771	210	191.048	3.206	PF07714	PTHR27003,PTHR27003:SF72	KOG1187	2.7.11.1	GO:0006468,GO:0004672	AT3G59420.1	ACR4,CR4	crinkly4
Kinase	PGSC0003DMG400031168	1036	Cyclin-dependent protein kinase	405	501.877	31.821	638	645.768	40.808	407	347.646	21.5	464	587.84	36.807	241	195.614	11.994	233	211.973	13.498	PF00134	PTHR15615,PTHR15615:SF28	KOG1674	AT2G44740.1	CYCP4;1	cyclinp4;1
Kinase	PGSC0003DMG400031263	1710	Phytochrome kinase substrate 1	96	118.963	4.177	220	222.679	7.805	233	199.021	6.892	128	162.163	5.655	636	516.226	17.792	173	157.388	5.54	PTHR33781,PTHR33781:SF3	AT2G02950.1	PKS1	phytochromekinasesubstrate1
Kinase	PGSC0003DMG400012821	1873	Serine/threonine-protein kinase PBS1	79	96.658	3.194	101	102.23	3.45	272	232.333	7.923	106	134.291	4.659	231	187.498	6.495	600	544.943	19.258	PF00069	PTHR27006,PTHR27006:SF20	KOG1187	2.7.11.1	K04733	GO:0006468,GO:0005524,GO:0004672	AT3G09010.1	Protein kinase superfamily protein
Kinase	PGSC0003DMG400009380	3377	Receptor protein kinase CLAVATA1	373	462.222	7.716	466	471.674	7.867	404	345.083	5.723	279	353.464	5.881	390	316.554	5.238	264	240.175	4.014	PF08263,PF13855,PF00069	PTHR27000,PTHR27000:SF215	KOG1187	2.7.11.1	GO:0005515,GO:0006468,GO:0005524,GO:0004672	AT1G28440.1	HSL1	HAESA-like1
Kinase	PGSC0003DMG400001369	4465	FERONIA receptor-like kinase || Kinase || Receptor kinase	313	387.871	9.269	330	334.018	8.663	686	585.958	12.904	124	157.095	3.95	339	274.347	6.361	469	425.766	9.167	PF11721,PF07714	PTHR27003,PTHR27003:SF90	KOG1187	2.7.11.1	GO:0006468,GO:0004672	AT3G51550.1	FER	Malectin/receptor-like protein kinase family protein
Kinase	PGSC0003DMG400029660	1294	Cyclin dependent kinase inhibitor	231	285.016	15.097	354	357.299	18.826	379	323.729	16.753	169	212.839	11.15	431	349.833	18.049	329	298.399	15.834	PF02234	PTHR10265	GO:0007050,GO:0005634,GO:0004861	AT5G48820.1	ICK6,KRP3	inhibitor/interactorwithcyclin-dependentkinase
Kinase	PGSC0003DMG400024258	2421	Receptor protein kinase zmpk1	55	67.754	2.206	124	125.491	3.876	237	202.111	6.326	70	87.909	2.408	341	276.516	7.661	517	470.018	15.429	PF00069	PTHR27002,PTHR27002:SF11	KOG1187	2.7.11.1	GO:0006468,GO:0005524,GO:0004672	AT5G35370.1	S-locuslectinproteinkinasefamilyprotein
Kinase	PGSC0003DMG400027789	3122	Dephospho-CoA kinase || Photosystem I P700 chlorophyll a apoprotein	289	358.129	15.826	372	376.529	15.764	359	305.792	13.494	281	355.998	17.483	354	286.522	13.245	280	254.731	12.601	PF01121	PTHR10695	KOG3220	2.7.1.24	K00859	GO:0015937,GO:0005524,GO:0004140	AT2G27490.2	ATCOAE	dephospho-CoAkinasefamily
Kinase	PGSC0003DMG400000179	4161	RLK4 (RECEPTOR KINASE 4); protein kinase/ sugar binding	194	240.406	3.282	312	315.799	4.29	383	326.292	4.587	235	297.72	4.1	322	260.548	3.514	350	318.414	4.282	PF08276,PF00954,PF01453,PF00069	PTHR27002,PTHR27002:SF17	KOG1187	2.7.11.1	GO:0048544,GO:0006468,GO:0005524,GO:0004672	AT4G00340.1	RLK4	receptor-likeproteinkinase4
Kinase	PGSC0003DMG401033568	2518	Calcium-dependent protein kinase	297	368.043	8.866	377	381.591	9.219	435	371.561	8.992	282	357.264	8.467	421	340.904	8.141	202	182.861	4.392	PF14531	PTHR24349,PTHR24349:SF102	KOG0032	2.7.11.1	AT1G12680.1	PEPKR2	phosphoenolpyruvatecarboxylase-relatedkinase2
Kinase	PGSC0003DMG400020909	1947	Serine/threonine-protein kinase || ATP binding protein	132	162.335	12.434	198	200.411	12.357	314	267.354	13.127	137	172.297	12.746	329	267.042	15.085	439	398.473	18.475	PF00069	PTHR27006	KOG1187	2.7.11.1	K04733	GO:0006468,GO:0005524,GO:0004672	AT1G16670.1	Protein kinase superfamily protein
Kinase	PGSC0003DMG400016943	2595	Hypothetical Ser-Thr protein kinase	176	216.86	5.076	220	222.679	5.18	213	181.083	4.212	196	247.045	5.756	362	293.826	6.752	347	314.775	7.41	PF00069	PTHR24058,PTHR24058:SF56	2.7.12.1	GO:0006468,GO:0005524,GO:0004672	AT2G40120.1	Protein kinase superfamily protein
Kinase	PGSC0003DMG400017840	1658	Inositol polyphosphate kinase	223	276.329	10.049	382	385.898	14.007	418	356.928	12.795	227	287.585	10.384	369	299.504	10.683	308	280.199	10.215	PF05770	PTHR14217,PTHR14217:SF5	2.7.1.158,2.7.1.159	K00913	GO:0052726,GO:0052725,GO:0047325,GO:0032957,GO:0005622,GO:0005524,GO:0000287	AT5G16760.1	Inositol1,3,4-trisphosphate5/6-kinasefamilyprotein
Kinase	PGSC0003DMG400015324	2962	Protein kinase	355	439.917	8.912	395	398.797	8.36	369	314.334	7.168	312	395.272	7.859	373	301.944	6.338	216	196.507	3.89	PF07714	PTHR23257,PTHR23257:SF545	KOG0192	2.7.11.1	GO:0006468,GO:0004672	AT3G58640.2	Mitogenactivatedproteinkinasekinasekinase-related
Kinase	PGSC0003DMG400010059	2554	Calcium/calmodulin-dependent protein kinase CaMK3	558	690.236	15.567	382	386.651	8.798	403	344.229	7.753	453	572.637	12.843	230	185.874	4.141	217	196.507	4.483	PF00069	PTHR24349,PTHR24349:SF115	KOG0032	2.7.11.1	K00924	GO:0006468,GO:0005524,GO:0004672	AT3G50530.1	CRK	CDPK-relatedkinase
Kinase	PGSC0003DMG401028079	1526	N-acetylglucosamine kinase	224	277.581	14.218	357	361.347	18.459	496	422.813	21.224	127	160.863	8.156	372	301.133	15.011	396	360.165	18.512	PF01869	PTHR12862,PTHR12862:SF6	KOG1794	2.7.1.1	AT1G30540.1	Actin-likeATPasesuperfamilyprotein
Kinase	PGSC0003DMG400009861	2003	Plastidic hexokinase	355	438.678	12.928	405	408.919	12.16	476	405.729	12.164	299	378.802	11.098	349	282.464	8.515	236	213.792	6.415	PF00349,PF03727	PTHR19443,PTHR19443:SF5	2.7.1.1,2.7.1.4,2.7.1.7	K00844	GO:0016773,GO:0005975,GO:0005524,GO:0046835,GO:0005536,GO:0004396,GO:0001678	AT1G47840.1	HXK3	hexokinase3
Kinase	PGSC0003DMG400002689	2936	Receptor kinase	664	822.83	19.396	544	550.624	13.083	477	407.437	9.477	525	663.853	15.575	152	123.375	2.864	204	185.59	4.409	PF08263,PF07714	PTHR27008,PTHR27008:SF33	2.7.11.1	GO:0006468,GO:0004672	AT2G36570.1	Leucine-richrepeatproteinkinasefamilyprotein
Kinase	PGSC0003DMG400006280	3253	Receptor protein kinase CLAVATA1	474	587.382	10.243	323	326.933	5.674	330	281.875	4.863	438	554.9	9.606	265	215.094	3.75	176	160.117	2.785	PF08263,PF00560,PF13855,PF00069	PTHR27000,PTHR27000:SF121	KOG1187	2.7.11.1	GO:0005515,GO:0006468,GO:0005524,GO:0004672	AT4G20270.1	BAM3	Leucine-richreceptor-likeproteinkinasefamilyprotein
Kinase	PGSC0003DMG400013797	1502	Protein kinase	38	46.187	1.91	45	45.088	1.863	160	136.398	5.544	43	54.393	2.228	213	172.123	6.956	617	560.793	23.128	PF00069	PTHR27005,PTHR27005:SF49	KOG1187	2.7.11.1	GO:0006468,GO:0005524,GO:0004672	AT3G57700.1	Protein kinase superfamily protein
Kinase	PGSC0003DMG400003814	1790	Serine-threonine protein kinase, plant-type	160	198.272	6.612	310	313.775	10.446	325	277.604	9.137	169	214.105	7.093	423	343.339	11.249	279	253.822	8.484	PF00560,PF08263	PTHR27000,PTHR27000:SF105	2.7.11.1	GO:0005515	AT1G03440.1	Leucine-richrepeat(LRR)familyprotein
Kinase	PGSC0003DMG400025885	2249	MAP3K kinase || Phospholipase C	298	368.043	12.099	459	463.576	15.133	398	339.104	10.95	288	363.599	12.107	336	272.723	9.076	246	223.8	7.447	PTHR13593,PTHR13593:SF52	AT1G49740.1	PLC-likephosphodiesterasessuperfamilyprotein
Kinase	PGSC0003DMG401024882	3313	Cell division protein kinase	137	169.77	2.959	125	126.522	2.209	243	206.708	3.536	151	191.301	3.304	159	128.245	2.218	558	506.733	8.837	PF00069	PTHR24056,PTHR24056:SF213	2.7.11.22,2.7.11.23	GO:0006468,GO:0005524,GO:0004672	AT1G09600.1	Protein kinase superfamily protein
Kinase	PGSC0003DMG400021184	6149	LRR receptor-like serine/threonine-protein kinase	305	377.956	3.37	336	340.09	3.031	281	240.019	2.132	355	449.748	4.019	306	247.562	2.197	203	183.77	1.644	PF08263,PF00560,PF07714,PF13855	PTHR27000,PTHR27000:SF160	KOG1187	2.7.11.1	GO:0005515,GO:0006468,GO:0004672	AT4G20940.1	Leucine-richreceptor-likeproteinkinasefamilyprotein
Kinase	PGSC0003DMG400026547	3391	Serine/threonine protein kinase	124	153.661	2.64	249	252.032	4.4	286	243.438	4.302	176	222.974	3.997	384	310.873	5.461	299	271.107	4.687	PF07714,PF00069	PTHR24351,PTHR24351:SF73	2.7.11.1	GO:0006468,GO:0004672,GO:0005524	AT2G36350.1	Protein kinase superfamily protein
Kinase	PGSC0003DMG400006989	2319	Shaggy-like kinase 59	257	317.236	9.045	233	235.837	6.591	532	453.562	12.758	162	205.237	5.865	219	177.758	5.006	475	431.224	12.402	PF07714	PTHR24057,PTHR24057:SF19	KOG0658	2.7.11.1,2.7.11.26	GO:0006468,GO:0004672	AT4G00720.1	ASKTHETA,ATSK32,SK32	shaggy-likeproteinkinase32
Kinase	PGSC0003DMG400030533	2150	Wall-associated kinase	18	22.306	1.25	26	25.305	1.334	41	34.167	1.509	83	103.888	3.951	496	401.781	15.325	275	250.182	9.91	PF14380,PF00069	PTHR27005,PTHR27005:SF43	KOG1187	2.7.11.1	GO:0006468,GO:0005524,GO:0004672	AT1G25390.1	Protein kinase superfamily protein
Kinase	PGSC0003DMG400012813	2174	Protein kinase (PK)	84	104.093	2.796	123	124.498	3.34	281	240.021	6.38	92	116.554	3.115	159	129.057	3.418	602	547.672	14.74	PF07714	PTHR23257,PTHR23257:SF81	KOG0192	2.7.11.1	GO:0006468,GO:0004672,GO:0004674	AT5G58950.1	Protein kinase superfamily protein
Kinase	PGSC0003DMG400035738	996	Guanylate kinase family protein	187	231.731	15.43	280	283.409	18.805	377	322.021	20.889	204	258.447	16.984	260	211.036	13.567	388	352.985	23.611	PF00625	PTHR23117,PTHR23117:SF12	KOG0707	2.7.4.8	K00942	AT3G06200.1	P-loopcontainingnucleosidetriphosphatehydrolasessuperfamilyprotein
Kinase	PGSC0003DMG400022950	5576	Ribosomal protein S6 kinase	33	39.654	0.865	101	102.23	2.22	335	285.292	6.085	52	64.612	1.399	148	120.128	2.582	652	593.16	12.914	PF00433,PF14531	PTHR24351,PTHR24351:SF80	KOG0598	2.7.11.1	K04688	GO:0006468,GO:0005524,GO:0004674	AT3G08720.2	ATPK19,ATPK2,ATS6K2,S6K2	serine/threonineproteinkinase2
Kinase	PGSC0003DMG400025848	3018	Serine-threonine protein kinase, plant-type	158	195.794	12.384	209	211.545	13.336	321	274.187	16.917	153	193.835	12.108	284	230.516	14.101	411	373.909	23.655	PF08263,PF13855	PTHR27001,PTHR27001:SF1	2.7.11.1,2.7.10.1	GO:0005515	AT5G21090.1	Leucine-richrepeat(LRR)familyprotein
Kinase	PGSC0003DMG400013198	2999	Nodulation receptor kinase || Systemin receptor SR160	1182	1464.74	38.887	286	289.483	7.861	329	281.02	7.381	647	819.681	23.854	71	57.629	1.684	124	112.81	3.204	PF00069	PTHR27008,PTHR27008:SF3	KOG1187	2.7.11.1	GO:0006468,GO:0005524,GO:0004672	AT3G51740.1	IMK2	inflorescencemeristemreceptor-likekinase2
Kinase	PGSC0003DMG400017949	2975	S locus glycoprotein || S-locus-specific glycoprotein S6 || S-locus receptor kinase	25	29.741	0.763	71	71.865	1.653	289	246.854	5.86	65	81.081	2.49	292	236.198	7.339	484	439.598	9.874	PF08276,PF00954,PF00069,PF01453	PTHR27002,PTHR27002:SF97	2.7.11.1	GO:0048544,GO:0006468,GO:0005524,GO:0004672	AT4G21380.1	ARK3,RK3	receptorkinase3
Kinase	PGSC0003DMG400009181	3802	Leucine-rich repeat receptor protein kinase EXS	201	248.786	3.663	308	311.217	4.579	397	339.104	4.964	137	173.346	2.545	393	318.989	4.66	311	282.509	4.164	PF08263,PF00560,PF13855,PF00069	PTHR27000,PTHR27000:SF208	KOG1187	2.7.11.1	GO:0005515,GO:0006468,GO:0005524,GO:0004672	AT1G72300.1	Leucine-richreceptor-likeproteinkinasefamilyprotein
Kinase	PGSC0003DMG400026388	3184	Serine/threonine kinase || Wall-associated kinase || Receptor kinase	61	75.591	1.393	94	94.132	1.737	281	240.021	4.448	97	121.622	2.199	233	189.121	3.417	509	463.065	8.577	PF13947,PF14380,PF00069	PTHR27009,PTHR27009:SF21	KOG1187	3.1.4.46	GO:0030247,GO:0006468,GO:0005524,GO:0004672	AT5G38260.1	Protein kinase superfamily protein
Kinase	PGSC0003DMG400028491	1755	CBL-interacting protein kinase 6	28	34.698	1.183	121	122.473	4.169	195	166.562	5.604	66	83.615	2.832	511	414.767	13.889	252	229.258	7.836	PF14531,PF03822	PTHR24347,PTHR24347:SF186	KOG0583	2.7.11.1	GO:0007165	AT5G25110.1	CIPK25,SnRK3.25	CBL-interactingproteinkinase25
Kinase	PGSC0003DMG400003318	1644	Adenylyl-sulfate kinase, chloroplastic	259	319.714	14.582	392	395.761	18.627	371	316.896	14.411	249	314.19	15.319	353	286.522	13.091	227	205.604	9.706	PF13207	PTHR11055,PTHR11055:SF21	KOG0635	2.7.1.25	K00860	AT2G14750.1	AKN1,APK,APK1,ATAKN1	APSkinase
Kinase	PGSC0003DMG402019416	1964	Calmodulin-binding receptor-like cytoplasmic kinase || ATP binding protein	98	121.442	3.872	175	177.131	5.814	271	231.479	7.289	97	122.889	3.894	208	168.828	5.322	523	475.802	15.223	PF00069	PTHR27003,PTHR27003:SF117	2.7.11.1	GO:0006468,GO:0005524,GO:0004672	AT4G00330.1	CRCK2	calmodulin-bindingreceptor-likecytoplasmickinase2
Kinase	PGSC0003DMG401023679	2691	Serine/threonine-protein kinase Nek6 || Kinase family protein	692	857.528	19.068	387	391.712	8.659	327	278.458	6.092	561	710.728	15.762	110	89.284	1.981	156	141.012	3.179	PF00069	PTHR24362,PTHR24362:SF258	KOG0589	2.7.11.1	K08857	GO:0006468,GO:0005524,GO:0004672	AT3G20860.1	ATNEK5,NEK5	NIMA-relatedkinase5
Kinase	PGSC0003DMG400014917	2457	Leucine-rich repeat receptor kinase	216	267.668	6.289	418	423.09	9.929	294	251.125	5.846	213	269.849	6.311	396	321.424	7.458	214	194.687	4.582	PF08263,PF13855,PF00069	PTHR27008,PTHR27008:SF4	KOG1187	2.7.11.1	GO:0005515,GO:0006468,GO:0005524,GO:0004672	AT1G67510.1	Leucine-richrepeatproteinkinasefamilyprotein
Kinase	PGSC0003DMG400030830	1871	Serine/threonine kinase GDBrPK || Serine/threonine-protein kinase SAPK1	122	151.182	5.651	191	193.325	7.226	304	258.812	9.495	107	135.558	4.979	330	267.853	9.878	381	346.616	12.862	PF00069	PTHR24343,PTHR24343:SF207	KOG0583	2.7.11.1	K14498	GO:0006468,GO:0005524,GO:0004672	AT1G78290.3	SNRK2-8,SNRK2.8,SRK2C	Protein kinase superfamily protein
Kinase	PGSC0003DMG400027217	2219	Hydroxyethylthiazole kinase	178	220.578	5.811	310	313.775	8.431	216	183.646	5.323	210	264.782	7.047	380	308.437	8.244	228	206.515	5.506	PF02110	PTHR20857,PTHR20857:SF19	2.7.1.50	K00878	GO:0009228,GO:0004417	AT3G24030.1	hydroxyethylthiazolekinasefamilyprotein
Kinase	PGSC0003DMG400005352	1619	Protein kinase APK1B, chloroplast	66	81.787	3.292	184	186.24	7.306	168	142.645	5.55	85	106.419	4.172	350	284.086	11.033	383	348.436	13.8	PF07714	PTHR27001,PTHR27001:SF29	2.7.11.1	GO:0006468,GO:0004672	AT2G39110.1	Protein kinase superfamily protein
Kinase	PGSC0003DMG400032263	2001	Calmodulin protein kinase	269	332.106	9.789	278	280.373	8.242	271	231.479	7.085	260	328.126	10.227	280	226.458	6.864	275	250.182	7.619	PTHR33345,PTHR33345:SF3	AT3G22520.1
Kinase	PGSC0003DMG400012334	1888	CDK activating kinase	319	395.305	12.418	262	265.19	8.317	290	247.708	7.685	242	306.589	9.571	286	232.139	7.171	286	260.19	8.191	PF07714	PTHR24056,PTHR24056:SF0	2.7.11.22,2.7.11.23	K02202	GO:0006468,GO:0004672	AT1G18040.1	AT;CDCKD;3,CAK2AT,CDKD1;3	cyclin-dependentkinaseD1;3
Kinase	PGSC0003DMG400030607	2881	Protein kinase APK1B, chloroplast || Kinase family protein	182	224.296	5.672	237	238.874	6.026	260	221.229	5.538	238	300.254	7.524	331	268.665	6.641	237	214.702	5.415	PF00069	PTHR27001,PTHR27001:SF52	KOG1187	2.7.11.1	GO:0006468,GO:0005524,GO:0004672	AT5G37790.1	Protein kinase superfamily protein
Kinase	PGSC0003DMG400025771	2669	Interleukin-1 receptor-associated kinase	477	591.099	12.697	453	458.516	9.838	423	361.312	7.695	423	535.897	11.462	141	114.446	2.43	242	220.161	4.736	PF08263,PF07714	PTHR27008,PTHR27008:SF42	KOG1187	2.7.11.1	GO:0006468,GO:0004672	AT4G37250.1	Leucine-richrepeatproteinkinasefamilyprotein
Kinase	PGSC0003DMG400013928	2471	Cytokinin-regulated kinase 1	265	328.389	7.668	72	72.877	1.7	227	193.896	4.486	190	240.71	5.595	154	124.998	2.883	459	417.577	9.767	PF00069	PTHR27003,PTHR27003:SF38	KOG1187	2.7.11.1	GO:0006468,GO:0005524,GO:0004672	AT5G47850.1	CCR4	CRINKLY4related4
Kinase	PGSC0003DMG400033667	3519	Serine-threonine protein kinase, plant-type	67	83.027	1.327	58	58.706	0.937	361	308.354	4.896	79	100.085	1.594	116	94.155	1.492	607	552.221	8.834	PF13855,PF00069	PTHR27000,PTHR27000:SF78	KOG1187	2.7.11.1	GO:0005515,GO:0006468,GO:0005524,GO:0004672	AT5G25930.1	Proteinkinasefamilyproteinwithleucine-richrepeatdomain
Kinase	PGSC0003DMG401004406	2458	Protein kinase APK1B, chloroplast	103	126.399	4.613	117	118.425	3.83	362	309.208	11.088	80	101.352	3.958	107	86.038	3.011	614	558.589	19.79	PTHR27001,PTHR27001:SF140	2.7.11.1	AT2G28940.2	Protein kinase superfamily protein
Kinase	PGSC0003DMG400038314	1722	Serine-threonine protein kinase, plant-type	28	34.698	1.209	58	58.706	2.042	243	207.562	7.132	55	69.679	2.411	100	81.168	2.776	636	577.695	20.174	PF07714	PTHR27001,PTHR27001:SF218	KOG1187	2.7.11.1	GO:0006468,GO:0004672	AT2G33580.1	Protein kinase superfamily protein
Kinase	PGSC0003DMG400016126	2801	BRASSINOSTEROID INSENSITIVE 1-associated receptor kinase 1	313	387.871	11.464	384	387.663	12.227	491	418.542	12.36	214	269.849	8.145	184	148.537	4.207	389	352.985	9.988	PF00069	PTHR27001,PTHR27001:SF105	2.7.11.1	GO:0006468,GO:0005524,GO:0004672	AT5G65530.1	Protein kinase superfamily protein
Kinase	PGSC0003DMG400009763	4244	Wall-associated receptor kinase-like 8 || Receptor kinase	226	278.82	7.794	298	300.616	9.119	337	287.854	7.496	226	285.052	8.914	303	245.938	6.839	256	231.987	6.379	PF07714	PTHR27000,PTHR27000:SF113	2.7.11.1	GO:0006468,GO:0004672	AT2G39660.1	BIK1	botrytis-inducedkinase1
Kinase	PGSC0003DMG400004123	3234	Serine/threonine-protein kinase PBS1 || Kinase family protein	216	267.668	6.894	409	412.968	11.28	372	316.896	8.423	223	282.518	7.609	379	307.625	7.302	183	165.575	4.166	PF00069	PTHR27001,PTHR27001:SF150	KOG1187	2.7.11.1	K04733	GO:0006468,GO:0005524,GO:0004672	AT1G24030.2	Protein kinase superfamily protein
Kinase	PGSC0003DMG400026750	2583	Serine-threonine protein kinase, plant-type	319	395.306	8.797	199	201.423	4.477	204	174.25	3.844	377	477.62	10.583	191	155.03	3.409	216	196.507	4.38	PF13855	PTHR27000,PTHR27000:SF131	GO:0005515	AT4G18760.1	AtRLP51,RLP51	receptorlikeprotein51
Kinase	PGSC0003DMG400017278	2463	Receptor-like kinase	88	108.46	2.542	61	61.055	1.429	179	152.497	3.541	102	128.077	2.987	270	218.992	5.068	411	373.636	8.77	PF08276,PF00069	PTHR27002,PTHR27002:SF80	KOG1187	2.7.11.1	GO:0006468,GO:0005524,GO:0004672	AT4G32300.1	SD2-5	S-domain-25
Kinase	PGSC0003DMG400021649	3777	Mitogen-activated protein kinase 4	108	133.834	5.349	228	230.776	8.776	282	240.875	8.964	125	158.362	6.273	327	264.608	10.265	326	295.671	11.348	PF00069	PTHR24055,PTHR24055:SF227	2.7.11.24	K04371	GO:0006468,GO:0005524,GO:0004672	AT4G01370.1	ATMPK4,MPK4	MAPkinase4
Kinase	PGSC0003DMG400011989	3419	LRR receptor-like serine/threonine-protein kinase	10	12.392	0.204	17	17.207	0.283	118	100.792	1.65	87	110.22	1.81	255	206.977	3.38	422	383.916	6.333	PF00560,PF00069,PF13855	PTHR27000,PTHR27000:SF196	KOG0472	2.7.11.1	GO:0005515,GO:0006468,GO:0005524,GO:0004672	AT4G08850.1	Leucine-richrepeatreceptor-likeproteinkinasefamilyprotein
Kinase	PGSC0003DMG400011641	2134	CBL-interacting protein kinase 13	38	45.85	1.268	93	94.132	2.613	153	130.687	3.6	97	122.889	3.363	229	185.874	5.11	435	394.833	10.846	PF14531,PF03822	PTHR24347,PTHR24347:SF167	KOG0583	2.7.11.1	GO:0007165	AT5G58380.1	CIPK10,PKS2,SIP1,SNRK3.8	SOS3-interactingprotein1
Kinase	PGSC0003DMG400022391	3496	ATP binding / carbohydrate binding / kinase/ protein kinase/ protein serine/threonine kinase/ protein tyrosine kinase/ sugar binding	12	13.631	0.28	18	18.219	0.412	281	239.166	4.315	29	36.74	0.713	56	45.454	0.852	674	612.265	11.179	PF08276,PF01453,PF00954,PF07714	PTHR27002,PTHR27002:SF108	KOG1187	2.7.11.1	GO:0048544,GO:0006468,GO:0004672	AT1G11330.1	S-locuslectinproteinkinasefamilyprotein
Kinase	PGSC0003DMG400010003	1283	B2-type cyclin dependent kinase	767	950.468	46.527	105	106.279	5.189	117	99.938	4.799	641	812.08	39.37	55	44.642	2.129	60	54.585	2.681	PF00069	PTHR24056,PTHR24056:SF178	KOG0594	2.7.11.22,2.7.11.23	K07760	GO:0006468,GO:0005524,GO:0004672	AT1G20930.1	CDKB2;2	cyclin-dependentkinaseB2;2
Kinase	PGSC0003DMG400028407	3579	Receptor kinase RLPK1	592	733.608	15.165	378	382.603	8.508	717	611.584	12.563	281	354.732	7.966	177	143.667	4.445	293	265.648	6.868	PF07714	PTHR27006,PTHR27006:SF38	2.7.11.1	GO:0006468,GO:0004672	AT1G53430.1	Leucine-rich repeat transmembrane protein kinase
Kinase	PGSC0003DMG400025867	1413	Serine-threonine protein kinase, plant-type	171	211.904	9.262	401	405.883	17.7	338	288.708	12.403	127	160.896	6.972	355	288.145	12.305	260	236.536	10.369	PF00560,PF13855	PTHR27000,PTHR27000:SF170	2.7.11.1,2.7.10.2	GO:0005515	AT2G15320.1	Leucine-richrepeat(LRR)familyprotein
Kinase	PGSC0003DMG400000917	1980	Phosphatidylinositol-4-phosphate 5-kinase	142	175.967	6.191	241	243.935	8.639	239	204.145	7.141	180	226.774	8	316	256.49	8.86	245	222.889	7.821	PF02493	PTHR23084,PTHR23084:SF136	2.7.1.68	AT1G77660.1	HistoneH3K4-specificmethyltransferaseSET7/9familyprotein
Kinase	PGSC0003DMG400020364	2025	Receptor protein kinase || Avr9/Cf-9 rapidly elicited protein 261	290	358.13	11.982	258	261.141	9.772	398	339.958	11.232	322	406.674	15.684	232	187.497	7.135	184	167.395	6.132	PF07714	PTHR27001,PTHR27001:SF201	KOG1187	2.7.11.1,2.7.10.2	K14500	GO:0006468,GO:0004672	AT5G59010.1	Proteinkinaseproteinwithtetratricopeptiderepeatdomain
Kinase	PGSC0003DMG400003528	2286	Mitogen-activated protein kinase 7	129	158.618	4.072	280	282.397	7.266	301	256.249	6.48	69	87.416	2.23	328	266.23	6.724	341	310.227	7.992	PF06293	PTHR24055,PTHR24055:SF196	2.7.11.24	K04371	GO:0016773,GO:0016020,GO:0005524	AT2G18170.1	ATMPK7,MPK7	MAPkinase7
Kinase	PGSC0003DMG400009883	2183	Calcium-dependent protein kinase	119	147.465	4.076	121	121.461	3.357	243	207.563	5.691	138	174.832	4.818	96	77.921	2.124	501	455.788	12.686	PF13499,PF07714	PTHR24349,PTHR24349:SF89	KOG0032	2.7.11.1	K13412	GO:0006468,GO:0004672	AT1G76040.2	CPK29	calcium-dependentproteinkinase29
Kinase	PGSC0003DMG400014228	1703	Inositol polyphosphate multikinase	34	40.894	1.699	48	48.585	2.11	238	203.291	8.51	65	82.348	3.554	130	105.518	4.361	538	489.448	20.852	PF03770	PTHR12400,PTHR12400:SF51	KOG1620	2.7.1.151	K00915	GO:0008440	AT5G61760.1	ATIPK2BETA,IPK2B,IPK2BETA	inositolpolyphosphatekinase2beta
Kinase	PGSC0003DMG400024513	2932	Serine/threonine protein kinase || Serine-threonine protein kinase	101	125.159	5.216	175	176.119	8.371	215	182.791	7.611	126	159.629	8.858	286	231.328	10.481	318	289.302	12.435	PF00069	PTHR22967,PTHR22967:SF66	KOG2345	2.7.11.1,2.7.10.2	K08856	GO:0006468,GO:0005524,GO:0004672	AT5G08160.1	ATPK3,PK3	serine/threonineproteinkinase3
Kinase	PGSC0003DMG400026760	3745	Receptor-kinase	390	483.289	7.408	304	306.689	6.624	406	345.938	6.353	287	362.332	7.185	178	144.478	2.922	264	240.176	4.32	PF08263,PF00069	PTHR27008,PTHR27008:SF40	KOG1187	2.7.11.1	GO:0006468,GO:0005524,GO:0004672	AT1G10850.1	Leucine-richrepeatproteinkinasefamilyprotein
Kinase	PGSC0003DMG400012083	1730	Receptor kinase	13	16.11	0.592	18	18.219	0.696	39	32.458	1.24	138	174.832	6.358	270	219.153	8.327	316	287.483	10.981	PF14380,PF00069	PTHR27009,PTHR27009:SF21	KOG1187	3.1.4.46	GO:0006468,GO:0005524,GO:0004672	AT4G18250.1	receptorserine/threoninekinase,putative
Kinase	PGSC0003DMG400018840	2351	Nodulation receptor kinase	186	230.492	5.683	294	297.58	7.327	252	215.25	5.255	211	267.315	6.558	212	172.075	4.187	293	266.558	6.583	PF00069	PTHR27008,PTHR27008:SF13	KOG1187	2.7.11.1	GO:0006468,GO:0005524,GO:0004672	AT5G07620.1	Protein kinase superfamily protein
Kinase	PGSC0003DMG400015806	2400	Serine/threonine-protein kinase PBS1	325	402.741	9.708	191	193.326	4.654	216	184.5	4.405	383	485.221	11.641	121	98.213	2.337	211	191.958	4.635	PF00560,PF07714	PTHR27008,PTHR27008:SF28	KOG1187	2.7.11.1	GO:0005515,GO:0006468,GO:0004672	AT3G24660.1	TMKL1	transmembranekinase-like1
Kinase	PGSC0003DMG400014467	2766	Inositol polyphosphate multikinase	361	446.114	13.182	476	480.784	13.992	524	446.729	13.537	237	298.988	9.249	179	144.478	4.375	291	263.829	8.41	PF03770	PTHR12400,PTHR12400:SF51	KOG1620	2.7.1.151	K00915	GO:0008440	AT5G61760.1	ATIPK2BETA,IPK2B,IPK2BETA	inositolpolyphosphatekinase2beta
Kinase	PGSC0003DMG400018457	2590	Serine-threonine protein kinase, plant-type	5	6.196	0.137	16	16.195	0.359	102	87.125	1.916	28	35.473	0.784	89	72.239	1.584	589	535.845	11.908	PF00954,PF01453,PF00069	PTHR27002,PTHR27002:SF142	KOG1187	2.7.11.1	GO:0048544,GO:0006468,GO:0005524,GO:0004672	AT5G60900.1	RLK1	receptor-likeproteinkinase1
Kinase	PGSC0003DMG400009985	1802	Serine/threonine-protein kinase cx32	45	54.525	1.805	35	35.426	1.173	144	123	4.018	82	103.885	3.417	148	120.128	3.907	474	431.224	14.306	PF07714	PTHR27001,PTHR27001:SF5	KOG1187	2.7.11.1,2.7.10.2	GO:0006468,GO:0004672	AT1G76360.1	Protein kinase superfamily protein
Kinase	PGSC0003DMG400019081	1453	Uridylate kinase plant	216	266.429	12.973	253	255.068	12.26	238	203.291	9.516	187	236.909	11.413	292	237.009	11.057	222	201.055	9.802	PF13238	PTHR23359,PTHR23359:SF100	KOG3079	2.7.4.14	K13800	GO:0019205,GO:0006139,GO:0005524	AT4G25280.1	P-loopcontainingnucleosidetriphosphatehydrolasessuperfamilyprotein
Kinase	PGSC0003DMG400002727	2199	Homeodomain-like; Uridylate kinase	177	219.339	5.819	148	148.79	3.942	186	158.875	4.552	231	291.386	8.07	255	206.978	5.415	209	189.229	5.03	PF13837,PF00696	PTHR21499,PTHR21499:SF26	2.7.4.22	AT3G10030.1	aspartate/glutamate/uridylatekinasefamilyprotein
Kinase	PGSC0003DMG400040729	1485	FERONIA receptor-like kinase	46	57.003	2.352	75	75.913	3.125	270	230.625	9.362	62	78.548	3.215	237	192.367	7.765	391	355.714	14.718	PF07714	PTHR27003,PTHR27003:SF90	KOG1187	2.7.11.1	GO:0006468,GO:0004672	AT3G51550.1	FER	Malectin/receptor-like protein kinase family protein
Kinase	PGSC0003DMG400027404	776	Adenylate kinase isoenzyme 6	134	166.054	15.289	166	168.021	15.382	278	237.458	21.073	125	158.362	14.306	259	210.224	18.428	304	275.656	25.521	PF13238	PTHR12595,PTHR12595:SF0	KOG3347	2.7.4.3	K18532	AT5G60340.1	P-loopcontainingnucleosidetriphosphatehydrolasessuperfamilyprotein
Kinase	PGSC0003DMG400013749	3301	MAP kinase activating protein	87	106.571	2.778	184	186.241	5.184	286	243.437	7.438	104	130.49	3.548	279	226.458	5.882	300	272.927	7.176	PTHR23423,PTHR23423:SF23	GO:0009626	AT4G38360.2	LAZ1	Proteinofunknownfunction(DUF300)
Kinase	PGSC0003DMG400013299	3126	AMP-activated protein kinase || Snf1-kinase beta subunit, plants	133	164.814	7.234	181	183.204	8.36	193	164.854	7.344	205	259.714	11.147	304	246.75	12.033	170	153.749	7.384	PF04739,PF16561	PTHR10343,PTHR10343:SF51	KOG1616	K07199	GO:0005515,GO:0043562,GO:0009744	AT4G16360.3	5\'-AMP-activatedproteinkinasebeta-2subunitprotein
Kinase	PGSC0003DMG400017943	2682	Nodulation receptor kinase	441	546.489	11.744	269	272.276	5.838	249	212.687	5.638	422	533.363	11.518	80	64.934	1.537	171	154.658	3.331	PF07714	PTHR27008,PTHR27008:SF22	KOG0198	2.7.11.1,2.7.10.1	GO:0006468,GO:0004672	AT5G58300.1	Leucine-richrepeatproteinkinasefamilyprotein
Kinase	PGSC0003DMG400008146	3604	Leucine-rich repeat receptor kinase	521	645.625	10.921	404	407.907	6.903	403	344.229	5.77	345	437.079	7.327	146	118.505	1.953	177	160.117	2.721	PF00560,PF07714,PF13855	PTHR27000,PTHR27000:SF38	KOG1187	2.7.10.1	GO:0005515,GO:0006468,GO:0004672	AT2G41820.1	Leucine-richrepeatproteinkinasefamilyprotein
Kinase	PGSC0003DMG401011539	1904	Inositol-tetrakisphosphate 1-kinase	213	262.711	8.175	334	338.067	10.706	350	298.959	10.153	155	196.369	6.073	333	270.288	8.468	179	161.937	5.259	PF05770	PTHR14217,PTHR14217:SF3	2.7.1.159,2.7.1.134	K00913	GO:0052726,GO:0052725,GO:0047325,GO:0032957,GO:0005622,GO:0005524,GO:0000287	AT4G08170.2	Inositol1,3,4-trisphosphate5/6-kinasefamilyprotein
Kinase	PGSC0003DMG400017284	2994	Receptor-like kinase	46	56.804	1.098	67	66.824	1.292	201	171.154	3.573	110	138.337	2.762	227	183.502	3.799	324	294.151	6.002	PF00069	PTHR27002,PTHR27002:SF32	2.7.11.1	GO:0006468,GO:0005524,GO:0004672	AT4G32300.1	SD2-5	S-domain-25
Kinase	PGSC0003DMG400030113	2356	Leucine-rich repeat receptor kinase	78	95.867	2.389	61	61.3	1.536	149	126.566	3.209	56	69.679	1.799	329	266.312	6.732	274	249.142	6.371	PF00560,PF13855,PF00069	PTHR27000,PTHR27000:SF144	KOG1187	2.7.11.1,2.7.10.2,2.7.10.1	GO:0005515,GO:0006468,GO:0005524,GO:0004672	AT5G25930.1	Proteinkinasefamilyproteinwithleucine-richrepeatdomain
Kinase	PGSC0003DMG400005896	4293	Protein kinase	318	392.827	6.125	251	254.056	3.967	313	267.354	4.152	258	325.592	5.041	188	152.595	2.365	213	192.868	3.005	PF08263,PF00069	PTHR27001,PTHR27001:SF109	KOG0198	2.7.11.1	GO:0006468,GO:0005524,GO:0004672	AT2G01820.1	Leucine-richrepeatproteinkinasefamilyprotein
Kinase	PGSC0003DMG400001783	2113	Serine/threonine-protein kinase PEPKR2	165	204.468	6.137	229	230.776	6.389	256	218.667	5.995	158	200.169	5.521	249	202.107	5.8	246	223.8	6.362	PF14531	PTHR24349,PTHR24349:SF102	KOG0583	2.7.11.1	AT1G12680.1	PEPKR2	phosphoenolpyruvatecarboxylase-relatedkinase2
Kinase	PGSC0003DMG400007121	3301	Serine/threonine protein kinase	84	102.854	1.987	139	140.692	2.49	169	144.354	2.654	95	119.089	2.116	219	177.757	3.138	337	305.677	5.921	PF00069	PTHR24351,PTHR24351:SF73	2.7.11.1	GO:0006468,GO:0005524,GO:0004672	AT2G36350.1	Protein kinase superfamily protein
Kinase	PGSC0003DMG400018558	1519	Cyclin-dependent protein kinase p34cdc2	250	309.801	17.812	226	227.74	9.553	239	203.292	10.062	248	314.19	14.413	194	157.465	6.632	201	182.86	8.863	PF00069	PTHR24056	KOG0594	2.7.11.22,2.7.11.23	K02206	GO:0006468,GO:0005524,GO:0004672	AT3G48750.1	CDC2,CDC2A,CDC2AAT,CDK2,CDKA1,CDKA;1	celldivisioncontrol2
Kinase	PGSC0003DMG402022640	1364	Two-component sensor protein histidine protein kinase	297	368.043	16.763	243	245.959	11.176	242	206.708	9.248	247	312.923	14.125	163	132.303	5.882	226	205.605	9.394	PF00072	PTHR26402,PTHR26402:SF526	K14492	GO:0000160	AT1G10470.1	ARR4,ATRR1,IBC7,MEE7	responseregulator4
Kinase	PGSC0003DMG400027499	2785	Receptor-like kinase 17	545	675.365	13.856	105	106.279	2.178	103	87.979	1.79	544	689.191	14.082	31	25.162	0.511	61	55.495	1.14	PF07714	PTHR27003,PTHR27003:SF47	KOG1187	2.7.11.1	GO:0006468,GO:0004672	AT3G03770.2	Leucine-richrepeatproteinkinasefamilyprotein
Kinase	PGSC0003DMG400014736	1464	Serine-threonine protein kinase, plant-type	2	2.478	0.112	12	12.146	0.508	46	39.292	1.621	48	60.811	3.142	287	232.14	10	301	273.836	12.006	PF08263,PF00560,PF13855	PTHR27004	KOG0531	2.7.11.1	GO:0005515	AT5G44700.1	EDA23,GSO2	Leucine-rich repeat transmembrane protein kinase
Kinase	PGSC0003DMG400009986	2467	Receptor serine-threonine protein kinase	249	308.562	9.841	201	202.435	7.017	166	141.791	4.416	257	324.325	9.265	213	172.887	4.803	162	146.471	4.548	PF00069	PTHR27001,PTHR27001:SF3	KOG1187	2.7.11.1	K04733	GO:0006468,GO:0005524,GO:0004672	AT1G20650.1	Protein kinase superfamily protein
Kinase	PGSC0003DMG400010484	1984	BRASSINOSTEROID INSENSITIVE 1-associated receptor kinase 1	9	9.914	0.375	19	18.219	0.585	145	123	4.667	19	24.071	0.921	122	98.213	3.657	490	445.78	16.637	PF00069	PTHR27009,PTHR27009:SF19	KOG1187	3.1.4.46	GO:0006468,GO:0005524,GO:0004672	AT1G66910.1	Protein kinase superfamily protein
Kinase	PGSC0003DMG400023704	1948	Protein kinase 1	363	449.83	13.646	178	180.167	5.457	294	251.125	7.527	237	300.254	9.054	137	111.2	3.319	256	232.897	7.08	PF07714	PTHR27001,PTHR27001:SF202	KOG1187	2.7.11.1	GO:0006468,GO:0004672	AT2G41970.1	Protein kinase superfamily protein
Kinase	PGSC0003DMG400027877	1530	Calcium dependant protein kinase	221	273.864	10.918	215	217.618	8.657	262	223.792	8.782	145	183.7	7.266	269	218.341	8.522	213	193.778	7.746	PF13499,PF00069	PTHR24349,PTHR24349:SF89	KOG0032	2.7.11.1	K13412	GO:0006468,GO:0005524,GO:0004672	AT3G20410.1	CPK9	calmodulin-domainproteinkinase9
Kinase	PGSC0003DMG401020664	748	Second messenger-dependent protein kinase || Binding protein	135	167.292	19.191	214	216.606	25.281	488	415.98	46.043	49	62.078	7.067	190	154.218	16.409	382	346.616	39.494	PF00641	PTHR23111,PTHR23111:SF39	GO:0008270	AT2G26695.1	RanBP2/NZFzincfinger-likesuperfamilyprotein
Kinase	PGSC0003DMG400022425	2740	Lrr receptor-linked protein kinase	310	384.153	8.381	219	221.666	5.278	232	197.312	4.374	280	353.464	7.491	222	179.38	3.759	119	108.261	2.303	PF07714	PTHR27001,PTHR27001:SF91	2.7.10.2	GO:0006468,GO:0004672	AT4G03390.1	SRF3	STRUBBELIG-receptorfamily3
Kinase	PGSC0003DMG400016323	1863	Serine/threonine protein kinase	86	106.571	3.398	174	176.119	5.606	190	162.292	5.11	150	190.034	6.021	252	204.542	6.412	216	196.507	6.279	PF00069	PTHR24361,PTHR24361:SF243	KOG0582	2.7.11.1	GO:0006468,GO:0005524,GO:0004672	AT4G14480.1	Protein kinase superfamily protein
Kinase	PGSC0003DMG400003958	2603	Leucine rich repeat receptor kinase	237	293.691	6.523	164	164.985	3.763	176	150.333	3.289	232	293.92	7.301	155	125.81	2.931	231	210.153	4.819	PF07714	PTHR27006,PTHR27006:SF2	2.7.11.1	GO:0006468,GO:0004672	AT4G22730.1	Leucine-richrepeatproteinkinasefamilyprotein
Kinase	PGSC0003DMG400003313	2649	Serine-threonine protein kinase, plant-type	19	22.306	0.531	181	182.192	4.064	305	260.521	5.621	17	21.537	0.464	400	324.671	6.95	196	178.312	3.968	PF08276,PF00954,PF01453,PF00069	PTHR27002,PTHR27002:SF136	KOG1187	2.7.11.1	GO:0048544,GO:0006468,GO:0005524,GO:0004672	AT4G00340.1	RLK4	receptor-likeproteinkinase4
Kinase	PGSC0003DMG400008997	2650	Protein kinase	344	426.286	9.227	193	195.35	4.224	180	153.75	3.3	340	430.745	9.284	140	113.635	2.431	128	116.449	2.524	PF00069	PTHR24361,PTHR24361:SF315	KOG0198	2.7.11.25	GO:0006468,GO:0005524,GO:0004672	AT3G06030.1	ANP3,MAPKKK12,NP3	NPK1-relatedproteinkinase3
Kinase	PGSC0003DMG400021446	1638	Adenylyl-sulfate kinase, chloroplastic	252	311.04	14.475	290	292.519	13.391	271	231.479	10.451	161	202.703	9.154	272	219.965	9.824	172	155.568	7.166	PF01583	PTHR11055,PTHR11055:SF21	KOG0635	2.7.1.25	K00860	GO:0005524,GO:0004020,GO:0000103	AT2G14750.1	AKN1,APK,APK1,ATAKN1	APSkinase
Kinase	PGSC0003DMG400014372	2441	Uridine kinase	210	260.232	8.016	152	152.839	4.571	206	175.105	5.385	219	277.451	8.141	194	157.465	4.722	192	174.673	5.355	PF00485,PF14681	PTHR10285,PTHR10285:SF75	KOG4203	2.4.2.9,2.7.1.48	GO:0016301,GO:0008152,GO:0005524	AT1G55810.3	UKL3	uridinekinase-like3
Kinase	PGSC0003DMG400013804	1431	Receptor protein kinase	163	201.99	8.7	294	297.58	12.788	424	362.167	15.336	64	81.081	3.463	270	219.153	9.225	271	246.544	10.65	PF07714	PTHR27005,PTHR27005:SF49	KOG1187	2.7.11.1	GO:0006468,GO:0004672	AT3G57700.1	Protein kinase superfamily protein
Kinase	PGSC0003DMG400025309	2769	Homoserine kinase	99	122.046	2.519	76	76.185	1.571	127	108.448	2.221	159	200.981	4.132	123	99.299	2.027	322	292.313	6.043	PF00288,PF08544	PTHR20861,PTHR20861:SF1	KOG1537	2.7.1.39	K00872	GO:0005524	AT2G17265.1	DMR1,HSK	homoserinekinase
Kinase	PGSC0003DMG400008523	2835	S-locus lectin protein kinase family protein || S-locus-specific glycoprotein S6	60	74.352	1.575	126	127.534	2.904	334	285.291	6.511	38	48.142	0.998	203	164.77	3.672	363	329.331	7.328	PF08276,PF01453,PF00954,PF00069	PTHR27002,PTHR27002:SF102	2.7.11.1	GO:0048544,GO:0006468,GO:0005524,GO:0004672	AT4G21390.1	B120	S-locuslectinproteinkinasefamilyprotein
Kinase	PGSC0003DMG400009078	2078	Receptor serine/threonine kinase	96	118.963	3.359	85	86.035	2.426	147	125.562	3.506	94	119.088	3.344	204	165.582	4.606	305	277.475	7.85	PF00069	PTHR27009,PTHR27009:SF2	KOG1187	3.1.4.46	GO:0006468,GO:0005524,GO:0004672	AT1G66920.2	Protein kinase superfamily protein
Kinase	PGSC0003DMG403026153	1706	Lectin receptor kinase	18	21.067	0.742	34	34.405	1.209	81	69.175	2.402	41	50.888	1.779	331	268.519	9.279	228	207.387	7.319	PF08276,PF00954,PF01453	PTHR27002,PTHR27002:SF144	GO:0048544	AT4G03230.1	S-locuslectinproteinkinasefamilyprotein
Kinase	PGSC0003DMG400030527	2542	Ceramide kinase	105	130.116	3.006	196	198.386	4.636	258	220.375	4.981	74	93.75	2.313	216	175.322	4.056	309	280.205	6.549	PTHR12358,PTHR12358:SF6	2.7.1.138	K04715	AT5G51290.1	Diacylglycerolkinasefamilyprotein
Kinase	PGSC0003DMG400025365	2086	Protein kinase	73	90.462	2.628	98	99.193	2.901	215	183.646	5.413	67	83.615	2.378	161	129.868	3.781	371	336.609	9.611	PF00069	PTHR27001,PTHR27001:SF63	KOG1187	2.7.11.1	GO:0006468,GO:0005524,GO:0004672	AT1G07870.2	Protein kinase superfamily protein
Kinase	PGSC0003DMG400009843	2739	Receptor kinase	300	370.522	7.739	247	250.008	5.216	298	254.541	5.735	232	293.92	6.114	194	157.465	3.426	169	153.749	3.216	PF00560,PF00069	PTHR27008,PTHR27008:SF1	KOG1187	2.7.11.1	GO:0005515,GO:0006468,GO:0005524,GO:0004672	AT5G67200.1	Leucine-richrepeatproteinkinasefamilyprotein
Kinase	PGSC0003DMG400016208	2324	Phosphofructokinase || 6-phosphofructokinase 5, chloroplastic	203	251.558	6.6	203	204.46	5.272	226	192.187	4.96	165	209.038	5.452	166	134.738	3.549	257	232.897	6.126	PF00365	PTHR13697,PTHR13697:SF20	KOG2440	2.7.1.11	K00850	GO:0006096,GO:0003872	AT2G22480.1	PFK5	phosphofructokinase5
Kinase	PGSC0003DMG400013288	2019	Pentatricopeptide repeat-containing protein || Thymidine kinase	324	401.502	19.468	200	202.436	9.771	252	215.25	9.933	189	238.176	11.293	201	162.336	7.44	196	178.312	8.319	PF00265	PTHR11441,PTHR11441:SF2	KOG3125	2.7.1.21	K00857	GO:0005524,GO:0004797	AT3G07800.1	Thymidinekinase
Kinase	PGSC0003DMG400014576	2247	Receptor kinase	360	446.113	12.424	364	368.432	9.532	346	294.687	8.643	298	377.535	10.666	143	116.07	4.06	140	126.456	3.56	PF00069	PTHR27008,PTHR27008:SF44	2.7.11.1	GO:0006468,GO:0005524,GO:0004672	AT1G68400.1	Leucine-rich repeat transmembrane protein kinasefamilyprotein
Kinase	PGSC0003DMG400010466	3056	Lectin receptor kinase	240	297.408	5.523	268	271.263	5.032	251	214.396	3.952	189	239.443	4.43	243	197.237	3.626	148	134.644	2.503	PF00069,PF00139	PTHR27007,PTHR27007:SF47	KOG1187	2.7.11.1	GO:0006468,GO:0005524,GO:0004672,GO:0030246	AT3G53380.1	ConcanavalinA-likelectinproteinkinasefamilyprotein
Kinase	PGSC0003DMG400007389	1836	CBL-interacting protein kinase 6	30	37.176	1.205	225	227.74	7.369	214	182.792	5.849	17	21.537	0.694	444	360.384	11.481	118	107.351	3.487	PF03822,PF00069	PTHR24347,PTHR24347:SF199	KOG0583	2.7.11.1	K07198	GO:0007165,GO:0006468,GO:0005524,GO:0004672	AT5G10930.1	CIPK5,SnRK3.24	CBL-interactingproteinkinase5
Kinase	PGSC0003DMG402029906	4190	BRASSINOSTEROID INSENSITIVE 1-associated receptor kinase 1	26	32.219	0.428	38	38.463	0.511	150	128.125	1.694	61	77.281	1.025	37	30.032	0.396	478	434.863	5.786	PF01453,PF00069	PTHR27002,PTHR27002:SF64	KOG1187	2.7.11.1	GO:0006468,GO:0005524,GO:0004672	AT5G60900.1	RLK1	receptor-likeproteinkinase1
Kinase	PGSC0003DMG400003882	2900	Phosphoglycerate kinase	202	249.08	8.309	275	278.348	7.827	259	221.229	6.212	196	247.045	6.953	235	190.744	4.727	140	126.456	3.821	PF02390,PF00162	PTHR11406,PTHR11406:SF13	KOG1367	2.7.2.3	K00927	GO:0008176,GO:0006400,GO:0006096,GO:0004618	AT3G12780.1	PGK1	phosphoglycerate kinase1
Kinase	PGSC0003DMG401013919	1819	Receptor serine-threonine protein kinase	195	241.644	7.914	279	282.397	9.233	297	253.687	8.202	125	158.362	5.153	214	173.699	5.591	227	206.514	6.779	PF00069	PTHR27001,PTHR27001:SF207	KOG1187	2.7.11.1	GO:0006468,GO:0005524,GO:0004672	AT3G20530.1	Protein kinase superfamily protein
Kinase	PGSC0003DMG400022210	1380	Mitogen-activated protein kinase kinase kinase	252	312.279	14.031	502	508.112	22.776	299	255.396	11.274	119	150.761	6.714	248	201.296	8.831	199	181.041	8.159	PF00069	PTHR24361,PTHR24361:SF306	KOG0198	2.7.11.25	GO:0006468,GO:0005524,GO:0004672	AT5G55090.1	MAPKKK15	mitogen-activatedproteinkinasekinasekinase15
Kinase	PGSC0003DMG400025734	2042	Pyruvate kinase	350	432.482	13.601	112	113.364	3.453	196	166.563	5.254	258	325.592	10.133	133	107.142	3.038	172	156.478	4.759	PF02887,PF00224	PTHR11817,PTHR11817:SF21	KOG2323	2.7.1.40	K00873	GO:0030955,GO:0006096,GO:0004743,GO:0000287	AT3G22960.1	PKP-ALPHA,PKP1	Pyruvate kinase family protein
Kinase	PGSC0003DMG400003192	2153	Receptor-like kinase CHRK1	1	1.239	0.081	2	1.012	0.066	131	111.582	6.611	17	20.27	1.273	11	8.928	0.55	535	486.612	30.29	PF07714	PTHR27002,PTHR27002:SF1	KOG1187	2.7.11.1	GO:0006468,GO:0004672	AT4G11530.1	CRK34	cysteine-richRLK(RECEPTOR-likeproteinkinase)34
Kinase	PGSC0003DMG400022264	3526	LRR receptor-like serine/threonine-protein kinase	138	171.01	2.727	410	414.992	6.612	295	251.979	3.993	141	178.632	2.84	318	258.113	4.081	99	90.066	1.438	PF08263,PF00560,PF00069,PF13855	PTHR27000,PTHR27000:SF186	KOG1187	2.7.11.1	GO:0005515,GO:0006468,GO:0005524,GO:0004672	AT5G56040.2	Leucine-richreceptor-likeproteinkinasefamilyprotein
Kinase	PGSC0003DMG400009024	1658	Carbohydrate kinase family	151	185.88	6.825	177	178.143	6.799	180	152.896	5.63	188	238.176	8.767	240	193.991	6.945	127	114.629	4.195	PF01256	PTHR12592,PTHR12592:SF0	KOG3974	4.2.1.93	K17757	GO:0052855	AT5G19150.2	pfkB-likecarbohydratekinasefamilyprotein
Kinase	PGSC0003DMG400025366	1928	Mitogen-activated protein kinase	114	141.269	4.335	74	74.901	2.295	90	76.875	2.331	107	135.558	4.135	131	106.33	3.21	316	287.482	8.84	PF00069	PTHR24055,PTHR24055:SF185	2.7.11.24	K04371	GO:0006468,GO:0005524,GO:0004672	AT1G07880.2	ATMPK13	Protein kinase superfamily protein
Kinase	PGSC0003DMG400015770	1452	Cyclin-dependent kinase inhibitor	139	172.249	8.329	237	238.874	11.479	240	205	9.684	109	138.092	6.614	331	267.854	12.653	109	99.163	4.691	PTHR10265,PTHR10265:SF24	GO:0007050,GO:0005634,GO:0004861
Kinase	PGSC0003DMG400029735	2449	Lectin-receptor kinase 3	79	97.897	2.308	59	59.718	1.406	209	178.521	4.17	33	41.808	0.981	118	95.778	2.23	391	355.714	8.401	PF07714,PF00139	PTHR27007,PTHR27007:SF9	KOG1187	2.7.11.1	GO:0006468,GO:0004672,GO:0030246	AT4G04960.1	ConcanavalinA-likelectinproteinkinasefamilyprotein
Kinase	PGSC0003DMG400033913	3693	Lrr receptor protein kinase	148	183.402	3.986	290	292.519	6.302	231	197.313	4.049	167	211.571	4.949	239	193.179	3.85	134	120.997	2.678	PTHR27001,PTHR27001:SF237	2.7.11.1,2.7.10.1	AT2G16250.1	Leucine-richrepeatproteinkinasefamilyprotein
Kinase	PGSC0003DMG400027115	2765	Leucine Rich Repeat family protein || Nodulation receptor kinase	447	553.924	12.94	346	350.213	9.3	244	207.562	5.064	302	381.335	8.373	123	99.025	2.531	101	91.885	2.2	PF00069	PTHR27008,PTHR27008:SF27	2.7.11.1	GO:0006468,GO:0005524,GO:0004672	AT3G56100.1	IMK3,MRLK	meristematicreceptor-likekinase
Kinase	PGSC0003DMG400005773	2842	Map3k delta-1 protein kinase	119	147.465	3.227	199	201.423	4.299	250	212.687	4.64	97	122.889	2.722	241	195.614	4.238	188	171.034	3.758	PF00989,PF07714	PTHR23257,PTHR23257:SF434	2.7.11.1	GO:0006355,GO:0006468,GO:0004672	AT4G23050.2	PASdomain-containingproteintyrosinekinasefamilyprotein
Kinase	PGSC0003DMG400018849	3389	Receptor protein kinase CLAVATA1 || Leucine-rich repeat receptor kinase	252	311.04	6.248	196	198.387	5.291	202	172.542	4.305	275	348.396	7.767	122	99.025	2.563	125	112.81	2.366	PF07714	PTHR27000,PTHR27000:SF1	2.7.11.1	GO:0006468,GO:0004672	AT5G61480.1	PXY	Leucine-richrepeatproteinkinasefamilyprotein
Kinase	PGSC0003DMG400002850	2528	Aspartate/glutamate/uridylate kinase family protein	214	263.95	10.792	205	207.496	8.743	178	152.041	5.913	162	205.237	8.761	177	143.666	5.981	183	165.575	7.083	PF00696	PTHR11063,PTHR11063:SF6	2.7.4.26	AT1G26640.1	Aminoacidkinasefamilyprotein
Kinase	PGSC0003DMG400022825	1491	Serine/threonine-protein kinase WNK8	91	112.767	4.631	126	127.534	5.226	169	144.354	5.833	107	135.558	5.522	138	112.011	4.501	273	248.363	10.229	PF00069	PTHR13902	KOG0192,KOG0198	2.7.11.1	K08867	GO:0006468,GO:0005524,GO:0004672	AT3G18750.1	ATWNK6,WNK6,ZIK5	withnolysine(K)kinase6
Kinase	PGSC0003DMG402028796	2557	Big map kinase/bmk	107	132.595	2.983	108	109.315	2.457	85	72.604	1.619	197	249.579	5.592	149	120.94	2.689	167	151.929	3.424	PF00069	PTHR24055,PTHR24055:SF211	2.7.11.24	K04371	GO:0006468,GO:0005524,GO:0004672	AT3G18040.1	MPK9	MAPkinase9
Kinase	PGSC0003DMG401027271	3479	Leucine-rich repeat receptor kinase	228	281.299	4.729	269	272.275	4.693	250	212.688	3.582	224	283.784	4.734	204	165.582	2.655	83	74.6	1.208	PF00560,PF07714	PTHR27000,PTHR27000:SF38	KOG1187	2.7.10.1	GO:0005515,GO:0006468,GO:0004672	AT2G41820.1	Leucine-richrepeatproteinkinasefamilyprotein
Kinase	PGSC0003DMG400007070	1483	Polynucleotide kinase-3'-phosphatase	89	110.289	6.163	98	99.193	5.37	110	93.958	4.967	146	184.966	10.247	194	157.465	8.427	171	155.568	8.697	PF00645,PF08645	PTHR12083,PTHR12083:SF6	3.1.3.7,3.1.3.32	K08073	GO:0008270,GO:0003677	AT3G14890.1	phosphoesterase
Kinase	PGSC0003DMG400046324	2502	Receptor-like kinase	6	6.196	0.143	21	20.244	0.466	29	24.771	0.565	55	69.679	1.598	156	126.622	2.881	298	271.107	6.255	PF08276,PF01453,PF00069	PTHR27002,PTHR27002:SF80	KOG1187	2.7.11.1	GO:0006468,GO:0005524,GO:0004672	AT4G32300.1	SD2-5	S-domain-25
Kinase	PGSC0003DMG402029166	2137	Calcium/calmodulin-dependent protein kinase kinase	190	235.448	8.437	238	239.886	9.247	245	209.27	7.49	196	248.311	9.328	191	155.03	5.67	119	108.261	4.712	PTHR24347,PTHR24347:SF193	2.7.11.1	AT5G60550.1	ATSNAK1,GRIK2	geminivirusrepinteractingkinase2
Kinase	PGSC0003DMG400011980	2018	Two-component sensor histidine kinase bacteria	222	275.103	9.057	220	222.679	7.808	310	263.938	8.836	167	210.304	6.584	236	191.556	6.456	102	92.795	3.018	PF00249,PF00072	PTHR26402,PTHR26402:SF610	K14491	GO:0000160	AT1G67710.1	ARR11	responseregulator11
Kinase	PGSC0003DMG400008403	3545	ATP binding / kinase/ protein serine / threonine kinase	221	273.864	5.3	220	222.678	4.278	240	205	3.575	227	287.585	5.092	90	73.05	1.183	183	166.484	3.202	PF07714	PTHR27003,PTHR27003:SF22	KOG1187	2.7.11.1	GO:0006468,GO:0004672	AT1G79620.1	Leucine-richrepeatproteinkinasefamilyprotein
Kinase	PGSC0003DMG400030245	1187	Calcium dependent protein kinase 13	202	250.082	13.432	194	195.765	10.485	158	134.858	7.092	169	213.739	11.359	176	142.849	7.457	153	138.307	7.456	PF13405	PTHR24349,PTHR24349:SF145	2.7.11.1	GO:0005509	AT3G51850.1	CPK13	calcium-dependentproteinkinase13
Kinase	PGSC0003DMG400005056	1934	Sphingosine kinase	80	99.136	3.235	125	126.522	4.12	144	122.145	3.979	57	72.213	2.602	119	95.778	3.109	321	291.122	9.518	PF00781	PTHR12358,PTHR12358:SF42	KOG1115	2.7.1.91	K04718	GO:0016301	AT4G21540.1	SPHK1	sphingosinekinase1
Kinase	PGSC0003DMG401014197	5020	Serine/threonine-protein kinase PBS1	279	344.498	13.211	325	328.957	11.48	305	259.666	9.956	202	254.646	7.574	133	107.141	3.199	161	146.47	4.152	PF07714	PTHR27001,PTHR27001:SF71	KOG1187	2.7.11.1	GO:0006468,GO:0004672	AT2G25220.1	Protein kinase superfamily protein
Kinase	PGSC0003DMG400003007	1545	Serine/threonine-protein kinase PBS1	118	146.226	5.764	195	196.362	7.725	130	111.041	4.336	119	150.761	6.277	266	215.906	8.335	107	97.344	3.848	PF07714	PTHR27001,PTHR27001:SF20	KOG1187	2.7.11.1,2.7.10.1	GO:0006468,GO:0004672	AT5G22050.2	Protein kinase superfamily protein
Kinase	PGSC0003DMG400005958	6100	Fyve finger-containing phosphoinositide kinase, fyv1	160	198.273	1.83	154	155.875	1.435	220	187.062	1.697	145	183.7	1.679	118	95.778	0.88	226	205.605	1.883	PF00118,PF01504	PTHR11353,PTHR11353:SF101	2.7.1.150	K00921	GO:0005524,GO:0046488,GO:0016307	AT1G71010.1	FAB1C	FORMSAPLOIDANDBINUCLEATECELLS1C
Kinase	PGSC0003DMG400011798	1179	Protein kinase APK1B, chloroplast	275	340.781	23.094	286	289.482	19.204	375	319.458	21.215	123	155.829	10.583	260	211.036	13.414	95	86.427	5.761	PTHR33786,PTHR33786:SF1	AT5G01015.1
Kinase	PGSC0003DMG400003698	2432	Inositol pentakisphosphate 2-kinase || Inositol-pentakisphosphate 2-kinase	137	169.771	6.325	182	184.216	6.499	191	163.146	5.855	122	153.294	5.595	240	193.99	6.956	111	100.983	3.822	PF06090	PTHR14456	KOG4749	2.7.1.158	K10572	GO:0035299,GO:0005524	AT5G42810.1	ATIPK1,IPK1	inositol-pentakisphosphate2-kinase1
Kinase	PGSC0003DMG400003543	1661	Serine-threonine protein kinase, plant-type	458	567.452	20.594	142	143.087	5.183	169	143.79	5.144	300	379.66	13.68	77	61.983	2.207	95	86.36	3.142	PF13855	PTHR27000,PTHR27000:SF169	KOG1909	GO:0005515	AT5G66330.1	Leucine-richrepeat(LRR)familyprotein
Kinase	PGSC0003DMG400013989	1918	CBL-interacting protein kinase 07	132	162.719	5.022	178	179.639	5.536	82	69.369	2.115	88	110.721	3.397	264	213.579	6.485	115	104.318	3.227	PF14531,PF03822	PTHR24347,PTHR24347:SF167	KOG0583	2.7.11.1	GO:0007165	AT5G58380.1	CIPK10,PKS2,SIP1,SNRK3.8	SOS3-interactingprotein1
Kinase	PGSC0003DMG400013495	1807	Pto-like serine/threonine kinase	177	219.339	7.988	195	197.375	7.128	206	175.104	6.195	108	136.825	4.507	205	166.394	5.516	153	139.192	4.796	PF07714	PTHR27003,PTHR27003:SF94	KOG1187	2.7.11.1	GO:0006468,GO:0004672	AT3G46290.1	HERK1	herculesreceptorkinase1
Kinase	PGSC0003DMG400030658	2769	Symbiosis receptor-like kinase	2	1.239	0.033	0	0	0	35	29.896	0.666	3	2.534	0.053	69	56.006	1.228	393	357.533	7.553	PF07714,PF12819	PTHR27003,PTHR27003:SF71	KOG1187	2.7.11.1	GO:0006468,GO:0004672	AT1G67720.1	Leucine-richrepeatproteinkinasefamilyprotein
Kinase	PGSC0003DMG400005975	3105	Wall-associated kinase	22	27.262	0.676	37	37.451	0.893	94	80.292	1.971	87	110.22	2.755	158	128.245	2.988	218	197.417	4.6	PF00069	PTHR27005,PTHR27005:SF28	KOG0198	2.7.11.1	GO:0006468,GO:0005524,GO:0004672	AT1G25390.1	Protein kinase superfamily protein
Kinase	PGSC0003DMG400008176	3927	Guanylate kinase	102	126.399	4.112	149	150.814	4.69	137	116.167	3.135	116	146.96	4.265	199	161.524	4.505	137	124.636	3.745	PF00625	PTHR23117,PTHR23117:SF13	KOG0707	2.7.4.8	K00942	AT3G57550.2	AGK2,GK-2	guanylatekinase
Kinase	PGSC0003DMG402028586	569	Mevalonate kinase	64	79.309	11.381	95	96.157	13.695	150	128.125	17.393	84	106.419	14.848	176	142.855	19.032	191	173.763	25.18
Kinase	PGSC0003DMG400006610	3045	Receptor serine-threonine protein kinase	97	118.963	4.331	110	110.327	3.509	193	164	4.723	98	124.156	4.073	98	79.544	2.718	254	230.168	6.514	PF00069	PTHR27001,PTHR27001:SF168	KOG1187	2.7.11.1	K18873	GO:0006468,GO:0005524,GO:0004672	AT1G07870.2	Protein kinase superfamily protein
Kinase	PGSC0003DMG400004958	2823	Inositol-tetrakisphosphate 1-kinase 2	197	244.123	6.99	244	246.971	7.502	249	212.687	5.478	135	171.031	4.561	139	112.011	2.873	175	159.207	4.596	PF05770	PTHR14217,PTHR14217:SF3	2.7.1.159,2.7.1.134	K00913	GO:0052726,GO:0052725,GO:0047325,GO:0032957,GO:0005622,GO:0005524,GO:0000287	AT4G08170.2	Inositol1,3,4-trisphosphate5/6-kinasefamilyprotein
Kinase	PGSC0003DMG400025117	2459	Uridine cytidine kinase I	199	245.362	6.235	245	247.983	6.279	138	117.875	2.979	190	240.71	6.052	128	103.895	2.532	130	117.358	2.902	PF01928,PF00485	PTHR10285,PTHR10285:SF76	KOG4203	2.7.1.48	GO:0016301,GO:0008152,GO:0005524	AT1G26190.1	Phosphoribulokinase/Uridinekinasefamily
Kinase	PGSC0003DMG401009161	3761	Receptor kinase	75	92.94	1.384	103	104.254	1.552	190	162.292	2.403	66	83.615	1.242	87	70.616	1.043	294	267.468	3.988	PF08263,PF00560,PF00069	PTHR27000,PTHR27000:SF185	KOG1187	2.7.11.1	GO:0005515,GO:0006468,GO:0005524,GO:0004672	AT1G73080.1	ATPEPR1,PEPR1	PEP1receptor1
Kinase	PGSC0003DMG400028479	1992	CBL-interacting protein kinase 16	63	78.07	2.41	329	333.006	10.215	242	206.708	6.286	80	101.352	3.109	217	176.134	5.348	148	134.644	4.165	PF03822	PTHR24347,PTHR24347:SF215	2.7.11.1	GO:0007165	AT5G45820.1	CIPK20,PKS18,SnRK3.6	CBL-interactingproteinkinase20
Kinase	PGSC0003DMG400025330	2566	BRASSINOSTEROID INSENSITIVE 1-associated receptor kinase 1	377	467.179	11.935	188	190.289	5.793	163	138.375	3.075	296	373.734	8.465	79	63.311	1.403	68	61.863	1.527	PF00560,PF08263,PF00069	PTHR27000,PTHR27000:SF184	KOG1187	2.7.11.1	GO:0005515,GO:0006468,GO:0005524,GO:0004672	AT5G62710.1	Leucine-richrepeatproteinkinasefamilyprotein
Kinase	PGSC0003DMG400000915	2616	S-receptor kinase	106	131.299	6.101	114	115.243	4.103	119	101.487	4.196	102	127.957	4.95	114	91.952	2.904	218	197.673	7.364	PF01453,PF00069	PTHR27002,PTHR27002:SF112	KOG1187	2.7.11.1	GO:0006468,GO:0005524,GO:0004672	AT5G35370.1	S-locuslectinproteinkinasefamilyprotein
Kinase	PGSC0003DMG400023004	2462	Leucine rich repeat receptor kinase	510	631.993	14.817	280	283.409	6.636	229	195.604	4.544	294	372.467	8.692	83	67.369	1.56	55	50.037	1.175	PF08263,PF13855,PF00069	PTHR27006,PTHR27006:SF41	KOG1187	2.7.11.1	GO:0005515,GO:0006468,GO:0005524,GO:0004672	AT5G51560.1	Leucine-richrepeatproteinkinasefamilyprotein
Kinase	PGSC0003DMG400024500	1932	HT1 protein kinase	314	389.109	11.913	440	445.358	13.613	281	240.021	7.26	215	272.383	8.289	124	100.648	3.032	90	81.878	2.512	PF14531	PTHR23257,PTHR23257:SF475	KOG0192	2.7.11.1	AT1G62400.1	HT1	Protein kinase superfamily protein
Kinase	PGSC0003DMG400020178	1777	Serine-threonine protein kinase, plant-type	184	228.013	7.667	169	171.058	5.742	164	140.083	4.648	150	190.034	6.347	146	118.505	3.914	132	120.088	4.047	PF08263,PF00560	PTHR27000,PTHR27000:SF105	KOG4579	2.7.11.1	GO:0005515	AT1G03440.1	Leucine-richrepeat(LRR)familyprotein
Kinase	PGSC0003DMG400004363	1616	Auxin-regulated dual specificity cytosolic kinase	70	86.744	3.248	112	113.364	4.237	109	93.104	3.435	74	93.75	3.485	234	189.932	6.972	118	107.351	4.03	PF07714	PTHR27001,PTHR27001:SF123	KOG1187	2.7.11.1	GO:0006468,GO:0004672	AT2G05940.1	Protein kinase superfamily protein
Kinase	PGSC0003DMG400022632	2104	Inactive receptor kinase	207	256.515	7.144	175	177.131	4.926	236	201.583	5.553	155	196.369	5.439	120	97.401	2.673	148	134.644	3.757	PF08263,PF00069	PTHR27000,PTHR27000:SF47	KOG1187	2.7.11.1	GO:0006468,GO:0005524,GO:0004672	AT1G27190.1	Leucine-richrepeatproteinkinasefamilyprotein
Kinase	PGSC0003DMG400023457	1716	Protein kinase APK1A, chloroplast	22	27.262	0.954	62	62.755	2.191	136	116.167	4.007	38	48.142	1.672	151	122.563	4.208	232	211.063	7.4	PF00069	PTHR27001,PTHR27001:SF134	KOG1187	2.7.11.1	GO:0006468,GO:0005524,GO:0004672	AT3G57120.1	Protein kinase superfamily protein
Kinase	PGSC0003DMG400026110	923	Adenylate kinase	111	137.551	10.083	94	94.133	6.874	93	78.585	5.597	168	212.838	15.378	137	111.2	7.842	111	100.983	7.439	PF00406	PTHR23359,PTHR23359:SF72	KOG3078	2.7.4.3	K00939	GO:0019205,GO:0006139,GO:0005524	AT5G47840.1	AMK2	adenosinemonophosphatekinase
Kinase	PGSC0003DMG402030532	2401	Wall-associated kinase	5	6.196	0.155	22	22.262	0.555	53	44.417	1.099	26	31.674	0.787	139	112.012	2.735	250	227.439	5.661	PF14380,PF00069	PTHR27005,PTHR27005:SF35	KOG1187	2.7.11.1	GO:0006468,GO:0005524,GO:0004672	AT1G25390.1	Protein kinase superfamily protein
Kinase	PGSC0003DMG400007060	1584	NADH kinase	96	118.963	4.558	106	107.291	4.102	122	104.208	3.932	122	154.561	5.877	191	155.03	5.867	102	92.795	3.582	PF01513	PTHR20275,PTHR20275:SF2	KOG4180	2.7.1.23,2.7.1.86	K00858	GO:0008152,GO:0006741,GO:0003951	AT1G78590.1	ATNADK-3,NADK3	NAD(H)kinase3
Kinase	PGSC0003DMG400028560	2631	Receptor protein kinase	147	182.163	6.79	207	208.508	7.149	172	146.062	5.382	95	120.355	4.135	200	162.335	5.713	119	108.261	3.357	PF07714	PTHR27001,PTHR27001:SF31	2.7.11.1	GO:0006468,GO:0004672	AT3G21630.1	CERK1,LYSMRLK1	chitinelicitorreceptorkinase1
Kinase	PGSC0003DMG400031802	2302	Serine-threonine protein kinase, plant-type	89	110.289	2.782	126	127.534	3.213	135	115.312	2.88	94	119.088	2.989	117	94.966	2.364	202	183.77	4.644	PF08263,PF12819	PTHR27003,PTHR27003:SF115	2.7.11.1	AT3G05990.1	Leucine-richrepeat(LRR)familyprotein
Kinase	PGSC0003DMG400031103	4229	Leucine-rich receptor kinase	136	168.531	2.219	132	133.607	1.758	191	163.146	2.137	67	84.882	1.115	118	95.778	1.252	226	205.605	2.709	PF08263,PF00069	PTHR27000,PTHR27000:SF68	KOG1187	2.7.11.1	GO:0006468,GO:0005524,GO:0004672	AT1G17230.1	Leucine-richreceptor-likeproteinkinasefamilyprotein
Kinase	PGSC0003DMG400024993	876	Thermosensitive gluconokinase	81	100.375	11.175	165	167.009	16.775	174	148.625	14.883	75	95.017	9.603	193	155.842	14.444	143	130.095	12.334	PF01202	PTHR11603	KOG3354	K00851	AT2G16790.1	P-loopcontainingnucleosidetriphosphatehydrolasessuperfamilyprotein
Kinase	PGSC0003DMG400015547	3311	Protein kinase	161	199.277	3.397	276	278.797	4.749	312	266.037	4.505	94	118.355	2.011	150	121.436	2.051	167	151.493	2.586	PF11721,PF07714	PTHR27003,PTHR27003:SF94	KOG1187	2.7.11.1	GO:0006468,GO:0004672	AT3G46290.1	HERK1	herculesreceptorkinase1
Kinase	PGSC0003DMG400008440	1363	Snf1-kinase beta subunit, plants || AKIN beta2	164	201.99	11.287	194	195.35	11.296	210	179.375	10.258	173	217.906	12.314	119	95.778	5.812	115	104.622	6.239	PF04739,PF16561	PTHR10343,PTHR10343:SF51	KOG1616	K07199	GO:0005515,GO:0043562,GO:0009744	AT4G16360.3	5\'-AMP-activatedproteinkinasebeta-2subunitprotein
Kinase	PGSC0003DMG400021156	2199	F-box family protein || N-acetylglucosamine kinase	171	211.903	7.571	181	183.203	6.544	204	174.25	6.137	110	139.359	4.945	171	137.985	4.838	124	112.81	4.04	PF07734,PF12937	PTHR32133,PTHR32133:SF107	GO:0005515	AT3G07870.1	F-boxandassociatedinteractiondomains-containingprotein
Kinase	PGSC0003DMG400004058	1625	Serine/threonine protein kinase	99	122.681	4.565	105	106.279	3.947	118	100.792	3.696	83	105.152	3.884	163	131.491	5.028	159	143.741	5.441	PF00069	PTHR22967,PTHR22967:SF66	2.7.11.1,2.7.10.2	GO:0006468,GO:0005524,GO:0004672	AT5G08160.1	ATPK3,PK3	serine/threonineproteinkinase3
Kinase	PGSC0003DMG400007862	3076	LRR receptor-like kinase || SRF3	217	267.668	5.079	200	202.435	3.82	230	196.458	3.677	165	207.771	3.927	129	103.895	1.948	110	100.073	1.901	PF13855,PF07714	PTHR27001,PTHR27001:SF175	KOG1187	2.7.10.2	GO:0005515,GO:0006468,GO:0004672	AT4G03390.1	SRF3	STRUBBELIG-receptorfamily3
Kinase	PGSC0003DMG400002327	1582	Avr9/Cf-9 induced kinase 1	2	2.478	0.101	7	6.073	0.246	99	84.563	3.354	7	8.868	0.358	14	11.364	0.452	381	346.617	14.087	PF07714	PTHR27001,PTHR27001:SF15	2.7.11.1	GO:0006468,GO:0004672	AT2G05940.1	Protein kinase superfamily protein
Kinase	PGSC0003DMG402002977	3257	Protein kinase || ATP binding protein	119	147.465	2.59	187	188.265	3.28	187	159.729	2.752	130	164.696	2.875	195	158.277	2.786	75	68.232	1.191	PF00069	PTHR24362,PTHR24362:SF258	KOG0198,KOG0583	2.7.11.1	K08857	GO:0006468,GO:0005524,GO:0004672	AT3G44200.1	ATNEK6,IBO1,NEK6	NIMA(neverinmitosis,geneA)-related6
Kinase	PGSC0003DMG400008296	4028	LRR receptor-like serine/threonine-protein kinase FLS2	139	172.249	2.387	171	172.073	2.382	237	201.586	2.778	74	92.504	1.284	171	137.988	1.898	152	137.706	1.913	PF08263,PF00560,PF00069,PF13855	PTHR27000,PTHR27000:SF16	KOG1187	2.7.11.1	K13420	GO:0005515,GO:0006468,GO:0005524,GO:0004672	AT5G46330.1	FLS2	Leucine-richreceptor-likeproteinkinasefamilyprotein
Kinase	PGSC0003DMG400006916	3249	Stpk1 protein kinase	152	187.12	3.546	218	220.655	4.072	212	180.229	3.502	154	195.102	3.566	131	106.33	2.016	111	100.983	2.156	PF00069	PTHR24351,PTHR24351:SF86	2.7.11.1	GO:0006468,GO:0005524,GO:0004672	AT3G27580.2	ATPK7,D6PKL3	Protein kinase superfamily protein
Kinase	PGSC0003DMG400021008	3433	LRR receptor-like serine/threonine-protein kinase	323	400.262	6.566	276	279.361	4.579	240	205	3.341	215	272.383	4.454	92	74.674	1.214	88	80.058	1.315	PF08263,PF00560,PF07714,PF13855	PTHR27000,PTHR27000:SF160	KOG1187	2.7.11.1	GO:0005515,GO:0006468,GO:0004672	AT4G20940.1	Leucine-richreceptor-likeproteinkinasefamilyprotein
Kinase	PGSC0003DMG400020190	1765	Serine/threonine protein kinase || Protein kinase family protein	157	193.316	7.058	221	222.679	8.013	187	159.729	5.731	141	178.632	6.328	152	123.375	4.319	101	91.885	3.351	PF07714	PTHR27003,PTHR27003:SF68	2.7.11.1	K04733	GO:0006468,GO:0004672	AT3G26700.1	Protein kinase superfamily protein
Kinase	PGSC0003DMG400029129	711	Stress-induced receptor-like kinase	45	55.42	5.746	167	168.185	17.342	164	139.614	13.901	22	27.644	2.808	194	157.094	15.428	177	160.414	16.749	PF13947	PTHR33138,PTHR33138:SF7	GO:0030247	AT5G38260.1	Protein kinase superfamily protein
Kinase	PGSC0003DMG402005726	1488	Serine-threonine protein kinase, plant-type	41	50.807	2.298	37	37.451	1.655	87	73.458	3.357	44	55.743	2.493	104	84.414	3.715	244	221.071	9.974	PF07714	PTHR27002,PTHR27002:SF113	KOG1187	2.7.11.1	K04733	GO:0006468,GO:0004672	AT4G23140.1	CRK6	cysteine-richRLK(RECEPTOR-likeproteinkinase)6
Kinase	PGSC0003DMG400012997	1816	Protein kinase APK1A, chloroplast	8	9.914	0.325	10	10.122	0.332	56	47.833	1.549	8	10.135	0.33	21	17.045	0.55	356	323.873	10.651	PF07714	PTHR27001,PTHR27001:SF15	KOG1187	2.7.11.1	GO:0006468,GO:0004672	AT2G05940.1	Protein kinase superfamily protein
Kinase	PGSC0003DMG400023663	1117	Adenylyl-sulfate kinase	107	132.595	7.665	145	146.766	8.458	153	130.687	7.385	144	182.433	12.033	118	95.778	6.81	122	110.99	7.536	PF01583	PTHR11055,PTHR11055:SF22	KOG0635	2.7.1.25	K00860	GO:0005524,GO:0004020,GO:0000103	AT3G03900.1	APK3	adenosine-5\'-phosphosulfate(APS)kinase3
Kinase	PGSC0003DMG400002885	3219	Serine-threonine protein kinase, plant-type || Serine/threonine-protein kinase bri1	40	48.329	0.909	116	116.4	2.159	217	184.5	3.705	20	25.338	0.639	116	93.343	1.969	248	225.619	4.684	PF08263,PF00560,PF13855	PTHR27004,PTHR27004:SF38	KOG0472	GO:0005515	AT1G71400.1	AtRLP12,RLP12	receptorlikeprotein12
Kinase	PGSC0003DMG400014577	2175	Receptor kinase	26	32.219	0.988	7	7.085	0.22	145	123.854	3.793	28	35.473	1.078	26	20.292	0.587	327	296.58	8.665	PF14380,PF00069	PTHR27009,PTHR27009:SF21	KOG1187	3.1.4.46	GO:0006468,GO:0005524,GO:0004672	AT1G67000.1	Protein kinase superfamily protein
Kinase	PGSC0003DMG400011502	1453	PEP carboxylase kinase	111	136.312	6.332	184	186.24	8.627	274	233.187	10.637	74	92.483	4.254	57	46.266	2.103	249	225.619	10.514	PF14531	PTHR24349,PTHR24349:SF76	KOG0583,KOG0033	2.7.11.1,4.1.1.49	AT1G08650.2	ATPPCK1,PPCK1	phosphoenolpyruvatecarboxylasekinase1
Kinase	PGSC0003DMG400026531	2655	Protein kinase	89	110.289	2.382	61	61.743	1.332	98	83.708	1.793	91	115.288	2.48	120	97.401	2.08	167	151.929	3.287	PF07714,PF00069	PTHR24351,PTHR24351:SF104	2.7.11.1	GO:0006468,GO:0004672,GO:0005524	AT3G44610.1	Protein kinase superfamily protein
Kinase	PGSC0003DMG400022139	3945	Leucine rich repeat-type serine/threonine receptor-like kinase	49	60.721	0.86	99	100.205	1.418	137	117.021	1.648	65	82.348	1.163	126	102.271	1.437	187	170.125	2.412	PF08263,PF00560,PF00069,PF13855	PTHR27000,PTHR27000:SF48	KOG1187	2.7.11.1	GO:0005515,GO:0006468,GO:0005524,GO:0004672	AT1G55610.2	BRL1	BRI1like
Kinase	PGSC0003DMG400013232	1949	Protein kinase Pti1 || Serine/threonine-protein kinase PBS1	138	169.771	6.541	197	198.387	10.698	195	165.708	9.928	90	112.754	6.617	175	142.043	7.364	112	100.983	4.739	PF07714	PTHR27001,PTHR27001:SF115	2.7.10.2	GO:0006468,GO:0004672	AT3G59350.3	Protein kinase superfamily protein
Kinase	PGSC0003DMG400023574	2022	BRASSINOSTEROID INSENSITIVE 1-associated receptor kinase 1	250	309.801	9.017	210	211.545	6.222	180	153.75	4.506	156	197.636	5.801	117	94.966	2.721	102	92.795	2.842	PF00069	PTHR27001,PTHR27001:SF105	KOG1187	2.7.11.1	GO:0006468,GO:0005524,GO:0004672	AT5G65530.1	Protein kinase superfamily protein
Kinase	PGSC0003DMG400018382	3100	Phosphatidylinositol-4-phosphate 5-kinase	83	101.615	2.044	117	118.425	2.65	192	163.149	3.084	121	153.294	3.109	115	92.534	1.938	130	117.361	2.474	PF02493,PF01504	PTHR23086,PTHR23086:SF29	2.7.1.68	K00889	GO:0046488,GO:0016307	AT3G07960.1	Phosphatidylinositol-4-phosphate5-kinasefamilyprotein
Kinase	PGSC0003DMG400031028	3505	Transmembrane protein kinase	253	313.518	5.065	103	103.242	1.697	93	79.437	1.267	278	352.197	5.735	41	32.467	0.517	46	41.849	0.708	PF08263,PF13855,PF07714	PTHR27000,PTHR27000:SF84	KOG0198	2.7.11.1	GO:0005515,GO:0006468,GO:0004672	AT5G07180.1	ERL2	ERECTA-like2
Kinase	PGSC0003DMG401011372	1418	Thiamin pyrophosphokinase	40	49.568	4.954	45	45.548	5.37	91	77.729	6.966	59	74.747	6.932	72	58.441	4.483	229	207.424	18.116	PF04265,PF04263	PTHR13622,PTHR13622:SF7	KOG3153	2.7.6.2	K00949	GO:0030975,GO:0009229,GO:0005524,GO:0004788	AT1G02880.3	TPK1	thiaminpyrophosphokinase1
Kinase	PGSC0003DMG400010523	2584	Serine-threonine protein kinase, plant-type	149	184.641	4.107	168	170.046	3.778	151	128.979	2.844	120	152.027	3.367	151	122.563	2.694	89	80.968	1.804	PF00560,PF13855	PTHR27000,PTHR27000:SF56	KOG0472	GO:0005515	AT1G65380.1	AtRLP10,CLV2	Leucine-richrepeat(LRR)familyprotein
Kinase	PGSC0003DMG400021993	1536	BRASSINOSTEROID INSENSITIVE 1-associated receptor kinase 1	86	106.571	4.229	104	105.266	4.169	122	104.208	4.071	84	106.419	4.19	142	115.258	4.479	133	120.997	4.815	PF00069	PTHR27002,PTHR27002:SF75	KOG1187	2.7.11.1	GO:0006468,GO:0005524,GO:0004672	AT5G20050.1	Protein kinase superfamily protein
Kinase	PGSC0003DMG400023419	3162	Receptor kinase THESEUS 1	114	141.008	2.525	113	113.586	2.032	154	130.914	2.327	74	92.855	1.657	164	132.368	2.348	117	105.54	1.892	PF11721,PF07714	PTHR27003,PTHR27003:SF94	KOG1187	2.7.11.1	GO:0006468,GO:0004672	AT5G54380.1	THE1	proteinkinasefamilyprotein
Kinase	PGSC0003DMG400001361	4783	LysM type receptor kinase || Receptor protein kinase	46	55.764	0.714	49	49.597	0.636	152	129.833	1.676	48	59.544	0.759	143	115.258	1.438	164	148.29	1.996	PF07714	PTHR27001,PTHR27001:SF12	2.7.11.1	GO:0006468,GO:0004672	AT3G21630.1	CERK1,LYSMRLK1	chitinelicitorreceptorkinase1
Kinase	PGSC0003DMG400025215	2119	Inositol-tetrakisphosphate 1-kinase || Inositol-tetrakisphosphate 1-kinase 4	139	171.01	5.686	98	98.181	3.431	101	86.271	3.182	134	168.497	5.581	129	104.706	3.975	88	80.059	2.991	PF05770	PTHR14217,PTHR14217:SF1	2.7.1.159,2.7.1.134	GO:0052726,GO:0052725,GO:0047325,GO:0032957,GO:0005622,GO:0005524,GO:0000287	AT2G43980.1	AtITPK4,ITPK4	inositol1,3,4-trisphosphate5/6-kinase4
Kinase	PGSC0003DMG400023441	3077	Stress kinase || Osmotic stress-activated protein kinase	97	118.963	5.386	236	237.861	10.521	157	134.104	6.734	41	51.942	2.513	243	196.426	9.829	63	57.315	2.011	PF00069	PTHR24343,PTHR24343:SF101	KOG0583	2.7.11.1	K14498	GO:0006468,GO:0005524,GO:0004672	AT5G08590.1	ASK2,SNRK2-1,SNRK2.1,SRK2G	SNF1-relatedproteinkinase2.1
Kinase	PGSC0003DMG400019493	1582	Serine/threonine protein kinase	162	200.751	7.747	248	251.02	9.674	153	129.834	4.938	113	143.159	5.486	140	112.823	4.266	87	78.239	3.029	PF07714,PF00069	PTHR24351,PTHR24351:SF104	2.7.11.1	GO:0006468,GO:0004672,GO:0005524	AT3G44610.1	Protein kinase superfamily protein
Kinase	PGSC0003DMG400007234	3320	Leucine-rich repeat receptor kinase	140	173.488	3.01	92	93.12	1.614	108	92.25	1.586	160	202.703	3.505	80	64.934	1.112	90	80.968	1.406	PF08263,PF00560,PF00069	PTHR27000,PTHR27000:SF1	KOG1187	2.7.11.1	GO:0005515,GO:0006468,GO:0005524,GO:0004672	AT5G61480.1	PXY	Leucine-richrepeatproteinkinasefamilyprotein
Kinase	PGSC0003DMG400019267	2173	Serine/threonine-specific protein kinase || Protein kinase family protein	165	204.468	6.888	125	125.51	4.33	185	158.02	5.637	86	107.686	3.699	55	43.831	1.45	185	167.395	5.719	PF07714	PTHR27003,PTHR27003:SF26	KOG1187	2.7.11.1	GO:0006468,GO:0004672	AT5G54590.2	CRLK1	Protein kinase superfamily protein
Kinase	PGSC0003DMG400007090	876	Receptor protein kinase	190	235.448	18.458	135	136.644	10.668	125	106.771	8.117	165	209.038	16.136	82	66.558	5.007	78	70.961	5.593	PF00069	PTHR27001,PTHR27001:SF143	KOG1187	2.7.11.1	K04733	GO:0006468,GO:0005524,GO:0004672	AT1G33260.2	Protein kinase superfamily protein
Kinase	PGSC0003DMG400013392	1910	CBL-interacting protein kinase 20	112	138.791	4.304	135	136.644	4.23	121	103.354	3.166	96	121.622	3.748	146	118.505	3.615	73	66.412	2.064	PF14531,PF03822	PTHR24343,PTHR24343:SF102	KOG0583	2.7.11.1	GO:0007165	AT3G23000.1	ATSR2,ATSRPK1,CIPK7,PKS7,SnRK3.10	CBL-interactingproteinkinase7
Kinase	PGSC0003DMG401026153	2811	Serine-threonine protein kinase, plant-type	48	59.482	1.678	98	99.193	2.444	119	101.646	2.618	30	38.007	1.608	158	128.245	5.183	126	114.629	4.74	PF07714	PTHR27002,PTHR27002:SF144	KOG0580,KOG0984	2.7.11.1	GO:0006468,GO:0004672	AT4G03230.1	S-locuslectinproteinkinasefamilyprotein
Kinase	PGSC0003DMG400030535	2100	Wall-associated kinase	43	53.286	1.628	160	160.936	4.914	219	186.21	5.507	8	8.87	0.246	110	88.473	2.652	196	178.312	5.242	PF14380,PF00069	PTHR27005,PTHR27005:SF28	KOG1187	2.7.11.1	GO:0006468,GO:0005524,GO:0004672	AT1G25390.1	Protein kinase superfamily protein
Kinase	PGSC0003DMG400028627	1601	Serine-threonine protein kinase, plant-type	170	210.664	7.973	87	88.059	3.326	109	93.104	3.471	161	203.97	7.662	73	59.252	2.198	80	72.78	2.762	PF00560	PTHR27000,PTHR27000:SF210	KOG0617	GO:0005515	AT1G80080.1	AtRLP17,TMM	Leucine-richrepeat(LRR)familyprotein
Kinase	PGSC0003DMG400025295	2059	Serine-threonine protein kinase, plant-type	62	76.831	2.192	86	87.047	2.479	52	44.417	1.253	95	120.355	3.414	133	107.953	3.033	86	78.239	2.236	PF08263,PF13855	PTHR27000,PTHR27000:SF102	KOG0472	2.7.11.1	GO:0005515	AT5G23400.1	Leucine-richrepeat(LRR)familyprotein
Kinase	PGSC0003DMG400026792	3660	Brassinosteroid LRR receptor kinase	148	183.402	2.811	174	176.119	2.698	161	137.521	2.095	175	221.707	3.388	53	43.019	0.654	85	77.329	1.187	PF08263,PF00560,PF13855,PF07714	PTHR27000,PTHR27000:SF112	KOG1187	2.7.11.1	GO:0005515,GO:0006468,GO:0004672	AT3G56370.1	Leucine-richrepeatproteinkinasefamilyprotein
Kinase	PGSC0003DMG400006086	2184	Serine-threonine protein kinase, plant-type	7	8.674	0.232	8	8.097	0.216	48	41	1.084	28	35.473	0.943	49	39.772	1.048	232	211.063	5.652	PF01476,PF00069	PTHR27001,PTHR27001:SF241	KOG1187	2.7.11.1	GO:0006468,GO:0005524,GO:0004672	AT2G23770.1	proteinkinasefamilyprotein/peptidoglycan-bindingLysMdomain-containingprotein
Kinase	PGSC0003DMG400017763	2149	Serine/threonine-protein kinase SAPK1	18	22.306	1.037	12	12.146	0.517	74	63.208	2.853	42	53.21	1.867	86	68.993	3.151	180	163.756	7.293	PF00069	PTHR24343,PTHR24343:SF207	KOG0583	2.7.11.1	K14498	GO:0006468,GO:0005524,GO:0004672	AT1G78290.2	SNRK2-8,SNRK2.8,SRK2C	Protein kinase superfamily protein
Kinase	PGSC0003DMG401029032	3140	Dual specificity protein kinase-ttk	152	187.119	3.743	101	102.23	2.288	141	119.583	2.573	142	179.899	3.978	68	54.382	1.127	97	88.246	1.657	PF00069	PTHR22974,PTHR22974:SF21	2.7.12.2	GO:0006468,GO:0005524,GO:0004672,GO:0051304,GO:0007093,GO:0004712	AT1G77720.1	PPK1	putativeproteinkinase1
Kinase	PGSC0003DMG400000188	1617	Bmru protein || Diacylglycerol kinase family protein	173	214.381	9.461	148	148.79	5.724	176	150.333	6.667	120	152.027	7.331	108	87.661	3.874	78	70.961	3.932	PF00781	PTHR12358,PTHR12358:SF43	2.7.1.107	GO:0016301	AT2G46090.1	Diacylglycerolkinasefamilyprotein
Kinase	PGSC0003DMG402007356	1065	Thymidine kinase	205	254.036	15.567	97	98.181	5.997	58	49.542	2.964	135	171.031	10.355	73	59.252	3.515	94	85.517	5.262	PF00265	PTHR11441,PTHR11441:SF2	KOG3125	2.7.1.21	K00857	GO:0005524,GO:0004797	AT3G07800.1	Thymidinekinase
Kinase	PGSC0003DMG400033102	1793	Phytochrome kinase substrate	101	125.159	4.166	86	87.047	2.892	92	78.583	2.582	142	179.899	5.949	126	102.271	3.344	34	30.932	1.032	PTHR33781,PTHR33781:SF3	AT1G18810.1	phytochromekinasesubstrate-related
Kinase	PGSC0003DMG400014170	1787	AMP-activated protein kinase, gamma regulatory subunit	50	60.721	2.159	42	42.511	1.519	73	62.354	2.192	63	79.814	3.034	112	90.908	3.262	121	109.171	3.938	PF16561,PF00571	PTHR13780,PTHR13780:SF54	K07200	AT1G09020.1	ATSNF4,SNF4	homologofyeastsucrosenonfermenting4
Kinase	PGSC0003DMG400030119	2572	Serine-threonine protein kinase, plant-type	43	52.047	1.164	53	53.645	1.198	126	107.625	2.385	16	20.27	0.451	75	60.065	1.327	204	185.59	4.156	PF07714	PTHR27000,PTHR27000:SF155	2.7.11.1	GO:0006468,GO:0004672	AT5G25930.1	Proteinkinasefamilyproteinwithleucine-richrepeatdomain
Kinase	PGSC0003DMG400004601	2814	CBL-interacting protein kinase 19 || CBL-interacting protein kinase 1 || CBL-interacting serine/threonine-protein kinase	56	68.156	2.417	104	104.258	3.715	131	111.896	3.19	54	67.145	2.649	133	107.141	3.199	106	95.524	3.534	PF03822,PF00069	PTHR24343,PTHR24343:SF143	KOG0583	2.7.11.1	K07198	GO:0007165,GO:0006468,GO:0005524,GO:0004672	AT3G17510.1	CIPK1,SnRK3.16	CBL-interactingproteinkinase1
Kinase	PGSC0003DMG400020682	1582	Putative serine/threonine protein kinase	145	179.684	6.894	123	124.498	4.767	121	103.354	3.906	114	144.426	5.499	87	70.616	2.655	88	80.058	3.08	PF07714,PF00069	PTHR24351,PTHR24351:SF70	2.7.11.1	GO:0006468,GO:0004672,GO:0005524	AT2G26700.1	PID2	AGC(cAMP-dependent,cGMP-dependentandproteinkinaseC)kinasefamilyprotein
Kinase	PGSC0003DMG400011480	1772	PEPC kinase 1b	37	45.848	2.32	47	46.909	2.29	54	45.73	2.281	51	64.574	3.25	72	57.76	2.869	166	150.172	7.718	PF14531	PTHR24349,PTHR24349:SF76	KOG0583,KOG0033	2.7.11.1,4.1.1.49	AT1G08650.2	ATPPCK1,PPCK1	phosphoenolpyruvatecarboxylasekinase1
Kinase	PGSC0003DMG400027690	1324	B1-type cyclin dependent kinase	315	390.349	18.412	65	65.792	3.096	60	51.25	2.373	227	287.585	13.439	13	10.552	0.485	46	41.849	1.98	PF00069	PTHR24056,PTHR24056:SF178	KOG0594	2.7.11.22,2.7.11.23	K07760	GO:0006468,GO:0005524,GO:0004672	AT2G38620.2	CDKB1;2	cyclin-dependentkinaseB1;2
Kinase	PGSC0003DMG400027467	1843	Serine-threonine protein kinase, plant-type	21	26.021	1.08	14	13.61	0.482	77	65.385	2.912	38	46.92	2.308	34	27.367	1.029	214	194.383	10.19	PF07714	PTHR27000,PTHR27000:SF10	KOG0198	2.7.11.1	GO:0006468,GO:0004672	AT1G69990.1	Leucine-richrepeatproteinkinasefamilyprotein
Kinase	PGSC0003DMG400026748	2719	Serine-threonine protein kinase, plant-type	101	123.921	2.656	136	137.656	3.058	167	142.646	3.365	20	24.071	0.679	44	35.714	0.9	219	198.327	5.19	PF08263,PF13855,PF00069	PTHR27000,PTHR27000:SF183	KOG1187	2.7.11.1	GO:0005515,GO:0006468,GO:0005524,GO:0004672	AT3G47090.1	Leucine-richrepeatproteinkinasefamilyprotein
Kinase	PGSC0003DMG400017282	2817	Receptor-like kinase	19	22.306	0.452	36	35.427	0.717	36	30.75	0.618	36	45.608	0.921	111	90.096	1.806	132	120.088	2.437	PF08276,PF01453,PF00069	PTHR27002,PTHR27002:SF80	KOG1187	2.7.11.1	GO:0006468,GO:0005524,GO:0004672	AT4G32300.1	SD2-5	S-domain-25
Kinase	PGSC0003DMG400030443	3699	Receptor protein kinase || Dehydrodolichyl diphosphate synthase 2	5	6.196	0.161	18	18.219	0.407	16	13.667	0.206	42	53.21	0.804	79	64.122	1.002	156	141.922	2.199	PF01255	PTHR10291,PTHR10291:SF6	KOG1602	2.5.1.28	K11778	GO:0016765	AT5G58770.1	Undecaprenylpyrophosphatesynthetasefamilyprotein
Kinase	PGSC0003DMG400025504	3350	Serine/threonine-protein kinase	122	151.183	5.73	136	137.656	5.076	158	134.104	4.428	70	88.683	3.617	105	85.226	3.354	100	90.066	3.665	PF10494	PTHR15243,PTHR15243:SF0	2.7.11.1	K08880	AT2G20495.1
Kinase	PGSC0003DMG400023971	963	Calcium/calmodulin protein kinase	11	13.631	0.947	69	69.84	4.834	116	99.083	6.698	10	12.669	0.868	93	75.486	5.055	171	155.568	10.858	PTHR34120	2.7.11.17	AT3G52710.1
Kinase	PGSC0003DMG400021034	1540	Serine/threonine protein kinase	103	127.638	5.05	208	210.533	8.313	179	152.896	5.956	92	116.554	4.576	97	78.733	3.05	85	77.329	3.068	PF07714,PF00069	PTHR24351,PTHR24351:SF107	KOG0610	2.7.11.1	GO:0006468,GO:0004672,GO:0005524	AT3G20830.1	AGC(cAMP-dependent,cGMP-dependentandproteinkinaseC)kinasefamilyprotein
Kinase	PGSC0003DMG400000819	2177	Serine-threonine protein kinase, plant-type	158	195.794	5.252	130	131.583	3.525	65	55.521	1.474	153	193.835	5.172	81	65.746	1.738	40	36.39	0.978	PF13855	PTHR27000,PTHR27000:SF18	KOG0472	GO:0005515	AT1G68780.1	RNI-likesuperfamilyprotein
Kinase	PGSC0003DMG400029442	3636	Serine/threonine-protein kinase bri1	146	180.924	2.793	162	163.973	2.529	113	96.521	1.481	111	140.625	2.164	102	82.791	1.267	59	53.676	0.829	PF08263,PF00560,PF00069,PF13855	PTHR27000,PTHR27000:SF5	KOG1187	2.7.11.1	GO:0005515,GO:0006468,GO:0005524,GO:0004672	AT2G01950.1	BRL2,VH1	BRI1-like2
Kinase	PGSC0003DMG400016998	1289	Dual specificity protein phosphatase Diacylglycerol kinase, catalytic region	70	86.744	4.224	92	93.12	4.624	151	128.125	6.12	53	65.879	3.177	100	81.168	3.852	117	105.532	5.187	PF00782	PTHR10159,PTHR10159:SF376	GO:0008138,GO:0006470
Kinase	PGSC0003DMG401004603	2939	Interleukin-1 receptor-associated kinase || Receptor kinase 3	117	144.987	4.241	135	136.644	3.818	110	93.958	2.579	123	155.828	4.305	47	38.149	1.077	98	89.156	2.536	PF07714	PTHR27001,PTHR27001:SF11	2.7.11.1	GO:0006468,GO:0004672	AT1G56720.1	Protein kinase superfamily protein
Kinase	PGSC0003DMG400020217	2168	Adenylate kinase family	110	136.312	3.952	123	124.498	3.604	133	112.75	3.207	96	121.622	3.433	98	79.544	2.224	74	67.322	1.818	PTHR23359,PTHR23359:SF84	2.7.4.3	GO:0019205,GO:0006139,GO:0005524	AT3G01820.1	P-loopcontainingnucleosidetriphosphatehydrolasessuperfamilyprotein
Kinase	PGSC0003DMG401004033	1758	MAP3K kinase || Phospholipase C/ phosphoric diester hydrolase	66	80.548	2.935	64	64.779	2.366	92	77.729	2.804	62	77.281	2.903	64	51.136	1.887	141	128.275	4.646	PTHR13593,PTHR13593:SF52	AT4G36945.1	PLC-likephosphodiesterasessuperfamilyprotein
Kinase	PGSC0003DMG400004643	2301	Histidine kinase 1 plant	89	110.289	11.685	81	81.986	8.036	109	93.104	9.214	70	88.683	9.769	94	76.298	8.19	100	90.976	10.445	PF10247,PF02518,PF00072	PTHR24423,PTHR24423:SF514	KOG0519	2.7.13.3	GO:0000160	AT2G47430.1	CKI1	Signaltransductionhistidinekinase
Kinase	PGSC0003DMG400014578	970	Receptor kinase	4	3.72	0.256	18	17.208	1.18	43	35.876	2.404	39	49.409	3.355	93	75.486	5.011	131	119.178	8.242	PF00069	PTHR27009,PTHR27009:SF21	3.1.4.46	GO:0006468,GO:0005524,GO:0004672	AT5G39020.1	Malectin/receptor-like protein kinase family protein
Kinase	PGSC0003DMG400030553	2798	ATP binding / protein kinase/ protein serine/threonine kinase/ protein tyrosine kinase/ sugar binding || ATP binding / kinase/ protein kinase/ protein serine/threonine kinase/ protein tyrosine kinase/ sugar binding	22	26.023	0.613	11	11.134	0.227	59	50.396	1.277	58	73.48	1.818	27	21.915	0.617	176	160.117	3.95	PF08276,PF01453,PF00954,PF07714	PTHR27002,PTHR27002:SF102	KOG1187	2.7.11.1	GO:0048544,GO:0006468,GO:0004672	AT4G27290.1	S-locuslectinproteinkinasefamilyprotein
Kinase	PGSC0003DMG400033049	4129	Brassinosteroid LRR receptor kinase	2	2.478	0.033	3	3.037	0.041	94	80.292	1.078	1	1.267	0.017	15	12.175	0.163	241	219.251	2.962	PF08263,PF13855,PF00069	PTHR27000,PTHR27000:SF54	KOG1187	2.7.11.1	GO:0005515,GO:0006468,GO:0005524,GO:0004672	AT1G74360.1	Leucine-richrepeatproteinkinasefamilyprotein
Kinase	PGSC0003DMG400019721	1035	Receptor serine/threonine kinase	65	80.548	5.113	72	72.877	4.611	98	83.708	5.183	36	45.608	2.859	126	102.271	6.278	89	80.968	5.162	PF00069	PTHR27009,PTHR27009:SF20	KOG1187	3.1.4.46	K04733	GO:0006468,GO:0005524,GO:0004672	AT1G66980.1	SNC4	suppressorofnpr1-1constitutive4
Kinase	PGSC0003DMG400021952	1964	Casein kinase II alpha subunit (Protein kinase)	73	90.462	2.756	90	90.084	2.704	85	71.75	2.526	78	98.818	3.229	101	81.168	2.478	71	63.683	1.918	PF00069,PF13891	PTHR24054,PTHR24054:SF33	2.7.11.1	GO:0006468,GO:0005524,GO:0004672	AT2G31600.1
Kinase	PGSC0003DMG400006157	1209	Thymidylate kinase family protein	89	109.05	5.883	46	46.56	2.532	53	44.417	2.365	78	97.551	5.389	42	34.09	1.742	127	115.539	6.838	PF02223	PTHR10344	KOG3327	2.7.4.9	K00943	AT5G59440.3	ATTMPK.1,ATTMPK.2,ZEU1	P-loopcontainingnucleosidetriphosphatehydrolasessuperfamilyprotein
Kinase	PGSC0003DMG400025638	3584	Choline/ethanolamine kinase	41	50.807	1.373	125	125.51	3.271	111	94.812	2.718	60	76.014	2.275	133	107.953	3.127	53	47.307	1.183	PF01633	PTHR22603,PTHR22603:SF39	2.7.1.32	AT4G09760.1	Protein kinase superfamily protein
Kinase	PGSC0003DMG400032560	1809	Serine/threonine-protein kinase Aurora-3	114	141.269	4.656	85	86.035	2.83	88	75.167	2.445	110	139.359	4.563	71	57.629	1.866	64	58.224	1.923	PF14531	PTHR24350,PTHR24350:SF7	KOG0580	2.7.11.1	K08850	GO:0007049,GO:0004672,GO:0032465,GO:0007059,GO:0000278,GO:0000226	AT2G45490.1	AtAUR3,AUR3	ataurora3
Kinase	PGSC0003DMG401003998	2569	Serine/threonine-protein kinase	31	38.415	1.059	76	76.925	1.948	87	73.735	1.89	30	36.769	0.928	120	96.702	2.386	91	82.139	1.965	PF00069	PTHR24348,PTHR24348:SF24	KOG0583	2.7.11.1	K08269	GO:0006468,GO:0005524,GO:0004672	AT1G49180.1	proteinkinasefamilyprotein
Kinase	PGSC0003DMG400010489	2107	Receptor serine/threonine kinase	1	0.086	0.019	9	8.94	0.358	54	45.919	1.991	23	28.416	0.849	43	34.445	1.004	175	159.006	6.371	PTHR27009,PTHR27009:SF18	3.1.4.46	AT1G70250.1	receptorserine/threoninekinase,putative
Kinase	PGSC0003DMG400001773	2025	Lectin receptor kinase	153	189.598	5.509	109	110.327	3.201	91	77.729	2.233	102	129.223	3.733	76	61.687	1.765	58	52.766	1.536	PF00069,PF00139	PTHR27007,PTHR27007:SF47	KOG1187	2.7.11.1	GO:0006468,GO:0005524,GO:0004672,GO:0030246	AT3G53380.1	ConcanavalinA-likelectinproteinkinasefamilyprotein
Kinase	PGSC0003DMG400002664	3512	Serine/threonine protein kinase	92	112.767	1.869	156	157.899	2.615	110	93.958	1.533	105	133.024	2.197	52	42.207	0.693	78	70.051	1.162	PF07714,PF00069	PTHR24351,PTHR24351:SF92	2.7.11.1	GO:0006468,GO:0004672,GO:0005524	AT3G52890.2	KIPK	KCBP-interactingproteinkinase
Kinase	PGSC0003DMG400029392	1163	Serine/threonine-protein kinase	350	433.721	24.433	119	120.449	7.38	133	113.604	6.531	156	197.636	10.762	39	31.655	1.693	39	35.48	1.96	PF00069	PTHR24350	KOG0580	2.7.11.1	K08850	GO:0006468,GO:0005524,GO:0004672,GO:0007049	AT4G32830.1	AtAUR1,AUR1	ataurora1
Kinase	PGSC0003DMG400032825	2113	ATP binding / protein kinase/ protein serine/threonine kinase	208	256.515	7.205	44	43.524	1.231	35	29.896	0.849	167	211.572	5.983	30	23.539	0.643	35	31.841	0.884	PF00069,PF08311	PTHR14030,PTHR14030:SF6	KOG1166	2.7.11.1	K02178	GO:0006468,GO:0005524,GO:0004672,GO:0007094	AT2G20635.1	ATPbinding;proteinkinases;proteinserine/threoninekinases
Kinase	PGSC0003DMG401030595	1625	Serine-threonine protein kinase	37	44.611	1.763	65	65.791	2.759	95	81.146	3.166	42	53.21	2.335	118	94.966	3.817	71	64.593	2.77	PF13857,PF07714	PTHR23257,PTHR23257:SF540	KOG0192	2.7.11.1	K06272	GO:0006468,GO:0004672	AT3G58760.1	Integrin-linkedproteinkinasefamily
Kinase	PGSC0003DMG400017560	1783	Phosphatidylinositol-4-phosphate 5-kinase	15	17.349	0.63	25	24.292	0.88	29	24.771	0.886	30	38.007	1.369	109	88.473	3.149	92	83.697	3.045	PF02493	PTHR23084,PTHR23084:SF136	KOG0231	2.7.1.68	AT1G77660.1	HistoneH3K4-specificmethyltransferaseSET7/9familyprotein
Kinase	PGSC0003DMG401015527	2034	Serine-threonine protein kinase, plant-type	4	4.957	0.143	17	17.207	0.497	62	52.104	1.489	4	5.068	0.176	110	89.284	2.663	116	105.532	3.057	PF12819	PTHR27003,PTHR27003:SF13	AT3G46280.1	proteinkinase-related
Kinase	PGSC0003DMG401022117	3874	Serine/threonine protein kinase	168	206.965	3.275	21	20.798	0.3	41	35.016	0.503	178	224.242	3.525	19	15.422	0.221	32	28.205	0.466	PF00564,PF07714	PTHR23257,PTHR23257:SF438	KOG0192	2.7.11.1	GO:0005515,GO:0006468,GO:0004672	AT1G79570.1	Protein kinase superfamily protein with octicosapeptide/Phox/Bem1p domain
Kinase	PGSC0003DMG400025821	931	Cyclin-dependent kinase inhibitor 7	99	122.681	8.895	133	134.619	9.723	126	107.625	7.584	124	155.828	11.302	33	26.785	1.869	70	63.683	4.64	PF02234	PTHR10265,PTHR10265:SF22	GO:0007050,GO:0005634,GO:0004861	AT1G49620.1	ICK5,ICN6,KRP7	Cyclin-dependentkinaseinhibitorfamilyprotein
Kinase	PGSC0003DMG400017718	2389	Receptor protein kinase	8	9.914	0.24	12	11.134	0.269	40	34.167	0.82	21	26.605	0.641	127	102.271	2.46	75	68.232	1.656	PF00069	PTHR27000,PTHR27000:SF196	2.7.11.1	GO:0006468,GO:0005524,GO:0004672	AT4G08850.1	Leucine-richrepeatreceptor-likeproteinkinasefamilyprotein
Kinase	PGSC0003DMG400023610	1418	Serine/threonine-protein kinase HT1	27	33.459	1.456	85	86.035	3.736	91	77.729	3.326	35	44.341	1.914	111	90.096	3.832	76	69.141	3.019	PF14531	PTHR23257,PTHR23257:SF475	KOG0192	2.7.11.1	AT1G62400.1	HT1	Protein kinase superfamily protein
Kinase	PGSC0003DMG400028229	2619	Calcium-dependent protein kinase CDPK12	4	4.957	0.128	6	6.073	0.156	20	16.229	0.353	14	16.47	0.389	80	64.122	1.587	127	115.539	2.746	PF07714,PF13499	PTHR24349,PTHR24349:SF161	KOG0032	2.7.11.1	K13412	GO:0006468,GO:0004672	AT5G04870.1	ATCPK1,CPK1	calciumdependentproteinkinase1
Kinase	PGSC0003DMG400017315	2639	Receptor-like kinase	5	4.957	0.108	13	12.147	0.264	39	33.313	0.718	19	24.071	0.521	44	34.902	0.75	158	143.741	3.13	PF08276,PF01453,PF00069	PTHR27002,PTHR27002:SF44	KOG1187	2.7.11.1	GO:0006468,GO:0005524,GO:0004672	AT4G32300.1	SD2-5	S-domain-25
Kinase	PGSC0003DMG400010447	4145	Serine-threonine protein kinase, plant-type	22	26.187	0.43	39	39.474	0.554	58	48.762	0.653	11	13.74	0.185	79	63.71	0.85	130	117.594	1.781	PF00560,PF13855	PTHR27004	KOG0472	GO:0005515	AT2G34930.1	diseaseresistancefamilyprotein/LRRfamilyprotein
Kinase	PGSC0003DMG400003549	2489	Protein kinase	80	99.136	2.491	43	43.524	1.355	58	48.688	1.244	91	115.288	3.369	59	47.889	1.337	70	63.683	1.915	PF03109	PTHR10566,PTHR10566:SF93	KOG1236	3.6.3.46	K08869	AT1G11390.1	Protein kinase superfamily protein
Kinase	PGSC0003DMG400028362	1824	Dihydropterin pyrophosphokinase-dihydropteroate synthase	132	163.575	6.764	151	152.839	6.361	179	152.896	6.146	67	84.882	3.261	72	58.441	2.006	80	72.78	2.948	PF01288,PF00809	PTHR20941,PTHR20941:SF1	2.5.1.15,2.7.6.3	K13941	GO:0009396,GO:0003848,GO:0042558	AT4G30000.1	Dihydropterinpyrophosphokinase/Dihydropteroatesynthase
Kinase	PGSC0003DMG400022565	3715	Receptor kinase	129	159.857	2.412	106	107.291	1.618	154	131.542	1.973	103	130.49	1.963	65	52.759	0.79	51	46.398	0.701	PF08263,PF00560,PF07714,PF13855	PTHR27000,PTHR27000:SF41	KOG1187	2.7.11.1	GO:0005515,GO:0006468,GO:0004672	AT4G36180.1	Leucine-richreceptor-likeproteinkinasefamilyprotein
Kinase	PGSC0003DMG400014060	1299	Receptor kinase	0	0	0	0	0	0	20	16.589	0.785	9	11.209	0.536	42	33.407	1.571	168	152.586	7.385	PF00069	PTHR27009,PTHR27009:SF21	3.1.4.46	GO:0006468,GO:0005524,GO:0004672	AT1G70250.1	receptorserine/threoninekinase,putative
Kinase	PGSC0003DMG400020744	3406	Receptor-kinase	19	23.545	0.39	38	38.463	0.733	55	46.979	0.831	41	51.943	0.969	59	47.887	0.916	115	103.712	1.912	PF08263,PF00069	PTHR27000	KOG1187	2.7.11.1	GO:0006468,GO:0005524,GO:0004672	AT5G20480.1	EFR	EF-TUreceptor
Kinase	PGSC0003DMG400004972	2721	Receptor kinase	84	104.093	2.544	39	39.475	0.937	43	36.729	0.992	97	122.889	2.998	39	31.655	0.838	74	67.322	1.916	PF08263,PF07714	PTHR27000,PTHR27000:SF133	KOG1187	2.7.11.1	GO:0006468,GO:0004672	AT1G63430.1	Leucine-richrepeatproteinkinasefamilyprotein
Kinase	PGSC0003DMG400004146	3112	Receptor protein kinase CLAVATA1	112	138.791	2.528	224	226.727	4.125	187	159.729	2.888	51	64.612	1.173	122	99.025	1.786	33	30.022	0.547	PF08263,PF00069,PF13855	PTHR27000,PTHR27000:SF99	KOG1187	2.7.11.1	GO:0006468,GO:0005524,GO:0004672,GO:0005515	AT1G08590.1	Leucine-richreceptor-likeproteinkinasefamilyprotein
Kinase	PGSC0003DMG400017167	1584	Protein kinase 1	11	13.631	0.522	55	55.67	2.128	96	82	3.094	3	3.801	0.145	58	47.077	1.767	143	130.095	4.997	PF07714	PTHR27001,PTHR27001:SF202	KOG1187	2.7.11.1	GO:0006468,GO:0004672	AT2G41970.1	Protein kinase superfamily protein
Kinase	PGSC0003DMG400003191	1278	Receptor-like kinase CHRK1	0	0	0	3	2.024	0.118	90	76.81	3.947	2	2.124	0.103	10	7.317	0.351	192	174.617	8.616	PF00704	PTHR11177,PTHR11177:SF219	KOG2806	GO:0005975,GO:0004553	AT4G19810.1	Glycosylhydrolasefamilyproteinwithchitinaseinsertiondomain
Kinase	PGSC0003DMG400029617	4493	Serine/threonine protein kinase || Octicosapeptide/Phox/Bem1p; Protein kinase	39	48.329	1.207	41	41.499	0.867	51	42.708	0.87	39	48.142	1.007	110	89.284	2.168	54	48.217	1.135	PF07714	PTHR23257,PTHR23257:SF478	2.7.12.1	GO:0006468,GO:0004672	AT1G04700.1	PB1domain-containingproteintyrosinekinase
Kinase	PGSC0003DMG400010950	1044	Serine-threonine protein kinase, plant-type	2	2.478	0.156	4	4.049	0.253	11	9.396	0.576	13	16.47	1.022	94	76.298	4.635	96	87.336	5.508	PF00560,PF13855	PTHR27000	2.7.11.1	GO:0005515	AT4G28650.1	Leucine-rich repeat transmembrane protein kinasefamilyprotein
Kinase	PGSC0003DMG400005730	2019	Serine/threonine kinase	8	9.914	0.289	9	9.11	0.265	92	78.583	2.265	13	16.47	0.477	4	3.247	0.093	186	169.214	4.943	PF13947,PF14380,PF00069	PTHR27009,PTHR27009:SF21	KOG1187	3.1.4.46	GO:0030247,GO:0006468,GO:0005524,GO:0004672	AT1G66910.1	Protein kinase superfamily protein
Kinase	PGSC0003DMG400006912	2885	Cysteine-rich receptor kinase 43 || Protein kinase family protein	56	68.156	1.528	98	99.193	2.216	116	99.083	2.217	35	44.341	0.99	93	75.486	1.666	71	64.593	1.449	PF01657,PF00069	PTHR27002,PTHR27002:SF139	2.7.11.1	GO:0006468,GO:0005524,GO:0004672	AT4G28670.1	Proteinkinasefamilyproteinwithdomainofunknownfunction(DUF26)
Kinase	PGSC0003DMG400027893	1530	Avr9/Cf-9 induced kinase 1	11	13.631	0.546	12	12.146	0.483	32	27.333	1.073	14	16.47	0.654	43	34.902	1.362	140	126.456	5.072	PF07714	PTHR27001,PTHR27001:SF15	KOG1187	2.7.11.1	GO:0006468,GO:0004672	AT2G05940.1	Protein kinase superfamily protein
Kinase	PGSC0003DMG400003551	3912	Receptor kinase	186	230.492	3.293	27	27.329	0.39	64	54.667	0.777	152	192.568	2.744	10	8.117	0.115	30	27.293	0.39	PF08263,PF00560,PF00069,PF13855	PTHR27000,PTHR27000:SF41	KOG1187	2.7.11.1	GO:0005515,GO:0006468,GO:0005524,GO:0004672	AT4G36180.1	Leucine-richreceptor-likeproteinkinasefamilyprotein
Kinase	PGSC0003DMG401021514	2882	Receptor protein kinase	49	60.721	1.334	37	37.451	0.788	69	58.938	1.279	26	32.939	0.714	96	77.921	1.608	68	61.863	1.334	PF00069,PF13855	PTHR27000,PTHR27000:SF196	KOG0472	2.7.11.1	GO:0006468,GO:0005524,GO:0004672,GO:0005515	AT4G08850.2	Leucine-richrepeatreceptor-likeproteinkinasefamilyprotein
Kinase	PGSC0003DMG400022426	3357	Receptor kinase	142	174.727	3.101	166	168.021	2.962	207	176.812	3.115	28	35.473	0.62	72	57.629	1.007	89	80.968	1.427	PF00954,PF01453	PTHR27002,PTHR27002:SF92	2.7.11.1	GO:0048544	AT4G03230.1	S-locuslectinproteinkinasefamilyprotein
Kinase	PGSC0003DMG400003175	1975	Receptor protein kinase	1	1.239	0.047	0	0	0	0	0	0	36	45.608	1.354	104	84.414	2.482	49	44.578	1.334	PF07714	PTHR27001,PTHR27001:SF83	KOG1187	2.7.11.1	GO:0006468,GO:0004672	AT5G45840.2	Leucine-richrepeatproteinkinasefamilyprotein
Kinase	PGSC0003DMG400029298	2812	Receptor-like kinase	92	114.007	2.555	106	106.279	2.384	101	86.271	1.913	67	83.615	1.87	63	50.324	1.116	58	52.766	1.134	PF00582,PF00069	PTHR27003,PTHR27003:SF107	KOG1187	2.7.11.1	GO:0006950,GO:0006468,GO:0005524,GO:0004672	AT5G12000.1	Proteinkinaseproteinwithadeninenucleotidealphahydrolases-likedomain
Kinase	PGSC0003DMG402029358	2257	Serine-threonine protein kinase, plant-type	49	60.721	1.565	56	56.682	1.459	79	67.479	1.722	32	40.541	1.04	83	67.369	1.713	72	65.502	1.692	PF00560,PF07714	PTHR27000,PTHR27000:SF10	KOG1187	2.7.11.1	GO:0005515,GO:0006468,GO:0004672	AT5G48380.1	BIR1	BAK1-interactingreceptor-likekinase1
Kinase	PGSC0003DMG401005047	2903	Receptor protein kinase	38	47.09	0.924	27	27.329	0.536	81	69.188	1.347	18	22.804	0.446	24	19.48	0.378	145	131.914	2.592	PF12398,PF01453,PF11883,PF08276,PF00954,PF07714	PTHR27002,PTHR27002:SF93	KOG1187	2.7.11.1	GO:0004674,GO:0048544,GO:0006468,GO:0004672	AT4G21380.1	ARK3,RK3	receptorkinase3
Kinase	PGSC0003DMG400027711	3215	Leucine-rich repeat transmembrane protein kinase	86	106.571	2.132	88	88.059	2.201	99	83.708	2.246	32	40.541	1.127	108	87.661	1.855	44	40.029	1.257	PTHR27003,PTHR27003:SF92	2.7.11.1	AT5G37450.1	Leucine-richrepeatproteinkinasefamilyprotein
Kinase	PGSC0003DMG400022436	1992	Serine/threonine-protein kinase PBS1	47	57.003	2.231	55	55.67	1.778	99	83.708	2.887	17	20.27	0.674	36	28.409	0.952	130	118.268	4.031	PF00069	PTHR27006,PTHR27006:SF20	KOG1187	2.7.11.1	K04733	GO:0006468,GO:0005524,GO:0004672	AT3G09010.1	Protein kinase superfamily protein
Kinase	PGSC0003DMG400021447	2181	Adenylyl-sulfate kinase	104	128.877	4.366	49	49.597	1.747	56	47.833	1.726	93	117.821	4.35	40	32.467	1.183	50	45.488	1.689	PF00651,PF03000	PTHR32370,PTHR32370:SF20	GO:0005515	AT3G49900.1	Phototropic-responsiveNPH3familyprotein
Kinase	PGSC0003DMG400025461	1410	Serine/threonine-protein kinase	219	270.146	12.771	41	41.499	1.981	43	36.729	1.663	141	177.365	8.312	15	12.175	0.563	26	23.654	1.115	PF00069	PTHR24350	KOG0580	2.7.11.1	K08850	GO:0006468,GO:0005524,GO:0004672,GO:0007049	AT4G32830.1	AtAUR1,AUR1	ataurora1
Kinase	PGSC0003DMG400017318	1714	Receptor-like kinase	3	2.478	0.087	11	10.122	0.354	15	12.813	0.443	16	20.27	0.705	61	48.701	1.674	104	94.615	3.322	PF08276,PF00069	PTHR27002,PTHR27002:SF32	KOG1187	2.7.11.1	K04733	GO:0006468,GO:0005524,GO:0004672	AT4G32300.1	SD2-5	S-domain-25
Kinase	PGSC0003DMG401006401	3037	Receptor protein kinase	22	27.262	0.51	6	6.073	0.113	15	12.813	0.238	92	116.554	2.171	53	43.019	0.796	34	30.932	0.579	PF08263,PF13855,PF00069	PTHR27000,PTHR27000:SF196	KOG1187	2.7.11.1	GO:0005515,GO:0006468,GO:0005524,GO:0004672	AT4G08850.1	Leucine-richrepeatreceptor-likeproteinkinasefamilyprotein
Kinase	PGSC0003DMG400018265	2633	Leucine-rich repeat receptor kinase || Serine/threonine-protein kinase PBS1	71	86.744	6.936	104	105.266	6.286	56	47.833	3.129	43	54.476	4.066	81	64.934	4.933	54	49.127	3.576	PF00560	PTHR27000	GO:0005515	AT1G79620.1	Leucine-richrepeatproteinkinasefamilyprotein
Kinase	PGSC0003DMG401028822	958	Thymidine kinase	46	57.003	3.986	32	32.39	2.256	44	37.583	2.557	45	57.01	3.932	50	40.584	2.735	82	74.6	5.241	PF00265	PTHR11441,PTHR11441:SF2	KOG3125	2.7.1.21	K00857	GO:0005524,GO:0004797	AT3G07800.1	Thymidinekinase
Kinase	PGSC0003DMG400012817	3276	Leucine-rich repeat receptor kinase	158	195.794	3.376	57	57.694	0.994	68	58.083	0.995	126	159.629	2.743	14	11.364	0.194	37	33.661	0.581	PF00560,PF08263,PF00069	PTHR27000,PTHR27000:SF215	KOG1187	2.7.11.1	GO:0005515,GO:0006468,GO:0005524,GO:0004672	AT1G28440.1	HSL1	HAESA-like1
Kinase	PGSC0003DMG402014218	2491	Serine/threonine protein kinase || ATP binding / kinase/ protein kinase/ protein serine/threonine kinase/ protein tyrosine kinase	30	37.176	0.864	58	58.706	1.357	63	53.812	1.243	39	48.142	1.109	74	60.064	1.378	62	55.495	1.294	PF14531	PTHR24361,PTHR24361:SF159	2.7.11.1	K08835	AT1G79640.1	Protein kinase superfamily protein
Kinase	PGSC0003DMG400003714	3776	Leucine-rich repeat receptor protein kinase EXS	201	249.08	3.694	38	38.463	0.57	35	29.896	0.441	153	193.835	2.866	4	3.247	0.048	18	16.376	0.243	PF08263,PF00560,PF00069,PF13855	PTHR27000,PTHR27000:SF26	KOG1187	2.7.11.1	GO:0005515,GO:0006468,GO:0005524,GO:0004672	AT4G36180.1	Leucine-richreceptor-likeproteinkinasefamilyprotein
Kinase	PGSC0003DMG400003451	1375	Cyclin-dependent protein kinase	26	32.219	1.64	59	59.718	3.278	75	64.063	3.346	47	58.277	3.097	86	69.804	3.597	41	37.3	1.88	PF08613	PTHR15615,PTHR15615:SF20	GO:0019901,GO:0000079	AT2G44740.1	CYCP4;1	cyclinp4;1
Kinase	PGSC0003DMG400027803	2893	Cell division protein kinase || Protein kinase || Serine/threonine-protein kinase cdk9	57	69.395	2.396	106	107.291	3.92	88	75.167	2.921	56	69.679	2.344	88	71.427	2.582	29	25.473	0.869	PF00069	PTHR24056,PTHR24056:SF213	2.7.11.22,2.7.11.23	GO:0006468,GO:0005524,GO:0004672	AT1G33770.1	Protein kinase superfamily protein
Kinase	PGSC0003DMG401000669	3710	Pyrophosphate-dependent phosphofructokinase beta subunit	35	43.372	1.463	24	24.292	1.243	45	37.583	1.597	44	55.744	2.315	41	32.467	1.117	87	79.149	2.675	PF00365	PTHR13697,PTHR13697:SF26	KOG2440	2.7.1.90	K00895	GO:0006096,GO:0003872	AT1G12000.1	Phosphofructokinasefamilyprotein
Kinase	PGSC0003DMG400015834	2387	Serine/threonine kinase	10	12.392	0.313	12	11.134	0.295	59	49.542	1.333	18	22.804	0.622	7	4.87	0.151	147	133.734	3.565	PF00069	PTHR27009,PTHR27009:SF21	KOG1187	3.1.4.46	GO:0006468,GO:0005524,GO:0004672	AT1G67000.1	Protein kinase superfamily protein
Kinase	PGSC0003DMG400015733	1092	Snf1-kinase beta subunit, plants	39	47.09	3.147	45	44.536	6.677	59	50.396	3.357	43	54.476	4.999	57	45.454	2.659	71	63.683	4.06	PF04739	PTHR10343,PTHR10343:SF51	GO:0005515,GO:0043562,GO:0009744	AT2G28060.1	5\'-AMP-activatedproteinkinasebeta-2subunitprotein
Kinase	PGSC0003DMG400013802	1918	Serine-threonine protein kinase, plant-type	9	9.914	0.306	7	7.085	0.218	43	36.729	1.12	7	8.868	0.272	36	28.409	0.863	127	115.539	3.574	PF00069	PTHR27005,PTHR27005:SF49	KOG1187	2.7.10.2	GO:0006468,GO:0005524,GO:0004672	AT3G57740.1	Protein kinase superfamily protein
Kinase	PGSC0003DMG400017293	3539	Integrin-linked protein kinase	78	95.419	1.709	87	88.059	1.666	118	99.937	1.692	43	53.21	0.92	78	63.311	1.299	46	41.849	0.847	PF13857,PF00069	PTHR23257,PTHR23257:SF378	KOG0198	2.7.11.1	GO:0006468,GO:0005524,GO:0004672	AT3G58760.1	Integrin-linkedproteinkinasefamily
Kinase	PGSC0003DMG400020848	3249	Serine-threonine protein kinase, plant-type	23	28.502	0.496	64	64.779	1.126	119	101.646	1.756	15	19.003	0.329	101	81.979	1.413	50	45.488	0.792	PF08263,PF00560,PF00069,PF13855	PTHR27000,PTHR27000:SF137	KOG1187	2.7.11.1	GO:0005515,GO:0006468,GO:0005524,GO:0004672	AT3G47570.1	Leucine-richrepeatproteinkinasefamilyprotein
Kinase	PGSC0003DMG400017398	3074	AMP-activated protein kinase || Snf1-kinase beta subunit, plants || AKIN beta2	28	33.458	1.888	53	52.633	2.336	61	52.104	2.015	35	44.341	1.939	88	70.616	3.184	42	38.21	1.739	PF16561	PTHR10343,PTHR10343:SF51	GO:0043562,GO:0009744	AT4G16360.3	5\'-AMP-activatedproteinkinasebeta-2subunitprotein
Kinase	PGSC0003DMG400026436	1212	Serine-threonine protein kinase, plant-type	6	7.435	0.389	6	5.126	0.268	43	35.972	1.846	3	3.8	0.197	8	6.493	0.331	151	137.027	7.204	PF00069	PTHR27005,PTHR27005:SF38	KOG1187	2.7.11.1	K04730,K04733	GO:0006468,GO:0005524,GO:0004672	AT3G57750.1	Protein kinase superfamily protein
Kinase	PGSC0003DMG400005792	1201	Nucleoside diphosphate kinase	83	102.854	5.447	71	70.852	3.818	57	48.687	2.608	71	89.95	4.714	33	26.785	1.379	58	52.766	3.231	PF00334	PTHR11349,PTHR11349:SF53	KOG0888	2.7.4.6	K00940	GO:0006241,GO:0006228,GO:0006183,GO:0006165,GO:0004550	AT4G23900.1	Nucleosidediphosphatekinasefamilyprotein
Kinase	PGSC0003DMG400018989	1024	CDK/cyclin inhibitor || Cyclin-dependent kinase inhibitor 1	108	133.834	8.652	99	100.205	6.456	72	60.646	3.834	73	92.483	5.888	51	40.584	2.798	37	33.661	2.185	PF02234	PTHR10265,PTHR10265:SF24	GO:0007050,GO:0005634,GO:0004861	AT5G48820.1	ICK6,KRP3	inhibitor/interactorwithcyclin-dependentkinase
Kinase	PGSC0003DMG400005689	3050	Receptor protein kinase	3	3.718	0.098	4	3.037	0.074	29	23.917	0.493	22	26.605	0.574	65	51.947	1.071	74	66.412	1.346	PF08276,PF01453,PF07714	PTHR27002,PTHR27002:SF30	KOG1187	2.7.11.1	GO:0006468,GO:0004672	AT3G16030.1	CES101	lectinproteinkinasefamilyprotein
Kinase	PGSC0003DMG400016913	2047	3-phosphoinositide-dependent protein kinase-1	51	61.96	1.969	76	76.925	2.575	73	61.5	1.932	53	65.879	2.001	55	43.831	1.338	49	43.668	1.434	PF14531,PF14593	PTHR24356	2.7.11.1	K06276	AT3G10540.1	3-phosphoinositide-dependentproteinkinase
Kinase	PGSC0003DMG400007037	2565	Phosphatidylinositol 3-and 4-kinase family protein	66	80.548	2.572	91	92.108	3.694	75	63.208	1.826	40	50.676	1.782	71	57.629	2.097	46	40.939	1.641	PF00454	PTHR10666,PTHR10666:SF134	KOG2381	2.7.1.67	GO:0016773	AT2G46500.2	ATPI4KGAMMA4,PI4KGAMMA4,UBDKGAMMA4	phosphoinositide4-kinasegamma4
Kinase	PGSC0003DMG400019062	1266	S-locus lectin protein kinase family protein	2	2.478	0.123	11	11.134	0.552	15	12.813	0.625	11	13.936	0.686	83	67.369	3.263	62	56.405	2.815	PF07714	PTHR27002,PTHR27002:SF144	KOG1187	2.7.11.1	K04733	GO:0006468,GO:0004672	AT4G03230.1	S-locuslectinproteinkinasefamilyprotein
Kinase	PGSC0003DMG400045775	1092	Inositol polyphosphate kinase	21	25.796	1.533	19	18.401	1.09	27	22.844	1.326	52	65.375	3.84	46	36.654	2.111	56	50.739	3.027	PF05770	PTHR14217,PTHR14217:SF5	2.7.1.158	K00913	GO:0052726,GO:0052725,GO:0047325,GO:0032957,GO:0005622,GO:0005524,GO:0000287	AT5G16760.1	Inositol1,3,4-trisphosphate5/6-kinasefamilyprotein
Kinase	PGSC0003DMG400015081	1409	Serine-threonine protein kinase, plant-type	20	24.784	1.087	31	31.378	1.373	45	38.438	1.657	7	8.868	0.386	39	31.655	1.356	107	97.344	4.282	PF00560,PF00069	PTHR27000,PTHR27000:SF183	KOG1187	2.7.11.1	GO:0005515,GO:0006468,GO:0005524,GO:0004672	AT3G47570.1	Leucine-richrepeatproteinkinasefamilyprotein
Kinase	PGSC0003DMG400038918	1761	Serine-threonine protein kinase, plant-type	0	0	0	1	1.012	0.034	27	22.968	0.77	1	1.267	0.043	1	0.812	0.027	147	133.734	4.553	PF01476,PF07714	PTHR27001,PTHR27001:SF46	KOG1187	2.7.11.1	GO:0006468,GO:0004672	AT2G33580.1	Protein kinase superfamily protein
Kinase	PGSC0003DMG402024222	6129	BRASSINOSTEROID INSENSITIVE 1-associated receptor kinase 1 || Interleukin-1 receptor-associated kinase	37	44.611	0.624	34	34.414	0.519	29	24.771	0.345	46	57.01	0.769	51	41.396	0.575	50	44.578	0.624	PF00069	PTHR27001,PTHR27001:SF11	2.7.11.1	GO:0006468,GO:0005524,GO:0004672	AT1G56720.1	Protein kinase superfamily protein
Kinase	PGSC0003DMG400028120	1650	Phytochrome kinase substrate 1,	133	164.196	6.004	226	227.793	8.314	221	188.223	6.784	87	110.21	4.001	14	11.207	0.402	46	41.545	1.523	PTHR33781,PTHR33781:SF1	AT5G04190.1	PKS4	phytochromekinasesubstrate4
Kinase	PGSC0003DMG401013267	1278	Serine/threonine-protein kinase HT1	14	17.349	0.853	34	34.414	1.688	35	29.896	1.442	30	38.007	1.851	51	41.396	1.983	65	59.134	2.918	PF14531	PTHR23257,PTHR23257:SF475	KOG0192	2.7.11.1	AT1G62400.1	HT1	Protein kinase superfamily protein
Kinase	PGSC0003DMG400026077	2250	Calcium-dependent protein kinase	42	52.046	1.534	79	78.95	2.765	61	52.104	1.516	44	55.743	1.758	52	42.207	1.223	45	40.029	1.165	PF13499,PF00069	PTHR24349,PTHR24349:SF117	KOG0032	2.7.11.1	K13412	GO:0006468,GO:0005524,GO:0004672	AT4G09570.1	ATCPK4,CPK4	calcium-dependentproteinkinase4
Kinase	PGSC0003DMG401030114	4709	Serine-threonine protein kinase, plant-type	25	30.979	0.815	27	26.317	0.759	49	41.852	0.934	22	27.872	0.889	47	37.338	1.074	70	63.682	1.997	PF00069	PTHR27000,PTHR27000:SF144	2.7.11.1	GO:0006468,GO:0005524,GO:0004672	AT5G25930.1	Proteinkinasefamilyproteinwithleucine-richrepeatdomain
Kinase	PGSC0003DMG400043061	804	Serine-threonine protein kinase, plant-type	58	71.874	6.305	29	29.353	2.563	55	46.979	3.983	64	81.081	6.991	22	17.857	1.496	53	48.217	4.255	PTHR27000,PTHR27000:SF32	2.7.11.1,2.7.10.1	AT3G49750.1	AtRLP44,RLP44	receptorlikeprotein44
Kinase	PGSC0003DMG400023283	2814	Receptor-kinase	7	8.674	0.176	24	24.292	0.513	56	47.833	1.042	5	6.334	0.148	38	30.844	0.65	95	86.427	1.878	PF00560,PF13855,PF00069	PTHR27000,PTHR27000:SF114	KOG1187	2.7.11.1	GO:0005515,GO:0006468,GO:0005524,GO:0004672	AT3G47570.1	Leucine-richrepeatproteinkinasefamilyprotein
Kinase	PGSC0003DMG400029077	1326	CBL-interacting protein kinase 13	10	11.154	0.525	12	11.134	0.523	12	9.397	0.434	32	40.541	1.891	67	54.382	2.497	38	34.571	1.633	PF14531,PF03822	PTHR24347,PTHR24347:SF239	KOG0583	2.7.11.1	GO:0007165	AT5G58380.1	CIPK10,PKS2,SIP1,SNRK3.8	SOS3-interactingprotein1
Kinase	PGSC0003DMG400006457	3802	3-phosphoinositide-dependent protein kinase-1	93	115.246	3.056	85	86.035	1.789	83	70.042	1.697	55	69.679	1.494	49	39.772	0.732	32	29.112	0.709	PTHR36361	AT3G10572.1	3-phosphoinositide-dependentproteinkinase-1,putative
Kinase	PGSC0003DMG400020847	3322	Serine-threonine protein kinase, plant-type	16	19.827	0.657	37	37.451	0.636	51	43.563	0.735	10	12.669	0.215	88	71.428	1.203	36	32.751	0.557	PF07714	PTHR27000,PTHR27000:SF137	2.7.11.1	GO:0006468,GO:0004672	AT3G47570.1	Leucine-richrepeatproteinkinasefamilyprotein
Kinase	PGSC0003DMG400013187	2319	Hexokinase 6	84	104.093	2.605	27	27.329	0.683	65	55.521	1.376	66	83.615	2.082	30	24.35	0.601	38	34.571	0.867	PF00349,PF03727	PTHR19443,PTHR19443:SF6	2.7.1.1	K00844	GO:0016773,GO:0005975,GO:0005524,GO:0046835,GO:0005536,GO:0004396,GO:0001678	AT1G50460.1	ATHKL1,HKL1	hexokinase-like1
Kinase	PGSC0003DMG400014061	1000	Receptor kinase	3	3.718	0.246	10	9.11	0.601	23	18.792	1.213	8	8.87	0.58	13	9.74	0.623	112	101.893	6.781	PF07714	PTHR27009,PTHR27009:SF21	3.1.4.46	GO:0006468,GO:0004672	AT1G70250.1	receptorserine/threoninekinase,putative
Kinase	PGSC0003DMG400009451	2610	Calcium-dependent protein kinase 17	54	66.917	2.31	22	21.256	0.726	38	31.604	1.059	88	111.487	3.23	21	16.234	0.521	24	21.834	0.775	PF07714,PF13499	PTHR24349,PTHR24349:SF131	KOG0032	2.7.11.1	K13412	GO:0006468,GO:0004672	AT5G12180.1	CPK17	calcium-dependentproteinkinase17
Kinase	PGSC0003DMG400026596	1510	Ribose-phosphate pyrophosphokinase	28	34.698	1.405	21	20.244	0.956	57	47.833	1.906	36	44.341	1.78	66	53.571	2.122	28	25.473	1.034	PF14572,PF13793	PTHR10210,PTHR10210:SF54	KOG1448	2.7.6.1	K00948	GO:0009165,GO:0004749,GO:0000287	AT1G32380.1	PRS2	phosphoribosylpyrophosphate(PRPP)synthase2
Kinase	PGSC0003DMG400002186	1245	Serine/threonine-protein kinase Aurora-3	37	45.85	2.672	7	7.085	0.4	22	18.792	1.185	42	53.21	3.761	50	40.584	2.765	38	33.661	2.33	PF14531	PTHR24350,PTHR24350:SF7	KOG0580	2.7.11.1	K08850	GO:0007049,GO:0004672,GO:0032465,GO:0007059,GO:0000278,GO:0000226	AT2G45490.1	AtAUR3,AUR3	ataurora3
Kinase	PGSC0003DMG400024150	1437	Receptor protein kinase	0	0	0	2	2.024	0.087	7	5.979	0.252	1	1.267	0.054	24	19.48	0.816	104	94.615	4.067	PF07714	PTHR27005,PTHR27005:SF49	KOG1187	2.7.11.1	GO:0006468,GO:0004672	AT3G57700.1	Protein kinase superfamily protein
Kinase	PGSC0003DMG400014063	942	Receptor kinase	1	1.239	0.089	5	4.049	0.288	16	12.813	0.89	7	7.603	0.535	12	8.929	0.614	109	99.163	7.118	PTHR27005,PTHR27005:SF43	AT1G25390.1	Protein kinase superfamily protein
Kinase	PGSC0003DMG400025076	4416	Leucine-rich repeat receptor protein kinase EXS || Leucine-rich repeat transmembrane protein kinase	46	57.003	0.717	91	92.108	1.158	150	128.125	1.752	22	27.872	0.35	72	58.441	0.73	31	27.293	0.369	PF08263,PF13855,PF00069	PTHR27000,PTHR27000:SF33	KOG1187	2.7.11.1	GO:0005515,GO:0006468,GO:0005524,GO:0004672	AT1G34110.1	Leucine-richreceptor-likeproteinkinasefamilyprotein
Kinase	PGSC0003DMG400003544	2122	Serine-threonine protein kinase, plant-type	72	89.223	2.462	56	56.682	1.562	56	47.833	1.305	27	34.206	0.939	59	47.889	1.302	38	34.571	0.956	PF08263,PF00560,PF13855	PTHR27000,PTHR27000:SF13	KOG0472	2.7.11.1	GO:0005515	AT5G46330.1	FLS2	Leucine-richreceptor-likeproteinkinasefamilyprotein
Kinase	PGSC0003DMG400026481	1350	Inositol polyphosphate kinase	6	7.435	0.343	18	18.219	0.838	26	22.208	1.005	5	6.334	0.289	74	60.064	2.702	44	40.029	1.851	PF05770	PTHR14217,PTHR14217:SF5	2.7.1.158	K00913	GO:0052726,GO:0052725,GO:0047325,GO:0032957,GO:0005622,GO:0005524,GO:0000287	AT5G16760.1	Inositol1,3,4-trisphosphate5/6-kinasefamilyprotein
Kinase	PGSC0003DMG400004364	897	Nucleoside diphosphate kinase	32	39.654	3.133	40	40.487	3.247	48	41	3.213	22	27.872	2.252	53	42.207	3.472	47	42.758	3.268	PF00334	PTHR11349	KOG0888	2.7.4.6	K00940	GO:0006241,GO:0006228,GO:0006183,GO:0006165,GO:0004550	AT1G17410.1	Nucleosidediphosphatekinasefamilyprotein
Kinase	PGSC0003DMG400017654	1026	Cyclin-dependent kinase inhibitor 3	24	29.741	1.908	27	27.329	1.748	42	35.875	2.245	32	40.541	2.569	30	24.35	1.51	59	53.676	3.459	PF02234	PTHR10265,PTHR10265:SF23	GO:0007050,GO:0005634,GO:0004861	AT5G48820.1	ICK6,KRP3	inhibitor/interactorwithcyclin-dependentkinase
Kinase	PGSC0003DMG400010947	582	Receptor protein kinase	16	18.588	2.828	56	55.67	8.402	50	41.854	6.004	33	41.808	6.174	40	32.467	4.566	48	42.758	6.573	PF00069	PTHR27001,PTHR27001:SF83	2.7.11.1	GO:0006468,GO:0005524,GO:0004672	AT5G45840.2	Leucine-richrepeatproteinkinasefamilyprotein
Kinase	PGSC0003DMG400028914	2542	Serine/threonine protein kinase	4	4.957	0.141	11	10.122	0.229	11	9.396	0.252	37	46.875	1.327	25	19.48	0.478	58	52.766	1.197	PF14531	PTHR24361,PTHR24361:SF366	KOG0581	2.7.11.1	AT1G79640.1	Protein kinase superfamily protein
Kinase	PGSC0003DMG400001016	3603	Serine-threonine protein kinase, plant-type	0	0	0	6	5.061	0.08	16	13.667	0.306	7	7.601	0.171	22	17.045	0.325	91	82.788	1.568	PF13855,PF00069	PTHR27000,PTHR27000:SF183	KOG1187	2.7.11.1	GO:0005515,GO:0006468,GO:0005524,GO:0004672	AT3G47570.1	Leucine-richrepeatproteinkinasefamilyprotein
Kinase	PGSC0003DMG400015413	2014	Ndr kinase	41	50.807	1.598	30	30.365	0.953	32	27.333	0.849	49	62.078	1.94	22	17.857	0.552	46	41.849	1.319	PF00433,PF07714	PTHR24356,PTHR24356:SF195	2.7.11.1	K08790	GO:0006468,GO:0005524,GO:0004674,GO:0004672	AT5G09890.1	Proteinkinasefamilyprotein
Kinase	PGSC0003DMG400017337	2115	Serine/threonine-protein kinase bri1	20	24.405	0.676	20	20.175	0.558	90	76.811	2.104	13	16.468	0.454	23	18.669	0.509	80	72.184	2.003	PF00560,PF13855	PTHR27004,PTHR27004:SF21	KOG0472	GO:0005515	AT2G34930.1	diseaseresistancefamilyprotein/LRRfamilyprotein
Kinase	PGSC0003DMG403018633	3510	Serine-threonine protein kinase, plant-type	68	84.266	1.913	30	30.365	0.65	25	20.5	0.455	62	78.548	1.733	25	20.292	0.445	28	25.473	0.596	PF00069	PTHR27001,PTHR27001:SF155	KOG1187	2.7.11.1	K04730	GO:0006468,GO:0005524,GO:0004672	AT1G21590.1	Proteinkinaseproteinwithadeninenucleotidealphahydrolases-likedomain
Kinase	PGSC0003DMG400003945	2649	Leucine-rich repeat transmembrane protein kinase	67	81.789	1.771	45	44.539	0.963	38	31.605	0.679	54	67.146	1.448	14	11.364	0.243	46	40.94	0.888	PF00560,PF08263,PF07714	PTHR27000,PTHR27000:SF7	KOG1187	2.7.11.1	GO:0005515,GO:0006468,GO:0004672	AT1G12460.1	Leucine-richrepeatproteinkinasefamilyprotein
Kinase	PGSC0003DMG400023953	2856	Receptor-like kinase	88	109.05	2.177	13	13.158	0.262	10	8.542	0.169	97	122.889	2.444	3	2.435	0.048	12	10.917	0.218	PF08263,PF13855,PF07714	PTHR27008,PTHR27008:SF27	KOG1187	2.7.11.1	GO:0005515,GO:0006468,GO:0004672	AT3G51740.1	IMK2	inflorescencemeristemreceptor-likekinase2
Kinase	PGSC0003DMG400020438	1682	Serine/threonine-protein kinase PBS1	82	101.615	3.636	35	35.426	1.265	40	34.167	1.205	107	135.558	4.816	1	0.812	0.028	3	2.729	0.098	PF07714	PTHR27001,PTHR27001:SF30	KOG1187	2.7.11.1	GO:0006468,GO:0004672	AT3G58690.1	Protein kinase superfamily protein
Kinase	PGSC0003DMG400000996	3354	Receptor-kinase	54	65.678	1.201	86	86.035	1.555	81	69.188	1.323	28	35.473	0.655	34	27.597	0.493	49	44.578	0.802	PF08263,PF07714,PF13855	PTHR27000,PTHR27000:SF114	KOG0472	2.7.11.1	GO:0006468,GO:0004672,GO:0005515	AT3G47570.1	Leucine-richrepeatproteinkinasefamilyprotein
Kinase	PGSC0003DMG400016643	1209	Two-component system sensor histidine kinase/response regulator	34	42.133	2.597	27	27.329	4.648	12	10.25	1.635	71	89.95	12.701	21	17.045	2.395	18	15.466	1.46	PF00072	PTHR26402,PTHR26402:SF521	K14492	GO:0000160	AT3G56380.1	ARR17,RR17	responseregulator17
Kinase	PGSC0003DMG400018163	3239	Serine-threonine protein kinase, plant-type	104	128.877	2.249	146	147.778	2.577	128	109.333	1.895	29	36.74	0.639	46	37.337	0.646	34	30.932	0.54	PF08263,PF00560,PF13855	PTHR27000,PTHR27000:SF187	KOG0472	2.7.11.1	GO:0005515	AT4G20140.1	GSO1	Leucine-rich repeat transmembrane protein kinase
Kinase	PGSC0003DMG400014579	1953	Receptor kinase	1	1.239	0.037	5	5.061	0.153	30	25.625	0.766	4	5.068	0.152	43	34.902	1.039	62	56.405	1.71	PF14380,PF00069	PTHR27009,PTHR27009:SF21	3.1.4.46	GO:0006468,GO:0005524,GO:0004672	AT1G66910.1	Protein kinase superfamily protein
Kinase	PGSC0003DMG400007496	2054	Adenylate kinase isoenzyme 6	0	0	0	2	2.024	0.302	9	7.687	0.97	13	16.47	1.29	54	43.83	3.12	40	35.48	3.045	PF13238	PTHR12595,PTHR12595:SF0	KOG3347	2.7.4.3	K18532	AT5G60340.1	P-loopcontainingnucleosidetriphosphatehydrolasessuperfamilyprotein
Kinase	PGSC0003DMG400024149	1418	Receptor protein kinase	4	3.859	0.17	8	7.366	1.229	12	9.755	0.417	8	9.079	0.392	30	24.174	1.028	65	58.228	2.542	PF07714	PTHR27005,PTHR27005:SF49	KOG1187	2.7.11.1	GO:0006468,GO:0004672	AT3G57730.1	Protein kinase superfamily protein
Kinase	PGSC0003DMG400005485	3199	Receptor-kinase	23	27.262	0.518	52	52.633	1	59	50.396	0.951	20	25.338	0.48	49	39.772	0.748	34	30.932	0.589	PF00560,PF13855,PF00069	PTHR27000,PTHR27000:SF40	KOG1187	2.7.11.1	GO:0005515,GO:0006468,GO:0005524,GO:0004672	AT3G47570.1	Leucine-richrepeatproteinkinasefamilyprotein
Kinase	PGSC0003DMG400008036	1387	Serine-threonine protein kinase, plant-type	42	52.047	2.325	39	39.475	1.759	50	42.708	1.874	31	39.274	1.739	34	27.597	1.204	37	33.661	1.508	PTHR27000,PTHR27000:SF167	AT4G06744.1	Leucine-richrepeat(LRR)familyprotein
Kinase	PGSC0003DMG402005482	3471	Receptor-kinase	34	42.133	0.683	21	21.256	0.344	34	29.042	0.468	45	57.01	0.921	31	25.162	0.404	24	21.834	0.354	PF08263,PF00560,PF13855,PF00069	PTHR27000,PTHR27000:SF94	KOG1187	2.7.11.1	GO:0005515,GO:0006468,GO:0005524,GO:0004672	AT3G47570.1	Leucine-richrepeatproteinkinasefamilyprotein
Kinase	PGSC0003DMG400011932	2880	Serine-threonine protein kinase, plant-type	2	2.478	0.049	9	9.11	0.18	22	18.792	0.369	9	11.402	0.225	9	7.305	0.143	80	72.78	1.442	PF00560,PF08263,PF00069	PTHR27000,PTHR27000:SF25	KOG1187	2.7.11.1	GO:0005515,GO:0006468,GO:0005524,GO:0004672	AT3G47570.1	Leucine-richrepeatproteinkinasefamilyprotein
Kinase	PGSC0003DMG400046768	1692	Pollen-specific kinase partner protein	4	4.957	0.176	13	13.158	0.467	15	12.813	0.449	21	26.605	0.939	57	46.266	1.613	19	17.285	0.616	PF03759	PTHR33101,PTHR33101:SF10	GO:0005089	AT1G79860.1	ATROPGEF12,MEE64,ROPGEF12	RHOguanyl-nucleotideexchangefactor12
Kinase	PGSC0003DMG400017327	2950	Receptor-like kinase	31	37.176	0.717	59	58.707	1.131	84	71.75	1.373	11	13.936	0.268	51	40.584	0.775	35	31.841	0.615	PF08276,PF00954,PF01453,PF00069	PTHR27002,PTHR27002:SF44	KOG1187	2.7.11.1	GO:0048544,GO:0006468,GO:0005524,GO:0004672	AT4G32300.1	SD2-5	S-domain-25
Kinase	PGSC0003DMG400013798	1263	Receptor protein kinase	8	8.674	0.433	7	7.085	0.352	14	11.958	0.585	3	3.801	0.188	16	12.175	0.591	78	70.961	3.551	PF00069	PTHR27005,PTHR27005:SF49	KOG1187	2.7.11.1	GO:0006468,GO:0005524,GO:0004672	AT3G57700.1	Protein kinase superfamily protein
Kinase	PGSC0003DMG400008493	2851	Receptor ser thr protein kinase || Kinase family protein	12	14.87	0.519	28	28.341	0.795	50	42.708	1.359	7	8.868	0.177	43	34.902	0.783	46	41.849	0.839	PF07714	PTHR27006,PTHR27006:SF31	KOG1187	2.7.11.1	GO:0006468,GO:0004672	AT3G09010.1	Protein kinase superfamily protein
Kinase	PGSC0003DMG400018994	3886	Serine/threonine-protein kinase bri1	22	26.798	0.386	7	6.54	0.094	7	5.55	0.079	39	49.06	0.704	54	43.524	0.621	0	0	0	PF08263,PF00560,PF13855	PTHR27004,PTHR27004:SF21	KOG0472	2.7.11.1	GO:0005515	AT2G34930.1	diseaseresistancefamilyprotein/LRRfamilyprotein
Kinase	PGSC0003DMG400018290	2445	Serine/threonine-protein kinase Haspin	63	78.07	2.053	7	7.085	0.167	18	15.375	0.486	58	72.213	1.709	9	7.305	0.216	25	21.834	0.517	PF12330	PTHR24419,PTHR24419:SF18	KOG2464	2.7.11.1	K16315	AT1G09450.1	Protein kinase superfamily protein
Kinase	PGSC0003DMG400011878	1362	Serine-threonine protein kinase, plant-type	0	0	0	0	0	0	0	0	0	6	7.601	0.344	17	13.799	0.615	69	62.773	2.873	PF07714	PTHR27005,PTHR27005:SF49	KOG1187	2.7.11.1	GO:0006468,GO:0004672	AT3G57740.1	Protein kinase superfamily protein
Kinase	PGSC0003DMG400042629	1257	Serine-threonine protein kinase, plant-type	0	0	0	0	0	0	1	0.854	0.042	9	11.402	0.566	47	38.149	1.863	35	31.841	1.602	PF00069	PTHR27000,PTHR27000:SF149	KOG1187	2.7.11.1	GO:0006468,GO:0005524,GO:0004672	AT3G47570.1	Leucine-richrepeatproteinkinasefamilyprotein
Kinase	PGSC0003DMG400023639	3318	Serine-threonine protein kinase, plant-type	3	3.718	0.13	13	13.158	0.281	14	11.104	0.22	7	8.868	0.15	38	30.844	0.876	46	41.849	1.092	PF00069	PTHR27000,PTHR27000:SF149	KOG1187	2.7.11.1	GO:0006468,GO:0005524,GO:0004672	AT3G47570.1	Leucine-richrepeatproteinkinasefamilyprotein
Kinase	PGSC0003DMG400017277	2478	Receptor-like kinase	13	14.871	0.411	9	8.098	0.252	40	34.167	0.909	6	6.335	0.147	16	12.175	0.295	69	62.773	1.869	PF01453,PF00069	PTHR27002,PTHR27002:SF44	KOG1187	2.7.11.1	GO:0006468,GO:0005524,GO:0004672	AT4G32300.1	SD2-5	S-domain-25
Kinase	PGSC0003DMG402009338	2146	Serine/threonine-protein kinase bri1	11	13.631	0.371	27	27.329	0.744	34	29.042	0.783	20	25.338	0.687	28	22.727	0.61	42	38.21	1.043	PF00560,PF13855	PTHR27004,PTHR27004:SF31	KOG1909	2.7.11.1	GO:0005515	AT1G07390.3	AtRLP1,RLP1	receptorlikeprotein1
Kinase	PGSC0003DMG400004685	1538	Pyruvate dehydrogenase || Mitochondrial pyruvate dehydrogenase kinase isoform 1	8	9.914	0.511	25	25.304	1.06	30	25.625	1	12	15.203	0.598	49	39.772	1.619	29	26.383	1.048	PF02518,PF10436	PTHR11947,PTHR11947:SF24	KOG0787	2.7.11.2	K00898	AT3G06483.1	ATPDHK,PDK	pyruvatedehydrogenasekinase
Kinase	PGSC0003DMG400015352	1608	Serine/threonine-protein kinase bri1	9	9.914	0.373	5	4.049	0.152	0	0	0	23	29.139	1.089	34	27.597	1.019	31	27.293	1.03	PF05834,PF00560,PF13855	PTHR27004,PTHR27004:SF39	GO:0016705,GO:0016117,GO:0005515	AT2G33060.1	AtRLP27,RLP27	receptorlikeprotein27
Kinase	PGSC0003DMG400022313	2153	Tetraacyldisaccharide 4'-kinase family protein	71	87.983	3.062	99	99.193	3.511	83	70.896	2.462	24	30.406	1.016	46	37.337	1.248	15	13.646	0.507	PF02606	PTHR30160,PTHR30160:SF13	2.7.1.130	K00912	GO:0009245,GO:0009029,GO:0005524	AT3G20480.1	tetraacyldisaccharide4\'-kinasefamilyprotein
Kinase	PGSC0003DMG400013498	1426	Pto-like serine/threonine kinase	23	28.502	1.233	62	62.755	2.708	54	46.125	1.961	13	16.47	0.706	42	34.09	1.441	29	26.383	1.144	PF07714	PTHR27003,PTHR27003:SF94	KOG1187	2.7.11.1	K04730	GO:0006468,GO:0004672	AT3G46290.1	HERK1	herculesreceptorkinase1
Kinase	PGSC0003DMG400006000	1638	Receptor kinase	9	9.914	0.696	4	4.049	0.247	21	17.937	1.247	4	5.068	0.484	17	12.987	1.067	62	56.405	5.808	PF14380,PF00069	PTHR27009,PTHR27009:SF21	KOG1187	3.1.4.46	K04730	GO:0006468,GO:0005524,GO:0004672	AT1G70250.1	receptorserine/threoninekinase,putative
Kinase	PGSC0003DMG404008678	1841	Protein kinase	21	26.023	0.967	31	31.378	1.223	50	42.708	1.642	28	35.473	1.179	29	22.727	0.869	25	21.834	0.707	PF07714	PTHR23257,PTHR23257:SF471	2.7.12.1	GO:0006468,GO:0004672	AT4G35780.1	ACT-likeproteintyrosinekinasefamilyprotein
Kinase	PGSC0003DMG400028437	2844	Serine-threonine protein kinase, plant-type	18	21.066	0.423	7	7.085	0.142	40	34.167	0.682	12	15.203	0.353	30	23.539	0.508	39	35.48	0.768	PF13855,PF00069	PTHR27000,PTHR27000:SF183	KOG1187	2.7.11.1	GO:0005515,GO:0006468,GO:0005524,GO:0004672	AT3G47570.1	Leucine-richrepeatproteinkinasefamilyprotein
Kinase	PGSC0003DMG400024220	2300	Pyruvate kinase isozyme G, chloroplastic	20	24.784	0.626	20	20.244	0.511	22	18.792	0.47	19	24.071	0.605	11	8.928	0.222	51	46.398	1.174	PF02887,PF00224	PTHR11817,PTHR11817:SF26	2.7.1.40	K00873	GO:0030955,GO:0006096,GO:0004743,GO:0000287	AT1G32440.1	PKp3	plastidialpyruvatekinase3
Kinase	PGSC0003DMG400035333	633	BRASSINOSTEROID INSENSITIVE 1-associated receptor kinase 1	5	6.196	0.758	3	3.037	0.369	22	17.938	2.092	9	11.402	1.362	5	4.058	0.466	66	60.044	7.406	PF00560,PF08263	PTHR27000,PTHR27000:SF166	2.7.11.1	GO:0005515	AT3G28450.1	Leucine-richrepeatproteinkinasefamilyprotein
Kinase	PGSC0003DMG400030450	2208	Protein kinase	27	33.458	0.925	56	56.682	1.85	31	26.479	0.717	37	46.875	1.31	23	17.857	0.567	19	17.285	0.525	PF00069	PTHR23257,PTHR23257:SF391	KOG0192	2.7.12.1	GO:0006468,GO:0005524,GO:0004672	AT5G58520.1	Protein kinase superfamily protein
Kinase	PGSC0003DMG400015977	2436	CBL-interacting protein kinase 07 || CBL-interacting protein kinase 16	3	2.479	0.059	7	7.085	0.168	10	8.542	0.201	3	3.801	0.09	42	34.09	0.798	34	30.022	0.713	PF03822	PTHR24347,PTHR24347:SF168	2.7.11.1	GO:0007165	AT5G45810.1	CIPK19,SnRK3.5	CBL-interactingproteinkinase19
Kinase	PGSC0003DMG400022599	1911	Serine-threonine protein kinase, plant-type	15	17.349	0.538	33	32.39	1.002	24	19.646	0.601	20	24.071	0.741	14	10.552	0.322	44	40.029	1.243	PF08263,PF00560,PF13855	PTHR27000,PTHR27000:SF29	KOG0472	2.7.11.1	GO:0005515	AT4G20140.1	GSO1	Leucine-rich repeat transmembrane protein kinase
Kinase	PGSC0003DMG402019252	3596	Receptor kinase THESEUS 1	2	2.357	0.037	3	2.365	0.037	3	2.401	0.037	2	2.373	0.037	4	2.44	0.038	70	63.33	0.99	PF11721,PF07714	PTHR27003,PTHR27003:SF37	KOG1187	2.7.11.1	GO:0006468,GO:0004672	AT5G54380.1	THE1	proteinkinasefamilyprotein
Kinase	PGSC0003DMG401030580	1377	Receptor kinase	2	2.478	0.112	4	3.037	0.136	2	0.855	0.038	9	10.137	0.453	32	25.162	1.107	35	31.841	1.439	PTHR27009,PTHR27009:SF21	3.1.4.46	AT5G39030.1	Protein kinase superfamily protein
Kinase	PGSC0003DMG400030492	1825	Big map kinase/bmk	11	12.392	0.439	1	1.012	0.036	1	0.854	0.03	57	72.213	2.363	8	5.682	0.197	8	6.368	0.226	PF00069	PTHR24055,PTHR24055:SF211	KOG0660	2.7.11.24	K04371	GO:0006468,GO:0005524,GO:0004672	AT1G73670.1	ATMPK15,MPK15	MAPkinase15
Kinase	PGSC0003DMG400022452	3272	Serine/threonine-protein kinase bri1	0	0	0	8	8.097	0.142	30	25.625	0.451	6	7.601	0.137	23	18.146	0.321	44	39.941	0.712	PF08263,PF00560,PF13855	PTHR27004,PTHR27004:SF10	KOG0472	GO:0005515	AT2G15080.2	AtRLP19,RLP19	receptorlikeprotein19
Kinase	PGSC0003DMG400030534	1875	Wall-associated kinase	15	18.588	0.588	19	18.219	0.576	32	26.48	0.828	22	26.606	0.837	28	21.916	0.682	22	20.015	0.635	PF00069	PTHR27005,PTHR27005:SF35	KOG1187	2.7.11.1	GO:0006468,GO:0005524,GO:0004672	AT1G25390.1	Protein kinase superfamily protein
Kinase	PGSC0003DMG400028461	2886	Serine-threonine protein kinase, plant-type	0	0	0	3	3.036	0.06	50	42.459	0.832	0	0	0	0	0	0	72	64.658	1.278	PF01453,PF00069	PTHR27002,PTHR27002:SF80	KOG1187	2.7.11.1	GO:0006468,GO:0005524,GO:0004672	AT4G32300.1	SD2-5	S-domain-25
Kinase	PGSC0003DMG400027233	3703	S-receptor kinase || ATP binding / carbohydrate binding / kinase/ protein kinase/ protein serine/threonine kinase/ protein tyrosine kinase/ sugar binding	35	43.372	0.657	25	25.304	0.383	44	37.583	0.566	7	8.868	0.134	40	32.467	0.488	25	22.744	0.345	PF00069	PTHR27002,PTHR27002:SF81	KOG1187	2.7.11.1	GO:0006468,GO:0005524,GO:0004672	AT5G35370.1	S-locuslectinproteinkinasefamilyprotein
Kinase	PGSC0003DMG400000377	2231	Pollen-specific kinase partner protein	29	35.937	0.938	21	20.243	0.528	36	30.749	0.86	47	59.543	1.674	12	9.74	0.271	13	11.827	0.335	PF03759	PTHR33101,PTHR33101:SF10	GO:0005089	AT3G24620.1	ATROPGEF8,ROPGEF8	RHOguanyl-nucleotideexchangefactor8
Kinase	PGSC0003DMG400026096	1074	Protein kinase	8	9.911	0.601	1	0.002	0	17	13.911	0.824	9	11.399	0.683	41	33.276	1.954	21	19.102	1.163	PF00069	PTHR24361,PTHR24361:SF346	KOG0198	2.7.11.25	GO:0006468,GO:0005524,GO:0004672	AT3G50310.1	MAPKKK20	mitogen-activatedproteinkinasekinasekinase20
Kinase	PGSC0003DMG400005129	1476	Serine/threonine-protein kinase Cx32, chloroplast || Protein kinase; Type I EGF	32	39.654	2.139	33	33.402	1.622	33	27.333	1.256	20	24.071	1.281	28	22.727	1.06	23	20.015	1.027	PF07714	PTHR27001,PTHR27001:SF123	KOG1187	2.7.11.1,2.7.10.2	GO:0006468,GO:0004672	AT5G47070.1	Protein kinase superfamily protein
Kinase	PGSC0003DMG400028733	1975	Serine/threonine-protein kinase cdk9	3	3.718	0.111	7	7.085	0.211	33	28.188	0.832	5	6.334	0.188	18	14.61	0.43	43	39.12	1.171	PF00069	PTHR24056,PTHR24056:SF226	2.7.11.22,2.7.11.23	K08819	GO:0006468,GO:0005524,GO:0004672	AT1G53050.1	Protein kinase superfamily protein
Kinase	PGSC0003DMG400008894	2448	Serine/threonine-protein kinase Nek8	20	24.784	0.762	34	33.402	0.967	48	41	1.2	19	22.804	0.667	23	18.669	0.522	24	21.834	0.621	PTHR22870,PTHR22870:SF204	AT3G53830.1	Regulatorofchromosomecondensation(RCC1)familyprotein
Kinase	PGSC0003DMG400018992	2266	Mitogen activated protein kinase kinase kinase 3, mapkkk3, mekk3	63	77.85	2.212	17	16.853	0.506	22	18.569	0.576	36	44.341	1.152	17	13.025	0.507	12	10.917	0.293	PTHR24361,PTHR24361:SF315	2.7.11.25	AT1G09000.1	ANP1,MAPKKK1,NP1	NPK1-relatedproteinkinase1
Kinase	PGSC0003DMG400019415	3082	Serine-threonine protein kinase, plant-type	1	1.239	0.031	1	1.012	0.019	14	11.104	0.203	2	1.267	0.032	2	1.623	0.03	60	53.676	0.989	PF08263,PF00560,PF13855,PF00069	PTHR27000,PTHR27000:SF114	KOG1187	2.7.11.1	GO:0005515,GO:0006468,GO:0005524,GO:0004672	AT3G47570.1	Leucine-richrepeatproteinkinasefamilyprotein
Kinase	PGSC0003DMG400000331	2340	Serine/threonine-protein kinase	30	37.176	1.283	49	49.597	1.427	41	35.021	1.008	10	12.669	0.416	21	16.234	0.46	31	28.202	0.756	PF00433,PF00069	PTHR24356,PTHR24356:SF206	2.7.11.1	K08790	GO:0006468,GO:0005524,GO:0004674,GO:0004672	AT4G33080.1	AGC(cAMP-dependent,cGMP-dependentandproteinkinaseC)kinasefamilyprotein
Kinase	PGSC0003DMG400010400	3565	Serine-threonine protein kinase, plant-type	3	3.718	0.059	2	2.024	0.032	18	15.375	0.241	0	0	0	16	12.987	0.203	44	40.029	0.632	PF13855,PF00069	PTHR27000,PTHR27000:SF31	KOG1187	2.7.11.1	GO:0005515,GO:0006468,GO:0005524,GO:0004672	AT3G47570.1	Leucine-richrepeatproteinkinasefamilyprotein
Kinase	PGSC0003DMG400004646	2409	Calcium-dependent protein kinase 1 || Calcium-dependent protein kinase	15	18.588	0.446	23	23.28	0.558	30	25.625	0.609	14	16.471	0.394	19	15.42	0.365	27	23.654	0.58	PF13499,PF00069	PTHR24349,PTHR24349:SF131	KOG0032	2.7.11.1	K13412	GO:0006468,GO:0005524,GO:0004672	AT5G12180.1	CPK17	calcium-dependentproteinkinase17
Kinase	PGSC0003DMG402029558	1182	Galactokinase	11	13.631	0.736	14	14.171	0.763	17	14.521	0.767	13	16.47	0.88	37	30.032	1.576	9	8.188	0.444
Kinase	PGSC0003DMG400020833	2979	Serine-threonine protein kinase, plant-type	2	1.239	0.024	2	1.012	0.019	1	0.854	0.016	8	10.135	0.193	32	25.974	0.491	16	14.556	0.278	PF08263,PF00560,PF00069,PF13855	PTHR27000,PTHR27000:SF88	KOG0472	2.7.11.1	K13420	GO:0005515,GO:0006468,GO:0005524,GO:0004672	AT3G47570.1	Leucine-richrepeatproteinkinasefamilyprotein
Kinase	PGSC0003DMG400026154	2195	Receptor kinase	14	17.069	0.454	6	5.848	0.155	14	11.179	0.294	13	15.356	0.406	21	16.249	0.426	21	18.533	0.494	PF08276,PF00954,PF01453	PTHR27002,PTHR27002:SF144	GO:0048544	AT4G03230.1	S-locuslectinproteinkinasefamilyprotein
Kinase	PGSC0003DMG400017173	1208	Phosphoenolpyruvate carboxylase kinase 2	18	22.306	1.173	18	18.219	0.956	36	30.75	1.584	22	27.872	1.451	23	18.669	0.955	10	9.098	0.48	PF00069	PTHR24349,PTHR24349:SF122	KOG0032	2.7.11.1	K08794	GO:0006468,GO:0005524,GO:0004672	AT1G08650.1	ATPPCK1,PPCK1	phosphoenolpyruvatecarboxylasekinase1
Kinase	PGSC0003DMG400014892	2183	PERK1 kinase	0	0	0	3	2.024	0.054	3	2.563	0.068	21	26.605	0.71	15	12.175	0.322	19	16.376	0.44	PF07714	PTHR27001,PTHR27001:SF89	KOG2345,KOG0580	2.7.11.1	GO:0006468,GO:0004672	AT4G34440.1	Protein kinase superfamily protein
Kinase	PGSC0003DMG400001405	1868	Serine/threonine protein kinase	34	42.133	1.339	22	22.268	0.707	29	24.771	0.778	31	39.274	1.241	16	12.987	0.406	6	5.459	0.174	PF07714,PF00069	PTHR24351,PTHR24351:SF84	2.7.11.1	GO:0006468,GO:0004672,GO:0005524	AT5G40030.1	Protein kinase superfamily protein
Kinase	PGSC0003DMG403009323	1083	Receptor protein kinase	0	0	0	2	1.012	0.061	11	8.542	0.501	6	7.601	0.451	8	5.682	0.33	38	33.661	2.029
Kinase	PGSC0003DMG400030578	1455	Receptor kinase	1	1.239	0.052	3	2.025	0.085	8	5.98	0.248	4	3.802	0.159	11	8.117	0.335	37	33.661	1.426	PF07714	PTHR27009,PTHR27009:SF21	KOG1187	3.1.4.46	GO:0006468,GO:0004672	AT5G39020.1	Malectin/receptor-like protein kinase family protein
Kinase	PGSC0003DMG402009323	1251	Receptor protein kinase	4	4.957	0.25	3	2.024	0.102	10	7.688	0.38	7	8.868	0.443	7	4.87	0.239	37	32.752	1.658	PF08276,PF11883	PTHR27002,PTHR27002:SF151	2.7.11.1	GO:0004674	AT1G11300.1	proteinserine/threoninekinases;proteinkinases;ATPbinding;sugarbinding;kinases;carbohydratebinding
Kinase	PGSC0003DMG400014281	3819	Leucine-rich repeat receptor protein kinase exs	30	37.176	0.545	11	11.134	0.163	9	7.688	0.112	40	50.676	0.741	6	4.87	0.071	5	4.549	0.067	PF08263,PF00560,PF00069,PF13855	PTHR27000,PTHR27000:SF106	KOG1187	2.7.11.1	GO:0005515,GO:0006468,GO:0005524,GO:0004672	AT5G07280.1	EMS1,EXS	Leucine-rich repeat transmembrane protein kinase
Kinase	PGSC0003DMG400026183	2672	D-mannose binding lectin family protein || S-receptor kinase 1	12	13.631	0.293	12	12.146	0.27	15	12.813	0.283	16	19.003	0.421	26	21.104	0.464	8	6.368	0.142	PF08276,PF00954,PF01453	PTHR11795,PTHR11795:SF367	2.7.11.1	GO:0048544	AT1G11300.1	proteinserine/threoninekinases;proteinkinases;ATPbinding;sugarbinding;kinases;carbohydratebinding
Kinase	PGSC0003DMG400030624	1740	Hexokinase	41	49.568	1.902	56	56.682	2.351	65	55.521	2.232	25	31.672	1.171	12	9.74	0.413	12	10.917	0.408	PF00349,PF03727	PTHR19443,PTHR19443:SF18	KOG1369	K00844	GO:0016773,GO:0005975,GO:0005524,GO:0046835,GO:0005536,GO:0004396,GO:0001678	AT4G37840.1	HKL3	hexokinase-like3
Kinase	PGSC0003DMG400011389	1500	Protein kinase WEE1	31	37.176	1.662	10	10.122	0.412	16	12.812	0.514	30	38.007	1.932	9	7.305	0.292	10	8.188	0.335	PF00069	PTHR11042,PTHR11042:SF69	2.7.10.2	GO:0006468,GO:0005524,GO:0004672	AT1G02970.1	ATWEE1,WEE1	WEE1kinasehomolog
Kinase	PGSC0003DMG400008581	3087	Receptor protein kinase CLAVATA1	27	33.459	0.615	9	9.11	0.167	19	16.229	0.296	36	45.608	0.835	7	5.682	0.103	6	5.459	0.1	PF08263,PF13855,PF00069	PTHR27000,PTHR27000:SF217	KOG1187	2.7.11.1	GO:0005515,GO:0006468,GO:0005524,GO:0004672	AT4G28650.1	Leucine-rich repeat transmembrane protein kinasefamilyprotein
Kinase	PGSC0003DMG400004164	3003	Serine-threonine protein kinase, plant-type	0	0	0	9	9.11	0.172	40	34.167	0.642	6	7.601	0.143	20	16.234	0.304	23	20.924	0.396	PF00560,PF12799,PF00069,PF13855	PTHR27000,PTHR27000:SF137	KOG1187	2.7.11.1	GO:0005515,GO:0006468,GO:0005524,GO:0004672	AT3G47570.1	Leucine-richrepeatproteinkinasefamilyprotein
Kinase	PGSC0003DMG402014059	2388	Receptor kinase	8	9.914	0.403	19	18.22	0.59	27	22.21	0.877	3	3.781	0.125	22	17.046	0.59	23	20.924	0.878	PTHR27005,PTHR27005:SF35	AT1G25390.1	Protein kinase superfamily protein
Kinase	PGSC0003DMG401028133	1964	Calcium-dependent protein kinase	24	28.502	0.857	16	15.183	0.456	16	13.667	0.417	19	24.071	0.719	15	12.175	0.36	14	12.737	0.394	PF07714,PF13499	PTHR24349,PTHR24349:SF81	KOG0032	2.7.11.1	K13412	GO:0006468,GO:0004672	AT2G38910.1	CPK20	calcium-dependentproteinkinase20
Kinase	PGSC0003DMG402004603	1457	Receptor protein kinase	38	47.09	1.986	25	24.293	1.022	46	38.438	1.595	23	27.872	1.166	5	4.058	0.167	19	16.376	0.693
Kinase	PGSC0003DMG400020846	819	Serine-threonine protein kinase, plant-type	3	3.718	0.318	16	16.195	1.38	15	12.813	1.061	2	2.534	0.213	32	25.974	2.126	13	11.827	1.018	PF00069	PTHR27000,PTHR27000:SF137	KOG1187	2.7.11.1	K04730	GO:0006468,GO:0005524,GO:0004672	AT3G47090.1	Leucine-richrepeatproteinkinasefamilyprotein
Kinase	PGSC0003DMG400002690	2003	Pyruvate kinase	26	32.219	0.948	35	35.426	1.04	34	29.042	0.844	24	30.406	0.889	8	6.493	0.188	15	13.646	0.402	PF02887,PF00224	PTHR11817,PTHR11817:SF33	2.7.1.40	K00873	GO:0030955,GO:0006096,GO:0004743,GO:0000287	AT3G52990.1	Pyruvate kinase family protein
Kinase	PGSC0003DMG400003790	5074	Receptor protein kinase	11	13.631	0.148	15	15.183	0.165	25	21.354	0.231	11	13.936	0.151	17	13.799	0.149	18	16.376	0.178	PF08263,PF00560,PF00069,PF13855	PTHR27000,PTHR27000:SF143	KOG1187	2.7.11.1	GO:0005515,GO:0006468,GO:0005524,GO:0004672	AT4G08850.1	Leucine-richrepeatreceptor-likeproteinkinasefamilyprotein
Kinase	PGSC0003DMG400003161	1438	Inositol-tetrakisphosphate 1-kinase	1	1.239	0.053	2	2.024	0.087	6	5.125	0.216	11	13.936	0.592	11	8.928	0.374	24	21.834	0.938	PF05770	PTHR14217,PTHR14217:SF5	2.7.1.134,2.7.1.159	K00913	GO:0052726,GO:0052725,GO:0047325,GO:0032957,GO:0005622,GO:0005524,GO:0000287	AT5G16760.1	Inositol1,3,4-trisphosphate5/6-kinasefamilyprotein
Kinase	PGSC0003DMG400012659	1381	Serine/threonine-protein kinase HT1	36	44.611	2.003	11	11.134	0.499	11	9.396	0.414	34	43.075	1.917	4	3.247	0.142	7	6.368	0.287	PF07714	PTHR23257,PTHR23257:SF535	KOG0192	2.7.12.1	GO:0006468,GO:0004672	AT5G66710.1	Protein kinase superfamily protein
Kinase	PGSC0003DMG402030580	2074	Receptor kinase	3	3.718	0.105	2	1.012	0.029	6	4.272	0.12	4	3.802	0.107	16	12.175	0.339	24	21.834	0.619	PF00069	PTHR27009,PTHR27009:SF21	3.1.4.46	GO:0006468,GO:0005524,GO:0004672	AT5G39020.1	Malectin/receptor-like protein kinase family protein
Kinase	PGSC0003DMG401015976	1292	Serine-threonine protein kinase, plant-type	12	13.632	2.446	10	10.122	3.702	24	20.5	6.325	4	5.068	1.706	3	2.435	0.513	35	30.933	14.786	PF00069	PTHR27000,PTHR27000:SF183	2.7.11.1	GO:0006468,GO:0005524,GO:0004672	AT2G47060.3	Protein kinase superfamily protein
Kinase	PGSC0003DMG400029182	1204	Big map kinase/bmk	1	1.239	0.065	2	2.024	0.107	2	1.708	0.088	11	13.936	0.728	15	12.175	0.625	16	14.556	0.773	PTHR24055,PTHR24055:SF158	2.7.11.24	AT2G42880.1	ATMPK20,MPK20	MAPkinase20
Kinase	PGSC0003DMG400023612	2358	Serine-threonine protein kinase, plant-type	10	12.392	0.44	2	1.012	0.04	8	6.833	0.202	8	10.135	0.395	17	13.799	0.531	17	15.466	0.609	PF00560,PF13855,PF00069	PTHR27000,PTHR27000:SF149	KOG1187	2.7.11.1	GO:0005515,GO:0006468,GO:0005524,GO:0004672	AT3G47570.1	Leucine-richrepeatproteinkinasefamilyprotein
Kinase	PGSC0003DMG400020242	1693	Receptor serine-threonine protein kinase	10	12.392	0.573	12	11.134	0.556	9	7.687	0.382	11	12.669	0.507	24	19.48	0.853	7	6.368	0.227	PF07714	PTHR27001,PTHR27001:SF19	KOG1187	2.7.11.1	K13430	GO:0006468,GO:0004672	AT5G13160.1	PBS1	Protein kinase superfamily protein
Kinase	PGSC0003DMG400001185	2215	Serine-threonine protein kinase, plant-type	6	7.435	0.196	9	9.11	0.239	15	12.813	0.334	9	11.402	0.299	14	11.364	0.295	18	16.376	0.432	PF07714	PTHR27001,PTHR27001:SF170	KOG1187	2.7.11.1	GO:0006468,GO:0004672	AT2G33580.1	Protein kinase superfamily protein
Kinase	PGSC0003DMG400017358	748	Receptor-like kinase	5	4.957	0.479	15	14.171	1.363	23	19.646	1.829	5	5.068	0.481	12	8.928	0.821	23	20.924	2.036	PF07714	PTHR27002,PTHR27002:SF32	2.7.11.1	GO:0006468,GO:0004672	AT4G32300.1	SD2-5	S-domain-25
Kinase	PGSC0003DMG400016533	1407	Pollen-specific kinase partner protein	12	14.87	0.653	7	7.085	0.311	10	8.542	0.369	22	27.872	1.214	9	7.305	0.313	6	5.459	0.24	PF03759	PTHR33101,PTHR33101:SF10	GO:0005089	AT1G79860.1	ATROPGEF12,MEE64,ROPGEF12	RHOguanyl-nucleotideexchangefactor12
Kinase	PGSC0003DMG400002887	2660	Serine/threonine-protein kinase bri1	0	0	0	5	4.049	0.097	3	1.708	0.037	2	2.534	0.054	10	8.117	0.173	25	22.744	0.491	PF00560,PF13855	PTHR27004,PTHR27004:SF39	KOG0472	GO:0005515	AT3G11080.1	AtRLP35,RLP35	receptorlikeprotein35
Kinase	PGSC0003DMG400023355	2669	Receptor serine-threonine protein kinase	4	4.957	0.201	8	7.09	0.166	0	0	0	5	6.334	0.135	14	10.555	0.224	17	15.466	0.333	PF00069	PTHR27001,PTHR27001:SF48	KOG1187	2.7.11.1	K04733	GO:0006468,GO:0005524,GO:0004672	AT3G07070.1	Protein kinase superfamily protein
Kinase	PGSC0003DMG400016995	1309	Pto-like serine/threonine kinase	9	9.914	0.477	15	14.17	0.676	9	7.687	0.386	17	20.27	0.966	12	9.74	0.486	7	6.368	0.328	PF07714	PTHR27003,PTHR27003:SF94	KOG1187	2.7.11.1	GO:0006468,GO:0004672	AT3G46290.1	HERK1	herculesreceptorkinase1
Kinase	PGSC0003DMG400000752	3993	MAP protein kinase	14	16.11	0.225	8	8.097	0.113	14	11.104	0.155	13	16.47	0.23	14	11.363	0.158	9	8.188	0.115	PF14531	PTHR24361,PTHR24361:SF300	KOG0198	2.7.11.25	AT5G66850.1	MAPKKK5	mitogen-activatedproteinkinasekinasekinase5
Kinase	PGSC0003DMG400027970	928	Receptor protein kinase	4	3.718	0.271	2	2.024	0.147	11	9.396	0.665	5	5.068	0.364	18	14.61	1.024	12	10.007	0.732	PF07714	PTHR27000,PTHR27000:SF209	2.7.11.1	GO:0006468,GO:0004672	AT4G08850.1	Leucine-richrepeatreceptor-likeproteinkinasefamilyprotein
Kinase	PGSC0003DMG400026185	2214	S-locus lectin protein kinase family protein || S-locus-specific glycoprotein S6	3	3.718	0.098	1	1.012	0.027	5	4.271	0.111	14	17.737	0.465	6	4.87	0.126	15	13.646	0.36	PF08276,PF07714,PF00954,PF01453	PTHR27002	KOG0580	2.7.11.1	GO:0006468,GO:0004672,GO:0048544	AT4G21380.1	ARK3,RK3	receptorkinase3
Kinase	PGSC0003DMG400030117	2058	Leucine-rich repeat receptor kinase	0	0	0	0	0	0	7	5.979	0.169	0	0	0	5	4.058	0.114	29	26.383	0.754	PF08263,PF00560,PF00069	PTHR27000,PTHR27000:SF144	KOG1187	2.7.11.1,2.7.10.2	GO:0005515,GO:0006468,GO:0005524,GO:0004672	AT5G25930.1	Proteinkinasefamilyproteinwithleucine-richrepeatdomain
Kinase	PGSC0003DMG400010120	1643	Nodulation receptor kinase	0	0	0	1	1.012	0.047	3	1.708	0.078	12	13.936	0.55	11	8.928	0.382	11	10.007	0.466	PF12819	PTHR27003,PTHR27003:SF23	2.7.11.1,2.7.10.1	AT2G37050.3	Leucine-richrepeatproteinkinasefamilyprotein
Kinase	PGSC0003DMG401007209	2381	Calcium dependent protein kinase 2	0	0	0	2	1.012	0.025	12	10.25	0.252	2	2.534	0.062	5	3.247	0.079	26	22.744	0.554	PF13499,PF07714	PTHR24349,PTHR24349:SF81	KOG0032	2.7.11.1	K13412	GO:0006468,GO:0004672	AT2G38910.1	CPK20	calcium-dependentproteinkinase20
Kinase	PGSC0003DMG402013267	596	Serine/threonine-protein kinase HT1	5	6.196	0.829	8	8.097	1.075	7	5.979	0.759	5	6.334	0.825	12	9.74	1.215	14	12.737	1.719
Kinase	PGSC0003DMG400025799	3097	Serine-threonine protein kinase, plant-type	7	7.435	0.14	13	13.158	0.247	13	10.25	0.191	15	17.737	0.332	8	6.493	0.118	8	6.368	0.235	PF12819	PTHR27003,PTHR27003:SF51	2.7.11.1	AT3G19230.1	Leucine-richrepeat(LRR)familyprotein
Kinase	PGSC0003DMG400018885	2095	With no lysine kinase	28	33.458	0.952	23	22.268	0.622	15	12.812	0.355	13	16.47	0.458	7	5.682	0.165	11	9.098	0.255	PTHR13902,PTHR13902:SF58	2.7.11.1	K08867	AT5G41990.1	ATWNK8,WNK8	withnolysine(K)kinase8
Kinase	PGSC0003DMG400015083	543	Serine-threonine protein kinase, plant-type	3	2.478	0.383	4	3.037	0.465	8	6.833	0.994	3	2.534	0.38	14	10.552	1.504	14	12.737	1.987	PF00069	PTHR27000,PTHR27000:SF183	2.7.11.1	GO:0006468,GO:0005524,GO:0004672	AT1G69270.1	RPK1	receptor-likeproteinkinase1
Kinase	PGSC0003DMG400011209	3401	Serine/threonine-protein kinase bri1	3	3.718	0.062	6	6.073	0.101	5	4.271	0.07	1	1.267	0.021	16	12.987	0.213	14	12.737	0.211	PF08263,PF00560,PF13855	PTHR27004,PTHR27004:SF21	KOG0472	2.7.11.1	GO:0005515	AT2G34930.1	diseaseresistancefamilyprotein/LRRfamilyprotein
Kinase	PGSC0003DMG400012926	2929	Protein kinase	26	32.219	0.626	21	21.256	0.413	16	13.667	0.264	17	21.537	0.417	4	3.247	0.062	9	8.188	0.159	PF00560,PF08263,PF13855,PF07714	PTHR27000,PTHR27000:SF146	KOG1187	2.7.11.1	GO:0005515,GO:0006468,GO:0004672	AT5G06940.1	Leucine-richrepeatreceptor-likeproteinkinasefamilyprotein
Kinase	PGSC0003DMG400012084	1481	Receptor kinase	9	11.153	0.462	10	10.122	0.418	15	12.813	0.522	6	7.601	0.312	17	13.799	0.559	6	5.459	0.227	PF07714	PTHR27009,PTHR27009:SF21	3.1.4.46	GO:0006468,GO:0004672	AT1G66980.1	SNC4	suppressorofnpr1-1constitutive4
Kinase	PGSC0003DMG402026747	1119	Serine-threonine protein kinase, plant-type	6	6.196	0.357	10	10.122	0.582	8	6.833	0.385	5	6.334	0.361	11	8.928	0.5	12	10.008	0.58	PF13855	PTHR27000,PTHR27000:SF183	2.7.11.1	GO:0005515	AT3G47580.1	Leucine-richrepeatproteinkinasefamilyprotein
Kinase	PGSC0003DMG400024148	1125	Serine-threonine protein kinase, plant-type	0	0	0	2	2.024	0.116	11	9.396	0.526	1	1.267	0.072	5	4.058	0.226	22	20.015	1.151	PF07714	PTHR27005,PTHR27005:SF49	2.7.11.1	GO:0006468,GO:0004672	AT3G57750.2	Protein kinase superfamily protein
Kinase	PGSC0003DMG400025939	1291	Serine-threonine protein kinase, plant-type	2	2.478	0.12	1	1.012	0.049	12	10.25	0.489	1	1.267	0.061	3	2.435	0.115	23	20.924	1.02	PTHR27000,PTHR27000:SF167	AT4G06744.1	Leucine-richrepeat(LRR)familyprotein
Kinase	PGSC0003DMG400018752	3367	Serine-threonine protein kinase, plant-type	3	3.718	0.062	5	5.061	0.085	13	11.104	0.185	4	5.068	0.085	5	4.058	0.067	18	16.376	0.275	PF08263,PF00069,PF13855	PTHR27000,PTHR27000:SF30	KOG1187	2.7.11.1	GO:0006468,GO:0005524,GO:0004672,GO:0005515	AT3G47570.1	Leucine-richrepeatproteinkinasefamilyprotein
Kinase	PGSC0003DMG400015020	1249	Protein kinase	2	2.478	0.125	3	3.037	0.153	11	9.396	0.465	7	8.868	0.444	4	3.247	0.16	16	14.556	0.738	PF00069	PTHR24361,PTHR24361:SF380	KOG0198	2.7.11.25	GO:0006468,GO:0005524,GO:0004672	AT2G32510.1	MAPKKK17	mitogen-activatedproteinkinasekinasekinase17
Kinase	PGSC0003DMG400027971	3036	Receptor protein kinase	0	0	0	0	0	0	8	5.979	0.111	5	5.068	0.094	11	8.928	0.165	10	8.188	0.153	PF08263,PF00069,PF13855	PTHR27000,PTHR27000:SF196	KOG1187	2.7.11.1	GO:0006468,GO:0005524,GO:0004672,GO:0005515	AT4G08850.1	Leucine-richrepeatreceptor-likeproteinkinasefamilyprotein
Kinase	PGSC0003DMG401014514	2069	Proline-rich receptor kinase PERK1	12	14.87	0.672	13	13.158	0.373	15	12.813	0.416	14	17.737	0.502	3	1.623	0.045	8	6.368	0.183
Kinase	PGSC0003DMG400031310	937	Cyclin-dependent protein kinase	5	6.196	0.446	14	14.171	1.015	8	6.833	0.478	9	11.402	0.808	8	6.493	0.45	8	7.278	0.526	PF00134	PTHR15615,PTHR15615:SF28	KOG1674	AT2G44740.1	CYCP4;1	cyclinp4;1
Kinase	PGSC0003DMG400020455	1389	Calcium-dependent protein kinase substrate protein || Transcription factor	2	2.478	0.24	4	4.049	0.39	5	4.271	0.398	7	8.868	0.48	15	12.175	0.807	3	2.729	0.137	PF00249,PF14379	PTHR31499,PTHR31499:SF5	AT5G45580.1	Homeodomain-likesuperfamilyprotein
Kinase	PGSC0003DMG400012992	2673	Receptor protein kinase	0	0	0	1	1.012	0.022	1	0.854	0.018	1	1.267	0.027	4	3.247	0.069	20	18.195	0.391	PF00069,PF13855	PTHR27000,PTHR27000:SF196	KOG1187	2.7.11.1	GO:0006468,GO:0005524,GO:0004672,GO:0005515	AT4G08850.1	Leucine-richrepeatreceptor-likeproteinkinasefamilyprotein
Kinase	PGSC0003DMG400030298	1302	Serine-threonine protein kinase, plant-type	2	2.478	0.119	0	0	0	4	3.417	0.161	4	5.068	0.241	10	8.117	0.381	10	9.098	0.439	PF00069	PTHR27000,PTHR27000:SF149	KOG1187	2.7.11.1	GO:0006468,GO:0005524,GO:0004672	AT3G47570.1	Leucine-richrepeatproteinkinasefamilyprotein
Kinase	PGSC0003DMG400003710	1257	Serine-threonine protein kinase, plant-type	1	1.239	0.062	3	3.037	0.152	10	8.542	0.42	1	1.267	0.063	12	9.74	0.476	11	10.007	0.504	PF13855	PTHR27000,PTHR27000:SF19	KOG4579,KOG0617	3.2.1.15	GO:0005515	AT5G66330.1	Leucine-richrepeat(LRR)familyprotein
Kinase	PGSC0003DMG400029644	4072	Leucine-rich repeat receptor protein kinase EXS	2	2.478	0.034	8	8.097	0.111	4	3.417	0.047	9	11.402	0.156	8	6.493	0.088	6	5.459	0.075	PF00560,PF13855,PF00069	PTHR27000,PTHR27000:SF92	KOG1187	2.7.11.1	GO:0005515,GO:0006468,GO:0005524,GO:0004672	AT3G24240.1	Leucine-richrepeatreceptor-likeproteinkinasefamilyprotein
Kinase	PGSC0003DMG400025596	2694	BRASSINOSTEROID INSENSITIVE 1-associated receptor kinase 1	68	83.1	2.259	95	95.815	2.633	100	85.029	2.482	8	8.868	0.309	5	4.058	0.14	10	8.188	0.288	PF00069	PTHR27009,PTHR27009:SF19	3.1.4.46	GO:0006468,GO:0005524,GO:0004672	AT5G15680.1	ARMrepeatsuperfamilyprotein
Kinase	PGSC0003DMG400017864	3288	Serine-threonine protein kinase, plant-type	3	3.718	0.064	3	3.037	0.052	3	2.563	0.044	2	2.534	0.043	10	8.117	0.138	11	10.007	0.172	PF08263,PF00560,PF00069,PF13855	PTHR27000,PTHR27000:SF137	KOG1187	2.7.11.1	K13420	GO:0005515,GO:0006468,GO:0005524,GO:0004672	AT5G46330.1	FLS2	Leucine-richreceptor-likeproteinkinasefamilyprotein
Kinase	PGSC0003DMG400012588	1965	Serine-threonine protein kinase, plant-type	0	0	0	0	0	0	1	0.854	0.025	0	0	0	11	8.928	0.264	12	10.917	0.329	PF00069	PTHR27008,PTHR27008:SF47	KOG1187	2.7.11.1	GO:0006468,GO:0005524,GO:0004672	AT2G26730.1	Leucine-richrepeatproteinkinasefamilyprotein
Kinase	PGSC0003DMG400024147	1527	Serine-threonine protein kinase, plant-type	0	0	0	0	0	0	0	0	0	11	13.936	0.552	6	4.87	0.19	5	4.549	0.182	PF00069	PTHR27005,PTHR27005:SF49	2.7.11.1	GO:0006468,GO:0005524,GO:0004672	AT3G57700.1	Protein kinase superfamily protein
Kinase	PGSC0003DMG400019734	2022	Phosphofructokinase	8	9.914	0.289	14	14.171	0.412	18	15.375	0.442	5	6.334	0.183	9	7.305	0.209	8	7.278	0.212	PF00365	PTHR13697,PTHR13697:SF11	KOG2440	2.7.1.11	K00850	GO:0006096,GO:0003872	AT5G47810.1	PFK2	phosphofructokinase2
Kinase	PGSC0003DMG400024900	1606	Protein kinase APK1B, chloroplast	13	16.11	0.608	20	20.244	0.762	29	24.771	0.92	8	10.135	0.379	1	0.812	0.03	12	10.917	0.413	PF12260	PTHR27001,PTHR27001:SF45	KOG1187	2.7.11.1	K04733	AT5G23170.1	Protein kinase superfamily protein
Kinase	PGSC0003DMG400007253	2370	Serine-threonine protein kinase, plant-type	17	19.982	0.488	21	20.704	0.505	29	24.218	0.586	1	0.002	0	7	5.682	0.137	13	11.523	0.282	PTHR27000,PTHR27000:SF72	2.7.11.1	AT1G56120.1	Leucine-rich repeat transmembrane protein kinase
Kinase	PGSC0003DMG400030343	2275	Receptor protein kinase	5	6.196	0.186	1	1.012	0.026	1	0.854	0.031	13	15.203	0.398	3	2.435	0.062	4	3.639	0.137	PF13414,PF07714	PTHR27001,PTHR27001:SF18	KOG1187	2.7.11.1,2.7.10.2	K14500	GO:0006468,GO:0004672	AT5G46570.1	BSK2	BR-signalingkinase2
Kinase	PGSC0003DMG400015476	2424	Somatic embryogenesis receptor kinase	18	22.306	0.532	12	12.146	0.289	8	6.833	0.161	5	6.334	0.15	5	4.058	0.096	10	9.098	0.217	PF07714	PTHR27001,PTHR27001:SF27	KOG1187	2.7.11.1	GO:0006468,GO:0004672	AT2G18470.1	PERK4	roline-richextensin-likereceptorkinase4
Kinase	PGSC0003DMG400010499	798	Stress-induced receptor-like kinase	1	1.239	0.11	3	2.024	0.179	1	0.854	0.073	5	5.068	0.441	7	5.682	0.481	8	6.369	0.568	PTHR27009,PTHR27009:SF19	AT1G67025.1
Kinase	PGSC0003DMG400008128	1003	Protein kinase || Mitochondrial fission 1 protein	33	40.894	2.8	32	32.39	2.332	22	18.792	1.377	7	8.868	0.665	10	8.117	0.619	3	2.729	0.181	PF14852,PF14853	PTHR13247,PTHR13247:SF3	KOG3364	K17969	GO:0000266	AT3G57090.1	BIGYIN,FIS1A	Tetratricopeptiderepeat(TPR)-likesuperfamilyprotein
Kinase	PGSC0003DMG400002886	1152	Serine-threonine protein kinase, plant-type	1	1.239	0.069	1	1.012	0.056	3	2.563	0.14	3	3.801	0.209	7	5.682	0.307	10	9.098	0.509	PF13855	PTHR27004,PTHR27004:SF39	KOG4579	GO:0005515	AT3G05370.1	AtRLP31,RLP31	receptorlikeprotein31
Kinase	PGSC0003DMG400025455	3425	Phosphofructokinase family protein || Phosphofructokinase || 6-phosphofructokinase 7	0	0	0	0	0	0	9	7.688	0.226	0	0	0	1	0.812	0.025	18	15.466	0.467	PF00365	PTHR13697,PTHR13697:SF25	2.7.1.11	K00850	GO:0006096,GO:0003872	AT4G26270.1	PFK3	phosphofructokinase3
Kinase	PGSC0003DMG400017329	1345	Receptor-like kinase	2	1.239	0.057	4	3.037	0.14	4	3.417	0.155	0	0	0	6	4.058	0.183	12	10.917	0.507	PF01453	PTHR27002,PTHR27002:SF44	2.7.11.1	AT4G32300.1	SD2-5	S-domain-25
Kinase	PGSC0003DMG401029358	2306	Protein kinase domain containing protein	4	4.957	0.125	6	6.073	0.153	12	10.25	0.256	5	6.334	0.159	5	4.058	0.101	7	6.368	0.161	PF08263,PF07714	PTHR27000,PTHR27000:SF10	KOG1187	2.7.11.1	GO:0006468,GO:0004672	AT5G48380.1	BIR1	BAK1-interactingreceptor-likekinase1
Kinase	PGSC0003DMG400015121	3787	Serine-threonine protein kinase, plant-type	5	6.196	0.092	20	20.244	0.299	40	34.167	0.502	1	1.267	0.019	12	9.74	0.143	4	3.639	0.054	PF00560,PF13855	PTHR27000,PTHR27000:SF149	KOG0472	2.7.11.1	GO:0005515	AT3G47570.1	Leucine-richrepeatproteinkinasefamilyprotein
Kinase	PGSC0003DMG400011877	825	Serine-threonine protein kinase, plant-type	0	0	0	0	0	0	0	0	0	0	0	0	1	0.812	0.252	16	14.556	5.552	PF00069	PTHR27005,PTHR27005:SF49	KOG1187	2.7.11.1	GO:0006468,GO:0005524,GO:0004672	AT3G57700.1	Protein kinase superfamily protein
Kinase	PGSC0003DMG400040547	1014	Mitogen-activated protein kinase kinase kinase	1	1.239	0.081	7	7.085	0.46	11	9.396	0.596	5	6.334	0.407	4	3.247	0.204	7	6.368	0.417	PF00069	PTHR24361,PTHR24361:SF380	KOG0198	2.7.11.25	GO:0006468,GO:0005524,GO:0004672	AT1G05100.1	MAPKKK18	mitogen-activatedproteinkinasekinasekinase18
Kinase	PGSC0003DMG400015276	2401	Serine-threonine protein kinase, plant-type	1	1.239	0.03	0	0	0	6	4.271	0.102	3	2.534	0.074	3	2.435	0.092	10	9.098	0.27	PF07714	PTHR27008,PTHR27008:SF37	KOG1187	2.7.11.1,2.7.10.1	GO:0006468,GO:0004672	AT2G36570.1	Leucine-richrepeatproteinkinasefamilyprotein
Kinase	PGSC0003DMG400013201	1539	Receptor protein kinase	2	2.478	0.098	0	0	0	0	0	0	0	0	0	0	0	0	16	14.556	0.578	PF00069	PTHR27001,PTHR27001:SF143	KOG1187	2.7.11.1	K04733	GO:0006468,GO:0005524,GO:0004672	AT1G33260.1	Protein kinase superfamily protein
Kinase	PGSC0003DMG400027967	2922	LRR receptor-like serine/threonine-protein kinase	1	1.239	0.024	0	0	0	0	0	0	4	5.068	0.098	6	4.87	0.094	5	4.549	0.089	PF08263,PF00069,PF13855	PTHR27000,PTHR27000:SF196	KOG0472	2.7.11.1	GO:0006468,GO:0005524,GO:0004672,GO:0005515	AT4G08850.2	Leucine-richrepeatreceptor-likeproteinkinasefamilyprotein
Kinase	PGSC0003DMG400023404	861	PEP carboxylase kinase	0	0	0	2	2.024	0.162	4	3.417	0.265	3	3.801	0.3	7	5.682	0.437	5	4.549	0.367	PF14531	PTHR24349,PTHR24349:SF76	KOG0032	2.7.11.1,4.1.1.49	AT1G08650.2	ATPPCK1,PPCK1	phosphoenolpyruvatecarboxylasekinase1
Kinase	PGSC0003DMG400016156	1416	Serine/threonine-protein kinase SAPK1	6	7.435	0.339	7	7.085	0.322	15	12.812	0.689	1	1.267	0.094	5	4.058	0.18	9	7.278	0.41	PF00069	PTHR24343,PTHR24343:SF207	KOG0583	2.7.11.1	GO:0006468,GO:0005524,GO:0004672	AT4G33950.1	ATOST1,OST1,P44,SNRK2-6,SNRK2.6,SRK2E	Protein kinase superfamily protein
Kinase	PGSC0003DMG400012514	3534	Serine-threonine protein kinase, plant-type	2	2.478	0.153	1	1.012	0.062	7	5.979	0.133	5	6.334	0.215	8	6.493	0.246	2	1.82	0.029	PF00560,PF00069,PF13855	PTHR27000,PTHR27000:SF183	KOG1187	2.7.11.1	K13420	GO:0005515,GO:0006468,GO:0005524,GO:0004672	AT3G47570.1	Leucine-richrepeatproteinkinasefamilyprotein
Kinase	PGSC0003DMG400003294	1926	Serine-threonine protein kinase, plant-type	0	0	0	1	1.012	0.031	4	3.417	0.104	1	1.267	0.039	9	7.305	0.221	5	4.549	0.14	PF07714	PTHR27001,PTHR27001:SF171	KOG1187	2.7.11.1	GO:0006468,GO:0004672	AT3G13690.1	Proteinkinaseproteinwithadeninenucleotidealphahydrolases-likedomain
Kinase	PGSC0003DMG400022815	1211	Protein kinase	14	17.349	0.91	20	20.244	1.059	21	17.938	0.921	2	2.534	0.131	3	2.435	0.124	9	8.188	0.431	PF07714	PTHR27001,PTHR27001:SF39	KOG1187	2.7.10.2	GO:0006468,GO:0004672	AT5G46080.1	Protein kinase superfamily protein
Kinase	PGSC0003DMG400030118	501	Serine-threonine protein kinase, plant-type	2	1.239	0.218	1	1.012	0.176	3	1.709	0.281	4	3.801	0.646	5	3.247	0.522	4	2.73	0.486	PF00069	PTHR27000,PTHR27000:SF155	2.7.11.1	GO:0006468,GO:0005524,GO:0004672	AT5G25930.1	Proteinkinasefamilyproteinwithleucine-richrepeatdomain
Kinase	PGSC0003DMG400024485	1815	Serine-threonine protein kinase, plant-type	0	0	0	2	2.024	0.066	4	3.417	0.111	1	1.267	0.041	9	7.305	0.236	3	2.729	0.09	PF13855,PF07714	PTHR27008,PTHR27008:SF10	KOG1187	2.7.11.1	GO:0005515,GO:0006468,GO:0004672	AT2G26730.1	Leucine-richrepeatproteinkinasefamilyprotein
Kinase	PGSC0003DMG400020040	993	Receptor protein kinase	0	0	0	2	2.024	0.135	3	2.563	0.167	1	1.267	0.084	2	1.623	0.105	10	9.098	0.611	PF00069	PTHR27005,PTHR27005:SF49	KOG1187	2.7.11.1	GO:0006468,GO:0005524,GO:0004672	AT3G57700.1	Protein kinase superfamily protein
Kinase	PGSC0003DMG400014807	1063	Protein kinase	0	0	0	4	4.049	0.248	4	3.417	0.205	4	5.068	0.308	8	6.493	0.386	1	0.91	0.056	PF07714	PTHR24361,PTHR24361:SF384	KOG0198	2.7.11.25	GO:0006468,GO:0004672	AT5G67080.1	MAPKKK19	mitogen-activatedproteinkinasekinasekinase19
Kinase	PGSC0003DMG400009304	1217	Calcium-dependent protein kinase substrate protein	1	1.239	0.065	1	1.012	0.113	3	2.563	0.275	2	2.534	0.138	4	3.247	0.253	7	6.368	0.334	PF00249,PF14379	PTHR31499,PTHR31499:SF5	AT5G45580.1	Homeodomain-likesuperfamilyprotein
Kinase	PGSC0003DMG401023640	2130	Serine-threonine protein kinase, plant-type || Leucine Rich Repeat	0	0	0	3	3.037	0.083	2	1.708	0.192	1	1.267	0.035	4	3.247	0.088	7	6.368	0.521	PF00560	PTHR27000,PTHR27000:SF149	2.7.11.1	GO:0005515	AT2G33170.1	Leucine-richrepeatreceptor-likeproteinkinasefamilyprotein
Kinase	PGSC0003DMG400031717	848	Cyclin-dependent protein kinase	4	4.957	0.405	7	7.085	0.577	2	1.708	0.135	4	5.068	0.408	4	3.247	0.254	4	3.639	0.299	PF08613	PTHR15615,PTHR15615:SF20	GO:0019901,GO:0000079	AT3G05327.1	Cyclinfamilyprotein
Kinase	PGSC0003DMG400027586	3366	Serine-threonine protein kinase, plant-type	1	1.239	0.021	0	0	0	3	2.563	0.043	3	3.801	0.063	6	4.87	0.081	3	2.729	0.046	PF08263,PF00560,PF00069,PF13855	PTHR27000,PTHR27000:SF137	KOG1187	2.7.11.1	K13420	GO:0005515,GO:0006468,GO:0005524,GO:0004672	AT3G47570.1	Leucine-richrepeatproteinkinasefamilyprotein
Kinase	PGSC0003DMG400023658	1308	Phosphatidylinositol-4-phosphate 5-kinase	1	1.239	0.059	0	0	0	2	1.708	0.08	0	0	0	0	0	0	12	10.917	0.524	PF01504	PTHR23086,PTHR23086:SF41	2.7.1.68	GO:0046488,GO:0016307	AT3G56960.1	PIP5K4	phosphatidylinositolmonophosphate5kinase4
Kinase	PGSC0003DMG400019051	1422	Serine-threonine protein kinase, plant-type	0	0	0	1	1.012	0.044	1	0.854	0.036	2	2.534	0.109	7	5.682	0.241	3	2.729	0.119	PF13855,PF07714	PTHR27000,PTHR27000:SF149	KOG0617	2.7.11.1	GO:0005515,GO:0006468,GO:0004672	AT3G47090.1	Leucine-richrepeatproteinkinasefamilyprotein
Kinase	PGSC0003DMG400012081	995	Receptor kinase	0	0	0	1	1.012	0.067	1	0.003	0	1	0.002	0	7	5.403	0.348	4	3.374	0.226	PTHR27009,PTHR27009:SF21	3.1.4.46	AT5G38280.1	PR5K	PR5-likereceptorkinase
Kinase	PGSC0003DMG400010952	1397	Serine-threonine protein kinase, plant-type	0	0	0	0	0	0	3	2.563	0.112	1	1.267	0.056	0	0	0	11	10.007	0.445	PF08263	PTHR27000,PTHR27000:SF31	2.7.11.1	AT3G47570.1	Leucine-richrepeatproteinkinasefamilyprotein
Kinase	PGSC0003DMG400008728	3100	Rhg4-like receptor kinase II	3	3.718	0.068	3	3.037	0.055	2	1.708	0.031	5	6.334	0.115	2	1.623	0.029	5	4.549	0.083	PF08263,PF07714	PTHR27001,PTHR27001:SF172	KOG1187	2.7.11.1	GO:0006468,GO:0004672	AT3G23750.1	Leucine-richrepeatproteinkinasefamilyprotein
Kinase	PGSC0003DMG400000093	2760	Serine-threonine protein kinase	6	6.196	0.128	4	4.049	0.084	6	4.271	0.088	2	2.534	0.052	4	3.247	0.067	6	4.549	0.094	PF07714,PF06760	PTHR23257,PTHR23257:SF530	KOG0192	2.7.11.25	GO:0006468,GO:0004672	AT1G64300.2	Proteinkinasefamilyprotein
Kinase	PGSC0003DMG400029542	3045	Sensor histidine kinase	2	2.478	0.046	5	5.061	0.094	11	9.396	0.174	3	3.801	0.071	5	4.058	0.075	3	2.729	0.051	PF00512,PF00072,PF02518	PTHR24423,PTHR24423:SF475	KOG0519	2.7.13.3	GO:0007165,GO:0000155,GO:0000160	AT5G10720.1	AHK5,CKI2,HK5	histidinekinase5
Kinase	PGSC0003DMG400023494	630	Calcium/calmodulin protein kinase	0	0	0	0	0	0	1	0.854	0.1	0	0	0	0	0	0	11	10.007	1.243	PTHR34120,PTHR34120:SF2	2.7.11.17	AT3G52710.1
Kinase	PGSC0003DMG402010281	2005	GJ14078 || Integrin-linked protein kinase	17	21.066	0.987	24	23.28	0.774	29	23.917	0.806	6	6.334	0.257	4	2.435	0.071	0	0	0	PF00069	PTHR23257,PTHR23257:SF436	2.7.11.1	GO:0006468,GO:0005524,GO:0004672	AT1G14000.1	VIK	VH1-interactingkinase
Kinase	PGSC0003DMG400028435	3776	Serine-threonine protein kinase, plant-type	87	106.571	2.067	79	78.95	1.433	171	145.208	2.757	6	6.334	0.134	0	0	0	4	2.729	0.058	PF07714,PF13855	PTHR27000,PTHR27000:SF31	KOG0472	2.7.11.1	GO:0006468,GO:0004672,GO:0005515	AT3G47570.1	Leucine-richrepeatproteinkinasefamilyprotein
Kinase	PGSC0003DMG400021342	2370	Calcium-dependent protein kinase 20	18	22.306	0.545	8	8.097	0.198	9	7.688	0.186	3	3.801	0.092	5	4.058	0.098	2	1.82	0.045	PF07714,PF13499	PTHR24349,PTHR24349:SF81	KOG0032	2.7.11.1	K13412	GO:0006468,GO:0004672	AT2G38910.1	CPK20	calcium-dependentproteinkinase20
Kinase	PGSC0003DMG400021338	2172	Calcium-dependent protein kinase	1	1.239	0.033	5	5.061	0.136	8	6.833	0.182	1	1.267	0.034	0	0	0	9	8.188	0.221	PF07714,PF13499	PTHR24349,PTHR24349:SF161	KOG0032	2.7.11.1	K13412	GO:0006468,GO:0004672	AT3G10660.1	ATCPK2,CPK2	calmodulin-domainproteinkinasecdpkisoform2
Kinase	PGSC0003DMG400015019	1140	Protein kinase	3	3.718	0.21	0	0	0	1	0.854	0.047	1	1.267	0.071	1	0.812	0.044	8	7.278	0.412	PF00069	PTHR24361,PTHR24361:SF380	KOG0198	2.7.11.25	GO:0006468,GO:0005524,GO:0004672	AT5G55090.1	MAPKKK15	mitogen-activatedproteinkinasekinasekinase15
Kinase	PGSC0003DMG400004056	1368	Serine-threonine protein kinase, plant-type	13	16.11	0.731	0	0	0	0	0	0	10	12.669	0.57	0	0	0	0	0	0	PF00560,PF13855	PTHR27000,PTHR27000:SF21	GO:0005515	AT3G25670.1	Leucine-richrepeat(LRR)familyprotein
Kinase	PGSC0003DMG400001271	2255	Receptor kinase	2	2.478	0.064	1	1.012	0.026	8	6.833	0.175	1	1.267	0.033	7	5.682	0.145	2	1.82	0.047	PF00069	PTHR27009,PTHR27009:SF21	KOG0984	3.1.4.46	GO:0006468,GO:0005524,GO:0004672	AT1G66910.1	Protein kinase superfamily protein
Kinase	PGSC0003DMG400028436	4196	Serine-threonine protein kinase, plant-type	9	11.153	0.151	20	20.244	0.274	23	19.646	0.309	0	0	0	7	4.87	0.065	2	1.82	0.025	PF00560,PF00069,PF13855	PTHR27000,PTHR27000:SF31	KOG4579	2.7.11.1	GO:0005515,GO:0006468,GO:0005524,GO:0004672	AT3G47570.1	Leucine-richrepeatproteinkinasefamilyprotein
Kinase	PGSC0003DMG400026908	2183	Calcium-dependent protein kinase 2	11	13.631	0.365	1	1.012	0.027	7	5.979	0.159	7	7.601	0.203	1	0.812	0.021	1	0.91	0.024	PF13499,PF00069	PTHR24349,PTHR24349:SF160	KOG0032	2.7.11.1	K13412	GO:0006468,GO:0005524,GO:0004672	AT2G31500.1	CPK24	calcium-dependentproteinkinase24
Kinase	PGSC0003DMG400025864	912	Interleukin-1 receptor-associated kinase	0	0	0	3	3.037	0.225	1	0.854	0.062	1	1.267	0.093	2	1.623	0.116	6	5.459	0.408	PF08263,PF13855	PTHR27008,PTHR27008:SF42	KOG4579	2.7.11.1	GO:0005515	AT4G34220.1	Leucine-richrepeatproteinkinasefamilyprotein
Kinase	PGSC0003DMG400018385	2361	Serine-threonine protein kinase, plant-type	10	12.392	0.304	20	20.244	0.496	22	18.792	0.457	0	0	0	3	2.435	0.059	6	5.459	0.134	PF00560,PF13855	PTHR27004	KOG0472	GO:0005515	AT2G34930.1	diseaseresistancefamilyprotein/LRRfamilyprotein
Kinase	PGSC0003DMG400015634	1413	Pollen-specific kinase partner protein	3	2.481	0.108	8	7.088	0.309	11	8.543	0.367	3	3.801	0.165	6	4.061	0.173	0	0	0	PF03759	PTHR33101,PTHR33101:SF10	GO:0005089	AT1G79860.1	ATROPGEF12,MEE64,ROPGEF12	RHOguanyl-nucleotideexchangefactor12
Kinase	PGSC0003DMG400010350	2997	Serine-threonine protein kinase, plant-type	0	0	0	0	0	0	0	0	0	2	2.534	0.048	2	1.623	0.03	5	4.549	0.086	PF00560,PF00069,PF13855	PTHR27000,PTHR27000:SF137	KOG1187	2.7.11.1	K13420	GO:0005515,GO:0006468,GO:0005524,GO:0004672	AT3G47570.1	Leucine-richrepeatproteinkinasefamilyprotein
Kinase	PGSC0003DMG400010331	3978	Serine-threonine protein kinase, plant-type	23	28.502	0.4	66	66.804	0.937	97	82.854	1.157	1	1.267	0.018	1	0.812	0.011	7	6.368	0.089	PF13855,PF00069	PTHR27000,PTHR27000:SF137	KOG1187	2.7.11.1	GO:0005515,GO:0006468,GO:0005524,GO:0004672	AT3G47570.1	Leucine-richrepeatproteinkinasefamilyprotein
Kinase	PGSC0003DMG400003002	1905	Serine-threonine protein kinase, plant-type	2	2.478	0.077	0	0	0	1	0.854	0.026	1	1.267	0.039	2	1.623	0.05	6	5.459	0.17	PF13855,PF08263,PF00069	PTHR27008,PTHR27008:SF10	KOG1187	2.7.11.1	GO:0005515,GO:0006468,GO:0005524,GO:0004672	AT5G58300.2	Leucine-richrepeatproteinkinasefamilyprotein
Kinase	PGSC0003DMG400002902	2605	Receptor kinase 3	0	0	0	0	0	0	3	2.563	0.063	4	5.068	0.19	0	0	0	5	4.549	0.1	PF00069	PTHR27008,PTHR27008:SF16	KOG1187	2.7.11.1	GO:0006468,GO:0005524,GO:0004672	AT3G42880.1	Leucine-richrepeatproteinkinasefamilyprotein
Kinase	PGSC0003DMG400023614	2010	Serine-threonine protein kinase, plant-type	0	0	0	0	0	0	0	0	0	1	1.267	0.037	0	0	0	7	6.368	0.187	PF00069	PTHR27000,PTHR27000:SF149	KOG1187	2.7.11.1	GO:0006468,GO:0005524,GO:0004672	AT3G47570.1	Leucine-richrepeatproteinkinasefamilyprotein
Kinase	PGSC0003DMG400023396	3078	Leucine-rich repeat receptor protein kinase EXS	3	3.718	0.069	1	1.012	0.019	0	0	0	3	3.801	0.07	3	2.435	0.044	2	1.82	0.034	PF08263,PF00560,PF13855	PTHR27004,PTHR27004:SF17	KOG0472	2.7.11.1	GO:0005515	AT2G34930.1	diseaseresistancefamilyprotein/LRRfamilyprotein
Kinase	PGSC0003DMG400016991	1101	LescPth2 || Pto kinase D	4	4.957	0.343	4	3.635	0.251	8	6.398	0.431	2	1.354	0.092	6	4.577	0.305	0	0	0	PF00069	PTHR27003,PTHR27003:SF27	2.7.11.1	GO:0006468,GO:0005524,GO:0004672	AT5G59700.1	Protein kinase superfamily protein
Kinase	PGSC0003DMG400015018	1391	Mitogen-activated protein kinase kinase kinase	2	2.478	0.11	2	2.024	0.09	4	3.417	0.149	3	3.801	0.168	0	0	0	5	4.549	0.203	PF00069	PTHR24361,PTHR24361:SF380	KOG0198	2.7.11.25	GO:0006468,GO:0005524,GO:0004672	AT5G55090.1	MAPKKK15	mitogen-activatedproteinkinasekinasekinase15
Kinase	PGSC0003DMG400013590	1925	Serine/threonine-protein kinase Nek4	29	35.937	1.128	4	4.049	0.126	5	4.271	0.139	4	5.068	0.157	1	0.812	0.033	3	1.82	0.075	PF00069	PTHR24362,PTHR24362:SF258	2.7.11.1	K08857	GO:0006468,GO:0005524,GO:0004672	AT3G20860.1	ATNEK5,NEK5	NIMA-relatedkinase5
Kinase	PGSC0003DMG402023640	960	Serine-threonine protein kinase, plant-type	0	0	0	0	0	0	0	0	0	0	0	0	2	1.623	0.109	5	4.549	0.319	PF00069	PTHR27000,PTHR27000:SF149	KOG1187	2.7.11.1	GO:0006468,GO:0005524,GO:0004672	AT3G47570.1	Leucine-richrepeatproteinkinasefamilyprotein
Kinase	PGSC0003DMG400033661	1473	Mitogen-activated protein kinase kinase kinase	4	4.295	0.179	10	10.122	0.421	1	0.854	0.035	1	0	0	4	2.647	0.108	2	1.194	0.05	PF07714	PTHR24361,PTHR24361:SF380	KOG0580	2.7.11.25	GO:0006468,GO:0004672	AT2G32510.1	MAPKKK17	mitogen-activatedproteinkinasekinasekinase17
Kinase	PGSC0003DMG400022696	567	Protein kinase APK1A, chloroplast	0	0	0	0	0	0	1	0.854	0.117	0	0	0	0	0	0	7	6.368	0.928	PF00069	PTHR27001,PTHR27001:SF95	KOG1187	2.7.11.1	GO:0006468,GO:0005524,GO:0004672	AT2G02800.2	APK2B	proteinkinase2B
Kinase	PGSC0003DMG400018308	2985	Serine-threonine protein kinase, plant-type	7	8.674	0.165	6	6.073	0.116	1	0.854	0.016	0	0	0	1	0.812	0.015	6	5.459	0.104	PF08263,PF00560,PF13855	PTHR27004	KOG0472	2.7.11.1	GO:0005515	AT2G34930.1	diseaseresistancefamilyprotein/LRRfamilyprotein
Kinase	PGSC0003DMG400010351	4239	Serine-threonine protein kinase, plant-type	4	4.957	0.065	2	2.024	0.027	20	17.083	0.223	1	1.267	0.017	0	0	0	6	5.459	0.072	PF08263,PF00560,PF00069,PF13855	PTHR27000,PTHR27000:SF137	KOG1187	2.7.11.1	GO:0005515,GO:0006468,GO:0005524,GO:0004672	AT3G47570.1	Leucine-richrepeatproteinkinasefamilyprotein
Kinase	PGSC0003DMG400010325	1272	Serine-threonine protein kinase, plant-type	2	2.478	0.123	1	1.012	0.05	0	0	0	7	8.868	0.434	0	0	0	0	0	0	PF00560	PTHR27000,PTHR27000:SF110	GO:0005515	AT4G28560.1	RIC7	ROP-interactiveCRIBmotif-containingprotein7
Kinase	PGSC0003DMG400000500	1746	Serine-threonine protein kinase, plant-type	1	1.239	0.043	0	0	0	1	0.854	0.029	0	0	0	0	0	0	7	6.368	0.219	PF00069	PTHR27003,PTHR27003:SF3	KOG1187	2.7.11.1	GO:0006468,GO:0005524,GO:0004672	AT5G18500.2	Protein kinase superfamily protein
Kinase	PGSC0003DMG400029075	1735	CBL-interacting protein kinase 13	1	0.078	0.003	1	0.002	0	1	0.003	0	5	6.324	0.217	1	0.801	0.027	0	0	0	PF14531,PF03822	PTHR24347,PTHR24347:SF239	KOG0583	2.7.11.1	K07198	GO:0007165	AT5G58380.1	CIPK10,PKS2,SIP1,SNRK3.8	SOS3-interactingprotein1
Kinase	PGSC0003DMG400025636	384	Receptor kinase	0	0	0	0	0	0	0	0	0	2	2.534	0.689	2	1.623	0.404	2	1.82	0.533	PTHR27000,PTHR27000:SF114	2.7.11.1	AT3G47090.1	Leucine-richrepeatproteinkinasefamilyprotein
Kinase	PGSC0003DMG400022498	505	CBL-interacting protein kinase 6	1	1.239	0.215	6	6.073	1.044	5	4.271	0.693	2	2.534	0.425	1	0.812	0.129	3	2.729	0.479	PTHR24347,PTHR24347:SF186	2.7.11.1	AT5G10930.1	CIPK5,SnRK3.24	CBL-interactingproteinkinase5
Kinase	PGSC0003DMG400021018	1509	Serine-threonine protein kinase, plant-type	0	0	0	0	0	0	0	0	0	1	1.267	0.051	2	1.623	0.064	3	2.729	0.111	PF13855,PF00069	PTHR27000,PTHR27000:SF149	KOG1187	2.7.11.1	GO:0005515,GO:0006468,GO:0005524,GO:0004672	AT3G47570.1	Leucine-richrepeatproteinkinasefamilyprotein
Kinase	PGSC0003DMG400017779	2627	Receptor protein kinase PERK1 || Proline-rich receptor kinase PERK7	2	2.478	0.056	3	2.024	0.059	1	0.854	0.025	4	5.068	0.114	2	0.812	0.023	0	0	0	PF02439,PF07714	PTHR27001,PTHR27001:SF55	KOG0198	2.7.11.1	GO:0006468,GO:0004672	AT1G49270.1	Protein kinase superfamily protein
Kinase	PGSC0003DMG400015283	3189	Receptor kinase	0	0	0	0	0	0	0	0	0	1	1.267	0.022	2	1.623	0.029	3	2.729	0.048	PF00560,PF08263,PF13855,PF00069	PTHR27000,PTHR27000:SF25	KOG1187	2.7.11.1	GO:0005515,GO:0006468,GO:0005524,GO:0004672	AT3G47570.1	Leucine-richrepeatproteinkinasefamilyprotein
Kinase	PGSC0003DMG400013757	1252	Receptor protein kinase	0	0	0	0	0	0	3	1.708	0.084	0	0	0	0	0	0	6	4.549	0.23	PF00069	PTHR27001,PTHR27001:SF143	KOG1187	2.7.11.1	K04733	GO:0006468,GO:0005524,GO:0004672	AT1G33260.1	Protein kinase superfamily protein
Kinase	PGSC0003DMG400003035	2001	Map3k delta-1 protein kinase	1	1.239	0.036	0	0	0	4	3.417	0.099	2	2.534	0.074	1	0.812	0.024	3	2.729	0.081	PF07714	PTHR23257,PTHR23257:SF434	KOG0192	2.7.11.1	GO:0006468,GO:0004672	AT4G23050.2	PASdomain-containingproteintyrosinekinasefamilyprotein
Kinase	PGSC0003DMG400002546	1846	Pollen-specific kinase partner protein	28	33.459	1.107	27	27.329	0.879	37	30.75	0.978	3	2.534	0.081	1	0.812	0.034	2	1.82	0.078	PF03759	PTHR33101,PTHR33101:SF10	GO:0005089	AT1G79860.1	ATROPGEF12,MEE64,ROPGEF12	RHOguanyl-nucleotideexchangefactor12
Kinase	PGSC0003DMG402023302	1437	Receptor-kinase	1	1.239	0.053	1	1.012	0.043	0	0	0	1	1.267	0.054	2	1.623	0.068	2	1.82	0.078	PF00069	PTHR27000,PTHR27000:SF114	2.7.11.1	K04730	GO:0006468,GO:0005524,GO:0004672	AT3G47580.1	Leucine-richrepeatproteinkinasefamilyprotein
Kinase	PGSC0003DMG400045481	990	Protein kinase	0	0	0	0	0	0	0	0	0	0	0	0	1	0.812	0.053	4	3.639	0.245	PF00069	PTHR27001,PTHR27001:SF95	KOG1187	2.7.11.1	K04733	GO:0006468,GO:0005524,GO:0004672	AT2G02800.2	APK2B	proteinkinase2B
Kinase	PGSC0003DMG400023066	1914	Diacylglycerol kinase variant B	0	0	0	0	0	0	0	0	0	1	1.267	0.039	1	0.812	0.025	3	2.729	0.085	PF00781	PTHR11255,PTHR11255:SF29	2.7.1.107	GO:0016301	AT2G20900.4	ATDGK5,DGK5	diacylglycerolkinase5
Kinase	PGSC0003DMG400017968	1092	Serine/threonine-protein kinase bri1	0	0	0	0	0	0	0	0	0	0	0	0	0	0	0	5	4.549	0.271	PF13855	PTHR27004,PTHR27004:SF7	GO:0005515	AT2G33060.1	AtRLP27,RLP27	receptorlikeprotein27
Kinase	PGSC0003DMG400013124	389	Receptor-kinase	2	2.478	0.693	3	3.037	0.837	3	2.563	0.645	2	2.534	0.671	0	0	0	3	2.729	0.778	PTHR27000,PTHR27000:SF114	2.7.11.1	AT3G47110.1	Leucine-richrepeatproteinkinasefamilyprotein
Kinase	PGSC0003DMG400010183	1347	Receptor kinase	1	1.239	0.057	0	0	0	3	2.563	0.116	0	0	0	0	0	0	5	4.549	0.211	PF00560,PF08263,PF13855	PTHR27000,PTHR27000:SF114	2.7.11.1	GO:0005515	AT3G47570.1	Leucine-richrepeatproteinkinasefamilyprotein
Kinase	PGSC0003DMG400007758	1233	Serine-threonine protein kinase, plant-type	1	1.239	0.064	0	0	0	0	0	0	0	0	0	4	3.247	0.162	1	0.91	0.047	PF00560	PTHR27000,PTHR27000:SF149	KOG0472	2.7.11.1	GO:0005515	AT3G47570.1	Leucine-richrepeatproteinkinasefamilyprotein
Kinase	PGSC0003DMG400006962	1254	Uridine kinase	0	0	0	0	0	0	2	1.708	0.084	1	1.267	0.063	1	0.812	0.04	3	2.729	0.138	PF00485,PF14681	PTHR10285,PTHR10285:SF75	KOG4203	2.4.2.9,2.7.1.48	K00876	GO:0016301,GO:0008152,GO:0005524	AT1G55810.1	UKL3	uridinekinase-like3
Kinase	PGSC0003DMG400003659	628	Serine-threonine protein kinase, plant-type	0	0	0	0	0	0	2	0.859	0.101	2	1.27	0.153	0	0	0	3	2.729	0.341	PTHR27003,PTHR27003:SF83
