# Supplementary material for: Dual RNA Sequencing Reveals the Genome-Wide Expression Profiles During the Compatible and Incompatible Interactions Between Solanum tuberosum and Phytophthora infestans
Source: Front Plant Sci. 2022 Mar 3;13:817199. doi: 10.3389/fpls.2022.817199 (PMC8993506; doi:10.3389/fpls.2022.817199)
Supplement: Supplementary file 11 [file Table_8.XLSX]

## Sheet: Sheet1
Table S6 Primers used for qRT-PCR verification
Gene ID	Forward primer	Reverse primer	RNA-Seq		qPCR
			log2(R3/R1)	log2(R3/R2)	log2(R3/R1)	log2(R3/R2)
PGSC0003DMG400003985	TAACTGATAACCTGATGAAG	ATAGTCAAGAGCCACATA	-	-	-	-
PGSC0003DMG400032555	AAAGGGAAAGGGAAGTTACG	CTGTCGGATGGAATCTGAAT	3.3336	3.12846	3	2.53
PGSC0003DMG400017567	CTCGTAAGAACAACAATAGC	GTATCCATATAGCAGGTAGTG	0.71056	0.424108	0.65	1.18
PGSC0003DMG400029207	TTGTTGTTGGTGGTGAAGT	CGGCGTAGTGATGATGAC	4.18461	2.87157	3.87	1.21
PGSC0003DMG400016769	ACATCTCATCAATCCAACTATC	GCAACATCTCAAGCGTAT	1.43451	1.84038	-0.2	0.83
PGSC0003DMG400007387	TGCCCAGTCAAGAAGAAGGT	GATGGATGAGGATGGTTGTGTTC	8.36184	5.35533	6.76	1.39
PGSC0003DMG400017223	TTCTCATCTCTTACATTCAATCA	CAACTCTTTCCACATCTCAA	1.56272	0.968411	1.80735	-2.76303
PGSC0003DMG401019042	CCAGCCCTCAGAGCCAAT	CGCATCAGGTCTCCAAGGT	0.276859	-0.949	-1.08	-2.91
PGSC0003DMG400022892	TGGTGGATGTTCTATTGC	CCTGAGTGAATGCTTTGA	2.31413	1.69969	2.27	1.83
PGSC0003DMG400014013	ACTTCAGCAACATCGGTAG	ACAACTTCTTCCAACTCCTT	6.65372	4.35143	4.25	0.52
PGSC0003DMG400013779	GATAACGACTTGACCAACA	TTCCTCACAGCAACATTAG	2.25603	2.16802	2.77	4.69
PGSC0003DMG400020608	AAGAAGAAGAAGAAGGAGAA	GCACAACCATCATTCATT	3.72935	3.32021	2.17	0.85
Gene ID	Forward primer	Reverse primer	RNA-Seq		qPCR
			log2(R2/P)	log2(R3/P)	log2(R2/P)	log2(R3/P)
PITG_00056	AGCAACAACACAAGTTCTCGC	CTGGTAAATGGTCGTTCCCC	-	-	-	-
PITG_21388	TGACCGTGCTTTTGAACCTGG	CGTGTTGGGCTCTTTTGTGACCT	3.85241	2.29476	2.31	1.51
PITG_04049	GGGCGTGTTGGCAGGTTTT	TTGCTCGCGATGCTGTTTT	6.56415	3.38228	4.22	1.64
PITG_09316	AGACTCAATGACCCCCGCC	TGCCAAGACTTAAGACCCCG	2.71685	1.10169	1.35	0.78
PITG_16705	TCATGACATAGCTCTACTCCGAAT	CTGGCACACCAACAAACACTC	3.14281	2.77223	1.93	2.37
PITG_09160	GAAGTCTTTATCGCCCCTCG	TCAACCTTTCAGCATCCGTG	-0.0289276	0.928966	0.68	1.39
PITG_09216	GCCTTTGTGGCTTGCTGCTCC	GCGAATGCTGTGATTGCCTGTCT	0.374174	1.91933	-0.17	1.23
PITG_07155	TGGCGCTGTCGTGGTTAT	GTGGGCTCGGGAGTAGTC	-3.8732	-1.24407	-4.28	-2.16
PITG_03993	TGCGTGAAGTGGGTATGGAT	GGAAGTCTCGGCAGAGTCGT	2.58906	1.37133	1.98	0.97
PITG_11755	TGAGGAGTGGAGCGACAAGA	GTAGCCCAGCACACGGTATG	-1.62605	-1.1451	0.47	0.03
